# Supplementary material for: MRP3 is a sex determining gene in the diatom Pseudo-nitzschia multistriata
Source: Nat Commun. 2018 Nov 28;9:5050. doi: 10.1038/s41467-018-07496-0 (PMC6261938; doi:10.1038/s41467-018-07496-0)
Supplement: Supplementary file 3 — Supplementary Data 1 [file 41467_2018_7496_MOESM3_ESM.xls]

## Sheet: MRM1
Supplementary Data 1. TblastN output using the MRM1 protein as a query against the mmetsp_nucleotide database
# TBLASTN 2.2.30+
# Query: MRM1
# Database: /opt/blastdb/mmetsp/CAM_P_0001000.nt.fa
# Fields: query id	subject id	q. start	q. end	s. start	s. end	query seq	subject seq	evalue	bit score	score	alignment length	% identity	identical	mismatches	positives	gap opens	gaps	% positives	query/sbjct frames	BTOP	subject title	% query coverage per subject	% query coverage per hsp
# 528 hits found
MRM1	CAMNT_0013145689	90	206	918	1295	QAQIHSKSYTFPYKLFDLMEHATGEGGSAG---------SVVSWLAGGTTFCVHDHARFAAEFLPTHFGHHNFRSFDRQLNFWGFXVLSPRHINNKSFGGKTWQHPFFQKDRRHLLGLVVRKTVSK	QAQIHSKSYTFPHKLFDLMEDNAASDGNGNGNGNGNGHTSIVSWSADGTTFCVHNHARFAAEFLPTYFGHHQFRSFDRQLNFWGFEVISPRNINNKSFGGKAWKHPFFQRGKRHLLQRVTRKLVIK	1e-48	184	468	126	69.84	88	29	98	1	9	77.78	0/3	12YH7HDANTAGAESGD1SNAGGN-G-N-G-N-G-N-G-H-T1VI3LS1GD7DN11HY4NQ13XE1LI3HN9TA1QK5KRDGRK4GQLR1VT2TL1SI1	/NCGR_SEQ_ID=MMETSP1061-20121228|76412 /TAXON_ID=37318 /ORGANISM="Pseudo-nitzschia pungens, Strain cf. pungens" /LENGTH=2634	31	31
MRM1	CAMNT_0011170057	88	202	306	644	LTQAQIHSKSYTFPYKLFDLMEHATGEGGSAGSVVSWLAGGTTFCVHDHARFAAEFLPTHFGHHNFRSFDRQLNFWGFXVLSPRHINNKSFGGKTWQHPFFQKDRRHLLGLVVRK	IPQSQVHSKKYPFPHKLYDLLTNANESGNT--DIVSWSSDGTVFVVHDHARFASEFLPTYFGHSLFRSFDRQLNYWEFEKVSPKKISNRSFGGKSWKHPFFQKDRRDLLKNVLRK	2e-43	167	422	115	61.74	71	42	91	1	2	79.13	0/3	LITP1AS1IV3SK1TP2YH2FY2MLETHN1TNGEES1GNSTA-G-SDVI3LSASGD2TV1CV8AS5HY3HSNL9FY1GE1XEVKLV2RKHK1NS1KR5TS1QK9HD2GKLN1VL2	/NCGR_SEQ_ID=MMETSP0733-20121128|36489 /TAXON_ID=186038 /ORGANISM="Fragilariopsis kerguelensis, Strain L26-C5" /LENGTH=1527	30	30
MRM1	CAMNT_0042638377	91	202	690	1022	AQIHSKSYTFPYKLFDLMEHATGEGGSAGSVVSWLAGGTTFCVHDHARFAAEFLPTHFGHHNFRSFDRQLNFWGFXVLSPRHINNKSFGGKTWQHPFFQKDRRHLLGLVVRK	SEIHSKKYPFPNKLYDLLSKASIDKRSS-KVVSWSSNGMAFVIHYHARFAAEFLPTYFGHTQLRSFDRQLNYWGFELVSPRNINNTSFGGKSWKHPFFQKDRRDLLKRVARK	1e-40	160	406	112	63.39	71	40	87	1	1	77.68	0/3	ASQE4SK1TP2YN2FY2MLESHK1TSGIEDGKGR1ASG-SK4LSASGN1TMTA1CVVI1DY11HY3HTNQFL8FY3XEVLLV3HN3KT5TS1QK9HD2GKLR1VA2	/NCGR_SEQ_ID=MMETSP1423-20130617|14890 /TAXON_ID=476441 /ORGANISM="Pseudo-nitzschia heimii, Strain UNC1101" /LENGTH=1943	29	29
MRM1	CAMNT_0011396591	93	209	639	295	IHSKSYTFPYKLFDLMEHATGEGGSAGSVVSWLAGGTTFCVHDHARFAAEFLPTHFGHHNFRSFDRQLNFWGFXVLSPRHINNKSFGGKTWQHPFFQKDRRHLLGLVVRKTVSKSSP	VHSKKYTFRDKLFDLLLDATSSGNTE--VISWSSNGSVFVIHDHARFASEFLPTYFGHNKMRSLDRQLHYWSFETVSPTSINNRSFGGKSWKHPFFQRDRRDLLELITRKKKKSKDP	4e-39	154	388	117	57.26	67	48	85	1	2	72.65	0/-2	IV3SK3PRYD5MLELHD2GSES1GNSTAEG-S-1VI2LSASGN1TSTV1CVVI7AS5HY3HNNKFM2FL4NHFY1GS1XEVTLV2RTHS3KR5TS1QK5KR3HD2GE1VIVT2TKVKSKKSSKSD1	/NCGR_SEQ_ID=MMETSP0735-20130129|47820 /TAXON_ID=186038 /ORGANISM="Fragilariopsis kerguelensis, Strain L26-C5" /LENGTH=1270	31	31
MRM1	CAMNT_0011310573	93	209	626	970	IHSKSYTFPYKLFDLMEHATGEGGSAGSVVSWLAGGTTFCVHDHARFAAEFLPTHFGHHNFRSFDRQLNFWGFXVLSPRHINNKSFGGKTWQHPFFQKDRRHLLGLVVRKTVSKSSP	VHSKKYTFRDKLFDLLLDATSSGNTE--VISWSSNGSVFVIHDHARFASEFLPTYFGHNKMRSLDRQLHYWSFETVSPTSINNRSFGGKSWKHPFFQRDRRDLLELITRKKKKSKDP	4e-39	154	388	117	57.26	67	48	85	1	2	72.65	0/2	IV3SK3PRYD5MLELHD2GSES1GNSTAEG-S-1VI2LSASGN1TSTV1CVVI7AS5HY3HNNKFM2FL4NHFY1GS1XEVTLV2RTHS3KR5TS1QK5KR3HD2GE1VIVT2TKVKSKKSSKSD1	/NCGR_SEQ_ID=MMETSP0735-20130129|4811 /TAXON_ID=186038 /ORGANISM="Fragilariopsis kerguelensis, Strain L26-C5" /LENGTH=1264	31	31
MRM1	CAMNT_0011401629	93	209	796	452	IHSKSYTFPYKLFDLMEHATGEGGSAGSVVSWLAGGTTFCVHDHARFAAEFLPTHFGHHNFRSFDRQLNFWGFXVLSPRHINNKSFGGKTWQHPFFQKDRRHLLGLVVRKTVSKSSP	VHSKKYTFRDKLFDLLLDATSSGNTE--VISWSSNGSVFVIHDHARFASEFLPTYFGHNKMRSLDRQLHYWSFETVSPTSINNRSFGGKSWKHPFFQRDRRDLLELITRKKKKSKDP	6e-39	153	387	117	57.26	67	48	85	1	2	72.65	0/-1	IV3SK3PRYD5MLELHD2GSES1GNSTAEG-S-1VI2LSASGN1TSTV1CVVI7AS5HY3HNNKFM2FL4NHFY1GS1XEVTLV2RTHS3KR5TS1QK5KR3HD2GE1VIVT2TKVKSKKSSKSD1	/NCGR_SEQ_ID=MMETSP0736-20130129|1610 /TAXON_ID=186038 /ORGANISM="Fragilariopsis kerguelensis, Strain L26-C5" /LENGTH=1288	31	31
MRM1	CAMNT_0011479901	93	209	768	1112	IHSKSYTFPYKLFDLMEHATGEGGSAGSVVSWLAGGTTFCVHDHARFAAEFLPTHFGHHNFRSFDRQLNFWGFXVLSPRHINNKSFGGKTWQHPFFQKDRRHLLGLVVRKTVSKSSP	VHSKKYTFRDKLFDLLLDATSSGNTE--VISWSSNGSVFVIHDHARFASEFLPTYFGHNKMRSLDRQLHYWSFETVSPTSINNRSFGGKSWKHPFFQRDRRDLLELITRKKKKSKDP	2e-38	153	387	117	57.26	67	48	85	1	2	72.65	0/3	IV3SK3PRYD5MLELHD2GSES1GNSTAEG-S-1VI2LSASGN1TSTV1CVVI7AS5HY3HNNKFM2FL4NHFY1GS1XEVTLV2RTHS3KR5TS1QK5KR3HD2GE1VIVT2TKVKSKKSSKSD1	/NCGR_SEQ_ID=MMETSP0736-20130129|40746 /TAXON_ID=186038 /ORGANISM="Fragilariopsis kerguelensis, Strain L26-C5" /LENGTH=1583	31	31
MRM1	CAMNT_0011109137	93	209	871	527	IHSKSYTFPYKLFDLMEHATGEGGSAGSVVSWLAGGTTFCVHDHARFAAEFLPTHFGHHNFRSFDRQLNFWGFXVLSPRHINNKSFGGKTWQHPFFQKDRRHLLGLVVRKTVSKSSP	VHSKKYTFRDKLFDLLLDATSSGNT--EVISWSSNGSVFVIHDHARFASEFLPTYFGHNKMRSLDRQLKYWSFETVSPTSINNRSFGGKSWKHPFFQKDRLDLIKLITRKKNKRKDP	2e-38	154	390	117	56.41	66	49	84	1	2	71.79	0/-3	IV3SK3PRYD5MLELHD2GSES1GNSTA-G-SE1VI2LSASGN1TSTV1CVVI7AS5HY3HNNKFM2FL4NKFY1GS1XEVTLV2RTHS3KR5TS1QK8RLHD1LIGK1VIVT2TKVNSKKRSKSD1	/NCGR_SEQ_ID=MMETSP0733-20121128|6029 /TAXON_ID=186038 /ORGANISM="Fragilariopsis kerguelensis, Strain L26-C5" /LENGTH=2073	31	31
MRM1	CAMNT_0011198349	93	209	1092	1436	IHSKSYTFPYKLFDLMEHATGEGGSAGSVVSWLAGGTTFCVHDHARFAAEFLPTHFGHHNFRSFDRQLNFWGFXVLSPRHINNKSFGGKTWQHPFFQKDRRHLLGLVVRKTVSKSSP	VHSKKYTFRDKLFDLLLDATSSGNTE--VISWSSNGSVFVIHDHARFASEFLPTYFGHNKMRSLDRQLHYWSFETVSPTSINNRSFGGKSWKHPFFQRDRRDLLELITRKKKKSKDP	3e-38	154	388	117	57.26	67	48	85	1	2	72.65	0/3	IV3SK3PRYD5MLELHD2GSES1GNSTAEG-S-1VI2LSASGN1TSTV1CVVI7AS5HY3HNNKFM2FL4NHFY1GS1XEVTLV2RTHS3KR5TS1QK5KR3HD2GE1VIVT2TKVKSKKSSKSD1	/NCGR_SEQ_ID=MMETSP0733-20121128|50635 /TAXON_ID=186038 /ORGANISM="Fragilariopsis kerguelensis, Strain L26-C5" /LENGTH=1962	31	31
MRM1	CAMNT_0011172391	93	209	871	527	IHSKSYTFPYKLFDLMEHATGEGGSAGSVVSWLAGGTTFCVHDHARFAAEFLPTHFGHHNFRSFDRQLNFWGFXVLSPRHINNKSFGGKTWQHPFFQKDRRHLLGLVVRKTVSKSSP	VHSKKYTFRDKLFDLLLDATSSGNTE--VISWSSNGSVFVIHDHARFASEFLPTYFGHNKMRSLDRQLHYWSFETVSPTSINNRSFGGKSWKHPFFQRDRRDLLELITRKKKKSKDP	3e-38	152	385	117	57.26	67	48	85	1	2	72.65	0/-2	IV3SK3PRYD5MLELHD2GSES1GNSTAEG-S-1VI2LSASGN1TSTV1CVVI7AS5HY3HNNKFM2FL4NHFY1GS1XEVTLV2RTHS3KR5TS1QK5KR3HD2GE1VIVT2TKVKSKKSSKSD1	/NCGR_SEQ_ID=MMETSP0733-20121128|37656 /TAXON_ID=186038 /ORGANISM="Fragilariopsis kerguelensis, Strain L26-C5" /LENGTH=1613	31	31
MRM1	CAMNT_0011263849	93	209	1544	1888	IHSKSYTFPYKLFDLMEHATGEGGSAGSVVSWLAGGTTFCVHDHARFAAEFLPTHFGHHNFRSFDRQLNFWGFXVLSPRHINNKSFGGKTWQHPFFQKDRRHLLGLVVRKTVSKSSP	VHSKKYTFRDKLFDLLLDATSSGNTE--VISWSSNGSVFVIHDHARFASEFLPTYFGHNKMRSLDRQLHYWSFETVSPTSINNRSFGGKSWKHPFFQRDRRDLLELITRKKKKSKDP	4e-38	154	388	117	57.26	67	48	85	1	2	72.65	0/2	IV3SK3PRYD5MLELHD2GSES1GNSTAEG-S-1VI2LSASGN1TSTV1CVVI7AS5HY3HNNKFM2FL4NHFY1GS1XEVTLV2RTHS3KR5TS1QK5KR3HD2GE1VIVT2TKVKSKKSSKSD1	/NCGR_SEQ_ID=MMETSP0734-20130129|32379 /TAXON_ID=186038 /ORGANISM="Fragilariopsis kerguelensis, Strain L26-C5" /LENGTH=2212	31	31
MRM1	CAMNT_0041318195	93	209	688	344	IHSKSYTFPYKLFDLMEHATGEGGSAGSVVSWLAGGTTFCVHDHARFAAEFLPTHFGHHNFRSFDRQLNFWGFXVLSPRHINNKSFGGKTWQHPFFQKDRRHLLGLVVRKTVSKSSP	VHSKKYTFRDKLFDLLLDATSSGNTE--VISWSSNGSVFVIHDHARFASEFLPTYFGHNKMRSLDRQLHYWSFETVSPTSINNRSFGGKSWKHPFFQRDRRDLLELITRKKKKSKDP	5e-38	154	388	117	57.26	67	48	85	1	2	72.65	0/-1	IV3SK3PRYD5MLELHD2GSES1GNSTAEG-S-1VI2LSASGN1TSTV1CVVI7AS5HY3HNNKFM2FL4NHFY1GS1XEVTLV2RTHS3KR5TS1QK5KR3HD2GE1VIVT2TKVKSKKSSKSD1	/NCGR_SEQ_ID=MMETSP0908-20130614|114607 /TAXON_ID=186038 /ORGANISM="Fragilariopsis kerguelensis, Strain L2-C3" /LENGTH=2335	31	31
MRM1	CAMNT_0041257437	93	209	1688	2032	IHSKSYTFPYKLFDLMEHATGEGGSAGSVVSWLAGGTTFCVHDHARFAAEFLPTHFGHHNFRSFDRQLNFWGFXVLSPRHINNKSFGGKTWQHPFFQKDRRHLLGLVVRKTVSKSSP	VHSKKYTFRDKLFDLLLDATSSGNTE--VISWSSNGSVFVIHDHARFASEFLPTYFGHNKMRSLDRQLHYWSFETVSPTSINNRSFGGKSWKHPFFQRDRRDLLELITRKKKKSKDP	6e-38	154	388	117	57.26	67	48	85	1	2	72.65	0/2	IV3SK3PRYD5MLELHD2GSES1GNSTAEG-S-1VI2LSASGN1TSTV1CVVI7AS5HY3HNNKFM2FL4NHFY1GS1XEVTLV2RTHS3KR5TS1QK5KR3HD2GE1VIVT2TKVKSKKSSKSD1	/NCGR_SEQ_ID=MMETSP0907-20130614|130343 /TAXON_ID=186038 /ORGANISM="Fragilariopsis kerguelensis, Strain L2-C3" /LENGTH=2399	31	31
MRM1	CAMNT_0011295941	93	209	795	451	IHSKSYTFPYKLFDLMEHATGEGGSAGSVVSWLAGGTTFCVHDHARFAAEFLPTHFGHHNFRSFDRQLNFWGFXVLSPRHINNKSFGGKTWQHPFFQKDRRHLLGLVVRKTVSKSSP	VHSKKYTFRDKLFDLLLDATSSGNTE--VISWSSNGSVFVIHDHARFASEFLPTYFGHNKMRSLDRQLHYWSFETVSPTSINNRSFGGKSWKHPFFQRDRRDLLELITRKKKKSKDP	8e-38	153	387	117	57.26	67	48	85	1	2	72.65	0/-1	IV3SK3PRYD5MLELHD2GSES1GNSTAEG-S-1VI2LSASGN1TSTV1CVVI7AS5HY3HNNKFM2FL4NHFY1GS1XEVTLV2RTHS3KR5TS1QK5KR3HD2GE1VIVT2TKVKSKKSSKSD1	/NCGR_SEQ_ID=MMETSP0734-20130129|48425 /TAXON_ID=186038 /ORGANISM="Fragilariopsis kerguelensis, Strain L26-C5" /LENGTH=2334	31	31
MRM1	CAMNT_0011219949	93	209	1500	1844	IHSKSYTFPYKLFDLMEHATGEGGSAGSVVSWLAGGTTFCVHDHARFAAEFLPTHFGHHNFRSFDRQLNFWGFXVLSPRHINNKSFGGKTWQHPFFQKDRRHLLGLVVRKTVSKSSP	VHSKKYTFRDKLFDLLLDATSSGNTE--VISWSSNGSVFVIHDHARFASEFLPTYFGHNKMRSLDRQLHYWSFETVSPTSINNRSFGGKSWKHPFFQRDRRDLLELITRKKKKSKDP	1e-37	153	386	117	57.26	67	48	85	1	2	72.65	0/3	IV3SK3PRYD5MLELHD2GSES1GNSTAEG-S-1VI2LSASGN1TSTV1CVVI7AS5HY3HNNKFM2FL4NHFY1GS1XEVTLV2RTHS3KR5TS1QK5KR3HD2GE1VIVT2TKVKSKKSSKSD1	/NCGR_SEQ_ID=MMETSP0734-20130129|10429 /TAXON_ID=186038 /ORGANISM="Fragilariopsis kerguelensis, Strain L26-C5" /LENGTH=2294	31	31
MRM1	CAMNT_0041369173	93	209	2116	1772	IHSKSYTFPYKLFDLMEHATGEGGSAGSVVSWLAGGTTFCVHDHARFAAEFLPTHFGHHNFRSFDRQLNFWGFXVLSPRHINNKSFGGKTWQHPFFQKDRRHLLGLVVRKTVSKSSP	VHSKKYTFRDKLFDLLLDATSSGNTE--VISWSSNGSVFVIHDHARFASEFLPTYFGHNKMRSLDRQLHYWSFETVSPTSINNRSFGGKSWKHPFFQRDRRDLLELITRKKKKSKDP	1e-37	154	388	117	57.26	67	48	85	1	2	72.65	0/-1	IV3SK3PRYD5MLELHD2GSES1GNSTAEG-S-1VI2LSASGN1TSTV1CVVI7AS5HY3HNNKFM2FL4NHFY1GS1XEVTLV2RTHS3KR5TS1QK5KR3HD2GE1VIVT2TKVKSKKSSKSD1	/NCGR_SEQ_ID=MMETSP0909-20121228|89910 /TAXON_ID=186038 /ORGANISM="Fragilariopsis kerguelensis, Strain L2-C3" /LENGTH=2953	31	31
MRM1	CAMNT_0011298637	93	209	1541	1885	IHSKSYTFPYKLFDLMEHATGEGGSAGSVVSWLAGGTTFCVHDHARFAAEFLPTHFGHHNFRSFDRQLNFWGFXVLSPRHINNKSFGGKTWQHPFFQKDRRHLLGLVVRKTVSKSSP	VHSKKYTFRDKLFDLLLDATSSGNTE--VISWSSNGSVFVIHDHARFASEFLPTYFGHNKMRSLDRQLHYWSFETVSPTSINNRSFGGKSWKHPFFQRDRRDLLELITRKKKKSKDP	1e-37	153	386	117	57.26	67	48	85	1	2	72.65	0/2	IV3SK3PRYD5MLELHD2GSES1GNSTAEG-S-1VI2LSASGN1TSTV1CVVI7AS5HY3HNNKFM2FL4NHFY1GS1XEVTLV2RTHS3KR5TS1QK5KR3HD2GE1VIVT2TKVKSKKSSKSD1	/NCGR_SEQ_ID=MMETSP0734-20130129|49773 /TAXON_ID=186038 /ORGANISM="Fragilariopsis kerguelensis, Strain L26-C5" /LENGTH=2335	31	31
MRM1	CAMNT_0041178663	93	209	1969	1625	IHSKSYTFPYKLFDLMEHATGEGGSAGSVVSWLAGGTTFCVHDHARFAAEFLPTHFGHHNFRSFDRQLNFWGFXVLSPRHINNKSFGGKTWQHPFFQKDRRHLLGLVVRKTVSKSSP	VHSKKYTFRDKLFDLLLDATSSGNTE--VISWSSNGSVFVIHDHARFASEFLPTYFGHNKMRSLDRQLHYWSFETVSPTSINNRSFGGKSWKHPFFQRDRRDLLELITRKKKKSKDP	1e-37	154	388	117	57.26	67	48	85	1	2	72.65	0/-3	IV3SK3PRYD5MLELHD2GSES1GNSTAEG-S-1VI2LSASGN1TSTV1CVVI7AS5HY3HNNKFM2FL4NHFY1GS1XEVTLV2RTHS3KR5TS1QK5KR3HD2GE1VIVT2TKVKSKKSSKSD1	/NCGR_SEQ_ID=MMETSP0906-20121228|118500 /TAXON_ID=186038 /ORGANISM="Fragilariopsis kerguelensis, Strain L2-C3" /LENGTH=3072	31	31
MRM1	CAMNT_0011132751	126	202	1030	800	AGGTTFCVHDHARFAAEFLPTHFGHHNFRSFDRQLNFWGFXVLSPRHINNKSFGGKTWQHPFFQKDRRHLLGLVVRK	SDGTVFVVHDHARFASEFLPTYFGHSLFRSFDRQLNYWEFEKVSPKKISNRSFGGKSWKHPFFQKDRRDLLKNVLRK	2e-33	129	323	77	70.13	54	23	65	0	0	84.42	0/-3	ASGD2TV1CV8AS5HY3HSNL9FY1GE1XEVKLV2RKHK1NS1KR5TS1QK9HD2GKLN1VL2	/NCGR_SEQ_ID=MMETSP0733-20121128|17836 /TAXON_ID=186038 /ORGANISM="Fragilariopsis kerguelensis, Strain L26-C5" /LENGTH=1209	30	20
MRM1	CAMNT_0011132751	88	124	1142	1038	LTQAQIHSKSYTFPYKLFDLMEHATGEGGSAGSVVSW	IPQSQVHSKKYPFPHKLYDLLTNANESGNT--DIVSW	2e-33	40.4	93	37	45.95	17	18	26	1	2	70.27	0/-2	LITP1AS1IV3SK1TP2YH2FY2MLETHN1TNGEES1GNSTA-G-SDVI3	/NCGR_SEQ_ID=MMETSP0733-20121128|17836 /TAXON_ID=186038 /ORGANISM="Fragilariopsis kerguelensis, Strain L26-C5" /LENGTH=1209	30	10
MRM1	CAMNT_0011100287	68	189	343	2	RTVQRRKATTTENPSPMPTKLTQAQIHSKSYTFPYKLFDLMEHATGEGGSAGSVVSWLAGGTTFCVHDHARFAAEFLPTHFGHHNFRSFDRQLNFWGFXVLSPRHINNKSFGGKTWQHPFFQ	RAILRGETTNQSNDNP------GFATYSKAYTFCYKLYDLLVDTTS--SSNTEVISWSPNGSFFVIHDHARFASDFLPKYFGHNKMRSLDRQLKYWSFEMVSPKSITNKSFGGKSWKHPFFQ	6e-31	126	316	122	48.36	59	55	79	2	8	64.75	0/-2	1TAVIQL1RGKEAT1TNTQES1PDSN1M-P-T-K-L-T-QGAFQAITHY2SA3PC3FY2MLEVHDAT1GSE-G-GS1ANGTSE1VI2LSAPGN1TSTF1CVVI7ASED3TKHY3HNNKFM2FL4NKFY1GS1XEVMLV2RKHS1NT7TS1QK5	/NCGR_SEQ_ID=MMETSP0733-20121128|1604 /TAXON_ID=186038 /ORGANISM="Fragilariopsis kerguelensis, Strain L26-C5" /LENGTH=605	32	32
MRM1	CAMNT_0011185015	68	189	321	662	RTVQRRKATTTENPSPMPTKLTQAQIHSKSYTFPYKLFDLMEHATGEGGSAGSVVSWLAGGTTFCVHDHARFAAEFLPTHFGHHNFRSFDRQLNFWGFXVLSPRHINNKSFGGKTWQHPFFQ	RAILRGETTNQSNDNP------GFATYSKAYTFCYKLYDLLVDTTS--SSNTEVISWSPNGSFFVIHDHARFASDFLPKYFGHNKMRSLDRQLKYWSFEMVSPKSITNKSFGGKSWKHPFFQ	1e-30	125	315	122	48.36	59	55	79	2	8	64.75	0/3	1TAVIQL1RGKEAT1TNTQES1PDSN1M-P-T-K-L-T-QGAFQAITHY2SA3PC3FY2MLEVHDAT1GSE-G-GS1ANGTSE1VI2LSAPGN1TSTF1CVVI7ASED3TKHY3HNNKFM2FL4NKFY1GS1XEVMLV2RKHS1NT7TS1QK5	/NCGR_SEQ_ID=MMETSP0733-20121128|43968 /TAXON_ID=186038 /ORGANISM="Fragilariopsis kerguelensis, Strain L26-C5" /LENGTH=663	32	32
MRM1	CAMNT_0011152725	91	182	674	405	AQIHSKSYTFPYKLFDLMEHATGEGGSAGSVVSWLAGGTTFCVHDHARFAAEFLPTHFGHHNFRSFDRQLNFWGFXVLSPRHINNKSFGGKT	VMVHSKKYTFRDKLFDLLLDATSSGNT--EVISWSSNGSVFVIHDHARFASEFLPTYFGHNKMRSLDRQLHYWSFETVSPTSINNRSFGGKS	2e-30	119	298	92	56.52	52	38	67	1	2	72.83	0/-1	AVQMIV3SK3PRYD5MLELHD2GSES1GNSTA-G-SE1VI2LSASGN1TSTV1CVVI7AS5HY3HNNKFM2FL4NHFY1GS1XEVTLV2RTHS3KR5TS	/NCGR_SEQ_ID=MMETSP0733-20121128|27823 /TAXON_ID=186038 /ORGANISM="Fragilariopsis kerguelensis, Strain L26-C5" /LENGTH=1184	31	24
MRM1	CAMNT_0011152725	181	209	405	319	KTWQHPFFQKDRRHLLGLVVRKTVSKSSP	KSWKHPFFQRDRRDLLELITRKKKKSKDP	2e-30	40	92	29	55.17	16	13	20	0	0	68.97	0/-3	1TS1QK5KR3HD2GE1VIVT2TKVKSKKSSKSD1	/NCGR_SEQ_ID=MMETSP0733-20121128|27823 /TAXON_ID=186038 /ORGANISM="Fragilariopsis kerguelensis, Strain L26-C5" /LENGTH=1184	31	8
MRM1	CAMNT_0000335841	93	205	877	557	IHSKSYTFPYKLFDLMEHATGEGGSAGSVVSWLAGGTTFCVHDHARFAAEFLPTHFGHHNFRSFDRQLNFWGFXVLSPRHINNKSFGGKTWQHPFFQKDRRHLLGLVVRKTVS	VRSETYPFPYKLFELIENAPPE------ICTWTKGGRAFIVHSHEEFRQKLLPMYFGHNVMRSFVRQLSYWAFDKLSDPRVTLMSAGGCMWRNTYFQQGRHDLLKHVERVRVA	2e-19	98.6	244	113	41.59	47	60	66	1	6	58.41	0/-3	IVHR1KEST1TP6DE1MI1HN1TPGP1G-G-S-A-G-S-VIVCST1LTAK2TRTA1CI2DS1AERE1ARAQEKFL2TMHY3HNNVFM3DV3NSFY1GA1XDVK2PDRPHRIVNTNLKM1FA2KCTM1QRHNPTFY2KQDG1RHHD2GKLH1VE1KVTR1SA	/NCGR_SEQ_ID=MMETSP0014_2-20120614|2862 /TAXON_ID=2857 /ORGANISM="Nitzschia sp." /LENGTH=1986	30	30
MRM1	CAMNT_0000368521	93	205	1411	1731	IHSKSYTFPYKLFDLMEHATGEGGSAGSVVSWLAGGTTFCVHDHARFAAEFLPTHFGHHNFRSFDRQLNFWGFXVLSPRHINNKSFGGKTWQHPFFQKDRRHLLGLVVRKTVS	VRSETYPFPYKLFELIENAPPE------ICTWTKGGRAFIVHSHEEFRQKLLPMYFGHNVMRSFVRQLSYWAFDKLSDPRVTLMSAGGCMWRNTYFQQGRHDLLKHVERVRVA	2e-19	98.6	244	113	41.59	47	60	66	1	6	58.41	0/1	IVHR1KEST1TP6DE1MI1HN1TPGP1G-G-S-A-G-S-VIVCST1LTAK2TRTA1CI2DS1AERE1ARAQEKFL2TMHY3HNNVFM3DV3NSFY1GA1XDVK2PDRPHRIVNTNLKM1FA2KCTM1QRHNPTFY2KQDG1RHHD2GKLH1VE1KVTR1SA	/NCGR_SEQ_ID=MMETSP0014_2-20120614|19202 /TAXON_ID=2857 /ORGANISM="Nitzschia sp." /LENGTH=2281	30	30
MRM1	CAMNT_0000340127	93	205	661	341	IHSKSYTFPYKLFDLMEHATGEGGSAGSVVSWLAGGTTFCVHDHARFAAEFLPTHFGHHNFRSFDRQLNFWGFXVLSPRHINNKSFGGKTWQHPFFQKDRRHLLGLVVRKTVS	VRSETYPFPYKLFELIENAPPE------ICTWTKGGRAFIVHSHEEFRQKLLPMYFGHNVMRSFVRQLSYWAFDKLSDPRVTLMSAGGCMWRNTYFQQGRHDLLKHVERVRVA	5e-19	95.9	237	113	41.59	47	60	66	1	6	58.41	0/-2	IVHR1KEST1TP6DE1MI1HN1TPGP1G-G-S-A-G-S-VIVCST1LTAK2TRTA1CI2DS1AERE1ARAQEKFL2TMHY3HNNVFM3DV3NSFY1GA1XDVK2PDRPHRIVNTNLKM1FA2KCTM1QRHNPTFY2KQDG1RHHD2GKLH1VE1KVTR1SA	/NCGR_SEQ_ID=MMETSP0014_2-20120614|5005 /TAXON_ID=2857 /ORGANISM="Nitzschia sp." /LENGTH=1310	30	30
MRM1	CAMNT_0042665851	81	208	1826	1467	PSPMPTKLTQAQIHSKSYTFPYKLFDLMEHATGEGGSAGSVVSWLAGGTTFCVHDHARFAAEFLPTHFGHHNFRSFDRQLNFWGFXVLSPRHINNKSFGGKTWQHPFFQKDRRHLLGLVVRKTVSKSS	PTKSVMKTNEKKLQQQQQAFPFKLYEMLEYARASASGVGSSISWLADGTGFVIHNKDAMMNDLTPMFFNQTKFRSFTRQLNLWGFLRADPR--------GENWKHKDFLRERPDLLKEIVRISVKSKS	2e-18	95.5	236	128	34.38	44	76	65	1	8	50.78	0/-3	1STPKMSPVTM1LTTNQEAKQKILHQSQKQSQYQTA2YF2FYDELMML1HY1TRGAESGAGSSGAV2VSVI4GD2TG1CVVI1DNHKADRAFMAMANEDFLLT1TMHF1GNHQHTNK4DT4FL3XLVRLASD2H-I-N-N-K-S-F-G-1KETN1QK1PKFD1QLKRDE1RPHD2GKLEVI2KITS1SKKSSK1	/NCGR_SEQ_ID=MMETSP1428-20130617|6684 /TAXON_ID=267567 /ORGANISM="Skeletonema marinoi, Strain UNC1201" /LENGTH=1891	33	33
MRM1	CAMNT_0011175319	63	192	616	230	KNRTTRTVQRRKATTTENPSPMPTKLTQAQIHSKSYTFPYKLFDLMEHATGEGGSAGSVVSWLAGGTTFCVHDHARFAAEFLPTHFGHH--NFRSFDRQLNFWGFXVLSPRHINNKSFGGKTWQHPFFQKDR	QNENTHTNHNALSSTIEEVYGKPQKRAKLQ-YTEGQSFPHKLYNLIEHASWNG--HGDIVSWSEQGCAFIIHDHARLATELLGLHFTCHSDNHVSFIRRIIDWNFLKISPAAIKYTSPGGLSFMHPFFERGK	6e-17	87.8	216	132	37.88	50	77	73	3	5	55.3	0/-1	KQ1RETN1RH1VNQHRNRAKLASTS1TI1NEPVSYPGMK1TQ1LRTAQKAL1I-HYSTKESGYQTS2YH2FYDN1MI3TSGWEN1G-S-AH1SDVI3LSAEGQ1TCTA1CIVI5FL1AT1FL1PGTL2GTHC1-S-D1FHRV2DI1QRLINIFD1GN1XLVKLI2RAHA1NKNYKT1FP2KLTSWFQM4QEKRDGRK	/NCGR_SEQ_ID=MMETSP0733-20121128|39120 /TAXON_ID=186038 /ORGANISM="Fragilariopsis kerguelensis, Strain L26-C5" /LENGTH=799	34	34
MRM1	CAMNT_0041324813	63	192	879	493	KNRTTRTVQRRKATTTENPSPMPTKLTQAQIHSKSYTFPYKLFDLMEHATGEGGSAGSVVSWLAGGTTFCVHDHARFAAEFLPTHFGHH--NFRSFDRQLNFWGFXVLSPRHINNKSFGGKTWQHPFFQKDR	QNENTHTNHNALSSTIEEVYGKPQKRAKLQ-YTEGQSFPHKLYNLIEHASWNG--HGDIVSWSEQGCAFIIHDHARLATELLGLHFTCHSDNHVSFIRRIIDWNFLKISPAAIKYTSPGGLSFMHPFFERGK	6e-16	87.4	215	132	37.88	50	77	73	3	5	55.3	0/-1	KQ1RETN1RH1VNQHRNRAKLASTS1TI1NEPVSYPGMK1TQ1LRTAQKAL1I-HYSTKESGYQTS2YH2FYDN1MI3TSGWEN1G-S-AH1SDVI3LSAEGQ1TCTA1CIVI5FL1AT1FL1PGTL2GTHC1-S-D1FHRV2DI1QRLINIFD1GN1XLVKLI2RAHA1NKNYKT1FP2KLTSWFQM4QEKRDGRK	/NCGR_SEQ_ID=MMETSP0909-20121228|3745 /TAXON_ID=186038 /ORGANISM="Fragilariopsis kerguelensis, Strain L2-C3" /LENGTH=1431	34	34
MRM1	CAMNT_0041259355	63	192	600	214	KNRTTRTVQRRKATTTENPSPMPTKLTQAQIHSKSYTFPYKLFDLMEHATGEGGSAGSVVSWLAGGTTFCVHDHARFAAEFLPTHFGHH--NFRSFDRQLNFWGFXVLSPRHINNKSFGGKTWQHPFFQKDR	QNENTHTNHNALSSTIEEVYGKPQKRAKLQ-YTEGQSFPHKLYNLIEHASWNG--HGDIVSWSEQGCAFIIHDHARLATELLGLHFTCHSDNHVSFIRRIIDWNFLKISPAAIKYTSPGGLSFMHPFFERGK	8e-16	87	214	132	37.88	50	77	73	3	5	55.3	0/-2	KQ1RETN1RH1VNQHRNRAKLASTS1TI1NEPVSYPGMK1TQ1LRTAQKAL1I-HYSTKESGYQTS2YH2FYDN1MI3TSGWEN1G-S-AH1SDVI3LSAEGQ1TCTA1CIVI5FL1AT1FL1PGTL2GTHC1-S-D1FHRV2DI1QRLINIFD1GN1XLVKLI2RAHA1NKNYKT1FP2KLTSWFQM4QEKRDGRK	/NCGR_SEQ_ID=MMETSP0907-20130614|131303 /TAXON_ID=186038 /ORGANISM="Fragilariopsis kerguelensis, Strain L2-C3" /LENGTH=1387	34	34
MRM1	CAMNT_0041186547	63	192	826	440	KNRTTRTVQRRKATTTENPSPMPTKLTQAQIHSKSYTFPYKLFDLMEHATGEGGSAGSVVSWLAGGTTFCVHDHARFAAEFLPTHFGHH--NFRSFDRQLNFWGFXVLSPRHINNKSFGGKTWQHPFFQKDR	QNENTHTNHNALSSTIEEVYGKPQKRAKLQ-YTEGQSFPHKLYNLIEHASWNG--HGDIVSWSEQGCAFIIHDHARLATELLGLHFTCHSDNHVSFIRRIIDWNFLKISPAAIKYTSPGGLSFMHPFFERGK	1e-15	87	214	132	37.88	50	77	73	3	5	55.3	0/-1	KQ1RETN1RH1VNQHRNRAKLASTS1TI1NEPVSYPGMK1TQ1LRTAQKAL1I-HYSTKESGYQTS2YH2FYDN1MI3TSGWEN1G-S-AH1SDVI3LSAEGQ1TCTA1CIVI5FL1AT1FL1PGTL2GTHC1-S-D1FHRV2DI1QRLINIFD1GN1XLVKLI2RAHA1NKNYKT1FP2KLTSWFQM4QEKRDGRK	/NCGR_SEQ_ID=MMETSP0906-20121228|158854 /TAXON_ID=186038 /ORGANISM="Fragilariopsis kerguelensis, Strain L2-C3" /LENGTH=1906	34	34
MRM1	CAMNT_0011478995	63	192	704	318	KNRTTRTVQRRKATTTENPSPMPTKLTQAQIHSKSYTFPYKLFDLMEHATGEGGSAGSVVSWLAGGTTFCVHDHARFAAEFLPTHFGHH--NFRSFDRQLNFWGFXVLSPRHINNKSFGGKTWQHPFFQKDR	QNENTHTNHNALSSTIEEVYGKPQKRAKLQ-YTEGQSFPHKLYNLIEHASWNG--HGDIVSWSEQGCAFIIHDHARLATELLGLHFTCHSDNHVSFIRRIIDWNFLKISPAAIKYTSPGGLSFMHPFFERGK	1e-15	87	214	132	37.88	50	77	73	3	5	55.3	0/-1	KQ1RETN1RH1VNQHRNRAKLASTS1TI1NEPVSYPGMK1TQ1LRTAQKAL1I-HYSTKESGYQTS2YH2FYDN1MI3TSGWEN1G-S-AH1SDVI3LSAEGQ1TCTA1CIVI5FL1AT1FL1PGTL2GTHC1-S-D1FHRV2DI1QRLINIFD1GN1XLVKLI2RAHA1NKNYKT1FP2KLTSWFQM4QEKRDGRK	/NCGR_SEQ_ID=MMETSP0736-20130129|40293 /TAXON_ID=186038 /ORGANISM="Fragilariopsis kerguelensis, Strain L26-C5" /LENGTH=3953	34	34
MRM1	CAMNT_0011318411	63	192	3627	4013	KNRTTRTVQRRKATTTENPSPMPTKLTQAQIHSKSYTFPYKLFDLMEHATGEGGSAGSVVSWLAGGTTFCVHDHARFAAEFLPTHFGHH--NFRSFDRQLNFWGFXVLSPRHINNKSFGGKTWQHPFFQKDR	QNENTHTNHNALSSTIEEVYGKPQKRAKLQ-YTEGQSFPHKLYNLIEHASWNG--HGDIVSWSEQGCAFIIHDHARLATELLGLHFTCHSDNHVSFIRRIIDWNFLKISPAAIKYTSPGGLSFMHPFFERGK	1e-15	87	214	132	37.88	50	77	73	3	5	55.3	0/3	KQ1RETN1RH1VNQHRNRAKLASTS1TI1NEPVSYPGMK1TQ1LRTAQKAL1I-HYSTKESGYQTS2YH2FYDN1MI3TSGWEN1G-S-AH1SDVI3LSAEGQ1TCTA1CIVI5FL1AT1FL1PGTL2GTHC1-S-D1FHRV2DI1QRLINIFD1GN1XLVKLI2RAHA1NKNYKT1FP2KLTSWFQM4QEKRDGRK	/NCGR_SEQ_ID=MMETSP0735-20130129|8730 /TAXON_ID=186038 /ORGANISM="Fragilariopsis kerguelensis, Strain L26-C5" /LENGTH=4456	34	34
MRM1	CAMNT_0011211847	63	192	3620	4006	KNRTTRTVQRRKATTTENPSPMPTKLTQAQIHSKSYTFPYKLFDLMEHATGEGGSAGSVVSWLAGGTTFCVHDHARFAAEFLPTHFGHH--NFRSFDRQLNFWGFXVLSPRHINNKSFGGKTWQHPFFQKDR	QNENTHTNHNALSSTIEEVYGKPQKRAKLQ-YTEGQSFPHKLYNLIEHASWNG--HGDIVSWSEQGCAFIIHDHARLATELLGLHFTCHSDNHVSFIRRIIDWNFLKISPAAIKYTSPGGLSFMHPFFERGK	1e-15	87	214	132	37.88	50	77	73	3	5	55.3	0/2	KQ1RETN1RH1VNQHRNRAKLASTS1TI1NEPVSYPGMK1TQ1LRTAQKAL1I-HYSTKESGYQTS2YH2FYDN1MI3TSGWEN1G-S-AH1SDVI3LSAEGQ1TCTA1CIVI5FL1AT1FL1PGTL2GTHC1-S-D1FHRV2DI1QRLINIFD1GN1XLVKLI2RAHA1NKNYKT1FP2KLTSWFQM4QEKRDGRK	/NCGR_SEQ_ID=MMETSP0734-20130129|6378 /TAXON_ID=186038 /ORGANISM="Fragilariopsis kerguelensis, Strain L26-C5" /LENGTH=4447	34	34
MRM1	CAMNT_0004803471	97	201	67	357	SYTFPYKLFDLMEHATGEGGSAGSVVSWLAGGTTFCVHDHARFAAEFLPTHFGHHNFRSFDRQLNFWGFXVLSPRHINNKSFGGK---TWQHPFFQKDRRHLLGLVVR	STTFPVKLHRLLCEA--EKGNNSDVISWLPDGEAFKVHDKARFTTEFMPSYFGTSNYRSFQKNLNMWGFTTVR---------GGDSRGTCSHPLFIRDLLYLCHRMVR	5e-15	84.7	208	108	42.59	46	48	58	3	14	53.7	0/1	1YT3YV2FHDR1MLECHE1T-G-1GK1SNANGSSD1VI3APGD1TETA1CK3HK3ATAT2LM1TSHY2HTHS1FY3DQRKQN2FM3XTVTLVSRP-R-H-I-N-N-K-S-F-2KD-S-R-G1WCQS2FL1QIKR1RLRLHY1LCGHLRVM2	/NCGR_SEQ_ID=MMETSP0472-20121206|54450 /TAXON_ID=693140 ORGANISM="Tiarina fusus, Strain LIS" /NCGR_SAMPLE_ID=MMETSP0472 /ASSEMBLY_ACC=CAM_ASM_000603 /LENGTH=1547	27	27
MRM1	CAMNT_0011510599	63	192	704	318	KNRTTRTVQRRKATTTENPSPMPTKLTQAQIHSKSYTFPYKLFDLMEHATGEGGSAGSVVSWLAGGTTFCVHDHARFAAEFLPTHFGHH--NFRSFDRQLNFWGFXVLSPRHINNKSFGGKTWQHPFFQKDR	QNENTHTNHNALSSTIEEVYGKPQKRAKLQ-YTEGQSFPHKFYNLIEHASWNG--HGDIVSWSEQGCAFIIHDHARLATELLGLHFTCHSDNHVSFIRRIIDWNFLKISPAAIKYTSPGGLSFMHPFFERGK	5e-15	85.5	210	132	37.12	49	78	72	3	5	54.55	0/-1	KQ1RETN1RH1VNQHRNRAKLASTS1TI1NEPVSYPGMK1TQ1LRTAQKAL1I-HYSTKESGYQTS2YH1LFFYDN1MI3TSGWEN1G-S-AH1SDVI3LSAEGQ1TCTA1CIVI5FL1AT1FL1PGTL2GTHC1-S-D1FHRV2DI1QRLINIFD1GN1XLVKLI2RAHA1NKNYKT1FP2KLTSWFQM4QEKRDGRK	/NCGR_SEQ_ID=MMETSP0736-20130129|56095 /TAXON_ID=186038 /ORGANISM="Fragilariopsis kerguelensis, Strain L26-C5" /LENGTH=3017	34	34
MRM1	CAMNT_0004719897	97	201	253	543	SYTFPYKLFDLMEHATGEGGSAGSVVSWLAGGTTFCVHDHARFAAEFLPTHFGHHNFRSFDRQLNFWGFXVLSPRHINNKSFGGK---TWQHPFFQKDRRHLLGLVVR	STTFPVKLHRLLCEA--EKGNNSDVISWLPDGEAFKVHDKARFTTEFMPSYFGTSNYRSFQKNLNMWGFTTVR---------GGDSRGTCSHPLFIRDLLYLCHRMVR	5e-15	85.1	209	108	42.59	46	48	58	3	14	53.7	0/1	1YT3YV2FHDR1MLECHE1T-G-1GK1SNANGSSD1VI3APGD1TETA1CK3HK3ATAT2LM1TSHY2HTHS1FY3DQRKQN2FM3XTVTLVSRP-R-H-I-N-N-K-S-F-2KD-S-R-G1WCQS2FL1QIKR1RLRLHY1LCGHLRVM2	/NCGR_SEQ_ID=MMETSP0472-20121206|12663 /TAXON_ID=693140 ORGANISM="Tiarina fusus, Strain LIS" /NCGR_SAMPLE_ID=MMETSP0472 /ASSEMBLY_ACC=CAM_ASM_000603 /LENGTH=1759	27	27
MRM1	CAMNT_0011415793	63	192	1403	1789	KNRTTRTVQRRKATTTENPSPMPTKLTQAQIHSKSYTFPYKLFDLMEHATGEGGSAGSVVSWLAGGTTFCVHDHARFAAEFLPTHFGHH--NFRSFDRQLNFWGFXVLSPRHINNKSFGGKTWQHPFFQKDR	QNENTHTNHNALSSTIEEVYGKPQKRAKLQ-YTEGQSFPHKXYNLIEHASWNG--HGDIVSWSEQGCAFIIHDHARLATELLGLHFTCHSDNHVSFIRRIIDWNFLKISPAAIKYTSPGGLSFMHPFFERGK	7e-15	84.7	208	132	37.12	49	78	72	3	5	54.55	0/2	KQ1RETN1RH1VNQHRNRAKLASTS1TI1NEPVSYPGMK1TQ1LRTAQKAL1I-HYSTKESGYQTS2YH1LXFYDN1MI3TSGWEN1G-S-AH1SDVI3LSAEGQ1TCTA1CIVI5FL1AT1FL1PGTL2GTHC1-S-D1FHRV2DI1QRLINIFD1GN1XLVKLI2RAHA1NKNYKT1FP2KLTSWFQM4QEKRDGRK	/NCGR_SEQ_ID=MMETSP0736-20130129|8692 /TAXON_ID=186038 /ORGANISM="Fragilariopsis kerguelensis, Strain L26-C5" /LENGTH=2106	34	34
MRM1	CAMNT_0013435805	97	204	1723	1430	SYTFPYKLFDLMEHATGEGGSAGSVVSWLAGGTTFCVHDHARFAAEFLPTHFGHHNFRSFDRQLNFWGFXVLSPRHINNKSFGGKT----WQHPFFQKDRRHLLGLVVRKTV	SMPMPDRLYDMLQSEESE-----SMIVYLADGDGFTIIDQDRFVNELLPKYFRHNNFRSFTRQLNYYGF---------NSKFNPKSQAVEYEHEFFLRGRRDLLKRIVRRTI	3e-14	82.4	202	112	37.5	42	52	62	3	18	55.36	0/-1	1YMTPFM1YDKR1FY1LMMLEQHSAETEGS1G-G-S-A-G-1VMVISVWY2GD1TDTG1CTVIHI1HQAD2AVAN1FL2TKHY1GR1HN5DT4FYWY2X-V-L-S-P-R-H-I-N-1KSSK1GNGP1TS-Q-A-V-EWYQE1PE2QLKRDG2HD2GKLRVI2KR1VI	/NCGR_SEQ_ID=MMETSP1068-20121228|149039 /TAXON_ID=35684 /ORGANISM="Pseudopedinella elastica, Strain CCMP716" /LENGTH=1882	28	28
MRM1	CAMNT_0000264227	66	212	1033	632	TTRTVQRRKATTTENPSPMPTKLTQAQIHSKSYTFPYKLFDLMEHATGEGGSAGSVVSWLAGGTTFCVHDHARFAAEFLPTHFGHHNFRSFDRQLNFWGFXVLSPRHINNKSFGGKTWQHPFFQKDRRHLLGLVVRKTVSKSSPGGA	TRKAIPRR--VTFETPSKSVAGMQEQQQFQQQQTFPFKLYNMLEYACD--SEFGSCISWTADGSAFIIHDKEAMMDNLAPMFFNQTKFRSFTRQLNIWGF-------VRTDTLDG--WRHNNFLRGRPHLLNEIERTQVKSTAKAEA	5e-14	80.9	198	147	32.65	48	86	69	4	13	46.94	0/-2	1TRRKTAVIQP2K-A-TV1TF1NT2PKMSPVTAKGLMTQQEAQ1IQHFSQKQSQYQ3YF2FYDNLMML1HY1TCGDE-G-GSSEAF2VCVI2LT1GD1TSTA1CIVI2HKAERAFMAMADENFLLA1TMHF1GNHQHTNK4DT4FI3X-V-L-S-P-R-H-IVNRNTKDSTFLGD1K-T-1QR1PNFN1QLKRDG1RP3GNLEVIVE1KTTQ1SKKSSTSAPKGAGE1	/NCGR_SEQ_ID=MMETSP0013_2-20120614|5483 /TAXON_ID=2843 ORGANISM="Skeletonema costatum, Strain 1716" /NCGR_SAMPLE_ID=MMETSP0013_2 /ASSEMBLY_ACC=CAM_ASM_000158 /LENGTH=1100	38	38
MRM1	CAMNT_0000288805	66	212	1004	603	TTRTVQRRKATTTENPSPMPTKLTQAQIHSKSYTFPYKLFDLMEHATGEGGSAGSVVSWLAGGTTFCVHDHARFAAEFLPTHFGHHNFRSFDRQLNFWGFXVLSPRHINNKSFGGKTWQHPFFQKDRRHLLGLVVRKTVSKSSPGGA	TRKAIPRR--VTFETPSKSVAGMQEQQQFQQQQTFPFKLYNMLEYACD--SEFGSCISWTADGSAFIIHDKEAMMDNLAPMFFNQTKFRSFTRQLNIWGF-------VRTDTLDG--WRHNNFLRGRPHLLNEIERTQVKSTAKAEA	5e-14	80.9	198	147	32.65	48	86	69	4	13	46.94	0/-2	1TRRKTAVIQP2K-A-TV1TF1NT2PKMSPVTAKGLMTQQEAQ1IQHFSQKQSQYQ3YF2FYDNLMML1HY1TCGDE-G-GSSEAF2VCVI2LT1GD1TSTA1CIVI2HKAERAFMAMADENFLLA1TMHF1GNHQHTNK4DT4FI3X-V-L-S-P-R-H-IVNRNTKDSTFLGD1K-T-1QR1PNFN1QLKRDG1RP3GNLEVIVE1KTTQ1SKKSSTSAPKGAGE1	/NCGR_SEQ_ID=MMETSP0013_2-20120614|17772 /TAXON_ID=2843 ORGANISM="Skeletonema costatum, Strain 1716" /NCGR_SAMPLE_ID=MMETSP0013_2 /ASSEMBLY_ACC=CAM_ASM_000158 /LENGTH=1071	38	38
MRM1	CAMNT_0003372339	66	212	1004	603	TTRTVQRRKATTTENPSPMPTKLTQAQIHSKSYTFPYKLFDLMEHATGEGGSAGSVVSWLAGGTTFCVHDHARFAAEFLPTHFGHHNFRSFDRQLNFWGFXVLSPRHINNKSFGGKTWQHPFFQKDRRHLLGLVVRKTVSKSSPGGA	TRKAIPRR--VTFETPSKSVAGMQEQQQFQQQQTFPFKLYNMLEYACD--SEFGSCISWTADGSEFIIHDKEAMMDNLAPMFFNQTKFRSFTRQLNIWGF-------VRTDTLDG--WRHNNFLRGRPHLLNEIERTQVKSTAKAEA	6e-14	80.5	197	147	32.65	48	86	69	4	13	46.94	0/-3	1TRRKTAVIQP2K-A-TV1TF1NT2PKMSPVTAKGLMTQQEAQ1IQHFSQKQSQYQ3YF2FYDNLMML1HY1TCGDE-G-GSSEAF2VCVI2LT1GD1TSTE1CIVI2HKAERAFMAMADENFLLA1TMHF1GNHQHTNK4DT4FI3X-V-L-S-P-R-H-IVNRNTKDSTFLGD1K-T-1QR1PNFN1QLKRDG1RP3GNLEVIVE1KTTQ1SKKSSTSAPKGAGE1	/NCGR_SEQ_ID=MMETSP0319-20121206|12127 /TAXON_ID=267567 /ORGANISM="Skeletonema marinoi, Strain SM1012Hels-07" /LENGTH=1036	38	38
MRM1	CAMNT_0000314735	66	208	1027	638	TTRTVQRRKATTTENPSPMPTKLTQAQIHSKSYTFPYKLFDLMEHATGEGGSAGSVVSWLAGGTTFCVHDHARFAAEFLPTHFGHHNFRSFDRQLNFWGFXVLSPRHINNKSFGGKTWQHPFFQKDRRHLLGLVVRKTVSKSS	TRKAIPRR--VTFETPSKSVAGMQEQQQFQQQQTFPFKLYNMLEYACD--SEFGSCISWTADGSAFIIHDKEAMMDNLAPMFFNQTKFRSFTRQLNIWGF-------VRTDTLDG--WRHNNFLRGRPHLLNEIERTQVKSTA	1e-13	79.7	195	143	32.87	47	83	68	4	13	47.55	0/-3	1TRRKTAVIQP2K-A-TV1TF1NT2PKMSPVTAKGLMTQQEAQ1IQHFSQKQSQYQ3YF2FYDNLMML1HY1TCGDE-G-GSSEAF2VCVI2LT1GD1TSTA1CIVI2HKAERAFMAMADENFLLA1TMHF1GNHQHTNK4DT4FI3X-V-L-S-P-R-H-IVNRNTKDSTFLGD1K-T-1QR1PNFN1QLKRDG1RP3GNLEVIVE1KTTQ1SKKSSTSA	/NCGR_SEQ_ID=MMETSP0013_2-20120614|30737 /TAXON_ID=2843 ORGANISM="Skeletonema costatum, Strain 1716" /NCGR_SAMPLE_ID=MMETSP0013_2 /ASSEMBLY_ACC=CAM_ASM_000158 /LENGTH=1053	37	37
MRM1	CAMNT_0027250865	100	209	12	326	FPYKLFDLMEHATGEGGSAGSVVSWLAGGTTFCVHDHARFAAEFLPTHFGHHNFRSFDRQLNFWGFXVLSPRHINNKSFGGKTWQHPFFQKDRRHLLGLVVRKTVSKSSP	FPFKLYVMVEHAT-DSDDCNHVVSWIKDGRAFAIYDRDLFLKHIVPRFFKQTKFRSFTRQLNLWGFT----RCVCNEGPVDGAWKHEHFVRGRVENLGFIQRVEVKSSKP	2e-13	79	193	110	37.27	41	64	55	2	5	50	0/3	2YF2FYDVLMMV4G-EDGSGDSDACGNSH4LIAKGD1TRTA1CAVIHY1HRADRL1ALAKEHFILV1TRHF1GKHQHTNK4DT4FL3XTV-L-S-P-1HCIVNC1KESGFPGVGDKGTA1QK1PEFH1QVKRDG1RVHELN2LFVIVQ1KVTE1SKKS1SK1	/NCGR_SEQ_ID=MMETSP0403-20120918|8074 /TAXON_ID=49265 /ORGANISM="Thalassiosira rotula, Strain CCMP3096" /LENGTH=1027	29	29
MRM1	CAMNT_0022915611	66	210	31	426	TTRTVQRRKATTTENPSPMPTKLTQAQIHSKSYTFPYKLFDLMEHATGEGGSAGSVVSWLAGGTTFCVHDHARFAAEFLPTHFGHHNFRSFDRQLNFWGFXVLSPRHINNKSFGGKTWQHPFFQKDRRHLLGLVVRKTVSKSSPG	TRKAIPRR--VTFETPSKSVAAMQEQQQFQQQQTFPFKLYNMLEYACDSEFS--SCISWTADGSAFIIHDKEAMMDNLAPMFFNQTKFRSFTRQLNIWGF-------VRTDTIDG--WRHNHFLRGRPHLLNEIERTQVKSTAKA	2e-13	79	193	145	32.41	47	85	68	4	13	46.9	0/1	1TRRKTAVIQP2K-A-TV1TF1NT2PKMSPVTAKALMTQQEAQ1IQHFSQKQSQYQ3YF2FYDNLMML1HY1TCGDESGEGF1A-G-1VCVI2LT1GD1TSTA1CIVI2HKAERAFMAMADENFLLA1TMHF1GNHQHTNK4DT4FI3X-V-L-S-P-R-H-IVNRNTKDSTFIGD1K-T-1QR1PNFH1QLKRDG1RP3GNLEVIVE1KTTQ1SKKSSTSAPKGA	/NCGR_SEQ_ID=MMETSP1039-20121108|18466 /TAXON_ID=267567 /ORGANISM="Skeletonema marinoi, Strain FE7" /LENGTH=1074	38	38
MRM1	CAMNT_0007777151	88	242	4322	3891	LTQAQIHSKSYTFPYKLFDLMEHATGEGGSAGSVVSWLAGGTTFCVHDHARFAAEFLPTHFGHHNFRSFDRQLNFWGFXVLSPRHINNKSFGGKTWQHPFFQKDRRHLLGLVVRKTVSKSSPGGAKQNKRKPKGKPRQKQTVARTVSPVHTAPAG	LAQKQANSNSFQFPWKLHDMLDESAATG--LDDIVSWTDDGRSFRVHKPQKFVESVMCRYFKQTKYKSFQRQLNLYGFNRLNGGH--NK--GG--YQHKFFIRGQRNLCQMISRNNSGDGAPAGFDEGSRPQRTSTCTAVAVERSSPP---APAG	2e-13	80.5	197	155	32.9	51	93	77	5	11	49.68	0/-1	1TA1AK1IAHN1KN1YFTQ2YW2FH1LMMLEDHEASTAGAET1G-S-ALGDSDVI3LTADGD1TRTS1CR2DKHPAQRK1AVAEESFVLMPCTRHY1GKHQHTNKFYRK2DQ4FLWY2XNVR1SNPGRG1I-N-2S-F-2K-T-WY2PK2QIKRDGRQ1HN1LCGQLMVIVS1KNTNVSSGKDSGSA1GA1AFKDQENGKS1KPPQKRGTKSPTRCQTKAQVTA1AE1TSVSSP1V-H-T-4	/NCGR_SEQ_ID=MMETSP0118_2-20121227|18735 /TAXON_ID=160619 /ORGANISM="Glenodinium foliaceum, Strain CCAP 1116/3" /LENGTH=4517	44	40
MRM1	CAMNT_0007777151	74	207	3683	3330	KATTTENPSPMPTKLTQAQIHSKSYTFPYKLFDLMEHATGEGGSAGSVVSWLAGGTTFCVHDHARFAAEFLPTHFGHHNFRSFDRQLNFWGFXVLSPRHINNKSFGGKTWQHPFFQKDRRHLLGLVVRKTVSKS	ETTTTEDP--------YKSLMQKEFQFPWKLHEMLERS--ELDSFEHIVCWLPGDTCFKVHEQSLFVKNILPRFFKQTKYKSFQRQLNLYGFI-----RVDDGPNKG-AYRHNFFLKGRKELLNKVARQKMKNT	6e-11	73.2	178	134	32.09	43	75	67	4	16	50	0/-1	KEAT4ND1S-P-M-P-T-K-L-T-QYAKQSILHMSQ1SEYFTQ2YW2FHDELMML1HRAST-G-1GLGD1AFGESHVI1SC2AP1GD1TC1CK2DEHQASRL1AVAKENFI2TRHF1GKHQHTNKFYRK2DQ4FLWY2XIV-L-S-P-R-HRIVNDNDKGSPFNGK1K-TAWYQR1PN2QL1DG1RKHE2GNLK1VA1KQTKVMSKKNST	/NCGR_SEQ_ID=MMETSP0118_2-20121227|18735 /TAXON_ID=160619 /ORGANISM="Glenodinium foliaceum, Strain CCAP 1116/3" /LENGTH=4517	44	35
MRM1	CAMNT_0014325981	99	205	1386	1667	TFPYKLFDLMEHATGEGGSAGSVVSWLAGGTTFCVHDHARFAAEFLPTHFGHHNFRSFDRQLNFWGFXVLSPRHINNKSFGGKTWQHPFFQKDRRHLLGLVVRKTVS	TFPAKLYDLVSNE-GEG-----VVGWHAYGTSFQVRDMERFVSEVLPKHFKHNNFTSFQRQLNLYGFR-------RSATYDKGSYYHPQFQEGNRDLAEKIRRMLVN	3e-13	79.7	195	107	42.06	45	49	60	3	13	56.07	0/3	3YA2FY2MVESHNAET-3G-S-A-G-S-2SG1LH1GY2TS1CQ1HR1HMAE2AVAS1FV2TK2GK1HN2RT2DQ4FLWY2XRV-L-S-P-R-H-I-NRNSKASTFYGDGKKGTSWYQY2FQ2KEDGRN1HD1LAGELKVIVR1KMTL1SN	/NCGR_SEQ_ID=MMETSP1144-20121109|28682 /TAXON_ID=483371 /ORGANISM="non described non described, Strain CCMP2298" /LENGTH=2687	28	28
MRM1	CAMNT_0000348715	100	203	418	726	FPYKLFDLMEHATGEGGSAGSVVSWLAGGTTFCVHDHARFAAEFLPTHFGHHNFRSFDRQLNFWGFXVLSPRH--INNK-SFGGKTWQ--HPFFQKDRRHLLGLVVRKT	FLRKSFDLIEHADPE------IVSWSEDGKSFVVKDVKKFTDDVIPSYFKHNNFSSFVRQLNFYGFRKVKDENLKINNEPSIEDKYWKFRHPMFLKGRPDLLIEIKKAT	3e-13	79.3	194	109	41.28	45	53	61	4	11	55.96	0/1	1PLYR1LS3MI3TDGP1G-G-S-A-G-S-VI3LSAEGD1TKTS1CV1HK1HVAKRK1ATADEDFVLI1TSHY1GK1HN2RS2DV5WY2XRVKLVSKPDREHN-L-K3KE-P1FIGEGD1TY1QK-F-R2FM1QL1DG1RPHD2GILEVIVKRKKA1	/NCGR_SEQ_ID=MMETSP0014_2-20120614|9299 /TAXON_ID=2857 /ORGANISM="Nitzschia sp." /LENGTH=1842	27	27
MRM1	CAMNT_0022905543	66	210	196	591	TTRTVQRRKATTTENPSPMPTKLTQAQIHSKSYTFPYKLFDLMEHATGEGGSAGSVVSWLAGGTTFCVHDHARFAAEFLPTHFGHHNFRSFDRQLNFWGFXVLSPRHINNKSFGGKTWQHPFFQKDRRHLLGLVVRKTVSKSSPG	TRKAIPRR--VTFETPSKSVAAMQEQQQFQQQQTFPFKLYNMLEYACDSEFS--SCISWTADGSAFIIHDKEAMMDNLAPMFFNQTKFRSFTRQLNIWGF-------VRTDTIDG--WRHNHFLRGRPHLLNEIERTQVKSTAKA	4e-13	79	193	145	32.41	47	85	68	4	13	46.9	0/1	1TRRKTAVIQP2K-A-TV1TF1NT2PKMSPVTAKALMTQQEAQ1IQHFSQKQSQYQ3YF2FYDNLMML1HY1TCGDESGEGF1A-G-1VCVI2LT1GD1TSTA1CIVI2HKAERAFMAMADENFLLA1TMHF1GNHQHTNK4DT4FI3X-V-L-S-P-R-H-IVNRNTKDSTFIGD1K-T-1QR1PNFH1QLKRDG1RP3GNLEVIVE1KTTQ1SKKSSTSAPKGA	/NCGR_SEQ_ID=MMETSP1039-20121108|13432 /TAXON_ID=267567 /ORGANISM="Skeletonema marinoi, Strain FE7" /LENGTH=1314	38	38
MRM1	CAMNT_0014323461	99	205	1280	999	TFPYKLFDLMEHATGEGGSAGSVVSWLAGGTTFCVHDHARFAAEFLPTHFGHHNFRSFDRQLNFWGFXVLSPRHINNKSFGGKTWQHPFFQKDRRHLLGLVVRKTVS	TFPAKLYDLVSNE-GEG-----VVGWHAYGTSFQVRDMERFVSEVLPKHFKHNNFTSFQRQLNLYGFR-------RSATYDKGSYYHPQFQEGNRDLAEKIRRMLVN	4e-13	79.7	195	107	42.06	45	49	60	3	13	56.07	0/-3	3YA2FY2MVESHNAET-3G-S-A-G-S-2SG1LH1GY2TS1CQ1HR1HMAE2AVAS1FV2TK2GK1HN2RT2DQ4FLWY2XRV-L-S-P-R-H-I-NRNSKASTFYGDGKKGTSWYQY2FQ2KEDGRN1HD1LAGELKVIVR1KMTL1SN	/NCGR_SEQ_ID=MMETSP1144-20121109|27422 /TAXON_ID=483371 /ORGANISM="non described non described, Strain CCMP2298" /LENGTH=2635	28	28
MRM1	CAMNT_0022898647	66	210	1119	724	TTRTVQRRKATTTENPSPMPTKLTQAQIHSKSYTFPYKLFDLMEHATGEGGSAGSVVSWLAGGTTFCVHDHARFAAEFLPTHFGHHNFRSFDRQLNFWGFXVLSPRHINNKSFGGKTWQHPFFQKDRRHLLGLVVRKTVSKSSPG	TRKAIPRR--VTFETPSKSVAAMQEQQQFQQQQTFPFKLYNMLEYACDSEFS--SCISWTADGSAFIIHDKDXMMDNLAPMFFNQTKFRSFTRQLNIWGF-------VRTDTIDG--WRHNHFLRGRPHLLNEIERTQVKSTAKA	4e-13	78.6	192	145	32.41	47	85	68	4	13	46.9	0/-1	1TRRKTAVIQP2K-A-TV1TF1NT2PKMSPVTAKALMTQQEAQ1IQHFSQKQSQYQ3YF2FYDNLMML1HY1TCGDESGEGF1A-G-1VCVI2LT1GD1TSTA1CIVI2HKADRXFMAMADENFLLA1TMHF1GNHQHTNK4DT4FI3X-V-L-S-P-R-H-IVNRNTKDSTFIGD1K-T-1QR1PNFH1QLKRDG1RP3GNLEVIVE1KTTQ1SKKSSTSAPKGA	/NCGR_SEQ_ID=MMETSP1039-20121108|9984 /TAXON_ID=267567 /ORGANISM="Skeletonema marinoi, Strain FE7" /LENGTH=1149	38	38
MRM1	CAMNT_0000420873	100	203	1203	1511	FPYKLFDLMEHATGEGGSAGSVVSWLAGGTTFCVHDHARFAAEFLPTHFGHHNFRSFDRQLNFWGFXVLSPRH--INNK-SFGGKTWQ--HPFFQKDRRHLLGLVVRKT	FLRKSFDLIEHADPE------IVSWSEDGKSFVVKDVKKFTDDVIPSYFKHNNFSSFVRQLNFYGFRKVKDENLKINNEPSIEDKYWKFRHPMFLKGRPDLLIEIKKAT	4e-13	79.3	194	109	41.28	45	53	61	4	11	55.96	0/3	1PLYR1LS3MI3TDGP1G-G-S-A-G-S-VI3LSAEGD1TKTS1CV1HK1HVAKRK1ATADEDFVLI1TSHY1GK1HN2RS2DV5WY2XRVKLVSKPDREHN-L-K3KE-P1FIGEGD1TY1QK-F-R2FM1QL1DG1RPHD2GILEVIVKRKKA1	/NCGR_SEQ_ID=MMETSP0014_2-20120614|45378 /TAXON_ID=2857 /ORGANISM="Nitzschia sp." /LENGTH=2628	27	27
MRM1	CAMNT_0000420873	100	203	268	576	FPYKLFDLMEHATGEGGSAGSVVSWLAGGTTFCVHDHARFAAEFLPTHFGHHNFRSFDRQLNFWGFXVLSPRH--INNK-SFGGKTWQ--HPFFQKDRRHLLGLVVRKT	FLRKSFDLIEHVDPE------IASWSEDGKSFVVKDVKKFTDDVIPSYFKHNNFSSFVRQLNFYGFRKVKDENLKINNEPSIEDKYWKFRHPMFLKGRPDLLIEIKKAT	8e-12	75.5	184	109	39.45	43	55	59	4	11	54.13	0/1	1PLYR1LS3MI2AVTDGP1G-G-S-A-G-S-VIVA2LSAEGD1TKTS1CV1HK1HVAKRK1ATADEDFVLI1TSHY1GK1HN2RS2DV5WY2XRVKLVSKPDREHN-L-K3KE-P1FIGEGD1TY1QK-F-R2FM1QL1DG1RPHD2GILEVIVKRKKA1	/NCGR_SEQ_ID=MMETSP0014_2-20120614|45378 /TAXON_ID=2857 /ORGANISM="Nitzschia sp." /LENGTH=2628	27	27
MRM1	CAMNT_0040216899	66	210	1347	952	TTRTVQRRKATTTENPSPMPTKLTQAQIHSKSYTFPYKLFDLMEHATGEGGSAGSVVSWLAGGTTFCVHDHARFAAEFLPTHFGHHNFRSFDRQLNFWGFXVLSPRHINNKSFGGKTWQHPFFQKDRRHLLGLVVRKTVSKSSPG	TRKTIPRR--VTFETPSKSVAAMQEQQQFQQQQTFPFKLYNMLEYSCDSEFS--SCISWTADGSAFIIHDKDVMMDNLAPMFFNQTKFRSFTRQLNIWGF-------VRTDTLDG--WRHNNFLRGRPHLLNEIERTQVKSTAKA	4e-13	79	193	145	32.41	47	85	69	4	13	47.59	0/-3	1TRRK1VIQP2K-A-TV1TF1NT2PKMSPVTAKALMTQQEAQ1IQHFSQKQSQYQ3YF2FYDNLMML1HYASTCGDESGEGF1A-G-1VCVI2LT1GD1TSTA1CIVI2HKADRVFMAMADENFLLA1TMHF1GNHQHTNK4DT4FI3X-V-L-S-P-R-H-IVNRNTKDSTFLGD1K-T-1QR1PNFN1QLKRDG1RP3GNLEVIVE1KTTQ1SKKSSTSAPKGA	/NCGR_SEQ_ID=MMETSP0562-20120912|6098 /TAXON_ID=267566 /ORGANISM="Skeletonema dohrnii, Strain SkelB" /LENGTH=1421	38	38
MRM1	CAMNT_0014270581	99	205	1370	1651	TFPYKLFDLMEHATGEGGSAGSVVSWLAGGTTFCVHDHARFAAEFLPTHFGHHNFRSFDRQLNFWGFXVLSPRHINNKSFGGKTWQHPFFQKDRRHLLGLVVRKTVS	TFPAKLYDLVSNE-GEG-----VVGWHAYGTSFQVRDMERFVSEVLPKHFKHNNFTSFQRQLNLYGFR-------RSATYDKGSYYHPQFQEGNRDLAEKIRRMLVN	5e-13	79	193	107	42.06	45	49	60	3	13	56.07	0/2	3YA2FY2MVESHNAET-3G-S-A-G-S-2SG1LH1GY2TS1CQ1HR1HMAE2AVAS1FV2TK2GK1HN2RT2DQ4FLWY2XRV-L-S-P-R-H-I-NRNSKASTFYGDGKKGTSWYQY2FQ2KEDGRN1HD1LAGELKVIVR1KMTL1SN	/NCGR_SEQ_ID=MMETSP1144-20121109|982 /TAXON_ID=483371 /ORGANISM="non described non described, Strain CCMP2298" /LENGTH=1799	28	28
MRM1	CAMNT_0003424849	66	210	147	542	TTRTVQRRKATTTENPSPMPTKLTQAQIHSKSYTFPYKLFDLMEHATGEGGSAGSVVSWLAGGTTFCVHDHARFAAEFLPTHFGHHNFRSFDRQLNFWGFXVLSPRHINNKSFGGKTWQHPFFQKDRRHLLGLVVRKTVSKSSPG	TRKAIPRR--VTFETPSKSVAGMQEQQQFQQQQTFPFKLYNMLEYACD--SEFGSCISWTADGSEFIIHDKEAMMDNLAPMFFNQTKFRSFTRQLNIWGF-------VRTDTLDG--WRHNNFLRGRPHLLNEIERTQVKSTAKA	5e-13	79.3	194	145	32.41	47	85	68	4	13	46.9	0/3	1TRRKTAVIQP2K-A-TV1TF1NT2PKMSPVTAKGLMTQQEAQ1IQHFSQKQSQYQ3YF2FYDNLMML1HY1TCGDE-G-GSSEAF2VCVI2LT1GD1TSTE1CIVI2HKAERAFMAMADENFLLA1TMHF1GNHQHTNK4DT4FI3X-V-L-S-P-R-H-IVNRNTKDSTFLGD1K-T-1QR1PNFN1QLKRDG1RP3GNLEVIVE1KTTQ1SKKSSTSAPKGA	/NCGR_SEQ_ID=MMETSP0320-20121206|7985 /TAXON_ID=267567 /ORGANISM="Skeletonema marinoi, Strain SM1012Den-03" /LENGTH=3887	38	38
MRM1	CAMNT_0027554991	87	208	77	403	KLTQAQIHSKSYTFPYKLFDLMEHATGEGGSAGSVVSWLAGGTTFCVHDHARFAAEFLPTHFGHHNFRSFDRQLNFWGFXVLSPRHINNKSFGGKTWQHPFFQKDRRHLLGLVVRKTVSKSS	KIMTAEMASPNATFPQKLFILMEN------EPTSIVTWNANGISFRVVDTEKFSEEIIPKYFRHTKMASFQRQLNLYGF-----RRVTKGDDAG-SYFHPKFQKGRKDLM-IEIKRLPGKSS	5e-13	78.6	192	122	36.89	45	64	67	4	13	54.92	0/2	1LITMQT1QEIMHA1KPSNYA3YQ3DI3HNA-T-G-E-G-G-SEAPGT1VI1ST1LN1GN1TITS1CR1HV1HTAERK1ASAE1FILI1TKHY1GR1HTNKFMRA2DQ4FLWY2X-V-L-S-P-1HRIVNTNKKGSDFDGA1K-TSWYQF2FK3DG1RKHD1LMG-LIVEVIRKKRTLVPSG3	/NCGR_SEQ_ID=MMETSP1103-20130426|5463 /TAXON_ID=36769 /ORGANISM="Paraphysomonas bandaiensis, Strain Caron Lab Isolate" /LENGTH=1316	32	32
MRM1	CAMNT_0004803453	100	206	703	401	FPYKLFDLMEHATGEGGSAGSVVSWLAGGTTFCVHDHARFAAEFLPTHFGHHNFRSFDRQLNFWGFXVLSPRHINNKSFGGKTWQHPFFQKDRRHLLGLVVRKTVSK	FPWKLHEMLE--TSEKNGEDHIVSWMPDGRSFRVHDRDLFVDGMMKVFFNQTKYKSFQRQLNLWGFERISNRXPNEKG----AYSHPLFRKGRRDLCPCMTRQKAAQ	5e-13	76.3	186	107	35.51	38	63	55	2	6	51.4	0/-1	2YW2FHDELMML1H-A-1GS1GKGNSGAEGDSHVI3LMAPGD1TRTS1CR3HRADRL1AVADEGFMLMPKTVHF1GNHQHTNKFYRK2DQ4FL3XEVRLI1PN1HXIP1NE1SGF-G-G-K-TAWYQS2FL1QR1DG2HD1LCGPLCVMVT1KQTKVASAKQ	/NCGR_SEQ_ID=MMETSP0472-20121206|54441 /TAXON_ID=693140 ORGANISM="Tiarina fusus, Strain LIS" /NCGR_SAMPLE_ID=MMETSP0472 /ASSEMBLY_ACC=CAM_ASM_000603 /LENGTH=784	28	28
MRM1	CAMNT_0003470727	66	165	3766	3479	TTRTVQRRKATTTENPSPMPTKLTQAQIHSKSYTFPYKLFDLMEHATGEGGSAGSVVSWLAGGTTFCVHDHARFAAEFLPTHFGHHNFRSFDRQLNFWGF	TRKAIPRR--VTFETPSKSVAGMQEQQQFQQQQTFPFKLYNMLEYACD--SEFGSCISWTADGSEFIIHDKEAMMDNLAPMFFNQTKFRSFTRQLNIWGF	6e-13	69.3	168	100	37	37	59	51	2	4	51	0/-1	1TRRKTAVIQP2K-A-TV1TF1NT2PKMSPVTAKGLMTQQEAQ1IQHFSQKQSQYQ3YF2FYDNLMML1HY1TCGDE-G-GSSEAF2VCVI2LT1GD1TSTE1CIVI2HKAERAFMAMADENFLLA1TMHF1GNHQHTNK4DT4FI3	/NCGR_SEQ_ID=MMETSP0320-20121206|30924 /TAXON_ID=267567 /ORGANISM="Skeletonema marinoi, Strain SM1012Den-03" /LENGTH=3823	38	26
MRM1	CAMNT_0003470727	158	210	3468	3337	RQLNFWGFXVLSPRHINNKSFGGKTWQHPFFQKDRRHLLGLVVRKTVSKSSPG	RQLNIWGF-------VRTDTLDG--WRHNHFLRGRPHLLNEIERTQVKSTAKA	6e-13	31.6	70	53	32.08	17	27	24	2	9	45.28	0/-2	4FI3X-V-L-S-P-R-H-IVNRNTKDSTFLGD1K-T-1QR1PNFH1QLKRDG1RP3GNLEVIVE1KTTQ1SKKSSTSAPKGA	/NCGR_SEQ_ID=MMETSP0320-20121206|30924 /TAXON_ID=267567 /ORGANISM="Skeletonema marinoi, Strain SM1012Den-03" /LENGTH=3823	38	14
MRM1	CAMNT_0014266625	99	205	1395	1676	TFPYKLFDLMEHATGEGGSAGSVVSWLAGGTTFCVHDHARFAAEFLPTHFGHHNFRSFDRQLNFWGFXVLSPRHINNKSFGGKTWQHPFFQKDRRHLLGLVVRKTVS	TFPAKLYDLVSNE-GEG-----VVGWHAYGTSFQVRDMERFVSEVLPKHFKHNNFTSFQRQLNLYGFR-------RSATYDKGSYYHPQFQEGNRDLAEKIRRMLVN	7e-13	78.2	191	107	42.06	45	49	60	3	13	56.07	0/3	3YA2FY2MVESHNAET-3G-S-A-G-S-2SG1LH1GY2TS1CQ1HR1HMAE2AVAS1FV2TK2GK1HN2RT2DQ4FLWY2XRV-L-S-P-R-H-I-NRNSKASTFYGDGKKGTSWYQY2FQ2KEDGRN1HD1LAGELKVIVR1KMTL1SN	/NCGR_SEQ_ID=MMETSP1143-20121109|30128 /TAXON_ID=483371 /ORGANISM="non described non described, Strain CCMP2298" /LENGTH=1709	28	28
MRM1	CAMNT_0014091431	99	205	324	43	TFPYKLFDLMEHATGEGGSAGSVVSWLAGGTTFCVHDHARFAAEFLPTHFGHHNFRSFDRQLNFWGFXVLSPRHINNKSFGGKTWQHPFFQKDRRHLLGLVVRKTVS	TFPAKLYDLVSNE-GEG-----VVGWHAYGTSFQVRDMERFVSEVLPKHFKHNNFTSFQRQLNLYGFR-------RSATYDKGSYYHPQFQEGNRDLAEKIRRMLVN	7e-13	78.2	191	107	42.06	45	49	60	3	13	56.07	0/-3	3YA2FY2MVESHNAET-3G-S-A-G-S-2SG1LH1GY2TS1CQ1HR1HMAE2AVAS1FV2TK2GK1HN2RT2DQ4FLWY2XRV-L-S-P-R-H-I-NRNSKASTFYGDGKKGTSWYQY2FQ2KEDGRN1HD1LAGELKVIVR1KMTL1SN	/NCGR_SEQ_ID=MMETSP1141-20130122|787 /TAXON_ID=483371 /ORGANISM="non described non described, Strain CCMP2298" /LENGTH=1709	28	28
MRM1	CAMNT_0014213195	99	205	1406	1687	TFPYKLFDLMEHATGEGGSAGSVVSWLAGGTTFCVHDHARFAAEFLPTHFGHHNFRSFDRQLNFWGFXVLSPRHINNKSFGGKTWQHPFFQKDRRHLLGLVVRKTVS	TFPAKLYDLVSNE-GEG-----VVGWHAYGTSFQVRDMERFVSEVLPKHFKHNNFTSFQRQLNLYGFR-------RSATYDKGSYYHPQFQEGNRDLAEKIRRMLVN	7e-13	78.2	191	107	42.06	45	49	60	3	13	56.07	0/2	3YA2FY2MVESHNAET-3G-S-A-G-S-2SG1LH1GY2TS1CQ1HR1HMAE2AVAS1FV2TK2GK1HN2RT2DQ4FLWY2XRV-L-S-P-R-H-I-NRNSKASTFYGDGKKGTSWYQY2FQ2KEDGRN1HD1LAGELKVIVR1KMTL1SN	/NCGR_SEQ_ID=MMETSP1143-20121109|3413 /TAXON_ID=483371 /ORGANISM="non described non described, Strain CCMP2298" /LENGTH=1720	28	28
MRM1	CAMNT_0014168811	99	205	314	33	TFPYKLFDLMEHATGEGGSAGSVVSWLAGGTTFCVHDHARFAAEFLPTHFGHHNFRSFDRQLNFWGFXVLSPRHINNKSFGGKTWQHPFFQKDRRHLLGLVVRKTVS	TFPAKLYDLVSNE-GEG-----VVGWHAYGTSFQVRDMERFVSEVLPKHFKHNNFTSFQRQLNLYGFR-------RSATYDKGSYYHPQFQEGNRDLAEKIRRMLVN	7e-13	78.2	191	107	42.06	45	49	60	3	13	56.07	0/-1	3YA2FY2MVESHNAET-3G-S-A-G-S-2SG1LH1GY2TS1CQ1HR1HMAE2AVAS1FV2TK2GK1HN2RT2DQ4FLWY2XRV-L-S-P-R-H-I-NRNSKASTFYGDGKKGTSWYQY2FQ2KEDGRN1HD1LAGELKVIVR1KMTL1SN	/NCGR_SEQ_ID=MMETSP1142-20121109|12392 /TAXON_ID=483371 /ORGANISM="non described non described, Strain CCMP2298" /LENGTH=1721	28	28
MRM1	CAMNT_0014204585	99	205	307	26	TFPYKLFDLMEHATGEGGSAGSVVSWLAGGTTFCVHDHARFAAEFLPTHFGHHNFRSFDRQLNFWGFXVLSPRHINNKSFGGKTWQHPFFQKDRRHLLGLVVRKTVS	TFPAKLYDLVSNE-GEG-----VVGWHAYGTSFQVRDMERFVSEVLPKHFKHNNFTSFQRQLNLYGFR-------RSATYDKGSYYHPQFQEGNRDLAEKIRRMLVN	8e-13	78.2	191	107	42.06	45	49	60	3	13	56.07	0/-3	3YA2FY2MVESHNAET-3G-S-A-G-S-2SG1LH1GY2TS1CQ1HR1HMAE2AVAS1FV2TK2GK1HN2RT2DQ4FLWY2XRV-L-S-P-R-H-I-NRNSKASTFYGDGKKGTSWYQY2FQ2KEDGRN1HD1LAGELKVIVR1KMTL1SN	/NCGR_SEQ_ID=MMETSP1142-20121109|30279 /TAXON_ID=483371 /ORGANISM="non described non described, Strain CCMP2298" /LENGTH=1641	28	28
MRM1	CAMNT_0014204685	99	205	307	26	TFPYKLFDLMEHATGEGGSAGSVVSWLAGGTTFCVHDHARFAAEFLPTHFGHHNFRSFDRQLNFWGFXVLSPRHINNKSFGGKTWQHPFFQKDRRHLLGLVVRKTVS	TFPAKLYDLVSNE-GEG-----VVGWHAYGTSFQVRDMERFVSEVLPKHFKHNNFTSFQRQLNLYGFR-------RSATYDKGSYYHPQFQEGNRDLAEKIRRMLVN	8e-13	78.2	191	107	42.06	45	49	60	3	13	56.07	0/-2	3YA2FY2MVESHNAET-3G-S-A-G-S-2SG1LH1GY2TS1CQ1HR1HMAE2AVAS1FV2TK2GK1HN2RT2DQ4FLWY2XRV-L-S-P-R-H-I-NRNSKASTFYGDGKKGTSWYQY2FQ2KEDGRN1HD1LAGELKVIVR1KMTL1SN	/NCGR_SEQ_ID=MMETSP1142-20121109|30329 /TAXON_ID=483371 /ORGANISM="non described non described, Strain CCMP2298" /LENGTH=1736	28	28
MRM1	CAMNT_0006806751	120	203	452	685	SVVSWLAGGTTFCVHDHARFAAEFLPTHFGHHNFRSFDRQLNFWGFXVLSPRHINNKSFGGKTWQHPFFQKDRRHLLGLVVRKT	SVIDWLPHGEAFAIHDCDAFVAKVLPKYFRHNNLTSFQRQLNLYGF-----RRITKGDDKG-AYRHPHFQRDRPDLMSLVSRKT	8e-13	75.9	185	84	45.24	38	40	48	2	6	57.14	0/2	2VISD2APGH1TETA1CAVI2HCADRA1AV1EKFV2TKHY1GR1HN1FLRT2DQ4FLWY2X-V-L-S-P-1HR1NTNKKGSDFDGK1K-TAWYQR2FH2KR2RPHD1LMGS2VS3	/NCGR_SEQ_ID=MMETSP1163-20130328|14145 /TAXON_ID=124430 /ORGANISM="Phaeomonas parva, Strain CCMP2877" /LENGTH=821	22	22
MRM1	CAMNT_0048210371	99	204	1139	852	TFPYKLFDLMEHATGEGGSAGSVVSWLAGGTTFCVHDHARFAAEFLPTHFGHHNFRSFDRQLNFWGFXVLSPRHINNKSFGGKTWQHPFFQKDRRHLLGLVVRKTV	TFPFKLYEMIEHAHESGFT--SALSWLSDGNAFFIHDKHAMMNDLAPMFFKQTKFRSFTRQLNIWGFERVGP--------GRDVWKHKEFLRGQPDLLEKIVRTEI	1e-12	77.4	189	106	36.79	39	57	55	2	10	51.89	0/-2	3YF2FYDELMMI3THGEES1GFSTA-G-1VAVL3ASGD1TNTA1CFVI2HKAHRAFMAMANEDFLLA1TMHF1GKHQHTNK4DT4FI3XEVRLVSG1R-H-I-N-N-K-S-F-1GRKDTV1QK1PKFE1QLKRDGRQRPHD2GELKVI2KTTEVI	/NCGR_SEQ_ID=MMETSP0593-20130828|4949 /ASSEMBLY_ACC=CAM_ASM_000672 /TAXON_ID=267983 /ORGANISM="Skeletonema japonicum, Strain CCMP2506" /LENGTH=1272	28	28
MRM1	CAMNT_0022932789	66	210	478	83	TTRTVQRRKATTTENPSPMPTKLTQAQIHSKSYTFPYKLFDLMEHATGEGGSAGSVVSWLAGGTTFCVHDHARFAAEFLPTHFGHHNFRSFDRQLNFWGFXVLSPRHINNKSFGGKTWQHPFFQKDRRHLLGLVVRKTVSKSSPG	TRKAIPRR--VTFESPPKSVAAMQEQQQFQQQQTFPFKLYNMLEYACDSEFS--SCISWTADGSAFIIHDKEAMMDNLAPMFFNQTKFRSFTRQLNIWGF-------VRTDTJDG--WRHNHFLRGRPHLLNEIERTQVKSTAKA	1e-12	74.3	181	145	31.72	46	86	68	4	13	46.9	0/-1	1TRRKTAVIQP2K-A-TV1TF1NS1SPPKMSPVTAKALMTQQEAQ1IQHFSQKQSQYQ3YF2FYDNLMML1HY1TCGDESGEGF1A-G-1VCVI2LT1GD1TSTA1CIVI2HKAERAFMAMADENFLLA1TMHF1GNHQHTNK4DT4FI3X-V-L-S-P-R-H-IVNRNTKDSTFJGD1K-T-1QR1PNFH1QLKRDG1RP3GNLEVIVE1KTTQ1SKKSSTSAPKGA	/NCGR_SEQ_ID=MMETSP1040-20121108|5372 /TAXON_ID=267567 /ORGANISM="Skeletonema marinoi, Strain FE60" /LENGTH=538	38	38
MRM1	CAMNT_0003401937	66	210	33	428	TTRTVQRRKATTTENPSPMPTKLTQAQIHSKSYTFPYKLFDLMEHATGEGGSAGSVVSWLAGGTTFCVHDHARFAAEFLPTHFGHHNFRSFDRQLNFWGFXVLSPRHINNKSFGGKTWQHPFFQKDRRHLLGLVVRKTVSKSSPG	TRKAIPRR--VTFETPSKSVAGMQEQQQFQQQQTFPFKLYNMLEYACD--SEFGSCISWTADGSEFIIHDKEAMMDNLAPMFFNQTKFRSFTRQLNIWGF-------VRTDTLDG--WRHNNFLRGRPHLLNEIERTQVKSTAKA	1e-12	76.6	187	145	32.41	47	85	68	4	13	46.9	0/3	1TRRKTAVIQP2K-A-TV1TF1NT2PKMSPVTAKGLMTQQEAQ1IQHFSQKQSQYQ3YF2FYDNLMML1HY1TCGDE-G-GSSEAF2VCVI2LT1GD1TSTE1CIVI2HKAERAFMAMADENFLLA1TMHF1GNHQHTNK4DT4FI3X-V-L-S-P-R-H-IVNRNTKDSTFLGD1K-T-1QR1PNFN1QLKRDG1RP3GNLEVIVE1KTTQ1SKKSSTSAPKGA	/NCGR_SEQ_ID=MMETSP0319-20121206|26926 /TAXON_ID=267567 /ORGANISM="Skeletonema marinoi, Strain SM1012Hels-07" /LENGTH=1029	38	38
MRM1	CAMNT_0003419595	82	208	187	534	SPMPTKLTQAQIHSKSYTFPYKLFDLMEHATGEGGSAGSVVSWLAGGTTFCVHDHARFAAEFLPTHFGHHNFRSFDRQLNFWGFXVLSPRHINNKSFGGKTWQHPFFQKDRRHLLGLVVRKTVSKSS	SPPKSGMQEQQQFQQQQTFPFKLYNMLEYACD--SEFGSCISWTADGSEFIIHDKEAMMDNLAPMFFNQTKFRSFTRQLNIWGF-------VRTDTLDG--WRHNHFLRGRPHLLNEIERTQVKSTA	1e-12	75.9	185	127	33.07	42	74	62	3	11	48.82	0/1	2MPPKTSKGLMTQQEAQ1IQHFSQKQSQYQ3YF2FYDNLMML1HY1TCGDE-G-GSSEAF2VCVI2LT1GD1TSTE1CIVI2HKAERAFMAMADENFLLA1TMHF1GNHQHTNK4DT4FI3X-V-L-S-P-R-H-IVNRNTKDSTFLGD1K-T-1QR1PNFH1QLKRDG1RP3GNLEVIVE1KTTQ1SKKSSTSA	/NCGR_SEQ_ID=MMETSP0320-20121206|5358 /TAXON_ID=267567 /ORGANISM="Skeletonema marinoi, Strain SM1012Den-03" /LENGTH=835	33	33
MRM1	CAMNT_0042959453	99	201	2545	2252	TFPYKLFDLME-HATGEGGSAGSVVSWLAGGTTFCVHDHARFAAEFLPTHFGHHNFRSFDRQLNFWGFXVLSPRHINNKSFGGKTWQHPFFQKDRRHLLGLVVR	SFPAKLYELVEGHSSRATSDEDLVVSWCEGGLAFIVRDLTRFCEEVLPKHFCHNKWASFIRQLNLYGF-----RRITQGQSSGAYW-HKYFQRGQPQLLRGITR	1e-12	77.8	190	104	40.38	42	55	55	3	7	52.88	0/-2	TS2YA2FYDE1MV1-G1ASTSGREAGTGSSDAEGDSL4LCAE2TLTA1CI1HR1HLAT2ACAE1FV2TK2GC1HNNKFWRA2DI4FLWY2X-V-L-S-P-1HR1NTNQKGSQFSGS1KATY1Q-1PKFY2KRDGRQRPHQ2GRLGVIVT1	/NCGR_SEQ_ID=MMETSP1170-20131217|53209 /TAXON_ID=54406 /ORGANISM="Sarcinochrysis sp, Strain CCMP770" /LENGTH=2567	27	27
MRM1	CAMNT_0008224053	98	209	1217	906	YTFPYKLFDLMEHATGEGGSAGSVVSWLAGGTTFCVHDHARFAAEFLPTH-FGHHNFRSFDRQLNFWGFXVLSPRHINNKSFGGKTWQHPFFQKDRRHLLGLVVRKTVSKSSP	YLFPHEVYDLLEDVDRRGRDFTSIVSWMADGRSFRIDDQKSFEASILPLYFFGMTSYRSFRRQLNNYGIY---------QNRGSRTYSHEFLVRGERHGCDKIARKTNSRYRP	1e-12	77.8	190	113	35.4	40	63	60	2	10	53.1	0/-3	1TL2YHKELVFY2ML1HDAVTDGRER1GRSDAFGT1VI3LM1GD1TRTS1CRVIHD1HQAKRS1AE1ESFI2TLHY-F2HMHTNSFY3DR4FNWY1FIXYV-L-S-P-R-H-I-N-N-KQSNFR1GSKR1WYQS1PE1FLQVKRDGRE2LGLCGDLKVIVA3VN1KRSYSR1	/NCGR_SEQ_ID=MMETSP0141_2-20121125|21312 /TAXON_ID=44445 /ORGANISM="Pseudo-nitzschia australis, Strain 10249 10 AB" /LENGTH=1921	29	29
MRM1	CAMNT_0048461671	96	209	1176	856	KSYTFPYKLFDLMEHATGEGGSAGSVVSWLAGGTTFCVHDHARFAAEFLPTHFGHHNFRSFDRQLNFWGFXVLSPRHINNKSFGGKTWQHPFFQKDRRHLLGLVVRKTVSKSSP	EQHNFPFKLYDMLEYVADSEYS--SAMSWIEEGTAFAIRNKDTFLKHIVPMFFKQTKFRSFTRQLNLWGFTRLS-----NDGPDGGSWKHAHFVCGRVERLGSIERNEVKNSKP	1e-12	77.4	189	114	35.96	41	66	56	2	7	49.12	0/-1	KESQYHTN2YF2FY1LMML1HYAVTAGDESGEGY1A-G-1VAVM2LIAEGE2TA1CAVIHRDNHKADRT1ALAKEHFILV1TMHF1GKHQHTNK4DT4FL3XTVR2P-R-H-I-N-1KDSGFPGD1KGTS1QK1PAFH1QVKCDG1RVHELR2LSVIVE1KNTE1SKKN1SK1	/NCGR_SEQ_ID=MMETSP0903-20130614|12987 /ASSEMBLY_ACC=CAM_ASM_000552 /TAXON_ID=420261 /ORGANISM="Thalassiosira antarctica, Strain CCMP982" /LENGTH=1284	30	30
MRM1	CAMNT_0048501617	96	209	1171	851	KSYTFPYKLFDLMEHATGEGGSAGSVVSWLAGGTTFCVHDHARFAAEFLPTHFGHHNFRSFDRQLNFWGFXVLSPRHINNKSFGGKTWQHPFFQKDRRHLLGLVVRKTVSKSSP	EQHNFPFKLYDMLEYVADSEYS--SAMSWIEEGTAFAIRNKDTFLKHIVPMFFKQTKFRSFTRQLNLWGFTRLS-----NDGPDGGSWKHAHFVCGRVERLGSIERNEVKNSKP	1e-12	77	188	114	35.96	41	66	56	2	7	49.12	0/-1	KESQYHTN2YF2FY1LMML1HYAVTAGDESGEGY1A-G-1VAVM2LIAEGE2TA1CAVIHRDNHKADRT1ALAKEHFILV1TMHF1GKHQHTNK4DT4FL3XTVR2P-R-H-I-N-1KDSGFPGD1KGTS1QK1PAFH1QVKCDG1RVHELR2LSVIVE1KNTE1SKKN1SK1	/NCGR_SEQ_ID=MMETSP0904-20121228|4295 /ASSEMBLY_ACC=CAM_ASM_000553 /TAXON_ID=420261 /ORGANISM="Thalassiosira antarctica, Strain CCMP982" /LENGTH=1246	30	30
MRM1	CAMNT_0008235509	98	209	999	1310	YTFPYKLFDLMEHATGEGGSAGSVVSWLAGGTTFCVHDHARFAAEFLPTH-FGHHNFRSFDRQLNFWGFXVLSPRHINNKSFGGKTWQHPFFQKDRRHLLGLVVRKTVSKSSP	YLFPHEVYDLLEDVDRRGRDFTSIVSWMADGRSFRIDDQKSFEASILPLYFFGMTSYRSFRRQLNNYGIY---------QNRGSRTYSHEFLVRGERHGCDKIARKTNSRYRP	1e-12	77.8	190	113	35.4	40	63	60	2	10	53.1	0/3	1TL2YHKELVFY2ML1HDAVTDGRER1GRSDAFGT1VI3LM1GD1TRTS1CRVIHD1HQAKRS1AE1ESFI2TLHY-F2HMHTNSFY3DR4FNWY1FIXYV-L-S-P-R-H-I-N-N-KQSNFR1GSKR1WYQS1PE1FLQVKRDGRE2LGLCGDLKVIVA3VN1KRSYSR1	/NCGR_SEQ_ID=MMETSP0142_2-20121227|4014 /TAXON_ID=44445 /ORGANISM="Pseudo-nitzschia australis, Strain 10249 10 AB" /LENGTH=2242	29	29
MRM1	CAMNT_0008142927	98	209	1241	930	YTFPYKLFDLMEHATGEGGSAGSVVSWLAGGTTFCVHDHARFAAEFLPTH-FGHHNFRSFDRQLNFWGFXVLSPRHINNKSFGGKTWQHPFFQKDRRHLLGLVVRKTVSKSSP	YLFPHEVYDLLEDVDRRGRDFTSIVSWMADGRSFRIDDQKSFEASILPLYFFGMTSYRSFRRQLNNYGIY---------QNRGSRTYSHEFLVRGERHGCDKIARKTNSRYRP	1e-12	77.8	190	113	35.4	40	63	60	2	10	53.1	0/-2	1TL2YHKELVFY2ML1HDAVTDGRER1GRSDAFGT1VI3LM1GD1TRTS1CRVIHD1HQAKRS1AE1ESFI2TLHY-F2HMHTNSFY3DR4FNWY1FIXYV-L-S-P-R-H-I-N-N-KQSNFR1GSKR1WYQS1PE1FLQVKRDGRE2LGLCGDLKVIVA3VN1KRSYSR1	/NCGR_SEQ_ID=MMETSP0140_2-20121125|6114 /TAXON_ID=44445 /ORGANISM="Pseudo-nitzschia australis, Strain 10249 10 AB" /LENGTH=2358	29	29
MRM1	CAMNT_0009078523	85	212	246	608	PTKLTQAQIHSKSYTFPYKLFDLME-HATGEGGSAGSVVSWLAGGTTFCVHDHARFAAEFLPTHFGHHNFRSFDRQLNFWGFXVLSPRHINNKSFGGKTWQHPFFQKDRRHLLGLVVRKTVSKSSPGGA	PRILPMADQKSARGSFPAKLYDLVDSHSNVPEDEA--IVSWCENGLAFIVRDLTRFCEEVLPAHFCHNKWASFIRQLNLYGF-----RRITQGASSGAYW-HKFFQRGEPHLLRGITRSRRQGSGSSAA	1e-12	74.7	182	129	37.98	49	71	61	4	9	47.29	0/3	1TRKI1TPQM1QDIQHK1KASRYGTS2YA2FY2MVED-S1ASTNGVEPGEGDSE1G-S-VI3LCAEGN1TLTA1CI1HR1HLAT2ACAE1FV2TA2GC1HNNKFWRA2DI4FLWY2X-V-L-S-P-1HR1NTNQKGSAFSGS1KATY1Q-1PK3KRDGRERP3GRLGVIVT1KSTRVRSQKG1SGPSGSGA1	/NCGR_SEQ_ID=MMETSP0917-20121207|4312 /TAXON_ID=44056 /ORGANISM="Aureococcus anophagefferens, Strain CCMP1850" /LENGTH=660	33	33
MRM1	CAMNT_0004719899	100	206	82	384	FPYKLFDLMEHATGEGGSAGSVVSWLAGGTTFCVHDHARFAAEFLPTHFGHHNFRSFDRQLNFWGFXVLSPRHINNKSFGGKTWQHPFFQKDRRHLLGLVVRKTVSK	FPWKLHEMLE--TSEKNGEDHIVSWMPDGRSFRVHDRDLFVDGMMKVFFNQTKYKSFQRQLNLWGFERISNRDPNEKG----AYSHPLFRKGRRDLCPCMTRQKAAQ	1e-12	75.5	184	107	35.51	38	63	55	2	6	51.4	0/1	2YW2FHDELMML1H-A-1GS1GKGNSGAEGDSHVI3LMAPGD1TRTS1CR3HRADRL1AVADEGFMLMPKTVHF1GNHQHTNKFYRK2DQ4FL3XEVRLI1PN1HDIP1NE1SGF-G-G-K-TAWYQS2FL1QR1DG2HD1LCGPLCVMVT1KQTKVASAKQ	/NCGR_SEQ_ID=MMETSP0472-20121206|12664 /TAXON_ID=693140 ORGANISM="Tiarina fusus, Strain LIS" /NCGR_SAMPLE_ID=MMETSP0472 /ASSEMBLY_ACC=CAM_ASM_000603 /LENGTH=847	28	28
MRM1	CAMNT_0042659977	82	204	102	440	SPMPT-KLTQAQIHSKSYTFPYKLFDLMEHATGEGGSAGSVVSWLAGGTTFCVHDHARFAAEFLPTHFGHHNFRSFDRQLNFWGFXVLSPRHINNKSFGGKTWQHP--FFQKDRRHLLGLVVRKTV	SPIPTPAVKRTDTKEQQITFPHKLYEMLEYACD--SEFNSACSWSADGSAFAISNRNVMMEELVPMFFRQIKFRSFTRQLNLWGFVR-----------TGTTWRHTCDLFHREKKHLLKQMRRIAV	1e-12	75.5	184	126	32.54	41	69	61	4	16	48.41	0/3	2MI2-PKALVTKQRATQDITHKSEKQSQYI3YH2FYDELMML1HY1TCGDE-G-GSSEAFGN1VAVC2LS1GD1TSTA1CAVIHSDNHRANRVFMAMAE1FLLV1TMHF1GRHQHINK4DT4FL3XVVRL-S-P-R-H-I-N-N-K-S-F-GT1KT2QR1PT-C-DFL1QHKRDERKRK3GKLQVMVR1KITA1	/NCGR_SEQ_ID=MMETSP1428-20130617|3212 /TAXON_ID=267567 /ORGANISM="Skeletonema marinoi, Strain UNC1201" /LENGTH=837	32	32
MRM1	CAMNT_0008111521	98	209	1212	1523	YTFPYKLFDLMEHATGEGGSAGSVVSWLAGGTTFCVHDHARFAAEFLPTH-FGHHNFRSFDRQLNFWGFXVLSPRHINNKSFGGKTWQHPFFQKDRRHLLGLVVRKTVSKSSP	YLFPHEVYDLLEDVDRRGRDFTSIVSWMADGRSFRIDDQKSFEASILPLYFFGMTSYRSFRRQLNNYGIY---------QNRGSRTYSHEFLVRGERHGCDKIARKTNSRYRP	1e-12	77.8	190	113	35.4	40	63	60	2	10	53.1	0/3	1TL2YHKELVFY2ML1HDAVTDGRER1GRSDAFGT1VI3LM1GD1TRTS1CRVIHD1HQAKRS1AE1ESFI2TLHY-F2HMHTNSFY3DR4FNWY1FIXYV-L-S-P-R-H-I-N-N-KQSNFR1GSKR1WYQS1PE1FLQVKRDGRE2LGLCGDLKVIVA3VN1KRSYSR1	/NCGR_SEQ_ID=MMETSP0139_2-20121125|15970 /TAXON_ID=44445 /ORGANISM="Pseudo-nitzschia australis, Strain 10249 10 AB" /LENGTH=2416	29	29
MRM1	CAMNT_0048397425	96	209	102	422	KSYTFPYKLFDLMEHATGEGGSAGSVVSWLAGGTTFCVHDHARFAAEFLPTHFGHHNFRSFDRQLNFWGFXVLSPRHINNKSFGGKTWQHPFFQKDRRHLLGLVVRKTVSKSSP	EQHNFPFKLYDMLEYVADSEYS--SAMSWIEEGTAFAIRNKDTFLKHIVPMFFKQTKFRSFTRQLNLWGFTRLS-----NDGPDGGSWKHAHFVCGRVERLGSIERNEVKNSKP	1e-12	77	188	114	35.96	41	66	56	2	7	49.12	0/3	KESQYHTN2YF2FY1LMML1HYAVTAGDESGEGY1A-G-1VAVM2LIAEGE2TA1CAVIHRDNHKADRT1ALAKEHFILV1TMHF1GKHQHTNK4DT4FL3XTVR2P-R-H-I-N-1KDSGFPGD1KGTS1QK1PAFH1QVKCDG1RVHELR2LSVIVE1KNTE1SKKN1SK1	/NCGR_SEQ_ID=MMETSP0902-20130614|4360 /ASSEMBLY_ACC=CAM_ASM_000551 /TAXON_ID=420261 /ORGANISM="Thalassiosira antarctica, Strain CCMP982" /LENGTH=1238	30	30
MRM1	CAMNT_0008090303	98	209	1231	1542	YTFPYKLFDLMEHATGEGGSAGSVVSWLAGGTTFCVHDHARFAAEFLPTH-FGHHNFRSFDRQLNFWGFXVLSPRHINNKSFGGKTWQHPFFQKDRRHLLGLVVRKTVSKSSP	YLFPHEVYDLLEDVDRRGRDFTSIVSWMADGRSFRIDDQKSFEASILPLYFFGMTSYRSFRRQLNNYGIY---------QNRGSRTYSHEFLVRGERHGCDKIARKTNSRYRP	1e-12	77.8	190	113	35.4	40	63	60	2	10	53.1	0/1	1TL2YHKELVFY2ML1HDAVTDGRER1GRSDAFGT1VI3LM1GD1TRTS1CRVIHD1HQAKRS1AE1ESFI2TLHY-F2HMHTNSFY3DR4FNWY1FIXYV-L-S-P-R-H-I-N-N-KQSNFR1GSKR1WYQS1PE1FLQVKRDGRE2LGLCGDLKVIVA3VN1KRSYSR1	/NCGR_SEQ_ID=MMETSP0139_2-20121125|5361 /TAXON_ID=44445 /ORGANISM="Pseudo-nitzschia australis, Strain 10249 10 AB" /LENGTH=2438	29	29
MRM1	CAMNT_0000308999	82	204	761	423	SPMPT-KLTQAQIHSKSYTFPYKLFDLMEHATGEGGSAGSVVSWLAGGTTFCVHDHARFAAEFLPTHFGHHNFRSFDRQLNFWGFXVLSPRHINNKSFGGKTWQHP--FFQKDRRHLLGLVVRKTV	SPIPTPAVKRTDAKEQQITFPHKLYEMLEYACD--SEFNSACSWXADGSAFXISNRNVMMEELVPMFFRQTKFRSFTRQLNLWGFVR-----------TGTTWRHTCDLFHREKKHLLKQMRRIAV	1e-12	75.1	183	126	32.54	41	69	61	4	16	48.41	0/-3	2MI2-PKALVTKQRATQDIAHKSEKQSQYI3YH2FYDELMML1HY1TCGDE-G-GSSEAFGN1VAVC2LX1GD1TSTA1CXVIHSDNHRANRVFMAMAE1FLLV1TMHF1GRHQHTNK4DT4FL3XVVRL-S-P-R-H-I-N-N-K-S-F-GT1KT2QR1PT-C-DFL1QHKRDERKRK3GKLQVMVR1KITA1	/NCGR_SEQ_ID=MMETSP0013_2-20120614|27869 /TAXON_ID=2843 ORGANISM="Skeletonema costatum, Strain 1716" /NCGR_SAMPLE_ID=MMETSP0013_2 /ASSEMBLY_ACC=CAM_ASM_000158 /LENGTH=778	32	32
MRM1	CAMNT_0008193471	98	209	1782	2093	YTFPYKLFDLMEHATGEGGSAGSVVSWLAGGTTFCVHDHARFAAEFLPTH-FGHHNFRSFDRQLNFWGFXVLSPRHINNKSFGGKTWQHPFFQKDRRHLLGLVVRKTVSKSSP	YLFPHEVYDLLEDVDRRGRDFTSIVSWMADGRSFRIDDQKSFEASILPLYFFGMTSYRSFRRQLNNYGIY---------QNRGSRTYSHEFLVRGERHGCDKIARKTNSRYRP	1e-12	77.8	190	113	35.4	40	63	60	2	10	53.1	0/3	1TL2YHKELVFY2ML1HDAVTDGRER1GRSDAFGT1VI3LM1GD1TRTS1CRVIHD1HQAKRS1AE1ESFI2TLHY-F2HMHTNSFY3DR4FNWY1FIXYV-L-S-P-R-H-I-N-N-KQSNFR1GSKR1WYQS1PE1FLQVKRDGRE2LGLCGDLKVIVA3VN1KRSYSR1	/NCGR_SEQ_ID=MMETSP0141_2-20121125|6021 /TAXON_ID=44445 /ORGANISM="Pseudo-nitzschia australis, Strain 10249 10 AB" /LENGTH=2998	29	29
MRM1	CAMNT_0042918839	99	201	1541	1248	TFPYKLFDLME-HATGEGGSAGSVVSWLAGGTTFCVHDHARFAAEFLPTHFGHHNFRSFDRQLNFWGFXVLSPRHINNKSFGGKTWQHPFFQKDRRHLLGLVVR	SFPAKLYELVEGHSSRATSEEELVVSWCEGGLAFIVRDLSRFCEEVLPQHFCHNKWASFIRQLNLYGF-----RRITQGQSSGAYW-HKYFQRGQPQLLRGITR	1e-12	77.4	189	104	40.38	42	55	56	3	7	53.85	0/-2	TS2YA2FYDE1MV1-G1ASTSGREAGTGSSEAEGESL4LCAE2TLTA1CI1HR1HLAS2ACAE1FV2TQ2GC1HNNKFWRA2DI4FLWY2X-V-L-S-P-1HR1NTNQKGSQFSGS1KATY1Q-1PKFY2KRDGRQRPHQ2GRLGVIVT1	/NCGR_SEQ_ID=MMETSP1165-20131217|4168 /TAXON_ID=284809 /ORGANISM="Chrysocystis fragilis, Strain CCMP3189" /LENGTH=1554	27	27
MRM1	CAMNT_0003407715	82	204	40	378	SPMPT-KLTQAQIHSKSYTFPYKLFDLMEHATGEGGSAGSVVSWLAGGTTFCVHDHARFAAEFLPTHFGHHNFRSFDRQLNFWGFXVLSPRHINNKSFGGKTWQH--PFFQKDRRHLLGLVVRKTV	SPIPTPAVKRTDAKEQQITFPHKLYEMLEYACD--SEFNSACSWSADGSAFAISNRNVMMEELVPMFFRQTKFRSFTRQLNLWGFVR-----------TGTTWRHTCALFHREKKHLLKQMRRIAV	1e-12	75.5	184	126	32.54	41	69	61	4	16	48.41	0/1	2MI2-PKALVTKQRATQDIAHKSEKQSQYI3YH2FYDELMML1HY1TCGDE-G-GSSEAFGN1VAVC2LS1GD1TSTA1CAVIHSDNHRANRVFMAMAE1FLLV1TMHF1GRHQHTNK4DT4FL3XVVRL-S-P-R-H-I-N-N-K-S-F-GT1KT2QR1-T-CPAFL1QHKRDERKRK3GKLQVMVR1KITA1	/NCGR_SEQ_ID=MMETSP0319-20121206|29815 /TAXON_ID=267567 /ORGANISM="Skeletonema marinoi, Strain SM1012Hels-07" /LENGTH=819	32	32
MRM1	CAMNT_0003369489	82	204	94	432	SPMPT-KLTQAQIHSKSYTFPYKLFDLMEHATGEGGSAGSVVSWLAGGTTFCVHDHARFAAEFLPTHFGHHNFRSFDRQLNFWGFXVLSPRHINNKSFGGKTWQH--PFFQKDRRHLLGLVVRKTV	SPIPTPAVKRTDAKEQQITFPHKLYEMLEYACD--SEFNSACSWSADGSAFAISNRNVMMEELVPMFFRQTKFRSFTRQLNLWGFVR-----------TGTTWRHTCALFHREKKHLLKQMRRIAV	1e-12	75.9	185	126	32.54	41	69	61	4	16	48.41	0/1	2MI2-PKALVTKQRATQDIAHKSEKQSQYI3YH2FYDELMML1HY1TCGDE-G-GSSEAFGN1VAVC2LS1GD1TSTA1CAVIHSDNHRANRVFMAMAE1FLLV1TMHF1GRHQHTNK4DT4FL3XVVRL-S-P-R-H-I-N-N-K-S-F-GT1KT2QR1-T-CPAFL1QHKRDERKRK3GKLQVMVR1KITA1	/NCGR_SEQ_ID=MMETSP0319-20121206|10702 /TAXON_ID=267567 /ORGANISM="Skeletonema marinoi, Strain SM1012Hels-07" /LENGTH=923	32	32
MRM1	CAMNT_0008174595	98	209	721	1032	YTFPYKLFDLMEHATGEGGSAGSVVSWLAGGTTFCVHDHARFAAEFLPTH-FGHHNFRSFDRQLNFWGFXVLSPRHINNKSFGGKTWQHPFFQKDRRHLLGLVVRKTVSKSSP	YLFPHEVYDLLEDVDRRGRDFTSIVSWMADGRSFRIDDQKSFEASILPLYFFGMTSYRSFRRQLNNYGIY---------QNRGSRTYSHEFLVRGERHGCDKIARKTNSRYRP	2e-12	77.4	189	113	35.4	40	63	60	2	10	53.1	0/1	1TL2YHKELVFY2ML1HDAVTDGRER1GRSDAFGT1VI3LM1GD1TRTS1CRVIHD1HQAKRS1AE1ESFI2TLHY-F2HMHTNSFY3DR4FNWY1FIXYV-L-S-P-R-H-I-N-N-KQSNFR1GSKR1WYQS1PE1FLQVKRDGRE2LGLCGDLKVIVA3VN1KRSYSR1	/NCGR_SEQ_ID=MMETSP0140_2-20121125|21948 /TAXON_ID=44445 /ORGANISM="Pseudo-nitzschia australis, Strain 10249 10 AB" /LENGTH=1961	29	29
MRM1	CAMNT_0048548615	96	209	1180	860	KSYTFPYKLFDLMEHATGEGGSAGSVVSWLAGGTTFCVHDHARFAAEFLPTHFGHHNFRSFDRQLNFWGFXVLSPRHINNKSFGGKTWQHPFFQKDRRHLLGLVVRKTVSKSSP	EQHNFPFKLYDMLEYVADSEYS--SAMSWIEEGTAFAIRNKDTFLKHIVPMFFKQTKFRSFTRQLNLWGFTRLS-----NDGPDGGSWKHAHFVCGRVERLGSIERNEVKNSKP	2e-12	77	188	114	35.96	41	66	56	2	7	49.12	0/-3	KESQYHTN2YF2FY1LMML1HYAVTAGDESGEGY1A-G-1VAVM2LIAEGE2TA1CAVIHRDNHKADRT1ALAKEHFILV1TMHF1GKHQHTNK4DT4FL3XTVR2P-R-H-I-N-1KDSGFPGD1KGTS1QK1PAFH1QVKCDG1RVHELR2LSVIVE1KNTE1SKKN1SK1	/NCGR_SEQ_ID=MMETSP0905-20130828|1843 /ASSEMBLY_ACC=CAM_ASM_000554 /TAXON_ID=420261 /ORGANISM="Thalassiosira antarctica, Strain CCMP982" /LENGTH=1350	30	30
MRM1	CAMNT_0008225203	98	209	1229	918	YTFPYKLFDLMEHATGEGGSAGSVVSWLAGGTTFCVHDHARFAAEFLPTH-FGHHNFRSFDRQLNFWGFXVLSPRHINNKSFGGKTWQHPFFQKDRRHLLGLVVRKTVSKSSP	YLFPHEVYDLLEDVDRRGRDFTSIVSWMADGRSFRIDDQKSFEASILPLYFFGMTSYRSFRRQLNNYGIY---------QNRGSRTYSHEFLVRGERHGCDKIARKTNSRYRP	2e-12	76.6	187	113	35.4	40	63	60	2	10	53.1	0/-2	1TL2YHKELVFY2ML1HDAVTDGRER1GRSDAFGT1VI3LM1GD1TRTS1CRVIHD1HQAKRS1AE1ESFI2TLHY-F2HMHTNSFY3DR4FNWY1FIXYV-L-S-P-R-H-I-N-N-KQSNFR1GSKR1WYQS1PE1FLQVKRDGRE2LGLCGDLKVIVA3VN1KRSYSR1	/NCGR_SEQ_ID=MMETSP0141_2-20121125|21887 /TAXON_ID=44445 /ORGANISM="Pseudo-nitzschia australis, Strain 10249 10 AB" /LENGTH=1269	29	29
MRM1	CAMNT_0042673625	66	208	1027	638	TTRTVQRRKATTTENPSPMPTKLTQAQIHSKSYTFPYKLFDLMEHATGEGGSAGSVVSWLAGGTTFCVHDHARFAAEFLPTHFGHHNFRSFDRQLNFWGFXVLSPRHINNKSFGGKTWQHPFFQKDRRHLLGLVVRKTVSKSS	TRKNIPRR--VTFETPSKSVAAMQEQQQFQQQQTFPFKLYNMLEYACDSEFS--SCISWTADGSAFIIHNKDVMMNNLAPMFFNQTKFRSFTRQLNIWGF-------VRTVTLDG--WRHNNFLRGRPHLLNEIERTQVKSTA	2e-12	75.9	185	143	32.17	46	84	68	4	13	47.55	0/-2	1TRRKTNVIQP2K-A-TV1TF1NT2PKMSPVTAKALMTQQEAQ1IQHFSQKQSQYQ3YF2FYDNLMML1HY1TCGDESGEGF1A-G-1VCVI2LT1GD1TSTA1CIVI1DNHKADRVFMAMANENFLLA1TMHF1GNHQHTNK4DT4FI3X-V-L-S-P-R-H-IVNRNTKVSTFLGD1K-T-1QR1PNFN1QLKRDG1RP3GNLEVIVE1KTTQ1SKKSSTSA	/NCGR_SEQ_ID=MMETSP1428-20130617|15332 /TAXON_ID=267567 /ORGANISM="Skeletonema marinoi, Strain UNC1201" /LENGTH=1040	37	37
MRM1	CAMNT_0003386821	82	204	94	432	SPMPT-KLTQAQIHSKSYTFPYKLFDLMEHATGEGGSAGSVVSWLAGGTTFCVHDHARFAAEFLPTHFGHHNFRSFDRQLNFWGFXVLSPRHINNKSFGGKTWQHP--FFQKDRRHLLGLVVRKTV	SPIPTPAVKRTDAKEQQITFPHKLYEMLEYACD--SEFNSACSWSADGSAFAISNRNVMMEELVPMFFRQTKFRSFTRQLNLWGFVR-----------TGTTWRHTCDLFHREKKHLLKQMRRIAV	2e-12	75.9	185	126	32.54	41	69	61	4	16	48.41	0/1	2MI2-PKALVTKQRATQDIAHKSEKQSQYI3YH2FYDELMML1HY1TCGDE-G-GSSEAFGN1VAVC2LS1GD1TSTA1CAVIHSDNHRANRVFMAMAE1FLLV1TMHF1GRHQHTNK4DT4FL3XVVRL-S-P-R-H-I-N-N-K-S-F-GT1KT2QR1PT-C-DFL1QHKRDERKRK3GKLQVMVR1KITA1	/NCGR_SEQ_ID=MMETSP0319-20121206|19368 /TAXON_ID=267567 /ORGANISM="Skeletonema marinoi, Strain SM1012Hels-07" /LENGTH=995	32	32
MRM1	CAMNT_0040267481	82	245	903	448	SPMPT-KLTQAQIHSKSYTFPYKLFDLMEHATGEGGSAGSVVSWLAGGTTFCVHDHARFAAEFLPTHFGHHNFRSFDRQLNFWGFXVLSPRHINNKSFGGKTWQHP--FFQKDRRHLLGLVVRKTVSKSSPGGAKQNKRKPKGKPRQKQTVARTVSPVHTAPAGGRP	SPFPTPAVKRTDTKEQQITFPHKLYEMLEYACD--SEFNSACSWSADGSSFAISNRNVMMEELVPMFFRQIKFRSFTRQLNLWGFVR-----------TGTTWRHTCDLFHREKKHLLKQMRR--IAVKSRGSSTATMTCDPRVVSSPTHVCDSATKTHQSPVNSTP	2e-12	75.5	184	167	27.54	46	103	72	5	18	43.11	0/-1	2MF2-PKALVTKQRATQDITHKSEKQSQYI3YH2FYDELMML1HY1TCGDE-G-GSSEAFGN1VAVC2LS1GD1TSTS1CAVIHSDNHRANRVFMAMAE1FLLV1TMHF1GRHQHINK4DT4FL3XVVRL-S-P-R-H-I-N-N-K-S-F-GT1KT2QR1PT-C-DFL1QHKRDERKRK3GKLQVMVR1K-T-VISAKVSK1PR1GSASKTQANTKMRTKCPDKPGRKVPVRSQSKPQTTH1ACRDTSVASTPKVT1TQAS1AVGNGSRT1	/NCGR_SEQ_ID=MMETSP0563-20130528|6071 /TAXON_ID=267566 /ORGANISM="Skeletonema dohrnii, Strain SkelB" /LENGTH=954	43	43
MRM1	CAMNT_0025949735	68	201	2465	2842	RTVQRRKATTTENPSPMPTKLTQAQIHSK----SYTFPYKLFDLMEHATGEGGSAGSVVSWLAGGTTFCVHDHARFAAEFLPTHFGHHNFRSFDRQLNFWGFXVLSPRHINNKSFGGKTWQHPFFQKDRRHLLGLVVR	RTSGRRSASTTPRSTPRPTPHNTPTASSSKRGHSNPFPRKLMDMLQK------EEAAVVSWLPRGDAFVVRDNDRFVCDVLPRYFRHTKLTSFQRQLNLYGF-----RRITKGPDAG-AYRHEWFQRDKPDLCAQMKR	3e-12	77	188	138	35.51	49	73	65	4	16	47.1	0/2	2VSQG2KS1TS2EPNRPSST1MR2KPLHTNQTAPQTIAHS1KS-K-R-G-H1YNTP2YR2FM1LMMLEQHKA-T-G-E-G-G-SEAEGASA5APGR1TDTA1CV1HR1HNAD2AVACEDFV2TRHY1GR1HTNKFLRT2DQ4FLWY2X-V-L-S-P-1HR1NTNKKGSPFDGA1K-TAWYQR1PEFW2KR1RKRPHD1LCGALQVMVK1	/NCGR_SEQ_ID=MMETSP0737-20130205|12699 /TAXON_ID=385413 /ORGANISM="Thalassiosira miniscula, Strain CCMP1093" /LENGTH=4124	35	35
MRM1	CAMNT_0026031361	68	201	2783	2406	RTVQRRKATTTENPSPMPTKLTQAQIHSK----SYTFPYKLFDLMEHATGEGGSAGSVVSWLAGGTTFCVHDHARFAAEFLPTHFGHHNFRSFDRQLNFWGFXVLSPRHINNKSFGGKTWQHPFFQKDRRHLLGLVVR	RTSGRRSASTTPRSTPRPTPHNTPTASSSKRGHSNPFPRKLMDMLQK------EEAAVVSWLPRGDAFVVRDNDRFVCDVLPRYFRHTKLTSFQRQLNLYGF-----RRITKGPDAG-AYRHEWFQRDKPDLCAQMKR	3e-12	77	188	138	35.51	49	73	65	4	16	47.1	0/-1	2VSQG2KS1TS2EPNRPSST1MR2KPLHTNQTAPQTIAHS1KS-K-R-G-H1YNTP2YR2FM1LMMLEQHKA-T-G-E-G-G-SEAEGASA5APGR1TDTA1CV1HR1HNAD2AVACEDFV2TRHY1GR1HTNKFLRT2DQ4FLWY2X-V-L-S-P-1HR1NTNKKGSPFDGA1K-TAWYQR1PEFW2KR1RKRPHD1LCGALQVMVK1	/NCGR_SEQ_ID=MMETSP0739-20130205|67463 /TAXON_ID=385413 /ORGANISM="Thalassiosira miniscula, Strain CCMP1093" /LENGTH=5141	35	35
MRM1	CAMNT_0013369055	67	210	877	1302	TRTVQRRKATTTENPSPMPTKLTQAQIHS--KSYTFPYKLFDLMEHATGEGGSAGSVVSWLAGGTTFCVHDHARFAAEFLPTHFGHHNFRSFDRQLNFWGFXVLSPRHINNKSFGGKTWQHPFFQKDRRHLLGLVVRKTVSKSSPG	TQKTQAETERCTASSTSTPNKSFNATMASSKECYRFPFKLYNMLEYAAN--SEHASAVSWIQDGRAFAIHDKDEFLTRVVPRFFKQTKYRSFTRQLNLWGFDRFAP--PGAGACISMAWRHKHFVRGRVDGLGSIIRTETKSRCPA	3e-12	76.6	187	146	30.14	44	96	65	3	6	44.52	0/1	1RQTKVT1RAREKTAETRTC1EANSPSSTPSMT1TN1LSTFQN1QTIMHA1-S-KKESC1TR2YF2FYDNLMML1HY1TAGNE-G-GSSEAHGA1VA3LIAQGD1TRTA1CAVI2HKADRE1ALATERFVLV1TRHF1GKHQHTNKFY3DT4FL3XDVRLFSA1R-H-IPNGNAKGSAFCGIGSKMTA1QR1PKFH1QVKRDG1RVHDLG2LSVIVI1KTTEVTSKKSSRSC1GA	/NCGR_SEQ_ID=MMETSP1067-20121228|137697 /TAXON_ID=265564 ORGANISM="Thalassiosira punctigera, Strain Tpunct2005C2" /NCGR_SAMPLE_ID=MMETSP1067 /ASSEMBLY_ACC=CAM_ASM_000444 /LENGTH=2426	38	38
MRM1	CAMNT_0013369055	100	201	1	288	FPYKLFDLMEHATGEGGSAGSVVSWLAGGTTFCVHDHARFAAEFLPTHFGHHNFRSFDRQLNFWGFXVLSPRHINNKSFGGKT---WQHPFFQKDRRHLLGLVVR	FPHKLYAMLEYAAD--SEHASAVSWIDEGQAFAIHDKDAFLEHLVPRFFKQTKYRSFTRQLLLWGFDRIA-------GWGCAVMMRWRHEHFVRGKTGSLHLIKR	2e-06	58.2	139	105	31.43	33	60	49	3	12	46.67	0/1	2YH2FYDALMML1HY1TAGDE-G-GSSEAHGA1VA3LIADGE1TQTA1CAVI2HKADRA1ALAEEHFLLV1TRHF1GKHQHTNKFY3DT3NLFL3XDVRLISAP-R-H-I-N-N-K-SGFW1GCKATV-M-M-R1QR1PEFH1QVKRDGRKRTHGLS1GH1VIVK1	/NCGR_SEQ_ID=MMETSP1067-20121228|137697 /TAXON_ID=265564 ORGANISM="Thalassiosira punctigera, Strain Tpunct2005C2" /NCGR_SAMPLE_ID=MMETSP1067 /ASSEMBLY_ACC=CAM_ASM_000444 /LENGTH=2426	38	27
MRM1	CAMNT_0000381681	100	203	950	642	FPYKLFDLMEHATGEGGSAGSVVSWLAGGTTFCVHDHARFAAEFLPTHFGHHNFRSFDRQLNFWGFXVLSPRH--INNK-SFGGKTWQ--HPFFQKDRRHLLGLVVRKT	FLRKSFDLIEHVDPE------IASWSEDGKSFVVKDVKKFTDDVIPSYFKHNNFSSFVRQLNFYGFRKVKDENLKINNEPSIEDKYWKFRHPMFLKGRPDLLIEIKKAT	4e-12	75.9	185	109	39.45	43	55	59	4	11	54.13	0/-3	1PLYR1LS3MI2AVTDGP1G-G-S-A-G-S-VIVA2LSAEGD1TKTS1CV1HK1HVAKRK1ATADEDFVLI1TSHY1GK1HN2RS2DV5WY2XRVKLVSKPDREHN-L-K3KE-P1FIGEGD1TY1QK-F-R2FM1QL1DG1RPHD2GILEVIVKRKKA1	/NCGR_SEQ_ID=MMETSP0014_2-20120614|25782 /TAXON_ID=2857 /ORGANISM="Nitzschia sp." /LENGTH=1384	27	27
MRM1	CAMNT_0000391911	100	203	435	743	FPYKLFDLMEHATGEGGSAGSVVSWLAGGTTFCVHDHARFAAEFLPTHFGHHNFRSFDRQLNFWGFXVLSPRH--INNK-SFGGKTWQ--HPFFQKDRRHLLGLVVRKT	FLRKSFDLIEHVDPE------IASWSEDGKSFVVKDVKKFTDDVIPSYFKHNNFSSFVRQLNFYGFRKVKDENLKINNEPSIEDKYWKFRHPMFLKGRPDLLIEIKKAT	4e-12	75.9	185	109	39.45	43	55	59	4	11	54.13	0/3	1PLYR1LS3MI2AVTDGP1G-G-S-A-G-S-VIVA2LSAEGD1TKTS1CV1HK1HVAKRK1ATADEDFVLI1TSHY1GK1HN2RS2DV5WY2XRVKLVSKPDREHN-L-K3KE-P1FIGEGD1TY1QK-F-R2FM1QL1DG1RPHD2GILEVIVKRKKA1	/NCGR_SEQ_ID=MMETSP0014_2-20120614|30897 /TAXON_ID=2857 /ORGANISM="Nitzschia sp." /LENGTH=1860	27	27
MRM1	CAMNT_0007591207	67	201	924	520	TRTVQRRKATTTENPSPMPTKLTQAQIHSK-----SYTFPYKLFDLMEHATGEGGSAGSVVSWLAGGTTFCVHDHARFAAEFLPTHFGHHNFRSFDRQLNFWGFXVLSPRHINNKSFGGKTWQHPFFQKDRRHLLGLVVR	TNMVTSEKATTTTMKSTIATQHQQQQHDNKHAANEKLLFPMILFNLLNDAAAEGFE--DIVSWNASGRSFKIHDRPRFLADVLPRYLRLKHYKSFVRQCNLWGFSCI---HGGRKEPNRGSYQHAHFIRGRADLCEQVCR	5e-12	75.5	184	140	35.71	50	80	67	3	10	47.86	0/-1	1RNTM1QTRSRE5ETNMPK1PTMIPA1KQLHTQ1AQ1IHHDSN1-H-A-A-N-ESKYLTL2YMKI2DN1MLENHD1TAGA2GFSEA-G-SDVI3LN1GS1TRTS1CKVI2HRAP2AL1EDFV2TRHYFLGRHLHKNHFYRK2DV2LC1FL3XSVCLIS-P-R-1IGNGNR1SEFPGNGRKGTSWY2PAFH1QIKRDG1RAHD1LCGELQ1VC1	/NCGR_SEQ_ID=MMETSP1352-20130426|895 /TAXON_ID=265584 /ORGANISM="Stauroneis constricta, Strain CCMP1120" /LENGTH=1170	35	35
MRM1	CAMNT_0039027879	66	206	408	37	TTRTVQRRKATTTENPSPMPTKLTQAQIHSKSYTFPYKLFDLMEHATGEGGSAGSVVSWLAGGTTFCVHDHARFAAEFLPTHFGHHNFRSFDRQLNFWGFXVLSPRHINNKSFGGKTWQHPFFQKDRRHLLGLVVRKTVSK	SSASVGRAGATAAVSPT--------VQITMNSKFFPQKLMYMLSKVDS------NVVSWLPSGVAFAVRDAGRFVAEVLPQYFRHTKLNSFQRQLNLYGFRCTS---YTKGPDANKVYRHEFFLRDRPELCMQMKRSYGSK	5e-12	72.4	176	141	34.04	48	76	62	3	17	43.97	0/-2	TSTSRATS1QG1RAKG2TATAEVNS1STP-M-P-T-K-L-T-Q-AV2HTSMKN1YKTF2YQ2FMDYLMMLESHKAVTDGSE-G-G-S-A-G-SN5APGS1TVTA1CA1HR1HAAG2AV2FV2TQHY1GR1HTNKFLRN2DQ4FLWY2XRVCLT1P-R-H-IYNTNKKGSPFDGAGN1TVWYQR1PE2QLKR2RPHE1LCGMLQVMVK1KSTYVG2	/NCGR_SEQ_ID=MMETSP0169-20130528|23315 /TAXON_ID=218684 /ORGANISM="Corethron pennatum, Strain L29A3" /LENGTH=556	37	37
MRM1	CAMNT_0022882615	66	210	6	395	TTRTVQRRKATTTENPSPMPTKLTQAQIHSKSYTFPYKLFDLMEHATGEGGSAGSVVSWLAGGTTFCVHDHARFAAEFLPTHFGHHNFRSFDRQLNFWGFXVLSPRHINNKSFGGKTWQHPFFQKDRRHLLGLVVRKTVSKSSPG	TRKAIPRR--VTFETPSK--SGMQEQQQFQQQQTFPFKLYNMLEYACDSEFS--SCISWTADGSAFIIHDKEAMMDNLAPMFFNQTKFRSFTRQLNIWGF-------VRTDTIDG--WRHNHFLRGRPHLLNEIERTQVKSTAKA	5e-12	75.1	183	145	32.41	47	83	69	5	15	47.59	0/3	1TRRKTAVIQP2K-A-TV1TF1NT2PKM-P-TSKGLMTQQEAQ1IQHFSQKQSQYQ3YF2FYDNLMML1HY1TCGDESGEGF1A-G-1VCVI2LT1GD1TSTA1CIVI2HKAERAFMAMADENFLLA1TMHF1GNHQHTNK4DT4FI3X-V-L-S-P-R-H-IVNRNTKDSTFIGD1K-T-1QR1PNFH1QLKRDG1RP3GNLEVIVE1KTTQ1SKKSSTSAPKGA	/NCGR_SEQ_ID=MMETSP1039-20121108|1968 /TAXON_ID=267567 /ORGANISM="Skeletonema marinoi, Strain FE7" /LENGTH=1133	38	38
MRM1	CAMNT_0028372685	99	201	507	800	TFPYKLFDLME-HATGEGGSAGSVVSWLAGGTTFCVHDHARFAAEFLPTHFGHHNFRSFDRQLNFWGFXVLSPRHINNKSFGGKTWQHPFFQKDRRHLLGLVVR	SFPQKLYELVEGHSRAAQSEEDLVVSWCEGGLAFIVRDLGRFCEEVLPQHFCHNKWASFIRQLNLYGF-----RRITQGQSSGAYW-HKYFQRGQPQLLRGITR	6e-12	73.9	180	104	40.38	42	55	54	3	7	51.92	0/3	TS2YQ2FYDE1MV1-G1ASTRGAEAGQGSSEAEGDSL4LCAE2TLTA1CI1HR1HLAG2ACAE1FV2TQ2GC1HNNKFWRA2DI4FLWY2X-V-L-S-P-1HR1NTNQKGSQFSGS1KATY1Q-1PKFY2KRDGRQRPHQ2GRLGVIVT1	/NCGR_SEQ_ID=MMETSP1164-20130828|19531 /TAXON_ID=1104430 /ORGANISM="Chrysoreinhardia sp, Strain CCMP2950" /LENGTH=881	27	27
MRM1	CAMNT_0008980859	85	201	1394	1065	PTKLTQAQIHSKSYTFPYKLFDLME-HATGEGGSAGSVVSWLAGGTTFCVHDHARFAAEFLPTHFGHHNFRSFDRQLNFWGFXVLSPRHINNKSFGGKTWQHPFFQKDRRHLLGLVVR	PRILPMADQKSARGSFPAKLYDLVDSHSNVPEDEA--IVSWCENGLAFIVRDLTRFCEEVLPAHFCHNKWASFIRQLNLYGF-----RRITQGASSGAYW-HKFFQRGEPHLLRGITR	6e-12	75.5	184	118	39.83	47	62	59	4	9	50	0/-3	1TRKI1TPQM1QDIQHK1KASRYGTS2YA2FY2MVED-S1ASTNGVEPGEGDSE1G-S-VI3LCAEGN1TLTA1CI1HR1HLAT2ACAE1FV2TA2GC1HNNKFWRA2DI4FLWY2X-V-L-S-P-1HR1NTNQKGSAFSGS1KATY1Q-1PK3KRDGRERP3GRLGVIVT1	/NCGR_SEQ_ID=MMETSP0915-20121207|2436 /TAXON_ID=44056 /ORGANISM="Aureococcus anophagefferens, Strain CCMP1850" /LENGTH=1642	31	31
MRM1	CAMNT_0042762349	95	201	50	349	SKSYTFPYKLFDLMEHATGEGGSAGSVVSWLAGGTTFCVHDHARFAAEFLPTHFGHHNFRSFDRQLNFWGFXVLSPRHINNKSFGGKTWQHPFFQKDRRHLLGLVVR	SQRGSFPVKLYELVEGESAKNEEE-IIVTWCEGGLAFIVRDMTRFCEEVLPQHFCHNKWASFIRQLNLYGF-----RRITQGQSSGAYW-HKYFQRGQPQLLRGISR	6e-12	75.9	185	107	37.38	40	60	56	3	7	52.34	0/2	1KQSRYGTS2YV2FYDE1MV1HGAETSGAEKGNGESEAEG-SIVI1ST1LCAE2TLTA1CI1HR1HMAT2ACAE1FV2TQ2GC1HNNKFWRA2DI4FLWY2X-V-L-S-P-1HR1NTNQKGSQFSGS1KATY1Q-1PKFY2KRDGRQRPHQ2GRLGVIVS1	/NCGR_SEQ_ID=MMETSP0890-20130614|7604 /TAXON_ID=44058 ORGANISM="Aureoumbra lagunensis, Strain CCMP1510" /NCGR_SAMPLE_ID=MMETSP0890 /ASSEMBLY_ACC=CAM_ASM_000533 /LENGTH=2120	28	28
MRM1	CAMNT_0000387623	84	212	1326	1709	MPTKLTQAQIHSKSYTFPYKLFDLME------HATGEGGS---AGSVVSWLAGGTTFCVHDHARFAAEFLPTHFGHHNFRSFDRQLNFWGFXVLSPRHINNKSFGGKTWQHPFFQKDRRHLLGLVVRKTVSKSSPGGA	MDDELREYEQQMDERFFPIKLYDMLEAAENNEHIMSEGGNPIMMKSIISWLQDGTTFKVLDTKAFTKYIMPLYFDQTQYESFRRQLNMYGF-IREPRGINR-----GTYHHPSFRRGYRQ----ECRNNIFRRAPGGS	6e-12	75.5	184	138	33.33	46	73	67	5	19	48.55	0/3	1PDTDKE1TRQEAYQEIQHQSMKDSEYRTF2YI2FY1LMML1-A-A-E-N-N-E1AITMGS3SN-P-I-MAMGK1VIVI3AQGD4CK1HL1HTAKRA1ATAKEYFILM1TLHY1GDHQHTNQFYRE2DR4FMWY2X-VILRSE2HG2NRK-S-F-G-G-KG1WYQH2FS1QRKRDGRY1HQL-L-G-L-VEVC1KNTNVISFKRSRSA3AS	/NCGR_SEQ_ID=MMETSP0014_2-20120614|28753 /TAXON_ID=2857 /ORGANISM="Nitzschia sp." /LENGTH=1868	34	34
MRM1	CAMNT_0024651177	100	210	208	543	FPYKLFDLMEHATGEGGSAGSVVSWLAGGTTFCVHDHARFAAEFLPTHFGHHNFRSFDRQLNFWGFXVLSPRHINNKSF--GGKTWQ--HPFFQKDRRHLLGLVVRKTVSKSSPG	FLRKTYALVEHC---HSTQSTICSWSEDGSSFIVRDPVVFAAKLIPAFFKHNNFSSFVRQLNFYGFRKIKQESILQKPALSSSKFWEFKHPLFQQSRPDLLADIKRSNLETASDG	7e-12	75.1	183	115	36.52	42	66	59	3	7	51.3	0/1	1PLYR1LTFYDA1MV2ACT-G-E-GHGSSTAQGSSTVIVC2LSAEGD1TSTS1CI1HR1HPAVRV3EKFLLI1TAHF1GK1HN2RS2DV5WY2XRVKLISKPQREHS1NLNQ1SPFA-L-SGSGS1TF1QE-F-K2FL2KQDS1RPHD2GALDVIVK1KSTNVLSEKTSA1PD1	/NCGR_SEQ_ID=MMETSP1319-20130603|398 /TAXON_ID=172717 /ORGANISM="Bolidomonas pacifica, Strain RCC208" /LENGTH=1350	29	29
MRM1	CAMNT_0009050083	85	201	212	541	PTKLTQAQIHSKSYTFPYKLFDLME-HATGEGGSAGSVVSWLAGGTTFCVHDHARFAAEFLPTHFGHHNFRSFDRQLNFWGFXVLSPRHINNKSFGGKTWQHPFFQKDRRHLLGLVVR	PRILPMADQKSARGSFPAKLYDLVDSHSNVPEDEA--IVSWCENGLAFIVRDLTRFCEEVLPAHFCHNKWASFIRQLNLYGF-----RRITQGASSGAYW-HKFFQRGEPHLLRGITR	7e-12	75.1	183	118	39.83	47	62	59	4	9	50	0/2	1TRKI1TPQM1QDIQHK1KASRYGTS2YA2FY2MVED-S1ASTNGVEPGEGDSE1G-S-VI3LCAEGN1TLTA1CI1HR1HLAT2ACAE1FV2TA2GC1HNNKFWRA2DI4FLWY2X-V-L-S-P-1HR1NTNQKGSAFSGS1KATY1Q-1PK3KRDGRERP3GRLGVIVT1	/NCGR_SEQ_ID=MMETSP0916-20121227|32984 /TAXON_ID=44056 /ORGANISM="Aureococcus anophagefferens, Strain CCMP1850" /LENGTH=1621	31	31
MRM1	CAMNT_0042812161	95	201	40	339	SKSYTFPYKLFDLMEHATGEGGSAGSVVSWLAGGTTFCVHDHARFAAEFLPTHFGHHNFRSFDRQLNFWGFXVLSPRHINNKSFGGKTWQHPFFQKDRRHLLGLVVR	SQRGSFPVKLYELVEGESAKNEEE-IIVTWCEGGLAFIVRDMTRFCEEVLPQHFCHNKWASFIRQLNLYGF-----RRITQGQSSGAYW-HKYFQRGQPQLLRGISR	7e-12	75.5	184	107	37.38	40	60	56	3	7	52.34	0/1	1KQSRYGTS2YV2FYDE1MV1HGAETSGAEKGNGESEAEG-SIVI1ST1LCAE2TLTA1CI1HR1HMAT2ACAE1FV2TQ2GC1HNNKFWRA2DI4FLWY2X-V-L-S-P-1HR1NTNQKGSQFSGS1KATY1Q-1PKFY2KRDGRQRPHQ2GRLGVIVS1	/NCGR_SEQ_ID=MMETSP0891-20130614|61107 /TAXON_ID=44058 ORGANISM="Aureoumbra lagunensis, Strain CCMP1510" /NCGR_SAMPLE_ID=MMETSP0891 /ASSEMBLY_ACC=CAM_ASM_000534 /LENGTH=2136	28	28
MRM1	CAMNT_0008923415	85	201	219	548	PTKLTQAQIHSKSYTFPYKLFDLME-HATGEGGSAGSVVSWLAGGTTFCVHDHARFAAEFLPTHFGHHNFRSFDRQLNFWGFXVLSPRHINNKSFGGKTWQHPFFQKDRRHLLGLVVR	PRILPMADQKSARGSFPAKLYDLVDSHSNVPEDEA--IVSWCENGLAFIVRDLTRFCEEVLPAHFCHNKWASFIRQLNLYGF-----RRITQGASSGAYW-HKFFQRGEPHLLRGITR	7e-12	75.1	183	118	39.83	47	62	59	4	9	50	0/3	1TRKI1TPQM1QDIQHK1KASRYGTS2YA2FY2MVED-S1ASTNGVEPGEGDSE1G-S-VI3LCAEGN1TLTA1CI1HR1HLAT2ACAE1FV2TA2GC1HNNKFWRA2DI4FLWY2X-V-L-S-P-1HR1NTNQKGSAFSGS1KATY1Q-1PK3KRDGRERP3GRLGVIVT1	/NCGR_SEQ_ID=MMETSP0914-20121128|2284 /TAXON_ID=44056 /ORGANISM="Aureococcus anophagefferens, Strain CCMP1850" /LENGTH=1648	31	31
MRM1	CAMNT_0027460345	66	210	64	453	TTRTVQRRKATTTENPSPMPTKLTQAQIHSKSYTFPYKLFDLMEHATGEGGSAGSVVSWLAGGTTFCVHDHARFAAEFLPTHFGHHNFRSFDRQLNFWGFXVLSPRHINNKSFGGKTWQHPFFQKDRRHLLGLVVRKTVSKSSPG	TRKAIPRR--VTFETPSK--SGMQEQQQFQQQQTFPFKLYNMLEYACDSEFS--SCISWTADGSEFIIHDKDDMMDNLAPMFFNQTKFRSFTRQLNIWGF-------VRTDTLDG--WRHNHFLRGRPHLLNEIERTQVKSTAKA	7e-12	74.7	182	145	32.41	47	83	69	5	15	47.59	0/1	1TRRKTAVIQP2K-A-TV1TF1NT2PKM-P-TSKGLMTQQEAQ1IQHFSQKQSQYQ3YF2FYDNLMML1HY1TCGDESGEGF1A-G-1VCVI2LT1GD1TSTE1CIVI2HKADRDFMAMADENFLLA1TMHF1GNHQHTNK4DT4FI3X-V-L-S-P-R-H-IVNRNTKDSTFLGD1K-T-1QR1PNFH1QLKRDG1RP3GNLEVIVE1KTTQ1SKKSSTSAPKGA	/NCGR_SEQ_ID=MMETSP0920-20130426|8685 /TAXON_ID=267567 /ORGANISM="Skeletonema marinoi, Strain skelA" /LENGTH=1097	38	38
MRM1	CAMNT_0004756747	100	208	912	607	FPYKLFDLMEHATGEGGSAGSVVSWLAGGTTFCVHDHARFAAEFLPTHFGHHNFRSFDRQLNFWGFXVLSPRHINNKSFGGKTWQHPFFQKDRRHLLGLVVRKTVSKSS	FPWKLQEMLTEVAAQGRD--DVVSWLPDGKAFKVHKVTKFVSEILPSYFKQTKYKSFQRQLNLWGFERLTSIGTEKGAYS-----HPHFLKDQPSLCRRLTRQRAAKKA	7e-12	74.7	182	109	33.94	37	65	56	2	7	51.38	0/-1	2YW2FQDELMMLETHEAVTAGAEQ1GRSDA-G-SD5APGD1TKTA1CK2DKHVATRK1AVAS1FI2TSHY1GKHQHTNKFYRK2DQ4FL3XEVR1STPSRIHGITNENKKGSAFYGSG-K-T-W-Q-2FH1QL2RQRPHS1LCGRLRVLVT1KQTRVASA1SKSA	/NCGR_SEQ_ID=MMETSP0472-20121206|31088 /TAXON_ID=693140 ORGANISM="Tiarina fusus, Strain LIS" /NCGR_SAMPLE_ID=MMETSP0472 /ASSEMBLY_ACC=CAM_ASM_000603 /LENGTH=1086	28	28
MRM1	CAMNT_0042830271	99	201	4	291	TFPYKLFDLMEHATGEGGSAGSVVSWLAGGTTFCVHDHARFAAEFLPTHFGHHNFRSFDRQLNFWGFXVLSPRHINNKSFGGKTWQHPFFQKDRRHLLGLVVR	SFPVKLYELVEGESAKNEEE-IIVTWCEGGLAFIVRDMTRFCEEVLPQHFCHNKWASFIRQLNLYGF-----RRITQGQSSGAYW-HKYFQRGQPQLLRGISR	8e-12	75.1	183	103	37.86	39	57	54	3	7	52.43	0/1	TS2YV2FYDE1MV1HGAETSGAEKGNGESEAEG-SIVI1ST1LCAE2TLTA1CI1HR1HMAT2ACAE1FV2TQ2GC1HNNKFWRA2DI4FLWY2X-V-L-S-P-1HR1NTNQKGSQFSGS1KATY1Q-1PKFY2KRDGRQRPHQ2GRLGVIVS1	/NCGR_SEQ_ID=MMETSP0892-20130614|13764 /TAXON_ID=44058 ORGANISM="Aureoumbra lagunensis, Strain CCMP1510" /NCGR_SAMPLE_ID=MMETSP0892 /ASSEMBLY_ACC=CAM_ASM_000538 /LENGTH=1984	27	27
MRM1	CAMNT_0043112965	100	210	816	481	FPYKLFDLMEHATGEGGSAGSVVSWLAGGTTFCVHDHARFAAEFLPTHFGHHNFRSFDRQLNFWGFXVLSPRHINNKSF--GGKTWQ--HPFFQKDRRHLLGLVVRKTVSKSSPG	FLRKTYALVEHC---HSTQSTICSWSEDGSSFIVRDPVVFAAKLIPAFFKHNNFSSFVRQLNFYGFRKIKQESILQKPALSSSKFWEFKHPLFQQSRPDLLADIKRSNLETASDG	8e-12	74.3	181	115	36.52	42	66	59	3	7	51.3	0/-3	1PLYR1LTFYDA1MV2ACT-G-E-GHGSSTAQGSSTVIVC2LSAEGD1TSTS1CI1HR1HPAVRV3EKFLLI1TAHF1GK1HN2RS2DV5WY2XRVKLISKPQREHS1NLNQ1SPFA-L-SGSGS1TF1QE-F-K2FL2KQDS1RPHD2GALDVIVK1KSTNVLSEKTSA1PD1	/NCGR_SEQ_ID=MMETSP1320-20131121|5895 /TAXON_ID=91990 /ORGANISM="Bolidomonas sp., Strain RCC2347" /LENGTH=1025	29	29
MRM1	CAMNT_0013297997	100	204	26	316	FPYKLFDLMEHATGEGGSAGSVVSWLAGGTTFCVHDHARFAAEFLPTHFGHHNFRSFDRQLNFWGFXVLSPRHINNKSFGGKTWQHPFFQKDRRHLLGLVVRKTV	FPFRLHEMLDDAEKEGFS--SVVSWQPHGRIFLIRKKQEFVDNILPRYFRQSKITSFQRQLNIYGFRRLS-RGIDK---GG--YYHEFFLRSKKHLIGKIIRAGV	9e-12	70.1	170	105	38.1	40	57	57	4	8	54.29	0/2	2YFKR1FHDELMMLEDHD1TEGK2GF1A-G-5LQAPGH1TRTI1CLVIHRDKHKAQRE1AVADENFI2TRHY1GRHQHSNKFIRT2DQ4FIWY2XRVR2P-1HG1NDNKK-S-F-2K-T-WYQY1PE2QLKRDSRKRK2LI1LKVIVI1KATG1	/NCGR_SEQ_ID=MMETSP1066-20121228|276679 /TAXON_ID=671091 /ORGANISM="Coscinodiscus wailesii, Strain CCMP2513" /LENGTH=325	27	27
MRM1	CAMNT_0048215917	99	212	97	405	TFPYKLFDLMEHATGEGGSAGSVVSWLAGGTTFCVHDHARFAAEFLPTHFGHHNFRSFDRQLNFWGFXVLSPRHINNKSFGGKTWQHP--FFQKDRRHLLGLVVRKTVSKSSPGGA	TFPYKLHEMLEYACDSEPS--SACSWTADGSAFVIINRDVMMEELVPKFFRQTKFRSFTRQLNLWGFV----RH-------GTMWRHTLGLFHRDKIHLLDQMHRNAVKSRGPSTA	1e-11	73.2	178	116	37.07	43	58	55	4	15	47.41	0/1	6FHDELMML1HY1TCGDESGEGP1A-G-1VAVC2LT1GD1TSTA1CVVIHIDNHRADRVFMAMAE1FLLV1TKHF1GRHQHTNK4DT4FL3XVV-L-S-P-2I-N-N-K-S-F-G-1KTTM1QR1PT-L-GFL1QHKR1RKRI3GDLQVMVH1KNTA1SKKSSRSG1GSGT1	/NCGR_SEQ_ID=MMETSP0593-20130828|8324 /ASSEMBLY_ACC=CAM_ASM_000672 /TAXON_ID=267983 /ORGANISM="Skeletonema japonicum, Strain CCMP2506" /LENGTH=928	30	30
MRM1	CAMNT_0010704943	83	204	479	141	PMPTKLTQAQIHSKSYTFPYKLFDLMEHATGEGGSAGSVVSWLAGGTTFCVHDHARFAAEFLPTHFGHHNFRSFDRQLNFWGFXVLSPRHINNKSFGGKTWQHPFFQKDRRHLLGLVVRKTV	PNERRQSSAKDHS-NVQFPWRLHELLSEAEANGKS--EIISWLPDANAFKVHNKVRFTKEILPSYFNATKYKSFQRNLNLWGFETIQEGPSKGAAF------HPLFIKGNREKCHYMNRQKV	1e-11	70.9	172	122	31.97	39	74	58	3	9	47.54	0/-3	1MNPETRKRLQTSQS1QKID2K-SNYVTQ2YWKR1FHDE1MLESHE1TEGAEN1GK1A-G-SEVIVI3APGDGATNTA1CK2DNHKAV2ATAK1FI2TSHY1GNHAHTNKFYRK2DQ1QN2FL3XEVTLISQPERGHPISNKNGKASA1G-G-K-T-W-Q-2FL1QI1DGRN1HELKLCGHLYVMVN1KQTK1	/NCGR_SEQ_ID=MMETSP0117_2-20130122|48376 /TAXON_ID=400756 /ORGANISM="Durinskia baltica, Strain CSIRO CS-38" /LENGTH=490	32	32
MRM1	CAMNT_0040258259	66	210	80	475	TTRTVQRRKATTTENPSPMPTKLTQAQIHSKSYTFPYKLFDLMEHATGEGGSAGSVVSWLAGGTTFCVHDHARFAAEFLPTHFGHHNFRSFDRQLNFWGFXVLSPRHINNKSFGGKTWQHPFFQKDRRHLLGLVVRKTVSKSSPG	TRKNIPRR--VTFETASKSVAAMQEQQQFQQQQTFPFKLYNMLEYSCDSEFS--SCISWTADGSAFIIHDKEVMMDNLAPMFFNQTKFRSFTRQLNIWGF-------VRTDTLDG--WRHNNFLRGRPHLLNEIERTQVKSTAKA	1e-11	73.9	180	145	31.03	45	87	67	4	13	46.21	0/2	1TRRKTNVIQP2K-A-TV1TF1NTPA1PKMSPVTAKALMTQQEAQ1IQHFSQKQSQYQ3YF2FYDNLMML1HYASTCGDESGEGF1A-G-1VCVI2LT1GD1TSTA1CIVI2HKAERVFMAMADENFLLA1TMHF1GNHQHTNK4DT4FI3X-V-L-S-P-R-H-IVNRNTKDSTFLGD1K-T-1QR1PNFN1QLKRDG1RP3GNLEVIVE1KTTQ1SKKSSTSAPKGA	/NCGR_SEQ_ID=MMETSP0563-20130528|491 /TAXON_ID=267566 /ORGANISM="Skeletonema dohrnii, Strain SkelB" /LENGTH=1141	38	38
MRM1	CAMNT_0027446855	82	204	93	431	SPMPT-KLTQAQIHSKSYTFPYKLFDLMEHATGEGGSAGSVVSWLAGGTTFCVHDHARFAAEFLPTHFGHHNFRSFDRQLNFWGFXVLSPRHINNKSFGGKTWQHP--FFQKDRRHLLGLVVRKTV	SPIPTPAVKRTDTKEQQITFPHKLYEMLEYACD--SEFNSACSWSADGSAFAISNRNVMMEELVPMFFRQTKFRSFTRQLNLWGFVR-----------TGTKWRHTCDLFHREKKHLLKQMRRIAV	2e-11	73.6	179	126	31.75	40	70	60	4	16	47.62	0/3	2MI2-PKALVTKQRATQDITHKSEKQSQYI3YH2FYDELMML1HY1TCGDE-G-GSSEAFGN1VAVC2LS1GD1TSTA1CAVIHSDNHRANRVFMAMAE1FLLV1TMHF1GRHQHTNK4DT4FL3XVVRL-S-P-R-H-I-N-N-K-S-F-GT1KTTK1QR1PT-C-DFL1QHKRDERKRK3GKLQVMVR1KITA1	/NCGR_SEQ_ID=MMETSP0920-20130426|533 /TAXON_ID=267567 /ORGANISM="Skeletonema marinoi, Strain skelA" /LENGTH=1029	32	32
MRM1	CAMNT_0000275183	99	208	953	642	TFPYKLFDLMEHATGEGGSAGSVVSWLAGGTTFCVHDHARFAAEFLPTHFGHHNFRSFDRQLNFWGFXVLSPRHINNKSFGGKTWQHPFFQKDRRHLLGLVVRKTVSKSS	TFPFKLYHTLEWASASEFS--SALTWSASGHAFVVHDREAMVENIIPHFFDHKKWRSFTRQLNLWGFK----RELRGPNSVGETYYHRYFKRGKVEELQLIQRTEIKRRS	2e-11	73.2	178	110	34.55	38	66	57	2	6	51.82	0/-3	3YF2FYDHLTML1HW1TSGAESGEGF1A-G-1VAVLST1LS1GS1THTA1CV3HRAERAFMAVAEENFILI1THHF1GD1HKNKFW3DT4FL3XKV-L-S-P-1HEILNRNGKPSNFSGV1KE1WYQY1PRFY1QKKRDGRKRVHELE1GQ1VIVQ1KTTEVISKKRSR1	/NCGR_SEQ_ID=MMETSP0013_2-20120614|10961 /TAXON_ID=2843 ORGANISM="Skeletonema costatum, Strain 1716" /NCGR_SAMPLE_ID=MMETSP0013_2 /ASSEMBLY_ACC=CAM_ASM_000158 /LENGTH=982	29	29
MRM1	CAMNT_0048211401	66	201	94	459	TTRTVQRRKATTTENPSPMPTKLTQAQIHSKSYTFPYKLFDLMEHATGEGGSAGSVVSWLAGGTTFCVHDHARFAAEFLPTHFGHHNFRSFDRQLNFWGFXVLSPRHINNKSFGGKTWQHPFFQKDRRHLLGLVVR	TSNALNNQIATNLTGPSPRPL------WRNGEKTFPYKVYDMLEFAESSGST--DICSWLPSGDSFVIHDRKLFTEFILPRFFLHKKWRSFTRQLNIWCFKRDFSVTVSD------AYCHPFFKRGDVAKLCCVER	2e-11	73.9	180	136	32.35	44	78	63	3	14	46.32	0/1	1TSRNTAVLQNRNRQKI2TNTLETNG3MR1TLK-L-T-Q-A-Q-IWHRSNKGSEYK5LVFY1LMML1HF1TEGSES1GSSTA-G-SDVIVC3APGS1TDTS1CVVI2HRAKRL1ATAEEFFI2TRHF1GL1HKNKFW3DT4FI1GC1XKVRLDSFPSRVHTIVNSNDK-S-F-G-G-K-TAWYQC4QKKRDGRDRVHALK1GCLC1VE1	/NCGR_SEQ_ID=MMETSP0593-20130828|5583 /ASSEMBLY_ACC=CAM_ASM_000672 /TAXON_ID=267983 /ORGANISM="Skeletonema japonicum, Strain CCMP2506" /LENGTH=1736	36	36
MRM1	CAMNT_0004722555	100	208	75	380	FPYKLFDLMEHATGEGGSAGSVVSWLAGGTTFCVHDHARFAAEFLPTHFGHHNFRSFDRQLNFWGFXVLSPRHINNKSFGGKTWQHPFFQKDRRHLLGLVVRKTVSKSS	FPERLRQLLTDAVEQGKE--DTISWQPDGMSFKVHDKEKFATELMPHYFGTSNFRSFQKNLNLWEFKTV----VAPTAFKGTRW-NPLFVRDKPHLTKDMRRAVKPRKS	2e-11	73.9	180	109	34.86	38	64	55	3	7	50.46	0/3	2YEKR1FRDQ1MLETHD1TVGEEQ1GKSEA-G-SDVTVI2LQAPGD1TMTS1CK3HKAERK2AT1FLLM1THHY2HTHS5DQRKQN2FL1GE1XKVTLVS-P-R-H-IVNANPKTSA1GK1KTTR1Q-HN1FL1QVKR1RKRP2LTGKLDVMVR1KATVVKSPKRSK1	/NCGR_SEQ_ID=MMETSP0472-20121206|13992 /TAXON_ID=693140 ORGANISM="Tiarina fusus, Strain LIS" /NCGR_SAMPLE_ID=MMETSP0472 /ASSEMBLY_ACC=CAM_ASM_000603 /LENGTH=2111	28	28
MRM1	CAMNT_0048140569	100	212	215	532	FPYKLFDLMEHATGEGGSAGSVVSWLAGGTTFCVHDHARFAAEFLPTHFGHHNFRSFDRQLNFWGFXVLSPRHINNKSFGGKTWQHPFFQKDRRHLLGLVVRKTVSKSSPGGA	FPFKLYVMLEYA-GESEYASSV-SWVEEGRAFAIRNNEKFMEHVVPRFFNQTKFRSFTRQLNLWGFT-----RISDVGPGSRAWKHEHFLRGRIDRLSSIERTESKKSNSKAA	2e-11	73.9	180	113	35.4	40	66	58	3	7	51.33	0/2	2YF2FYDVLMML1HY1T-2GSGESY1GS2V-2LVAEGE1TRTA1CAVIHRDNHNAERK1AMAEEHFVLV1TRHF1GNHQHTNK4DT4FL3XTV-L-S-P-R-HR1NSNDKVSGFP1GSKRTA1QK1PEFH1QLKRDG1RIHDLR1GSLSVIVE1KTTEVSSK2SNPSGKGA1	/NCGR_SEQ_ID=MMETSP0494-20130426|4395 /ASSEMBLY_ACC=CAM_ASM_000839 /TAXON_ID=420259 /ORGANISM="Thalassiosira gravida, Strain GMp14c1" /LENGTH=1600	30	30
MRM1	CAMNT_0007601283	95	204	3269	2964	SKSYTFPYKLFDLMEHATGEGGSAGSVVSWLAGGTTFCVHDHARFAAEFLPTHFGHHNFRSFDRQLNFWGFXVLSPRHINNKSFGGKTWQHPFFQKDRRHLLGLVVRKTV	SSGLVFPWRLHNLLSDTEEKG--LGAVVSWLPSGKSFKVHDKIAFAQSVMPTHFNSTKYKSFQRSLNVWGFEC-----VGSGADKGAMY-HRFFQRNKPDLCKYMTRQCI	2e-11	74.3	181	110	34.55	38	64	58	3	8	52.73	0/-3	1KSSGYLTV2YWKR1FHDN1MLESHDATTEGEEK1G-S-AL1SA5APGS1TKTS1CK3HKAIRA2AQESFVLM4GNHSHTNKFYRK2DQ1QS2FV3XEVCL-S-P-R-H-IVNGNSKGSAFDGK1KATMWYQ-1PR3KRDNRKRPHD1LCGKLYVMVT1KQTCVI	/NCGR_SEQ_ID=MMETSP1352-20130426|7079 /TAXON_ID=265584 /ORGANISM="Stauroneis constricta, Strain CCMP1120" /LENGTH=4627	29	29
MRM1	CAMNT_0020493293	63	201	551	991	KNRTTRTVQRRKATTTENPS-PMPTK--LTQAQI-----------HSKSYTFPYKLFDLMEHATGEGGSAGSVVSWLAGGTTFCVHDHARFAAEFLPTHFGHHNFRSFDRQLNFWGFXVLSPRHINNKSFGGK-TWQHPFFQKDRRHLLGLVVR	QNRNNQSISNSPSITTSSPQQPMPSTSVLLEQEVGRRRAAMAGTPYSITKQFPWRLHEMLDLVEREG--LEEIVSFLPDGRSFKVHDPSRFEHGLMKRCFNQTRYKSFQRQLNLWGFE----RH-NDPVFKIKGTYSHPWFIRGRKDLTPLIVR	2e-11	74.3	181	154	31.82	49	83	80	7	22	51.95	0/2	KQ2TNTNRQTSVIQSRNRSKPASTI2ESNS1SQ-Q3TSKT-S-V1TLQEAQQEIV-G-R-R-R-A-A-M-A-G-T-PHY1KISTYKTQ2YWKR1FHDELMMLEDHLAVTEGR2G-S-ALGESEVI2WF1APGD1TRTS1CK3HPAS2AEAHEGFLLMPKTRHC1GNHQHTNRFYRK2DQ4FL3XEV-L-S-P-2I-1NDKPSV1GKGI1-G1WYQS2FW1QIKRDG1RKHD1LTGP1VI2	/NCGR_SEQ_ID=MMETSP0746-20121128|9267 /TAXON_ID=913974 /ORGANISM="Nitzschia punctata, Strain CCMP561" /LENGTH=2668	36	36
MRM1	CAMNT_0000296371	99	208	1076	765	TFPYKLFDLMEHATGEGGSAGSVVSWLAGGTTFCVHDHARFAAEFLPTHFGHHNFRSFDRQLNFWGFXVLSPRHINNKSFGGKTWQHPFFQKDRRHLLGLVVRKTVSKSS	TFPFKLYHTLEWASASEFS--SALTWSASGHAFVVHDREAMVENIIPHFFDHKKWRSFTRQLNLWGFK----RELRGPNSVGETYYHRYFKRGKVEELQLIQRTEIKRRS	2e-11	73.2	178	110	34.55	38	66	57	2	6	51.82	0/-3	3YF2FYDHLTML1HW1TSGAESGEGF1A-G-1VAVLST1LS1GS1THTA1CV3HRAERAFMAVAEENFILI1THHF1GD1HKNKFW3DT4FL3XKV-L-S-P-1HEILNRNGKPSNFSGV1KE1WYQY1PRFY1QKKRDGRKRVHELE1GQ1VIVQ1KTTEVISKKRSR1	/NCGR_SEQ_ID=MMETSP0013_2-20120614|21555 /TAXON_ID=2843 ORGANISM="Skeletonema costatum, Strain 1716" /NCGR_SAMPLE_ID=MMETSP0013_2 /ASSEMBLY_ACC=CAM_ASM_000158 /LENGTH=1105	29	29
MRM1	CAMNT_0020407133	63	201	2131	1691	KNRTTRTVQRRKATTTENPS-PMPTK--LTQAQI-----------HSKSYTFPYKLFDLMEHATGEGGSAGSVVSWLAGGTTFCVHDHARFAAEFLPTHFGHHNFRSFDRQLNFWGFXVLSPRHINNKSFGGK-TWQHPFFQKDRRHLLGLVVR	QNRNNQSISNSPSITTSSPQQPMPSTSVLLEQEVGRRRAAMAGTPYSITKQFPWRLHEMLDLVEREG--LEEIVSFLPDGRSFKVHDPSRFEHGLMKRCFNQTRYKSFQRQLNLWGFE----RH-NDPVFKIKGTYSHPWFIRGRKDLTPLIVR	2e-11	73.9	180	154	31.82	49	83	80	7	22	51.95	0/-2	KQ2TNTNRQTSVIQSRNRSKPASTI2ESNS1SQ-Q3TSKT-S-V1TLQEAQQEIV-G-R-R-R-A-A-M-A-G-T-PHY1KISTYKTQ2YWKR1FHDELMMLEDHLAVTEGR2G-S-ALGESEVI2WF1APGD1TRTS1CK3HPAS2AEAHEGFLLMPKTRHC1GNHQHTNRFYRK2DQ4FL3XEV-L-S-P-2I-1NDKPSV1GKGI1-G1WYQS2FW1QIKRDG1RKHD1LTGP1VI2	/NCGR_SEQ_ID=MMETSP0744-20121128|11551 /TAXON_ID=913974 /ORGANISM="Nitzschia punctata, Strain CCMP561" /LENGTH=2387	36	36
MRM1	CAMNT_0020507861	63	201	2217	1777	KNRTTRTVQRRKATTTENPS-PMPTK--LTQAQI-----------HSKSYTFPYKLFDLMEHATGEGGSAGSVVSWLAGGTTFCVHDHARFAAEFLPTHFGHHNFRSFDRQLNFWGFXVLSPRHINNKSFGGK-TWQHPFFQKDRRHLLGLVVR	QNRNNQSISNSPSITTSSPQQPMPSTSVLLEQEVGRRRAAMAGTPYSITKQFPWRLHEMLDLVEREG--LEEIVSFLPDGRSFKVHDPSRFEHGLMKRCFNQTRYKSFQRQLNLWGFE----RH-NDPVFKIKGTYSHPWFIRGRKDLTPLIVR	2e-11	73.9	180	154	31.82	49	83	80	7	22	51.95	0/-2	KQ2TNTNRQTSVIQSRNRSKPASTI2ESNS1SQ-Q3TSKT-S-V1TLQEAQQEIV-G-R-R-R-A-A-M-A-G-T-PHY1KISTYKTQ2YWKR1FHDELMMLEDHLAVTEGR2G-S-ALGESEVI2WF1APGD1TRTS1CK3HPAS2AEAHEGFLLMPKTRHC1GNHQHTNRFYRK2DQ4FL3XEV-L-S-P-2I-1NDKPSV1GKGI1-G1WYQS2FW1QIKRDG1RKHD1LTGP1VI2	/NCGR_SEQ_ID=MMETSP0746-20121128|16551 /TAXON_ID=913974 /ORGANISM="Nitzschia punctata, Strain CCMP561" /LENGTH=2767	36	36
MRM1	CAMNT_0048171307	66	201	1524	1159	TTRTVQRRKATTTENPSPMPTKLTQAQIHSKSYTFPYKLFDLMEHATGEGGSAGSVVSWLAGGTTFCVHDHARFAAEFLPTHFGHHNFRSFDRQLNFWGFXVLSPRHINNKSFGGKTWQHPFFQKDRRHLLGLVVR	TSNALNNQIATNLTGPSPRPL------WRNGEKTFPYKVYDMLEFAESSGST--DICSWLPSGDSFVIHDRKLFTEFILPRFFLHKKWRSFTRQLNIWCFKRDFSVTVSD------AYCHPFFKRGDVAKLCCVER	2e-11	73.6	179	136	32.35	44	78	63	3	14	46.32	0/-3	1TSRNTAVLQNRNRQKI2TNTLETNG3MR1TLK-L-T-Q-A-Q-IWHRSNKGSEYK5LVFY1LMML1HF1TEGSES1GSSTA-G-SDVIVC3APGS1TDTS1CVVI2HRAKRL1ATAEEFFI2TRHF1GL1HKNKFW3DT4FI1GC1XKVRLDSFPSRVHTIVNSNDK-S-F-G-G-K-TAWYQC4QKKRDGRDRVHALK1GCLC1VE1	/NCGR_SEQ_ID=MMETSP0578-20130828|1345 /ASSEMBLY_ACC=CAM_ASM_000663 /TAXON_ID=267565 /ORGANISM="Skeletonema grethea, Strain CCMP 1804" /LENGTH=1727	36	36
MRM1	CAMNT_0000306623	99	208	1085	774	TFPYKLFDLMEHATGEGGSAGSVVSWLAGGTTFCVHDHARFAAEFLPTHFGHHNFRSFDRQLNFWGFXVLSPRHINNKSFGGKTWQHPFFQKDRRHLLGLVVRKTVSKSS	TFPFKLYHTLEWASASEFS--SALTWSASGHAFVVHDREAMVENIIPHFFDHKKWRSFTRQLNLWGFK----RELRGPNSVGETYYHRYFKRGKVEELQLIQRTEIKRRS	2e-11	73.2	178	110	34.55	38	66	57	2	6	51.82	0/-2	3YF2FYDHLTML1HW1TSGAESGEGF1A-G-1VAVLST1LS1GS1THTA1CV3HRAERAFMAVAEENFILI1THHF1GD1HKNKFW3DT4FL3XKV-L-S-P-1HEILNRNGKPSNFSGV1KE1WYQY1PRFY1QKKRDGRKRVHELE1GQ1VIVQ1KTTEVISKKRSR1	/NCGR_SEQ_ID=MMETSP0013_2-20120614|26681 /TAXON_ID=2843 ORGANISM="Skeletonema costatum, Strain 1716" /NCGR_SAMPLE_ID=MMETSP0013_2 /ASSEMBLY_ACC=CAM_ASM_000158 /LENGTH=1107	29	29
MRM1	CAMNT_0044006019	82	205	1223	1612	SPMPTKLT----QAQIHSKSYTFPY---KLFDLMEHATGEGGSAGSVVSWLAGGTTFCVHDHARFAAEFLPTHFGHHNFRSFDRQLNFWGFXVLSPRHINNKSFGGKT-----WQHPFFQKDRRHLLGLVVRKTVS	SPCPDEMTGGKTRKKVCSKQHQLPMFLSKTYHMIDRADP------TIATWSVSGDSFVVKHVEKFAASVLPQYFKHSNFSSFARQLNFYGFRKLKAEPILTADFDARTACYVRFYHEKFQKDRPELLQYIKRATKS	3e-11	73.9	180	136	33.82	46	72	66	4	18	48.53	0/2	2MC1TDKELM1-G-G-K-TQRAKQKIVHC2SQYHTQFL1YM-F-L-S1LTFYDHLMMIEDHR1TDGPE-G-G-S-A-G-STVIVAST1LSAVGS1TDTS1CV1HKDHHVAERK3ESFV2TQHY1GK1HS2RS2DA5WY2XRVK1SKPAREHP1NLNTKASD1GDGAKR1-A-C-Y-V-RWFQY1PEFK5RPHE2GQLYVIVK1KA1VK1	/NCGR_SEQ_ID=MMETSP1449-20131203|56929 /TAXON_ID=420275 /ORGANISM="Attheya septentrionalis, Strain CCMP2084" /LENGTH=2361	32	32
MRM1	CAMNT_0044006019	120	203	585	851	SVVSWLAGGTTFCVHDHARFAAEFLPTHFGHHNFRSFDRQLNFWGFXVLSPRHINNKSFGGKT-----WQHPFFQKDRRHLLGLVVRKT	TIATWSVSGDSFVVKHVEKFAASVLPQYFKHSNFSSFARQLNFYGFRKLKAEPILTADFDARTACYVRFYHEKFQKDRPELLQYIKRAT	8e-10	69.3	168	89	40.45	36	48	46	1	5	51.69	0/3	STVIVAST1LSAVGS1TDTS1CV1HKDHHVAERK3ESFV2TQHY1GK1HS2RS2DA5WY2XRVK1SKPAREHP1NLNTKASD1GDGAKR1-A-C-Y-V-RWFQY1PEFK5RPHE2GQLYVIVK1KA1	/NCGR_SEQ_ID=MMETSP1449-20131203|56929 /TAXON_ID=420275 /ORGANISM="Attheya septentrionalis, Strain CCMP2084" /LENGTH=2361	32	22
MRM1	CAMNT_0049883209	84	201	6	344	MPTKLTQAQIHSKSYT--FPYKLFDLMEHATGEGGSAGSVVSWLAGGTTFCVHDHARFAAEFLPTHFGHHNFRSFDRQLNFWGFXVLSPRHINNKSFGGKTWQHPFFQKDRRHLLGLVVR	IPTTMAQAPSCKKIETEPFPVKLYNILEMESDLGSHKS--LSWTPDGKSFVILDREKFMSQVVPLFFKQTKFRSFTRQLNIWGFEAIAFGNQNNGA-----WRHEYFIRGQPELLKCMER	3e-11	71.2	173	120	32.5	39	72	62	3	9	51.67	0/3	MI2KTLMTA2QPISHCSK1SIYE1-E-P2YV2FYDNLIML1HMAETSGDEL1GSSHAKGSS-V-VL2LTAPGD1TKTS1CVVIHL1HRAERK1AMASEQFVLV1TLHF1GKHQHTNK4DT4FI3XEVALISAPFRGHNIQ2KGSAF-G-G-K-T-1QR1PEFY1QIKRDGRQRPHE2GKLCVMVE1	/NCGR_SEQ_ID=MMETSP1406-20130829|23609 /ASSEMBLY_ACC=CAM_ASM_000897 /TAXON_ID=67004 /ORGANISM="Thalassiosira weissflogii, Strain CCMP1010" /LENGTH=730	31	31
MRM1	CAMNT_0026385089	99	201	1842	1558	TFPYKLFDLMEHATGEGGSAGSVVSWLAGGTTFCVHDHARFAAEFLPTHFGHHNFRSFDRQLNFWGFXVLSPRHINNKSFGGKTWQHPFFQKDRRHLLGLVVR	SFPAKLYELVDSHAAVNGE--DVVAWCEGGLAFIVRDLTRFCEEVLPHHFCHNKWASFIRQLNLYGF-----RRITQGPNSGAYW-HKFFQRGQAQLLRGITR	3e-11	73.6	179	103	39.81	41	54	53	3	8	51.46	0/-3	TS2YA2FYDE1MVEDHSAHTAGAEVGN1SEA-G-SD2SA1LCAE2TLTA1CI1HR1HLAT2ACAE1FV2TH2GC1HNNKFWRA2DI4FLWY2X-V-L-S-P-1HR1NTNQKGSPFNGS1KATY1Q-1PK3KRDGRQRAHQ2GRLGVIVT1	/NCGR_SEQ_ID=MMETSP0974-20121125|3194 /TAXON_ID=483370 /ORGANISM="non described non described, Strain CCMP2097" /LENGTH=1880	27	27
MRM1	CAMNT_0007465467	100	203	1364	1068	FPYKLFDLMEHATGEGGSAGSVVSWLAGGTTFCVHDHARFAAEFLPTHFGHHNFRSFDRQLNFWGFXVLSPRHINNKSFGGKTWQHPFFQKDRRHLLGLVVRKT	FPIKLFDMLEHIDLQEPQLRNVISWQPHGRCFLVHDHKQFEELALPRFFKQQHYASFRRQLNLWGF-----KRITQSGPDSGAYYHELFLRSKTFLCRDIIRTT	3e-11	73.6	179	104	34.62	36	63	50	1	5	48.08	0/-3	2YI4LMML2AITDGLEQGEGPSQALGRSN1VI2LQAPGH1TRTC1CL4AKRQ1AEAEELFA2TRHF1GKHQHQNHFYRA2DR4FL3X-V-L-S-P-RKHR1NTNQKSSGFPGDGSKGTAWYQY1PEFL1QLKRDSRKRTHF1LCGRLDVIVI1KT1	/NCGR_SEQ_ID=MMETSP1336-20130426|1919 /TAXON_ID=240364 /ORGANISM="Chaetoceros cf. neogracile, Strain RCC1993" /LENGTH=1759	27	27
MRM1	CAMNT_0026430039	99	201	39	323	TFPYKLFDLMEHATGEGGSAGSVVSWLAGGTTFCVHDHARFAAEFLPTHFGHHNFRSFDRQLNFWGFXVLSPRHINNKSFGGKTWQHPFFQKDRRHLLGLVVR	SFPAKLYELVDSHAAVNGE--DVVAWCEGGLAFIVRDLTRFCEEVLPHHFCHNKWASFIRQLNLYGF-----RRITQGPNSGAYW-HKFFQRGQAQLLRGITR	3e-11	73.6	179	103	39.81	41	54	53	3	8	51.46	0/3	TS2YA2FYDE1MVEDHSAHTAGAEVGN1SEA-G-SD2SA1LCAE2TLTA1CI1HR1HLAT2ACAE1FV2TH2GC1HNNKFWRA2DI4FLWY2X-V-L-S-P-1HR1NTNQKGSPFNGS1KATY1Q-1PK3KRDGRQRAHQ2GRLGVIVT1	/NCGR_SEQ_ID=MMETSP0974-20121125|25669 /TAXON_ID=483370 /ORGANISM="non described non described, Strain CCMP2097" /LENGTH=1947	27	27
MRM1	CAMNT_0026540853	99	201	44	328	TFPYKLFDLMEHATGEGGSAGSVVSWLAGGTTFCVHDHARFAAEFLPTHFGHHNFRSFDRQLNFWGFXVLSPRHINNKSFGGKTWQHPFFQKDRRHLLGLVVR	SFPAKLYELVDSHAAVNGE--DVVAWCEGGLAFIVRDLTRFCEEVLPHHFCHNKWASFIRQLNLYGF-----RRITQGPNSGAYW-HKFFQRGQAQLLRGITR	3e-11	73.6	179	103	39.81	41	54	53	3	8	51.46	0/2	TS2YA2FYDE1MVEDHSAHTAGAEVGN1SEA-G-SD2SA1LCAE2TLTA1CI1HR1HLAT2ACAE1FV2TH2GC1HNNKFWRA2DI4FLWY2X-V-L-S-P-1HR1NTNQKGSPFNGS1KATY1Q-1PK3KRDGRQRAHQ2GRLGVIVT1	/NCGR_SEQ_ID=MMETSP0976-20121227|25485 /TAXON_ID=483370 /ORGANISM="non described non described, Strain CCMP2097" /LENGTH=2011	27	27
MRM1	CAMNT_0049918731	84	201	8	346	MPTKLTQAQIHSKSYT--FPYKLFDLMEHATGEGGSAGSVVSWLAGGTTFCVHDHARFAAEFLPTHFGHHNFRSFDRQLNFWGFXVLSPRHINNKSFGGKTWQHPFFQKDRRHLLGLVVR	IPTTMAQAPSCKKIETEPFPVKLYNILEMESDLGSHKS--LSWTPDGKSFVILDREKFMSQVVPLFFKQTKFRSFTRQLNIWGFEAIAFGNQNNGA-----WRHEYFIRGQPELLKCMER	3e-11	71.2	173	120	32.5	39	72	62	3	9	51.67	0/2	MI2KTLMTA2QPISHCSK1SIYE1-E-P2YV2FYDNLIML1HMAETSGDEL1GSSHAKGSS-V-VL2LTAPGD1TKTS1CVVIHL1HRAERK1AMASEQFVLV1TLHF1GKHQHTNK4DT4FI3XEVALISAPFRGHNIQ2KGSAF-G-G-K-T-1QR1PEFY1QIKRDGRQRPHE2GKLCVMVE1	/NCGR_SEQ_ID=MMETSP1407-20130829|19186 /ASSEMBLY_ACC=CAM_ASM_000889 /TAXON_ID=67004 /ORGANISM="Thalassiosira weissflogii, Strain CCMP1010" /LENGTH=745	31	31
MRM1	CAMNT_0026497129	99	201	46	330	TFPYKLFDLMEHATGEGGSAGSVVSWLAGGTTFCVHDHARFAAEFLPTHFGHHNFRSFDRQLNFWGFXVLSPRHINNKSFGGKTWQHPFFQKDRRHLLGLVVR	SFPAKLYELVDSHAAVNGE--DVVAWCEGGLAFIVRDLTRFCEEVLPHHFCHNKWASFIRQLNLYGF-----RRITQGPNSGAYW-HKFFQRGQAQLLRGITR	3e-11	73.6	179	103	39.81	41	54	53	3	8	51.46	0/1	TS2YA2FYDE1MVEDHSAHTAGAEVGN1SEA-G-SD2SA1LCAE2TLTA1CI1HR1HLAT2ACAE1FV2TH2GC1HNNKFWRA2DI4FLWY2X-V-L-S-P-1HR1NTNQKGSPFNGS1KATY1Q-1PK3KRDGRQRAHQ2GRLGVIVT1	/NCGR_SEQ_ID=MMETSP0976-20121227|3623 /TAXON_ID=483370 /ORGANISM="non described non described, Strain CCMP2097" /LENGTH=1995	27	27
MRM1	CAMNT_0026448199	99	201	13	297	TFPYKLFDLMEHATGEGGSAGSVVSWLAGGTTFCVHDHARFAAEFLPTHFGHHNFRSFDRQLNFWGFXVLSPRHINNKSFGGKTWQHPFFQKDRRHLLGLVVR	SFPAKLYELVDSHAAVNGE--DVVAWCEGGLAFIVRDLTRFCEEVLPHHFCHNKWASFIRQLNLYGF-----RRITQGPNSGAYW-HKFFQRGQAQLLRGITR	3e-11	73.6	179	103	39.81	41	54	53	3	8	51.46	0/1	TS2YA2FYDE1MVEDHSAHTAGAEVGN1SEA-G-SD2SA1LCAE2TLTA1CI1HR1HLAT2ACAE1FV2TH2GC1HNNKFWRA2DI4FLWY2X-V-L-S-P-1HR1NTNQKGSPFNGS1KATY1Q-1PK3KRDGRQRAHQ2GRLGVIVT1	/NCGR_SEQ_ID=MMETSP0975-20120918|5411 /TAXON_ID=483370 /ORGANISM="non described non described, Strain CCMP2097" /LENGTH=1853	27	27
MRM1	CAMNT_0026471765	99	201	13	297	TFPYKLFDLMEHATGEGGSAGSVVSWLAGGTTFCVHDHARFAAEFLPTHFGHHNFRSFDRQLNFWGFXVLSPRHINNKSFGGKTWQHPFFQKDRRHLLGLVVR	SFPAKLYELVDSHAAVNGE--DVVAWCEGGLAFIVRDLTRFCEEVLPHHFCHNKWASFIRQLNLYGF-----RRITQGPNSGAYW-HKFFQRGQAQLLRGITR	3e-11	73.6	179	103	39.81	41	54	53	3	8	51.46	0/1	TS2YA2FYDE1MVEDHSAHTAGAEVGN1SEA-G-SD2SA1LCAE2TLTA1CI1HR1HLAT2ACAE1FV2TH2GC1HNNKFWRA2DI4FLWY2X-V-L-S-P-1HR1NTNQKGSPFNGS1KATY1Q-1PK3KRDGRQRAHQ2GRLGVIVT1	/NCGR_SEQ_ID=MMETSP0975-20120918|17194 /TAXON_ID=483370 /ORGANISM="non described non described, Strain CCMP2097" /LENGTH=1835	27	27
MRM1	CAMNT_0042985129	100	204	1284	1003	FPYKLFDLMEHATGEGGSAGSVVSWLAGGTTFCVHDHARFAAEFLPTHFGHHNFRSFDRQLNFWGFXVLSPRHINNKSFGGKTWQHPFFQKDRRHLLGLVVRKTV	FPIKLHDMLDDE-----SLDEIVSWQSHGRCFVVRDHKRFASEVMPQYFKQTKFASFQRQLNLYGFQ----RFTQGQDKNG--YYHEYFLRGQRHLCSSMIRMKV	3e-11	73.2	178	105	36.19	38	56	54	3	11	51.43	0/-1	2YI2FH1LMMLEDHDAET-G-E-G-G-1ALGDSEVI3LQASGH1TRTC1CV1HR2AK3AS1FVLM1TQHY1GKHQHTNK1RA2DQ4FLWY2XQV-L-S-P-1HFITNQNGKQSDFKGN1K-T-WYQY1PEFY1QLKRDGRQ3LCGSLSVMVI1KMTK1	/NCGR_SEQ_ID=MMETSP1175-20131217|31376 /TAXON_ID=1003142 /ORGANISM="Triceratium dubium, Strain CCMP147" /LENGTH=1626	27	27
MRM1	CAMNT_0041089251	78	201	76	426	TENPSPMPTKLTQAQIHSKSYTFPYKLFDLME-HATGEGGSAGSVVSWLAGGTTFCVHDHARFAAEFLPTHFGHHNFRSFDRQLNFWGFXVLSPRHINNKSFGGKTWQHPFFQKDRRHLLGLVVR	TEQQKACNAAEIMAEQKSARGSFPAKLYDLVDGHSQVPEDEA--IVTWCENGLAFIVRDLNRFCEEVLPAHFCHNKWASFIRQLNLYGF-----RRITQGQSSGAYW-HKFFQKGEPHLLRGIKR	3e-11	73.2	178	125	37.6	47	69	59	4	9	47.2	0/1	2NQPQSKPAMCPNTAKALETIQM1QEIQHK1KASRYGTS2YA2FY2MVED-G1ASTQGVEPGEGDSE1G-S-VI1ST1LCAEGN1TLTA1CI1HR1HLAN2ACAE1FV2TA2GC1HNNKFWRA2DI4FLWY2X-V-L-S-P-1HR1NTNQKGSQFSGS1KATY1Q-1PK4DGRERP3GRLGVIVK1	/NCGR_SEQ_ID=MMETSP0889-20130614|757 /TAXON_ID=35677 /ORGANISM="Pelagomonas calceolata , Strain CCMP1756" /LENGTH=1353	32	32
MRM1	CAMNT_0041024231	78	201	119	469	TENPSPMPTKLTQAQIHSKSYTFPYKLFDLME-HATGEGGSAGSVVSWLAGGTTFCVHDHARFAAEFLPTHFGHHNFRSFDRQLNFWGFXVLSPRHINNKSFGGKTWQHPFFQKDRRHLLGLVVR	TEQQKACNAAEIMAEQKSARGSFPAKLYDLVDGHSQVPEDEA--IVTWCENGLAFIVRDLNRFCEEVLPAHFCHNKWASFIRQLNLYGF-----RRITQGQSSGAYW-HKFFQKGEPHLLRGIKR	3e-11	73.2	178	125	37.6	47	69	59	4	9	47.2	0/2	2NQPQSKPAMCPNTAKALETIQM1QEIQHK1KASRYGTS2YA2FY2MVED-G1ASTQGVEPGEGDSE1G-S-VI1ST1LCAEGN1TLTA1CI1HR1HLAN2ACAE1FV2TA2GC1HNNKFWRA2DI4FLWY2X-V-L-S-P-1HR1NTNQKGSQFSGS1KATY1Q-1PK4DGRERP3GRLGVIVK1	/NCGR_SEQ_ID=MMETSP0887-20130614|4913 /TAXON_ID=35677 /ORGANISM="Pelagomonas calceolata , Strain CCMP1756" /LENGTH=1361	32	32
MRM1	CAMNT_0041059091	78	201	101	451	TENPSPMPTKLTQAQIHSKSYTFPYKLFDLME-HATGEGGSAGSVVSWLAGGTTFCVHDHARFAAEFLPTHFGHHNFRSFDRQLNFWGFXVLSPRHINNKSFGGKTWQHPFFQKDRRHLLGLVVR	TEQQKACNAAEIMAEQKSARGSFPAKLYDLVDGHSQVPEDEA--IVTWCENGLAFIVRDLNRFCEEVLPAHFCHNKWASFIRQLNLYGF-----RRITQGQSSGAYW-HKFFQKGEPHLLRGIKR	3e-11	73.2	178	125	37.6	47	69	59	4	9	47.2	0/2	2NQPQSKPAMCPNTAKALETIQM1QEIQHK1KASRYGTS2YA2FY2MVED-G1ASTQGVEPGEGDSE1G-S-VI1ST1LCAEGN1TLTA1CI1HR1HLAN2ACAE1FV2TA2GC1HNNKFWRA2DI4FLWY2X-V-L-S-P-1HR1NTNQKGSQFSGS1KATY1Q-1PK4DGRERP3GRLGVIVK1	/NCGR_SEQ_ID=MMETSP0888-20130614|6065 /TAXON_ID=35677 /ORGANISM="Pelagomonas calceolata , Strain CCMP1756" /LENGTH=1362	32	32
MRM1	CAMNT_0000394279	95	211	359	724	SKSYTFPYKLFDLMEHATGEGGSAGSVVSWLAGGTTFCVHDHARFAAEFLPTHFGHHNFRSFDRQLNFWGF---XVLSP----RHINNKSFGGKTWQHPFFQKDRRHLLGLVVRKTVSKSSPGG	SQSKKFPFKCHEMLAYAEKHG--LEHIVSWLPGGKAFAVHDHQAFCKQVLKATFSHSNFKSFEKQLNNWGFKRAAVLQKDESSSNKNNHSNGSKSYSNPNFIRGRKSLCQTMTSKSTLKKAAEG	3e-11	72.8	177	124	37.1	46	69	66	3	9	53.23	0/2	1KQ1YKTK2YF1LCFHDELMMLEAHY1TEGKEH1G-S-ALGESHVI4AP2TKTA1CA4AQRA1ACAKEQFV1PKTAHT1GS1HS2RK2DERK3FN3-K-R-AXA2SQPK-D-E-S-SRSHNIK2KH1FN1GS1TSWYQSHN1FN1QIKRDG1RKHS1LCGQLTVMVTRS1TSVTSL1SKSAPAGE1	/NCGR_SEQ_ID=MMETSP0014_2-20120614|32081 /TAXON_ID=2857 /ORGANISM="Nitzschia sp." /LENGTH=1249	31	31
MRM1	CAMNT_0040997589	78	201	99	449	TENPSPMPTKLTQAQIHSKSYTFPYKLFDLME-HATGEGGSAGSVVSWLAGGTTFCVHDHARFAAEFLPTHFGHHNFRSFDRQLNFWGFXVLSPRHINNKSFGGKTWQHPFFQKDRRHLLGLVVR	TEQQKACNAAEIMAEQKSARGSFPAKLYDLVDGHSQVPEDEA--IVTWCENGLAFIVRDLNRFCEEVLPAHFCHNKWASFIRQLNLYGF-----RRITQGQSSGAYW-HKFFQKGEPHLLRGIKR	3e-11	73.2	178	125	37.6	47	69	59	4	9	47.2	0/3	2NQPQSKPAMCPNTAKALETIQM1QEIQHK1KASRYGTS2YA2FY2MVED-G1ASTQGVEPGEGDSE1G-S-VI1ST1LCAEGN1TLTA1CI1HR1HLAN2ACAE1FV2TA2GC1HNNKFWRA2DI4FLWY2X-V-L-S-P-1HR1NTNQKGSQFSGS1KATY1Q-1PK4DGRERP3GRLGVIVK1	/NCGR_SEQ_ID=MMETSP0886-20130614|5428 /TAXON_ID=35677 /ORGANISM="Pelagomonas calceolata , Strain CCMP1756" /LENGTH=1377	32	32
MRM1	CAMNT_0006833395	99	212	2927	2604	TFPYKLFDLMEHATGEGGSAGSVVSWLAGGTTFCVHDHARFAAEFLPTHFGHHNFRSFDRQLNFWGFXVLSPRHINNKSFGGKTWQHPFFQKDRRHLLGLVVRKTVSKSSPGGA	SFPAKLYELVEGHARTQSEDDLVVAWCEGGLAFIVRDLTRFCEEVLPQHFCHNKWASFIRQLNLYGF-----RRITQGQSSGAYW-HKYFQRGQPQLLRGITRARRTTAGGNGA	3e-11	73.6	179	114	36.84	42	66	56	2	6	49.12	0/-2	TS2YA2FYDE1MV1HGAHTAGRETGQGSSEADGDSL2SA1LCAE2TLTA1CI1HR1HLAT2ACAE1FV2TQ2GC1HNNKFWRA2DI4FLWY2X-V-L-S-P-1HR1NTNQKGSQFSGS1KATY1Q-1PKFY2KRDGRQRPHQ2GRLGVIVT1KATRVRSTKTSASGPGGN2	/NCGR_SEQ_ID=MMETSP1166-20130328|3237 /TAXON_ID=1104430 /ORGANISM="Chrysoreinhardia sp, Strain CCMP3193" /LENGTH=3090	30	30
MRM1	CAMNT_0011925083	84	201	79	417	MPTKLTQAQIHSKSYT--FPYKLFDLMEHATGEGGSAGSVVSWLAGGTTFCVHDHARFAAEFLPTHFGHHNFRSFDRQLNFWGFXVLSPRHINNKSFGGKTWQHPFFQKDRRHLLGLVVR	IPTTMAQAPSCKKIETEPFPVKLYNILEMESDLGSHKS--LSWTPDGKSFVILDREKFMSQVVPLFFKQTKFRSFTRQLNIWGFEAIAFGNQNNGA-----WRHEYFIRGQPELLKCMER	4e-11	71.2	173	120	32.5	39	72	62	3	9	51.67	0/1	MI2KTLMTA2QPISHCSK1SIYE1-E-P2YV2FYDNLIML1HMAETSGDEL1GSSHAKGSS-V-VL2LTAPGD1TKTS1CVVIHL1HRAERK1AMASEQFVLV1TLHF1GKHQHTNK4DT4FI3XEVALISAPFRGHNIQ2KGSAF-G-G-K-T-1QR1PEFY1QIKRDGRQRPHE2GKLCVMVE1	/NCGR_SEQ_ID=MMETSP0880-20121228|22787 /TAXON_ID=67004 /ORGANISM="Thalassiosira weissflogii, Strain CCMP1336" /LENGTH=808	31	31
MRM1	CAMNT_0004480141	121	209	1743	1462	VVSWLAGGTTFCVHDHARFAAEFLPTHFGHHNFRSFDRQLNFWGFXVLS--PRHINN--KSFGGKTW--QHPFFQKDRRHLLGLVVRKTVSKSSP	IATWSEDGTTFVVKDPEKFAAEIIPQFFKHNNFSSFVRQLNFYGFRKIKSDPIKINTAINDIESKYWRFRHEKFQRGRPDLLGE-IRKANQTESP	4e-11	73.2	178	95	43.16	41	47	51	4	7	53.68	0/-1	VIVAST1LSAEGD4CV1HK1HPAERK4FILI1TQHF1GK1HN2RS2DV5WY2XRVKLISK-S-D1RIHK2NT-A-IKNSDFIGEGS1TY1-R-FQR1PEFK2KRDG1RPHD3LEV-VI2TAVNSQKTSE2	/NCGR_SEQ_ID=MMETSP0418-20121206|15063 /TAXON_ID=1158023 /ORGANISM="Astrosyne radiata, Strain 13vi08-1A" /LENGTH=2133	23	23
MRM1	CAMNT_0040272017	85	208	2620	2267	PTKLTQAQIHSKSYTFPYKLFDLMEHATGEGGSAGSVVSWLAGGTTFCVHDHARFAAEFLPTHFGHHNFRSFDRQLNFWGFXVLSPRHINNKSFGGKTWQHPFFQKDRRHLLGLVVRKTVSKSS	PLSTTMMDMEPVKQTFPFKLYHTLEWASASEFS--SALTWSASGHAFVVHDREAMVEHIIPHFFDHKKWRSFTRQLNLWGFK----RELRGPNSVGETYYHRYFKRGKVEELQLIQRTEIKRRS	4e-11	73.6	179	124	32.26	40	78	60	2	6	48.39	0/-2	1TLKSLT1QMAMQDIMHESPKVSKYQ3YF2FYDHLTML1HW1TSGAESGEGF1A-G-1VAVLST1LS1GS1THTA1CV3HRAERAFMAVAEEHFILI1THHF1GD1HKNKFW3DT4FL3XKV-L-S-P-1HEILNRNGKPSNFSGV1KE1WYQY1PRFY1QKKRDGRKRVHELE1GQ1VIVQ1KTTEVISKKRSR1	/NCGR_SEQ_ID=MMETSP0563-20130528|8858 /TAXON_ID=267566 /ORGANISM="Skeletonema dohrnii, Strain SkelB" /LENGTH=2696	32	32
MRM1	CAMNT_0007232503	91	201	1225	914	AQIHSKSYTFPYKLFDLME-HATGEGGSAGSVVSWLAGGTTFCVHDHARFAAEFLPTHFGHHNFRSFDRQLNFWGFXVLSPRHINNKSFGGKTWQHPFFQKDRRHLLGLVVR	AEQKSARGSFPAKLYDLVDGHSQVPEDEA--IVTWCENGLAFIVRDLNRFCEEVLPAHFCHNKWASFIRQLNLYGF-----RRITQGQSSGAYW-HKFFQKGEPHLLRGIKR	4e-11	72.8	177	112	40.18	45	58	57	4	9	50.89	0/-1	1QEIQHK1KASRYGTS2YA2FY2MVED-G1ASTQGVEPGEGDSE1G-S-VI1ST1LCAEGN1TLTA1CI1HR1HLAN2ACAE1FV2TA2GC1HNNKFWRA2DI4FLWY2X-V-L-S-P-1HR1NTNQKGSQFSGS1KATY1Q-1PK4DGRERP3GRLGVIVK1	/NCGR_SEQ_ID=MMETSP1328-20130426|5286 /TAXON_ID=35677 /ORGANISM="Pelagomonas calceolata, Strain RCC969" /LENGTH=1417	29	29
MRM1	CAMNT_0004087295	120	209	2251	1967	SVVSWLAGGTTFCVHDHARFAAEFLPTHFGHHNFRSFDRQLNFWGFXVLS--PRHINN--KSFGGKTW--QHPFFQKDRRHLLGLVVRKTVSKSSP	AIATWSEDGTTFVVKDPEKFAAEIIPQFFKHNNFSSFVRQLNFYGFRKIKSDPIKINTAINDIESKWWRFRHEKFQRGRPDLLG-EIRKANQTESP	4e-11	73.2	178	96	42.71	41	48	52	4	7	54.17	0/-2	SAVIVAST1LSAEGD4CV1HK1HPAERK4FILI1TQHF1GK1HN2RS2DV5WY2XRVKLISK-S-D1RIHK2NT-A-IKNSDFIGEGS1TW1-R-FQR1PEFK2KRDG1RPHD3L-VEVI2TAVNSQKTSE2	/NCGR_SEQ_ID=MMETSP0397-20121206|11440 /TAXON_ID=216820 /ORGANISM="Cyclophora tenuis, Strain ECT3854" /LENGTH=2369	23	23
MRM1	CAMNT_0050430723	85	201	1	336	PTKLTQAQIHSKSYT--FPYKLFDLMEHATGEGGSAGSVVSWLAGGTTFCVHDHARFAAEFLPTHFGHHNFRSFDRQLNFWGFXVLSPRHINNKSFGGKTWQHPFFQKDRRHLLGLVVR	PTTMAQAPSCKKIETEPFPVKLYNILEMESDLGSHKS--LSWTPDGKSFVILDREKFMSQVVPLFFKQTKFRSFTRQLNIWGFEAIAFGNQNNGA-----WRHEYFIRGQPELLKCMER	4e-11	70.9	172	119	32.77	39	71	61	3	9	51.26	0/1	2KTLMTA2QPISHCSK1SIYE1-E-P2YV2FYDNLIML1HMAETSGDEL1GSSHAKGSS-V-VL2LTAPGD1TKTS1CVVIHL1HRAERK1AMASEQFVLV1TLHF1GKHQHTNK4DT4FI3XEVALISAPFRGHNIQ2KGSAF-G-G-K-T-1QR1PEFY1QIKRDGRQRPHE2GKLCVMVE1	/NCGR_SEQ_ID=MMETSP1421-20130829|14490 /ASSEMBLY_ACC=CAM_ASM_000907 /TAXON_ID=67004 /ORGANISM="Thalassiosira weissflogii, Strain CCMP1010" /LENGTH=746	31	31
MRM1	CAMNT_0050308461	84	201	82	420	MPTKLTQAQIHSKSYT--FPYKLFDLMEHATGEGGSAGSVVSWLAGGTTFCVHDHARFAAEFLPTHFGHHNFRSFDRQLNFWGFXVLSPRHINNKSFGGKTWQHPFFQKDRRHLLGLVVR	IPTTMAQAPSCKKIETEPFPVKLYNILEMESDLGSHKS--LSWTPDGKSFVILDREKFMSQVVPLFFKQTKFRSFTRQLNIWGFEAIAFGNQNNGA-----WRHEYFIRGQPELLKCMER	4e-11	71.2	173	120	32.5	39	72	62	3	9	51.67	0/1	MI2KTLMTA2QPISHCSK1SIYE1-E-P2YV2FYDNLIML1HMAETSGDEL1GSSHAKGSS-V-VL2LTAPGD1TKTS1CVVIHL1HRAERK1AMASEQFVLV1TLHF1GKHQHTNK4DT4FI3XEVALISAPFRGHNIQ2KGSAF-G-G-K-T-1QR1PEFY1QIKRDGRQRPHE2GKLCVMVE1	/NCGR_SEQ_ID=MMETSP1418-20130829|1896 /ASSEMBLY_ACC=CAM_ASM_000904 /TAXON_ID=67004 /ORGANISM="Thalassiosira weissflogii, Strain CCMP1010" /LENGTH=823	31	31
MRM1	CAMNT_0001458177	100	208	1893	1606	FPYKLFDLMEHATGEGGSAGSVVSWLAGGTTFCVHDHARFAAEFLPTHFGHHNFRSFDRQLNFWGFXVLSPRHINNKSFGGK--TWQHPFFQKDRRHLLGLVVRKTVSKSS	FIHKLMSLVNDLTTQ-----DICSFSPNGDSFLIYNKDMFMAEVLPNYFKHDNFRSFARQLNLYGF---------RKVFGFKLIEYQHPYFLRDRRDLYKFISRR-ITKSS	4e-11	73.2	178	111	37.84	42	52	60	4	17	54.05	0/-2	1PIYH2FMDS1MVENHDAL1GTEQG-G-S-A-G-SDVIVC1WFLSAPGN1TDTS1CLVIHYDNHKADRM1AM2FV2TNHY1GK1HD5DA4FLWY2X-V-L-S-P-R-H-I-N-NR1SV2GF1-L-ITEWY3FY1QLKR3HD1LYGKLFVIVS1KRT-VIST3	/NCGR_SEQ_ID=MMETSP0101-20121206|615 /TAXON_ID=38822 ORGANISM="Pteridomonas danica, Strain PT" /NCGR_SAMPLE_ID=MMETSP0101 /ASSEMBLY_ACC=CAM_ASM_000211 /LENGTH=2020	28	28
MRM1	CAMNT_0026559073	99	201	1965	1681	TFPYKLFDLMEHATGEGGSAGSVVSWLAGGTTFCVHDHARFAAEFLPTHFGHHNFRSFDRQLNFWGFXVLSPRHINNKSFGGKTWQHPFFQKDRRHLLGLVVR	SFPAKLYELVDSHAAVNGE--DVVAWCEGGLAFIVRDLTRFCEEVLPHHFCHNKWASFIRQLNLYGF-----RRITQGPNSGAYW-HKFFQRGQAQLLRGITR	4e-11	73.2	178	103	39.81	41	54	53	3	8	51.46	0/-2	TS2YA2FYDE1MVEDHSAHTAGAEVGN1SEA-G-SD2SA1LCAE2TLTA1CI1HR1HLAT2ACAE1FV2TH2GC1HNNKFWRA2DI4FLWY2X-V-L-S-P-1HR1NTNQKGSPFNGS1KATY1Q-1PK3KRDGRQRAHQ2GRLGVIVT1	/NCGR_SEQ_ID=MMETSP0977-20130417|6781 /TAXON_ID=483370 /ORGANISM="non described non described, Strain CCMP2097" /LENGTH=2029	27	27
MRM1	CAMNT_0011883117	84	201	98	436	MPTKLTQAQIHSKSYT--FPYKLFDLMEHATGEGGSAGSVVSWLAGGTTFCVHDHARFAAEFLPTHFGHHNFRSFDRQLNFWGFXVLSPRHINNKSFGGKTWQHPFFQKDRRHLLGLVVR	IPTTMAQAPSCKKIETEPFPVKLYNILEMESDLGSHKS--LSWTPDGKSFVILDREKFMSQVVPLFFKQTKFRSFTRQLNIWGFEAIAFGNQNNGA-----WRHEYFIRGQPELLKCMER	4e-11	71.2	173	120	32.5	39	72	62	3	9	51.67	0/2	MI2KTLMTA2QPISHCSK1SIYE1-E-P2YV2FYDNLIML1HMAETSGDEL1GSSHAKGSS-V-VL2LTAPGD1TKTS1CVVIHL1HRAERK1AMASEQFVLV1TLHF1GKHQHTNK4DT4FI3XEVALISAPFRGHNIQ2KGSAF-G-G-K-T-1QR1PEFY1QIKRDGRQRPHE2GKLCVMVE1	/NCGR_SEQ_ID=MMETSP0879-20121228|13605 /TAXON_ID=67004 /ORGANISM="Thalassiosira weissflogii, Strain CCMP1336" /LENGTH=829	31	31
MRM1	CAMNT_0050112065	84	201	755	417	MPTKLTQAQIHSKSYT--FPYKLFDLMEHATGEGGSAGSVVSWLAGGTTFCVHDHARFAAEFLPTHFGHHNFRSFDRQLNFWGFXVLSPRHINNKSFGGKTWQHPFFQKDRRHLLGLVVR	IPTTMAQAPSCKKIETEPFPVKLYNILEMESDLGSHKS--LSWTPDGKSFVILDREKFMSQVVPLFFKQTKFRSFTRQLNIWGFEAIAFGNQNNGA-----WRHEYFIRGQPELLKCMER	4e-11	71.2	173	120	32.5	39	72	62	3	9	51.67	0/-1	MI2KTLMTA2QPISHCSK1SIYE1-E-P2YV2FYDNLIML1HMAETSGDEL1GSSHAKGSS-V-VL2LTAPGD1TKTS1CVVIHL1HRAERK1AMASEQFVLV1TLHF1GKHQHTNK4DT4FI3XEVALISAPFRGHNIQ2KGSAF-G-G-K-T-1QR1PEFY1QIKRDGRQRPHE2GKLCVMVE1	/NCGR_SEQ_ID=MMETSP1412-20130829|32645 /ASSEMBLY_ACC=CAM_ASM_000912 /TAXON_ID=67004 /ORGANISM="Thalassiosira weissflogii, Strain CCMP1010" /LENGTH=833	31	31
MRM1	CAMNT_0050031815	84	201	82	420	MPTKLTQAQIHSKSYT--FPYKLFDLMEHATGEGGSAGSVVSWLAGGTTFCVHDHARFAAEFLPTHFGHHNFRSFDRQLNFWGFXVLSPRHINNKSFGGKTWQHPFFQKDRRHLLGLVVR	IPTTMAQAPSCKKIETEPFPVKLYNILEMESDLGSHKS--LSWTPDGKSFVILDREKFMSQVVPLFFKQTKFRSFTRQLNIWGFEAIAFGNQNNGA-----WRHEYFIRGQPELLKCMER	4e-11	71.2	173	120	32.5	39	72	62	3	9	51.67	0/1	MI2KTLMTA2QPISHCSK1SIYE1-E-P2YV2FYDNLIML1HMAETSGDEL1GSSHAKGSS-V-VL2LTAPGD1TKTS1CVVIHL1HRAERK1AMASEQFVLV1TLHF1GKHQHTNK4DT4FI3XEVALISAPFRGHNIQ2KGSAF-G-G-K-T-1QR1PEFY1QIKRDGRQRPHE2GKLCVMVE1	/NCGR_SEQ_ID=MMETSP1410-20130829|16637 /ASSEMBLY_ACC=CAM_ASM_000910 /TAXON_ID=67004 /ORGANISM="Thalassiosira weissflogii, Strain CCMP1010" /LENGTH=836	31	31
MRM1	CAMNT_0050286397	84	201	81	419	MPTKLTQAQIHSKSYT--FPYKLFDLMEHATGEGGSAGSVVSWLAGGTTFCVHDHARFAAEFLPTHFGHHNFRSFDRQLNFWGFXVLSPRHINNKSFGGKTWQHPFFQKDRRHLLGLVVR	IPTTMAQAPSCKKIETEPFPVKLYNILEMESDLGSHKS--LSWTPDGKSFVILDREKFMSQVVPLFFKQTKFRSFTRQLNIWGFEAIAFGNQNNGA-----WRHEYFIRGQPELLKCMER	4e-11	71.2	173	120	32.5	39	72	62	3	9	51.67	0/3	MI2KTLMTA2QPISHCSK1SIYE1-E-P2YV2FYDNLIML1HMAETSGDEL1GSSHAKGSS-V-VL2LTAPGD1TKTS1CVVIHL1HRAERK1AMASEQFVLV1TLHF1GKHQHTNK4DT4FI3XEVALISAPFRGHNIQ2KGSAF-G-G-K-T-1QR1PEFY1QIKRDGRQRPHE2GKLCVMVE1	/NCGR_SEQ_ID=MMETSP1417-20130829|13362 /ASSEMBLY_ACC=CAM_ASM_000903 /TAXON_ID=67004 /ORGANISM="Thalassiosira weissflogii, Strain CCMP1010" /LENGTH=835	31	31
MRM1	CAMNT_0001564757	100	208	38	325	FPYKLFDLMEHATGEGGSAGSVVSWLAGGTTFCVHDHARFAAEFLPTHFGHHNFRSFDRQLNFWGFXVLSPRHINNKSFGGK--TWQHPFFQKDRRHLLGLVVRKTVSKSS	FIHKLMSLVNDLTTQ-----DICSFSPNGDSFLIYNKDMFMAEVLPNYFKHDNFRSFARQLNLYGFR---------KVFGFKLIEYQHPYFLRDRRDLYKFISRR-ITKSS	4e-11	73.2	178	111	37.84	42	52	60	4	17	54.05	0/2	1PIYH2FMDS1MVENHDAL1GTEQG-G-S-A-G-SDVIVC1WFLSAPGN1TDTS1CLVIHYDNHKADRM1AM2FV2TNHY1GK1HD5DA4FLWY2XRV-L-S-P-R-H-I-N-N-1SV2GF1-L-ITEWY3FY1QLKR3HD1LYGKLFVIVS1KRT-VIST3	/NCGR_SEQ_ID=MMETSP0102-20121206|17368 /TAXON_ID=38822 ORGANISM="Pteridomonas danica, Strain PT" /NCGR_SAMPLE_ID=MMETSP0102 /ASSEMBLY_ACC=CAM_ASM_000212 /LENGTH=1902	28	28
MRM1	CAMNT_0001553841	100	208	1874	1587	FPYKLFDLMEHATGEGGSAGSVVSWLAGGTTFCVHDHARFAAEFLPTHFGHHNFRSFDRQLNFWGFXVLSPRHINNKSFGGK--TWQHPFFQKDRRHLLGLVVRKTVSKSS	FIHKLMSLVNDLTTQ-----DICSFSPNGDSFLIYNKDMFMAEVLPNYFKHDNFRSFARQLNLYGFR---------KVFGFKLIEYQHPYFLRDRRDLYKFISRR-ITKSS	4e-11	73.2	178	111	37.84	42	52	60	4	17	54.05	0/-2	1PIYH2FMDS1MVENHDAL1GTEQG-G-S-A-G-SDVIVC1WFLSAPGN1TDTS1CLVIHYDNHKADRM1AM2FV2TNHY1GK1HD5DA4FLWY2XRV-L-S-P-R-H-I-N-N-1SV2GF1-L-ITEWY3FY1QLKR3HD1LYGKLFVIVS1KRT-VIST3	/NCGR_SEQ_ID=MMETSP0102-20121206|11910 /TAXON_ID=38822 ORGANISM="Pteridomonas danica, Strain PT" /NCGR_SAMPLE_ID=MMETSP0102 /ASSEMBLY_ACC=CAM_ASM_000212 /LENGTH=1911	28	28
MRM1	CAMNT_0050366959	84	201	772	434	MPTKLTQAQIHSKSYT--FPYKLFDLMEHATGEGGSAGSVVSWLAGGTTFCVHDHARFAAEFLPTHFGHHNFRSFDRQLNFWGFXVLSPRHINNKSFGGKTWQHPFFQKDRRHLLGLVVR	IPTTMAQAPSCKKIETEPFPVKLYNILEMESDLGSHKS--LSWTPDGKSFVILDREKFMSQVVPLFFKQTKFRSFTRQLNIWGFEAIAFGNQNNGA-----WRHEYFIRGQPELLKCMER	4e-11	70.9	172	120	32.5	39	72	62	3	9	51.67	0/-2	MI2KTLMTA2QPISHCSK1SIYE1-E-P2YV2FYDNLIML1HMAETSGDEL1GSSHAKGSS-V-VL2LTAPGD1TKTS1CVVIHL1HRAERK1AMASEQFVLV1TLHF1GKHQHTNK4DT4FI3XEVALISAPFRGHNIQ2KGSAF-G-G-K-T-1QR1PEFY1QIKRDGRQRPHE2GKLCVMVE1	/NCGR_SEQ_ID=MMETSP1419-20130829|29311 /ASSEMBLY_ACC=CAM_ASM_000905 /TAXON_ID=67004 /ORGANISM="Thalassiosira weissflogii, Strain CCMP1010" /LENGTH=785	31	31
MRM1	CAMNT_0011960141	84	201	131	469	MPTKLTQAQIHSKSYT--FPYKLFDLMEHATGEGGSAGSVVSWLAGGTTFCVHDHARFAAEFLPTHFGHHNFRSFDRQLNFWGFXVLSPRHINNKSFGGKTWQHPFFQKDRRHLLGLVVR	IPTTMAQAPSCKKIETEPFPVKLYNILEMESDLGSHKS--LSWTPDGKSFVILDREKFMSQVVPLFFKQTKFRSFTRQLNIWGFEAIAFGNQNNGA-----WRHEYFIRGQPELLKCMER	4e-11	71.2	173	120	32.5	39	72	62	3	9	51.67	0/2	MI2KTLMTA2QPISHCSK1SIYE1-E-P2YV2FYDNLIML1HMAETSGDEL1GSSHAKGSS-V-VL2LTAPGD1TKTS1CVVIHL1HRAERK1AMASEQFVLV1TLHF1GKHQHTNK4DT4FI3XEVALISAPFRGHNIQ2KGSAF-G-G-K-T-1QR1PEFY1QIKRDGRQRPHE2GKLCVMVE1	/NCGR_SEQ_ID=MMETSP0881-20121228|17895 /TAXON_ID=67004 /ORGANISM="Thalassiosira weissflogii, Strain CCMP1336" /LENGTH=854	31	31
MRM1	CAMNT_0049948247	84	201	760	422	MPTKLTQAQIHSKSYT--FPYKLFDLMEHATGEGGSAGSVVSWLAGGTTFCVHDHARFAAEFLPTHFGHHNFRSFDRQLNFWGFXVLSPRHINNKSFGGKTWQHPFFQKDRRHLLGLVVR	IPTTMAQAPSCKKIETEPFPVKLYNILEMESDLGSHKS--LSWTPDGKSFVILDREKFMSQVVPLFFKQTKFRSFTRQLNIWGFEAIAFGNQNNGA-----WRHEYFIRGQPELLKCMER	4e-11	71.2	173	120	32.5	39	72	62	3	9	51.67	0/-2	MI2KTLMTA2QPISHCSK1SIYE1-E-P2YV2FYDNLIML1HMAETSGDEL1GSSHAKGSS-V-VL2LTAPGD1TKTS1CVVIHL1HRAERK1AMASEQFVLV1TLHF1GKHQHTNK4DT4FI3XEVALISAPFRGHNIQ2KGSAF-G-G-K-T-1QR1PEFY1QIKRDGRQRPHE2GKLCVMVE1	/NCGR_SEQ_ID=MMETSP1408-20130829|5926 /ASSEMBLY_ACC=CAM_ASM_000890 /TAXON_ID=67004 /ORGANISM="Thalassiosira weissflogii, Strain CCMP1010" /LENGTH=857	31	31
MRM1	CAMNT_0004078905	120	209	119	403	SVVSWLAGGTTFCVHDHARFAAEFLPTHFGHHNFRSFDRQLNFWGFXVLS--PRHINN--KSFGGKTW--QHPFFQKDRRHLLGLVVRKTVSKSSP	AIATWSEDGTTFVVKDPEKFAAEIIPQFFKHNNFSSFVRQLNFYGFRKIKSDPIKINTAINDIESKWWRFRHEKFQRGRPDLLG-EIRKANQTESP	5e-11	73.2	178	96	42.71	41	48	52	4	7	54.17	0/2	SAVIVAST1LSAEGD4CV1HK1HPAERK4FILI1TQHF1GK1HN2RS2DV5WY2XRVKLISK-S-D1RIHK2NT-A-IKNSDFIGEGS1TW1-R-FQR1PEFK2KRDG1RPHD3L-VEVI2TAVNSQKTSE2	/NCGR_SEQ_ID=MMETSP0397-20121206|7245 /TAXON_ID=216820 /ORGANISM="Cyclophora tenuis, Strain ECT3854" /LENGTH=2708	23	23
MRM1	CAMNT_0020446665	100	207	1102	803	FPYKLFDLMEHATGEGGSAGSVVSWLAGGTTFCVHDHARFAAEFLPTHFGHHNFRSFDRQLNFWGFXVLS--PRHINNKSFGGKTWQHPFFQKDRRHLLGLVVRKTVSKS	FPFKLYDLLEESDREG--YGSIISWMPNSSAFTIYDKKAFSETLMAKYFKQTQFKSFQRQLNNWGFERISCGPEK--------GAYSHPSFVRGKPALCRYIRRRTCPKT	5e-11	72.4	176	110	32.73	36	62	57	3	12	51.82	0/-2	2YF2FY2ML1HEASTDGR2G-S-AY2VIVI2LMAPGNGSTSTA1CTVIHY1HKAKRA1ASAEETFLLMPATKHY1GKHQHTNQ1RK2DQ4FN3XEVRLI1-C-G1REHKI-N-N-K-S-F-G-G-KGTAWYQS2FS1QVKRDGRKRPHA1LCGRLYVIVR1KR1VCSP1ST	/NCGR_SEQ_ID=MMETSP0745-20121128|6543 /TAXON_ID=913974 /ORGANISM="Nitzschia punctata, Strain CCMP561" /LENGTH=1193	28	28
MRM1	CAMNT_0003380711	85	208	2633	2280	PTKLTQAQIHSKSYTFPYKLFDLMEHATGEGGSAGSVVSWLAGGTTFCVHDHARFAAEFLPTHFGHHNFRSFDRQLNFWGFXVLSPRHINNKSFGGKTWQHPFFQKDRRHLLGLVVRKTVSKSS	PLSTTMMDMEPVKQTFPFKLYHTLEWASASEFS--SALTWSASGHAFVVHDREGMVEHIIPHFFDHKKWRSFTRQLNLWGFK----RELRGPNSVGETYYHRYFKRGKVEELQLIQRTEIKRRS	5e-11	73.2	178	124	32.26	40	78	60	2	6	48.39	0/-3	1TLKSLT1QMAMQDIMHESPKVSKYQ3YF2FYDHLTML1HW1TSGAESGEGF1A-G-1VAVLST1LS1GS1THTA1CV3HRAERGFMAVAEEHFILI1THHF1GD1HKNKFW3DT4FL3XKV-L-S-P-1HEILNRNGKPSNFSGV1KE1WYQY1PRFY1QKKRDGRKRVHELE1GQ1VIVQ1KTTEVISKKRSR1	/NCGR_SEQ_ID=MMETSP0319-20121206|16313 /TAXON_ID=267567 /ORGANISM="Skeletonema marinoi, Strain SM1012Hels-07" /LENGTH=2767	32	32
MRM1	CAMNT_0020552349	100	202	1674	1390	FPYKLFDLMEHATGEGGSAG--SVVSWLAGGTTFCVHDHARFAAEFLPTHFGHHNFRSFDRQLNFWGFXVLSPRHINNKSFGGKTWQHPFFQKDRRHLLGLVVRK	FPFKLYEMMQDA----GKCGFEDVVSWQPTNSSFKVYDTNRFVKEIMPKYFKQTRYKSFQRQLNIYGFQ----RIHDGPHRGG--YHHPYFLKDNPQLLKLIPRK	5e-11	72.8	177	105	39.05	41	52	58	4	12	55.24	0/-3	2YF2FYDELM1EQHD1T-G-E-G-1SKAC1-F-ESD4LQAPGTGNTSTS1CK1HY1HTAN2AVAK1FILM1TKHY1GKHQHTNRFYRK2DQ4FIWY2XQV-L-S-P-1HIIHNDNGKPSHFR2K-T-WYQH2FY1QL2RNRPHQ2GK1VIVP2	/NCGR_SEQ_ID=MMETSP0747-20121128|14472 /TAXON_ID=913974 /ORGANISM="Nitzschia punctata, Strain CCMP561" /LENGTH=2270	30	27
MRM1	CAMNT_0020552349	91	206	909	586	AQIHSKSYTFPYKLFDLMEHATGEGGSAGSVVSWLAGGTTFCVHDHARFAAEFLPTHFGHHNFRSFDRQLNFWGFXVLSPRHINNKSFGGKTWQHPFFQKDRRHLLGLVVRKTVSK	ATVGQNQHVFPWKLFKMLQEAPAKNFS--HIVSWVHNGEAFKVHNTKDFVQQVMPQYFDQTKYESFRRQLNLYGFT----RIVRGQHRG--VYSHPMFHRAHQDWCRYITRQQFSQ	1e-07	62.4	150	116	28.45	33	75	56	3	8	48.28	0/-3	1QTIVHGSQKNSQYHTV2YW3DKLMMLEQHE1TPGAEKGNGF1A-G-SHVI3LVAHGN1TETA1CK2DNHTAKRD1AVAQEQFVLM1TQHY1GDHQHTNKFYRE2DR4FLWY2XTV-L-S-P-1HIIVNRNGKQSHFR1G-K-TVWYQS2FM1QHKRDARHRQHDLWLCGRLYVIVT1KQTQVF1KQ	/NCGR_SEQ_ID=MMETSP0747-20121128|14472 /TAXON_ID=913974 /ORGANISM="Nitzschia punctata, Strain CCMP561" /LENGTH=2270	30	30
MRM1	CAMNT_0040288745	94	204	882	571	HSKSYTFPYKLFDLMEHATGEGGSAGSVVSWLAGGTTFCVHDHARFAAEFLPTHFGHHNFRSFDRQLNFWGFXVLSPRHINNKSFGGKT--WQHPFFQKDRRHLLGLVVRKTV	HQQQQTFPFKLYEMLEYACD--SEFISSLSWSADGSAFIIHDKDVMMNDLAPMFFKQTKFRSFTRQLNIWGF-------VRTETIGGVRGGWQHENFLSGRPDLLKGIERTEV	5e-11	71.2	173	113	35.4	40	62	55	3	11	48.67	0/-3	1SQKQSQYQ3YF2FYDELMML1HY1TCGDE-G-GSSEAFGI1VSVL2LS1GD1TSTA1CIVI2HKADRVFMAMANEDFLLA1TMHF1GKHQHTNK4DT4FI3X-V-L-S-P-R-H-IVNRNTKESTFI2KVTR-G-G3PEFN1QLKSDG1RPHD2GKLGVIVE1KTTE1	/NCGR_SEQ_ID=MMETSP0563-20130528|45819 /TAXON_ID=267566 /ORGANISM="Skeletonema dohrnii, Strain SkelB" /LENGTH=887	29	29
MRM1	CAMNT_0020400191	66	190	1403	1053	TTRTVQRRKATTTENPSPMPTKLTQAQIHSKSYTFPYKLFDLMEHATGEGGSAGSVVSWLAGGTTFCVHDHARFAAEFLPTHFGHHNFRSFDRQLNFWGFXVLSPRHINNKSFGGKTWQHPFFQK	TKQNTKRPKHTTTLHXTVLHLSXMNTEV-AQQLRFPWKLHLLLERCE-QTPSQASIMSWMPDGKSFRVHDKERFSQEILPVFFGTKNFKTFQRNLNLWGFTRVS------KGPQKDVCSHPLFLK	5e-11	72.4	176	125	34.4	43	74	63	3	8	50.4	0/-3	1TKRQTNVTQK1RP1AH3ELNHPXSTPVMLPHTLKSLXTMQNATQEIVH-SAKQSQYLTR2YW2FHDL1ML1HRACTEG-EQGTGP1AQGA1VIVM2LMAPGD1TKTS1CR3HKAE2ASAQ1FI2TVHF2HTHK2RKST1DQ1QN2FL3XTVRLV1P-R-H-I-N-N-1SGFPGQGKKDTVWCQS2FL1QL1	/NCGR_SEQ_ID=MMETSP0744-20121128|8080 /TAXON_ID=913974 /ORGANISM="Nitzschia punctata, Strain CCMP561" /LENGTH=1468	33	33
MRM1	CAMNT_0007296671	99	208	230	538	TFPYKLFDLME-HATGEGGSAGSVVSWLAGGTTFCVHDHARFAAEFLPTHFGHHNFRSFDRQLNFWGFXVLSPRHINNKSFGGKTWQHPFFQKDRRHLLGLVVRKTVSKSS	SFPAKLYDLVDSHSRVPDDEA--VVTWCENGLAFIVRDQSRFCDEVLPHHFRHNKWASFIRQLNLYGF-----RRITQGQSSGAYW-HKFFQRGEPHLLRGITRSRRQNAS	5e-11	72	175	111	39.64	44	58	57	4	9	51.35	0/2	TS2YA2FY2MVED-S1ASTRGVEPGDGDSE1G-S-2ST1LCAEGN1TLTA1CI1HR1HQAS2ACAD1FV2TH2GR1HNNKFWRA2DI4FLWY2X-V-L-S-P-1HR1NTNQKGSQFSGS1KATY1Q-1PK3KRDGRERP3GRLGVIVT1KSTRVRSQKNSA1	/NCGR_SEQ_ID=MMETSP1329-20130426|50223 /TAXON_ID=114041 /ORGANISM="Genus nov. species nov., Strain RCC1024" /LENGTH=1144	29	29
MRM1	CAMNT_0022924833	99	208	1088	777	TFPYKLFDLMEHATGEGGSAGSVVSWLAGGTTFCVHDHARFAAEFLPTHFGHHNFRSFDRQLNFWGFXVLSPRHINNKSFGGKTWQHPFFQKDRRHLLGLVVRKTVSKSS	TFPFKLYHTLEWASASEFS--SALTWSASGHAFVVHDREGMVEHIIPHFFDHKKWRSFTRQLNLWGFK----RELRGPNSVGETYYHRYFKRGKVEELQLIQRTEIKRRS	5e-11	72	175	110	34.55	38	66	57	2	6	51.82	0/-1	3YF2FYDHLTML1HW1TSGAESGEGF1A-G-1VAVLST1LS1GS1THTA1CV3HRAERGFMAVAEEHFILI1THHF1GD1HKNKFW3DT4FL3XKV-L-S-P-1HEILNRNGKPSNFSGV1KE1WYQY1PRFY1QKKRDGRKRVHELE1GQ1VIVQ1KTTEVISKKRSR1	/NCGR_SEQ_ID=MMETSP1040-20121108|1394 /TAXON_ID=267567 /ORGANISM="Skeletonema marinoi, Strain FE60" /LENGTH=1100	29	29
MRM1	CAMNT_0020549657	100	207	1085	786	FPYKLFDLMEHATGEGGSAGSVVSWLAGGTTFCVHDHARFAAEFLPTHFGHHNFRSFDRQLNFWGFXVLS--PRHINNKSFGGKTWQHPFFQKDRRHLLGLVVRKTVSKS	FPFKLYDLLEESDREG--YGSIISWMPNSSAFTIYDKKAFSETLMAKYFKQTQFKSFQRQLNNWGFERISCGPEK--------GAYSHPSFVRGKPALCRYIRRRTCPKT	5e-11	72	175	110	32.73	36	62	57	3	12	51.82	0/-2	2YF2FY2ML1HEASTDGR2G-S-AY2VIVI2LMAPGNGSTSTA1CTVIHY1HKAKRA1ASAEETFLLMPATKHY1GKHQHTNQ1RK2DQ4FN3XEVRLI1-C-G1REHKI-N-N-K-S-F-G-G-KGTAWYQS2FS1QVKRDGRKRPHA1LCGRLYVIVR1KR1VCSP1ST	/NCGR_SEQ_ID=MMETSP0747-20121128|13126 /TAXON_ID=913974 /ORGANISM="Nitzschia punctata, Strain CCMP561" /LENGTH=1203	28	28
MRM1	CAMNT_0003416667	99	208	27	338	TFPYKLFDLMEHATGEGGSAGSVVSWLAGGTTFCVHDHARFAAEFLPTHFGHHNFRSFDRQLNFWGFXVLSPRHINNKSFGGKTWQHPFFQKDRRHLLGLVVRKTVSKSS	TFPFKLYHTLEWASASEFS--SALTWSASGHAFVVHDREGMVEHIIPHFFDHKKWRSFTRQLNLWGFK----RELRGPNSLGETYYHRYFKRGKVEELQLIQRTEIKRRS	5e-11	72	175	110	34.55	38	66	57	2	6	51.82	0/3	3YF2FYDHLTML1HW1TSGAESGEGF1A-G-1VAVLST1LS1GS1THTA1CV3HRAERGFMAVAEEHFILI1THHF1GD1HKNKFW3DT4FL3XKV-L-S-P-1HEILNRNGKPSNFSGL1KE1WYQY1PRFY1QKKRDGRKRVHELE1GQ1VIVQ1KTTEVISKKRSR1	/NCGR_SEQ_ID=MMETSP0320-20121206|3894 /TAXON_ID=267567 /ORGANISM="Skeletonema marinoi, Strain SM1012Den-03" /LENGTH=1082	29	29
MRM1	CAMNT_0050220043	84	201	79	417	MPTKLTQAQIHSKSYT--FPYKLFDLMEHATGEGGSAGSVVSWLAGGTTFCVHDHARFAAEFLPTHFGHHNFRSFDRQLNFWGFXVLSPRHINNKSFGGKTWQHPFFQKDRRHLLGLVVR	IPTTMAQAPSCKKIETEPFPVKLYNILEMESDLGSHKS--LSWTPDGKSFVILDREKFMSQVVPLFFKQTKFRSFTRQLNIWGFEAIAFGNQNNGA-----WRHEYFIRGQPELLKCMER	5e-11	71.2	173	120	32.5	39	72	62	3	9	51.67	0/1	MI2KTLMTA2QPISHCSK1SIYE1-E-P2YV2FYDNLIML1HMAETSGDEL1GSSHAKGSS-V-VL2LTAPGD1TKTS1CVVIHL1HRAERK1AMASEQFVLV1TLHF1GKHQHTNK4DT4FI3XEVALISAPFRGHNIQ2KGSAF-G-G-K-T-1QR1PEFY1QIKRDGRQRPHE2GKLCVMVE1	/NCGR_SEQ_ID=MMETSP1415-20130829|38241 /ASSEMBLY_ACC=CAM_ASM_000898 /TAXON_ID=67004 /ORGANISM="Thalassiosira weissflogii, Strain CCMP1010" /LENGTH=905	31	31
MRM1	CAMNT_0020503629	63	201	203	643	KNRTTRTVQRRKATTTENPS-PMPTK--LTQAQI-----------HSKSYTFPYKLFDLMEHATGEGGSAGSVVSWLAGGTTFCVHDHARFAAEFLPTHFGHHNFRSFDRQLNFWGFXVLSPRHINNKSFGGK-TWQHPFFQKDRRHLLGLVVR	QNRNNQSISNSPSITTSSPQQPMPSTSVLLEQEVGRRRAAMAGTPYSITKQFPWRLHEMLDLVEREG--LEEIVSFLPDGRSFKVHDPSRFEHGLMKRCFNQTRYKSFQRQLNLWGFE----RH-NDPVFKIKGTYSHPWFIRGRKDLTPLIVR	5e-11	72.8	177	154	31.82	49	83	80	7	22	51.95	0/2	KQ2TNTNRQTSVIQSRNRSKPASTI2ESNS1SQ-Q3TSKT-S-V1TLQEAQQEIV-G-R-R-R-A-A-M-A-G-T-PHY1KISTYKTQ2YWKR1FHDELMMLEDHLAVTEGR2G-S-ALGESEVI2WF1APGD1TRTS1CK3HPAS2AEAHEGFLLMPKTRHC1GNHQHTNRFYRK2DQ4FL3XEV-L-S-P-2I-1NDKPSV1GKGI1-G1WYQS2FW1QIKRDG1RKHD1LTGP1VI2	/NCGR_SEQ_ID=MMETSP0746-20121128|14435 /TAXON_ID=913974 /ORGANISM="Nitzschia punctata, Strain CCMP561" /LENGTH=2320	36	36
MRM1	CAMNT_0042659009	85	208	48	401	PTKLTQAQIHSKSYTFPYKLFDLMEHATGEGGSAGSVVSWLAGGTTFCVHDHARFAAEFLPTHFGHHNFRSFDRQLNFWGFXVLSPRHINNKSFGGKTWQHPFFQKDRRHLLGLVVRKTVSKSS	PLSTTMMDMEPVKQTFPFKLYHTLEWASSSEFS--SALTWSASGHAFVVHDREAMVEHIIPHFFDHKKWRSFTRQLNLWGFK----RELRGPNSVGETYYHRYFKRGKVEELQLIQRTEIKRRS	5e-11	72.8	177	124	32.26	40	78	60	2	6	48.39	0/3	1TLKSLT1QMAMQDIMHESPKVSKYQ3YF2FYDHLTML1HW1TSGSESGEGF1A-G-1VAVLST1LS1GS1THTA1CV3HRAERAFMAVAEEHFILI1THHF1GD1HKNKFW3DT4FL3XKV-L-S-P-1HEILNRNGKPSNFSGV1KE1WYQY1PRFY1QKKRDGRKRVHELE1GQ1VIVQ1KTTEVISKKRSR1	/NCGR_SEQ_ID=MMETSP1428-20130617|2627 /TAXON_ID=267567 /ORGANISM="Skeletonema marinoi, Strain UNC1201" /LENGTH=2759	32	32
MRM1	CAMNT_0049057483	95	201	518	249	SKSYTFPYKLFDLMEHATGEGGSAGSVVSWLAGGTTFCVHDHARFAAEFLPTHFGHHNFRSFDRQLNFWGFXVLSPRHINNKSFGGKTWQHPFFQKDRRHLLGLVVR	TRKLMFPRQLHDLLRECDDE------IATWNRNGSSFMIVDHVAFVQEVLPKYFRHTNLDSFKRQLNAYGFQGRFP-----------MYRHPFFQRDNRGCLSKVQR	5e-11	71.2	173	107	34.58	37	53	51	2	17	47.66	0/-1	STKRSKYLTM2YRKQ1FH2MLERHEACTDGD1G-G-S-A-G-S-VIVAST1LNARGN1TSTS1CMVIHV2AVRA1AVAQ1FV2TKHY1GR1HT1FLRD2DK4FAWY2XQVGLRSF1R-H-I-N-N-K-S-F-G-G-K-TMWYQR5KR1RN1HGLC1GSLK1VQ1	/NCGR_SEQ_ID=MMETSP1360-20130828|1655 /ASSEMBLY_ACC=CAM_ASM_000848 /TAXON_ID=515479 /ORGANISM="Licmophora paradoxa, Strain CCMP2313" /LENGTH=914	28	28
MRM1	CAMNT_0050249045	84	201	49	387	MPTKLTQAQIHSKSYT--FPYKLFDLMEHATGEGGSAGSVVSWLAGGTTFCVHDHARFAAEFLPTHFGHHNFRSFDRQLNFWGFXVLSPRHINNKSFGGKTWQHPFFQKDRRHLLGLVVR	IPTTMAQAPSCKKIETEPFPVKLYNILEMESDLGSHKS--LSWTPDGKSFVILDREKFMSQVVPLFFKQTKFRSFTRQLNIWGFEAIAFGNQNNGA-----WRHEYFIRGQPELLKCMER	6e-11	70.5	171	120	32.5	39	72	62	3	9	51.67	0/1	MI2KTLMTA2QPISHCSK1SIYE1-E-P2YV2FYDNLIML1HMAETSGDEL1GSSHAKGSS-V-VL2LTAPGD1TKTS1CVVIHL1HRAERK1AMASEQFVLV1TLHF1GKHQHTNK4DT4FI3XEVALISAPFRGHNIQ2KGSAF-G-G-K-T-1QR1PEFY1QIKRDGRQRPHE2GKLCVMVE1	/NCGR_SEQ_ID=MMETSP1416-20130829|18268 /ASSEMBLY_ACC=CAM_ASM_000899 /TAXON_ID=67004 /ORGANISM="Thalassiosira weissflogii, Strain CCMP1010" /LENGTH=790	31	31
MRM1	CAMNT_0048799499	99	205	269	565	TFPYKLFDLMEHATGEGGSAGSVVSWLAGGTTFCVHDHARFAAEFLPTHFGHHNFRSFDRQLNFWGFXVLSPRHINNKSFGGKTWQHPFFQKDRRHLLGLVVRKTVS	SFPFKLYSMLEEAATHQHS-GRVFSWSDCGESFVIYNQSLFMEQFVSGHFKLSKYRSFTRQLNIWGFRRIMRR-------GHDEWAHRYFIRGRFDLVKQIIRNTAN	6e-11	72	175	107	33.64	36	63	56	2	8	52.34	0/2	TS2YF2FYDSLMML1HE1TAGTEHGQGH1A-1SR1VF2LSADGC1TETS1CVVIHYDNHQASRL1AMAEEQ1LVPSTG2GKHLHSNKFY3DT4FI3XRVRLISMPR1H-I-N-N-K-S-F-1GHKDTE1QA1PRFY1QIKRDG1RFHD1LVGKLQVIVI1KN1VASN	/NCGR_SEQ_ID=MMETSP0971-20121206|25173 /ASSEMBLY_ACC=CAM_ASM_000514 /TAXON_ID=159749 /ORGANISM="Thalassiosira oceanica, Strain CCMP1005" /LENGTH=1173	28	28
MRM1	CAMNT_0004083013	120	205	862	590	SVVSWLAGGTTFCVHDHARFAAEFLPTHFGHHNFRSFDRQLNFWGFXVLSPRHINNKSFGGKT-----WQHPFFQKDRRHLLGLVVRKTVS	SIATWSPTGDNFVVKNVEKFASNILPMYFKHSNFSSFARQLNFYGFRKLKAEPILTADFDARTACYVRFYHEHFQKDRPELLANIKRATKS	6e-11	72.4	176	91	40.66	37	49	47	1	5	51.65	0/-3	1VIVAST1LSAPGT1TDTN1CV1HKDNHVAERK2ASENFI2TMHY1GK1HS2RS2DA5WY2XRVK1SKPAREHP1NLNTKASD1GDGAKR1-A-C-Y-V-RWFQY1PEFH5RPHE2GALNVIVK1KA1VK1	/NCGR_SEQ_ID=MMETSP0397-20121206|9299 /TAXON_ID=216820 /ORGANISM="Cyclophora tenuis, Strain ECT3854" /LENGTH=1317	22	22
MRM1	CAMNT_0050396299	84	201	56	394	MPTKLTQAQIHSKSYT--FPYKLFDLMEHATGEGGSAGSVVSWLAGGTTFCVHDHARFAAEFLPTHFGHHNFRSFDRQLNFWGFXVLSPRHINNKSFGGKTWQHPFFQKDRRHLLGLVVR	IPTTMAQAPSCKKIETEPFPVKLYNILEMESDLGSHKS--LSWTPDGKSFVILDREKFMSQVVPLFFKQTKFRSFTRQLNIWGFEAIAFGNQNNGA-----WRHEYFIRGQPELLKCMER	6e-11	70.9	172	120	32.5	39	72	62	3	9	51.67	0/2	MI2KTLMTA2QPISHCSK1SIYE1-E-P2YV2FYDNLIML1HMAETSGDEL1GSSHAKGSS-V-VL2LTAPGD1TKTS1CVVIHL1HRAERK1AMASEQFVLV1TLHF1GKHQHTNK4DT4FI3XEVALISAPFRGHNIQ2KGSAF-G-G-K-T-1QR1PEFY1QIKRDGRQRPHE2GKLCVMVE1	/NCGR_SEQ_ID=MMETSP1420-20130829|27209 /ASSEMBLY_ACC=CAM_ASM_000906 /TAXON_ID=67004 /ORGANISM="Thalassiosira weissflogii, Strain CCMP1010" /LENGTH=820	31	31
MRM1	CAMNT_0048904951	99	205	949	653	TFPYKLFDLMEHATGEGGSAGSVVSWLAGGTTFCVHDHARFAAEFLPTHFGHHNFRSFDRQLNFWGFXVLSPRHINNKSFGGKTWQHPFFQKDRRHLLGLVVRKTVS	SFPFKLYSMLEEAATHQHS-GRVFSWSDCGESFVIYNQSLFMEQFVSGHFKLSKYRSFTRQLNIWGFRRIMRR-------GHDEWAHRYFIRGRFDLVKQIIRNTAN	6e-11	72	175	107	33.64	36	63	56	2	8	52.34	0/-2	TS2YF2FYDSLMML1HE1TAGTEHGQGH1A-1SR1VF2LSADGC1TETS1CVVIHYDNHQASRL1AMAEEQ1LVPSTG2GKHLHSNKFY3DT4FI3XRVRLISMPR1H-I-N-N-K-S-F-1GHKDTE1QA1PRFY1QIKRDG1RFHD1LVGKLQVIVI1KN1VASN	/NCGR_SEQ_ID=MMETSP0973-20130828|17613 /ASSEMBLY_ACC=CAM_ASM_000520 /TAXON_ID=159749 /ORGANISM="Thalassiosira oceanica, Strain CCMP1005" /LENGTH=1211	28	28
MRM1	CAMNT_0049994183	84	201	56	394	MPTKLTQAQIHSKSYT--FPYKLFDLMEHATGEGGSAGSVVSWLAGGTTFCVHDHARFAAEFLPTHFGHHNFRSFDRQLNFWGFXVLSPRHINNKSFGGKTWQHPFFQKDRRHLLGLVVR	IPTTMAQAPSCKKIETEPFPVKLYNILEMESDLGSHKS--LSWTPDGKSFVILDREKFMSQVVPLFFKQTKFRSFTRQLNIWGFEAIAFGNQNNGA-----WRHEYFIRGQPELLKCMER	6e-11	70.9	172	120	32.5	39	72	62	3	9	51.67	0/2	MI2KTLMTA2QPISHCSK1SIYE1-E-P2YV2FYDNLIML1HMAETSGDEL1GSSHAKGSS-V-VL2LTAPGD1TKTS1CVVIHL1HRAERK1AMASEQFVLV1TLHF1GKHQHTNK4DT4FI3XEVALISAPFRGHNIQ2KGSAF-G-G-K-T-1QR1PEFY1QIKRDGRQRPHE2GKLCVMVE1	/NCGR_SEQ_ID=MMETSP1409-20130829|15345 /ASSEMBLY_ACC=CAM_ASM_000909 /TAXON_ID=67004 /ORGANISM="Thalassiosira weissflogii, Strain CCMP1010" /LENGTH=830	31	31
MRM1	CAMNT_0020492267	100	202	1952	1668	FPYKLFDLMEHATGEGGSAG--SVVSWLAGGTTFCVHDHARFAAEFLPTHFGHHNFRSFDRQLNFWGFXVLSPRHINNKSFGGKTWQHPFFQKDRRHLLGLVVRK	FPFKLYEMMQDA----GKCGFEDVVSWQPTNSSFKVYDTNRFVKEIMPKYFKQTRYKSFQRQLNIYGFQ----RIHDGPHRGG--YHHPYFLKDNPQLLKLIPRK	6e-11	72.8	177	105	39.05	41	52	58	4	12	55.24	0/-2	2YF2FYDELM1EQHD1T-G-E-G-1SKAC1-F-ESD4LQAPGTGNTSTS1CK1HY1HTAN2AVAK1FILM1TKHY1GKHQHTNRFYRK2DQ4FIWY2XQV-L-S-P-1HIIHNDNGKPSHFR2K-T-WYQH2FY1QL2RNRPHQ2GK1VIVP2	/NCGR_SEQ_ID=MMETSP0746-20121128|8754 /TAXON_ID=913974 /ORGANISM="Nitzschia punctata, Strain CCMP561" /LENGTH=2625	30	27
MRM1	CAMNT_0020492267	91	206	1187	864	AQIHSKSYTFPYKLFDLMEHATGEGGSAGSVVSWLAGGTTFCVHDHARFAAEFLPTHFGHHNFRSFDRQLNFWGFXVLSPRHINNKSFGGKTWQHPFFQKDRRHLLGLVVRKTVSK	ATVGQNQHVFPWKLFKMLQEAPAKNFS--HIVSWVHNGEAFKVHNTKDFVQQVMPQYFDQTKYESFRRQLNLYGFT----RIVRGQHRG--VYSHPMFHRAHQDWCRYITRQQFSQ	2e-07	62	149	116	28.45	33	75	56	3	8	48.28	0/-2	1QTIVHGSQKNSQYHTV2YW3DKLMMLEQHE1TPGAEKGNGF1A-G-SHVI3LVAHGN1TETA1CK2DNHTAKRD1AVAQEQFVLM1TQHY1GDHQHTNKFYRE2DR4FLWY2XTV-L-S-P-1HIIVNRNGKQSHFR1G-K-TVWYQS2FM1QHKRDARHRQHDLWLCGRLYVIVT1KQTQVF1KQ	/NCGR_SEQ_ID=MMETSP0746-20121128|8754 /TAXON_ID=913974 /ORGANISM="Nitzschia punctata, Strain CCMP561" /LENGTH=2625	30	30
MRM1	CAMNT_0042859795	101	201	1996	1715	PYKLFDLMEHATGEGGSAGSVVSWLAGGTTFCVHDHARFAAEFLPTHFGHHNFRSFDRQLNFWGFXVLSPRHINNKSFGGKTWQHPFFQKDRRHLLGLVVR	PVKLYELVEGESAKNEEE-IIVTWCEGGLAFIVRDMTRFCEEVLPQHFCHNKWASFIRQLNLYGF-----RRITQGQSSGAYW-HKYFQRGQPQLLRGISR	6e-11	72.4	176	101	37.62	38	56	52	3	7	51.49	0/-3	1YV2FYDE1MV1HGAETSGAEKGNGESEAEG-SIVI1ST1LCAE2TLTA1CI1HR1HMAT2ACAE1FV2TQ2GC1HNNKFWRA2DI4FLWY2X-V-L-S-P-1HR1NTNQKGSQFSGS1KATY1Q-1PKFY2KRDGRQRPHQ2GRLGVIVS1	/NCGR_SEQ_ID=MMETSP0893-20130614|9008 /TAXON_ID=44058 ORGANISM="Aureoumbra lagunensis, Strain CCMP1510" /NCGR_SAMPLE_ID=MMETSP0893 /ASSEMBLY_ACC=CAM_ASM_000539 /LENGTH=1998	26	26
MRM1	CAMNT_0048701133	99	205	903	607	TFPYKLFDLMEHATGEGGSAGSVVSWLAGGTTFCVHDHARFAAEFLPTHFGHHNFRSFDRQLNFWGFXVLSPRHINNKSFGGKTWQHPFFQKDRRHLLGLVVRKTVS	SFPFKLYSMLEEAATHQHS-GRVFSWSDCGESFVIYNQSLFMEQFVSGHFKLSKYRSFTRQLNIWGFRRIMRR-------GHDEWAHRYFIRGRFDLVKQIIRNTAN	6e-11	72	175	107	33.64	36	63	56	2	8	52.34	0/-1	TS2YF2FYDSLMML1HE1TAGTEHGQGH1A-1SR1VF2LSADGC1TETS1CVVIHYDNHQASRL1AMAEEQ1LVPSTG2GKHLHSNKFY3DT4FI3XRVRLISMPR1H-I-N-N-K-S-F-1GHKDTE1QA1PRFY1QIKRDG1RFHD1LVGKLQVIVI1KN1VASN	/NCGR_SEQ_ID=MMETSP0970-20120912|5300 /ASSEMBLY_ACC=CAM_ASM_000508 /TAXON_ID=159749 /ORGANISM="Thalassiosira oceanica, Strain CCMP1005" /LENGTH=1119	28	28
MRM1	CAMNT_0025961919	87	188	954	670	KLTQAQIHSKSYTFPYKLFDLMEHATGEGGSAGSVVSWLAGGTTFCVHDHARFAAEFLPTHFGHHNFRSFDRQLNFWGFXVLSPRHINNKSFGGKTWQHPFF	KMMSRPIVKEQHHFPFKLYDMLEYAANSEYS--SAVSWIENGRAFAIHDKDTFLCQIVPRFFKQTKIRSFTRQLNLWGFTRLV-----CKDPGYGAWKHKHF	6e-11	71.2	173	102	36.27	37	58	50	2	7	49.02	0/-1	1LMTMQSARQP1HVSKKESQYHTH2YF2FY1LMML1HY1TAGNESGEGY1A-G-1VA3LIAEGN1TRTA1CAVI2HKADRT1ALACEQFILV1TRHF1GKHQHTNKFI3DT4FL3XTVR1SVP-R-H-I-N-NC1SDFP1GYKGTA1QK1PKFH1	/NCGR_SEQ_ID=MMETSP0737-20130205|30881 /TAXON_ID=385413 /ORGANISM="Thalassiosira miniscula, Strain CCMP1093" /LENGTH=990	27	27
MRM1	CAMNT_0020389815	100	202	1682	1398	FPYKLFDLMEHATGEGGSAG--SVVSWLAGGTTFCVHDHARFAAEFLPTHFGHHNFRSFDRQLNFWGFXVLSPRHINNKSFGGKTWQHPFFQKDRRHLLGLVVRK	FPFKLYEMMQDA----GKCGFEDVVSWQPTNSSFKVYDTNRFVKEIMPKYFKQTRYKSFQRQLNIYGFQ----RIHDGPHRGG--YHHPYFLKDNPQLLKLIPRK	6e-11	72.4	176	105	39.05	41	52	58	4	12	55.24	0/-2	2YF2FYDELM1EQHD1T-G-E-G-1SKAC1-F-ESD4LQAPGTGNTSTS1CK1HY1HTAN2AVAK1FILM1TKHY1GKHQHTNRFYRK2DQ4FIWY2XQV-L-S-P-1HIIHNDNGKPSHFR2K-T-WYQH2FY1QL2RNRPHQ2GK1VIVP2	/NCGR_SEQ_ID=MMETSP0744-20121128|2892 /TAXON_ID=913974 /ORGANISM="Nitzschia punctata, Strain CCMP561" /LENGTH=2202	30	27
MRM1	CAMNT_0020389815	91	206	917	594	AQIHSKSYTFPYKLFDLMEHATGEGGSAGSVVSWLAGGTTFCVHDHARFAAEFLPTHFGHHNFRSFDRQLNFWGFXVLSPRHINNKSFGGKTWQHPFFQKDRRHLLGLVVRKTVSK	ATVGQNQHVFPWKLFKMLQEAPAKNFS--HIVSWVHNGEAFKVHNTKDFVQQVMPQYFDQTKYESFRRQLNLYGFT----RIVRGQHRG--VYSHPMFHRAHQDWCRYITRQQFSQ	1e-07	62	149	116	28.45	33	75	56	3	8	48.28	0/-2	1QTIVHGSQKNSQYHTV2YW3DKLMMLEQHE1TPGAEKGNGF1A-G-SHVI3LVAHGN1TETA1CK2DNHTAKRD1AVAQEQFVLM1TQHY1GDHQHTNKFYRE2DR4FLWY2XTV-L-S-P-1HIIVNRNGKQSHFR1G-K-TVWYQS2FM1QHKRDARHRQHDLWLCGRLYVIVT1KQTQVF1KQ	/NCGR_SEQ_ID=MMETSP0744-20121128|2892 /TAXON_ID=913974 /ORGANISM="Nitzschia punctata, Strain CCMP561" /LENGTH=2202	30	30
MRM1	CAMNT_0020547373	100	202	583	867	FPYKLFDLMEHATGEGGSAG--SVVSWLAGGTTFCVHDHARFAAEFLPTHFGHHNFRSFDRQLNFWGFXVLSPRHINNKSFGGKTWQHPFFQKDRRHLLGLVVRK	FPFKLYEMMQDA----GKCGFEDVVSWQPTNSSFKVYDTNRFVKEIMPKYFKQTRYKSFQRQLNIYGFQ----RIHDGPHRGG--YHHPYFLKDNPQLLKLIPRK	6e-11	72.4	176	105	39.05	41	52	58	4	12	55.24	0/1	2YF2FYDELM1EQHD1T-G-E-G-1SKAC1-F-ESD4LQAPGTGNTSTS1CK1HY1HTAN2AVAK1FILM1TKHY1GKHQHTNRFYRK2DQ4FIWY2XQV-L-S-P-1HIIHNDNGKPSHFR2K-T-WYQH2FY1QL2RNRPHQ2GK1VIVP2	/NCGR_SEQ_ID=MMETSP0747-20121128|11984 /TAXON_ID=913974 /ORGANISM="Nitzschia punctata, Strain CCMP561" /LENGTH=2256	30	27
MRM1	CAMNT_0020547373	91	206	1348	1671	AQIHSKSYTFPYKLFDLMEHATGEGGSAGSVVSWLAGGTTFCVHDHARFAAEFLPTHFGHHNFRSFDRQLNFWGFXVLSPRHINNKSFGGKTWQHPFFQKDRRHLLGLVVRKTVSK	ATVGQNQHVFPWKLFKMLQEAPAKNFS--HIVSWVHNGEAFKVHNTKDFVQQVMPQYFDQTKYESFRRQLNLYGFT----RIVRGQHRG--VYSHPMFHRAHQDWCRYITRQQFSQ	1e-07	62	149	116	28.45	33	75	56	3	8	48.28	0/1	1QTIVHGSQKNSQYHTV2YW3DKLMMLEQHE1TPGAEKGNGF1A-G-SHVI3LVAHGN1TETA1CK2DNHTAKRD1AVAQEQFVLM1TQHY1GDHQHTNKFYRE2DR4FLWY2XTV-L-S-P-1HIIVNRNGKQSHFR1G-K-TVWYQS2FM1QHKRDARHRQHDLWLCGRLYVIVT1KQTQVF1KQ	/NCGR_SEQ_ID=MMETSP0747-20121128|11984 /TAXON_ID=913974 /ORGANISM="Nitzschia punctata, Strain CCMP561" /LENGTH=2256	30	30
MRM1	CAMNT_0020546621	95	190	5	271	SKSYTFPYKLFDLMEHATGEGGSAGSVVSWLAGGTTFCVHDHARFAAEFLPTHFGHHNFRSFDRQLNFWGFXVLSPRHINNKSFGGKTWQHPFFQK	AQQLRFPWKLHLLLERCE-QTPSQASIMSWMPDGKSFRVHDKERFSQEILPVFFGTKNFKTFQRNLNLWGFTRVS------KGPQKDVCSHPLFLK	6e-11	71.6	174	96	38.54	37	52	50	2	7	52.08	0/2	SAKQSQYLTR2YW2FHDL1ML1HRACTEG-EQGTGP1AQGA1VIVM2LMAPGD1TKTS1CR3HKAE2ASAQ1FI2TVHF2HTHK2RKST1DQ1QN2FL3XTVRLV1P-R-H-I-N-N-1SGFPGQGKKDTVWCQS2FL1QL1	/NCGR_SEQ_ID=MMETSP0747-20121128|11608 /TAXON_ID=913974 /ORGANISM="Nitzschia punctata, Strain CCMP561" /LENGTH=1067	25	25
MRM1	CAMNT_0038673951	121	205	815	546	VVSWLAGGTTFCVHDHARFAAEFLPTHFGHHNFRSFDRQLNFWGFXVLSPRHINNKSFGGKT-----WQHPFFQKDRRHLLGLVVRKTVS	VATWSPNGDNFVIKNVEKFAASVLPMYFKHSNFSSFARQLNFYGFRKLKAEPILTADFDAKTASYVRFYHEKFQKDKPELLSSIRRATKS	6e-11	70.5	171	90	41.11	37	48	46	1	5	51.11	0/-2	1VAST1LSAPGN1TDTN1CVVIHKDNHVAERK3ESFV2TMHY1GK1HS2RS2DA5WY2XRVK1SKPAREHP1NLNTKASD1GDGA2-A-S-Y-V-RWFQY1PEFK4RKRPHE2GSLSVIVR1KA1VK1	/NCGR_SEQ_ID=MMETSP0009_2-20130614|6035 /TAXON_ID=210454 /ORGANISM="Grammatophora oceanica, Strain CCMP 410" /LENGTH=837	22	22
MRM1	CAMNT_0050468723	84	201	758	420	MPTKLTQAQIHSKSYT--FPYKLFDLMEHATGEGGSAGSVVSWLAGGTTFCVHDHARFAAEFLPTHFGHHNFRSFDRQLNFWGFXVLSPRHINNKSFGGKTWQHPFFQKDRRHLLGLVVR	IPTTMAQAPSCKKIETEPFPVKLYNILEMESDLGSHKS--LSWTPDGKSFVILDREKFMSQVVPLFFKQTKFRSFTRQLNIWGFEAIAFGNQNNGA-----WRHEYFIRGQPELLKCMER	7e-11	70.5	171	120	32.5	39	72	62	3	9	51.67	0/-3	MI2KTLMTA2QPISHCSK1SIYE1-E-P2YV2FYDNLIML1HMAETSGDEL1GSSHAKGSS-V-VL2LTAPGD1TKTS1CVVIHL1HRAERK1AMASEQFVLV1TLHF1GKHQHTNK4DT4FI3XEVALISAPFRGHNIQ2KGSAF-G-G-K-T-1QR1PEFY1QIKRDGRQRPHE2GKLCVMVE1	/NCGR_SEQ_ID=MMETSP1422-20130829|18353 /ASSEMBLY_ACC=CAM_ASM_000908 /TAXON_ID=67004 /ORGANISM="Thalassiosira weissflogii, Strain CCMP1010" /LENGTH=805	31	31
MRM1	CAMNT_0020443691	100	202	1727	1443	FPYKLFDLMEHATGEGGSAG--SVVSWLAGGTTFCVHDHARFAAEFLPTHFGHHNFRSFDRQLNFWGFXVLSPRHINNKSFGGKTWQHPFFQKDRRHLLGLVVRK	FPFKLYEMMQDA----GKCGFEDVVSWQPTNSSFKVYDTNRFVKEIMPKYFKQTRYKSFQRQLNIYGFQ----RIHDGPHRGG--YHHPYFLKDNPQLLKLIPRK	7e-11	72.4	176	105	39.05	41	52	58	4	12	55.24	0/-1	2YF2FYDELM1EQHD1T-G-E-G-1SKAC1-F-ESD4LQAPGTGNTSTS1CK1HY1HTAN2AVAK1FILM1TKHY1GKHQHTNRFYRK2DQ4FIWY2XQV-L-S-P-1HIIHNDNGKPSHFR2K-T-WYQH2FY1QL2RNRPHQ2GK1VIVP2	/NCGR_SEQ_ID=MMETSP0745-20121128|5056 /TAXON_ID=913974 /ORGANISM="Nitzschia punctata, Strain CCMP561" /LENGTH=2354	30	27
MRM1	CAMNT_0020443691	91	206	962	639	AQIHSKSYTFPYKLFDLMEHATGEGGSAGSVVSWLAGGTTFCVHDHARFAAEFLPTHFGHHNFRSFDRQLNFWGFXVLSPRHINNKSFGGKTWQHPFFQKDRRHLLGLVVRKTVSK	ATVGQNQHVFPWKLFKMLQEAPAKNFS--HIVSWVHNGEAFKVHNTKDFVQQVMPQYFDQTKYESFRRQLNLYGFT----RIVRGQHRG--VYSHPMFHRAHQDWCRYITRQQFSQ	1e-07	62	149	116	28.45	33	75	56	3	8	48.28	0/-1	1QTIVHGSQKNSQYHTV2YW3DKLMMLEQHE1TPGAEKGNGF1A-G-SHVI3LVAHGN1TETA1CK2DNHTAKRD1AVAQEQFVLM1TQHY1GDHQHTNKFYRE2DR4FLWY2XTV-L-S-P-1HIIVNRNGKQSHFR1G-K-TVWYQS2FM1QHKRDARHRQHDLWLCGRLYVIVT1KQTQVF1KQ	/NCGR_SEQ_ID=MMETSP0745-20121128|5056 /TAXON_ID=913974 /ORGANISM="Nitzschia punctata, Strain CCMP561" /LENGTH=2354	30	30
MRM1	CAMNT_0049848489	84	201	66	404	MPTKLTQAQIHSKSYT--FPYKLFDLMEHATGEGGSAGSVVSWLAGGTTFCVHDHARFAAEFLPTHFGHHNFRSFDRQLNFWGFXVLSPRHINNKSFGGKTWQHPFFQKDRRHLLGLVVR	IPTTMAQAPSCKKIETEPFPVKLYNILEMESDLGSHKS--LSWTPDGKSFVILDREKFMSQVVPLFFKQTKFRSFTRQLNIWGFEAIAFGNQNNGA-----WRHEYFIRGQPELLKCMER	7e-11	70.9	172	120	32.5	39	72	62	3	9	51.67	0/3	MI2KTLMTA2QPISHCSK1SIYE1-E-P2YV2FYDNLIML1HMAETSGDEL1GSSHAKGSS-V-VL2LTAPGD1TKTS1CVVIHL1HRAERK1AMASEQFVLV1TLHF1GKHQHTNK4DT4FI3XEVALISAPFRGHNIQ2KGSAF-G-G-K-T-1QR1PEFY1QIKRDGRQRPHE2GKLCVMVE1	/NCGR_SEQ_ID=MMETSP1405-20130829|27292 /ASSEMBLY_ACC=CAM_ASM_000896 /TAXON_ID=67004 /ORGANISM="Thalassiosira weissflogii, Strain CCMP1010" /LENGTH=872	31	31
MRM1	CAMNT_0007623459	100	209	2295	1984	FPYKLFDLMEHATGEGGSAGSVVSWLAGGTTFCVHDHARFAAEFLPTHFGHHNFRSFDRQLNFWGFXVLSPRHINNKSFGGKTWQHP--FFQKDRRHLLGLVVRKTVSKSSP	FPGKLHDLLESA--DKGGFSDIISWRQSGDCFQTYDTYRFEKEVLPLFTNQHSYKSFTRQLNLWGFE----RHIVGPNKG--SYGHPQGFFKRGHKELCRLMVRSKYQGVKP	7e-11	72.8	177	112	37.5	42	60	57	4	10	50.89	0/-3	2YG2FH2ML1HS1T-G-EDGK1SGAFGSSDVIVI2LRAQGS1TDTC1CQVTHY1HTAY2AEAK1FV2TLHFFTGNHQ1NSFYRK2DT4FL3XEV-L-S-P-3NVNGKPSNFK1G-K-TSWYQG2-Q-G2QKKRDGRHRKHE1LCGR1VM2KSTKVYSQKGSVSK1	/NCGR_SEQ_ID=MMETSP1352-20130426|45285 /TAXON_ID=265584 /ORGANISM="Stauroneis constricta, Strain CCMP1120" /LENGTH=4745	29	29
MRM1	CAMNT_0004461267	120	205	1178	1450	SVVSWLAGGTTFCVHDHARFAAEFLPTHFGHHNFRSFDRQLNFWGFXVLSPRHINNKSFGGKT-----WQHPFFQKDRRHLLGLVVRKTVS	SVATWSPTGDNFVVKNVEKFASTILPMYFKHSNFSSFARQLNFYGFRKLKAEPILTADFDARTACYVRFYHEKFQKDRPELLAHIKRATKS	7e-11	72.8	177	91	41.76	38	48	47	1	5	51.65	0/2	2VAST1LSAPGT1TDTN1CV1HKDNHVAERK2ASETFI2TMHY1GK1HS2RS2DA5WY2XRVK1SKPAREHP1NLNTKASD1GDGAKR1-A-C-Y-V-RWFQY1PEFK5RPHE2GALHVIVK1KA1VK1	/NCGR_SEQ_ID=MMETSP0418-20121206|5626 /TAXON_ID=1158023 /ORGANISM="Astrosyne radiata, Strain 13vi08-1A" /LENGTH=2739	22	22
MRM1	CAMNT_0013199297	102	203	149	442	YKLFDLMEHATGEGGSAGSVVSWLAGGTTFCVHDHARFAAEFLPTHFGHHNFRSFDRQLNFWGFXVLS--PRHINNKSFG--GKTWQ--HPFFQKDRRHLLGLVVRKT	YKMID---------TSNPSIATWADGGTTFVVKDTEKFAAEVIPEFFKHNNFSSFVRQLNFYGFRKIKADPLRIRDAESNEESKYWKFRHEKFQQGREDLL-IEIRKS	7e-11	72.4	176	108	39.81	43	49	57	5	16	52.78	0/2	2LMFI1L-M-E-H-A-T-G-E-G-GT1ANGP1VIVAST1LAAD5CV1HK1HTAERK4FVLI1TEHF1GK1HN2RS2DV5WY2XRVKLISK-A-D1RLHR1NRNDKASEFSGN-E-EGS1TY1QK-F-R1PEFK2KQDG1REHD2G-LIVEVI2TS	/NCGR_SEQ_ID=MMETSP1065-20121228|7066 /TAXON_ID=265537 /ORGANISM="Amphiprora paludosa, Strain CCMP125" /LENGTH=1789	27	27
MRM1	CAMNT_0013149163	96	212	1872	1531	KSYTFPYKLFDLMEHATGEGGSAGSVVSWLAGGTTFCVHDHARFAAEFLPTHFGHHNFRSFDRQLNFWGFXVLSPRHINNKSFGGKTWQHPFFQKDRRHLLGLVVRKTV-----SKSSPGGA	KEFQFPWKLYEMLQRS--DENNFSHLVSWMPGDSCFKVHDVDSFVKSVMPSFFKQTKYKSFQRQLNLYGFI----RIDTGPNKGG--YRHPNFVKGRKDLLTSIIRIKIKGNGKARSVKGGA	7e-11	72.8	177	122	31.97	39	70	66	4	13	54.1	0/-1	1SEYFTQ2YW2FYDELMMLEQHRAST-G-EDGEGNSNAFGSSHVL3LMAP1GDTSTC1CK3HVADRS1AVAKESFVLM1TSHF1GKHQHTNKFYRK2DQ4FLWY2XIV-L-S-P-1HIIDNTNGKPSNFK2K-T-WYQR2FN1QV1DG1RKHD2GTLSVIVI1KITKVI-K-G-N-G-KSAKR1SVPK3	/NCGR_SEQ_ID=MMETSP1061-20121228|78150 /TAXON_ID=37318 /ORGANISM="Pseudo-nitzschia pungens, Strain cf. pungens" /LENGTH=3447	32	31
MRM1	CAMNT_0013149163	92	208	2961	2635	QIHSKSYTFPYKLFDLMEHATGEGGSAGSVVSWLAGGTTFCVHDHARFAAEFLPTHFGHHNFRSFDRQLNFWGFXVLSPRHINNKSFGGKTWQHPFFQKDRRHLLGLVVRKTVSKSS	QLNPSAFQFPWKLHDMLDRSKIDGNE--QVVSWVDNGEAFRVHLPDVFVESIMPRFFKQTKYKSFQRQLNLYGFTRLH----NGPNKGG--YKHKYFRQGQRTMCQLIMRCPIRDSS	2e-10	71.2	173	117	31.62	37	72	63	3	8	53.85	0/-1	1ILHNSPKSSAYFTQ2YW2FH1LMMLEDHRASTKGIED1GNSEA-G-SQ4LVADGN1TETA1CR2DLHPADRV1AVAEESFILM1TRHF1GKHQHTNKFYRK2DQ4FLWY2XTVR1SHP-R-H-I-1NGKPSNFK2K-T-WYQK1PKFY1QRKQDGRQ1HTLMLCGQ1VIVM1KCTPVISRKD2	/NCGR_SEQ_ID=MMETSP1061-20121228|78150 /TAXON_ID=37318 /ORGANISM="Pseudo-nitzschia pungens, Strain cf. pungens" /LENGTH=3447	32	31
MRM1	CAMNT_0048827635	99	202	799	503	TFPYKLFDLME-HATGEGGSAGSVVSWLAGGTTFCVHDHARFAAEFLPTHFGHHNFRSFDRQLNFWGFXVLSPRHINNKSFGGKTWQHPFFQKDRRHLLGLVVRK	SFPFKLFQLLEDESTRQTGVSRSTVSWSPDGSSFRVNECDRFMSDVACKYFKMTKYRSFTRQLNIWGFS----RDV--IQLGCDEWFHPSFQRGNPSALSSVTRK	7e-11	70.9	172	105	38.1	40	58	56	3	7	53.33	0/-3	TS2YF3DQ1ML1-DHEAS1GREQGT1SVASGR1VT3LSAPGD1TSTS1CR1HNDEHCAD2AMASEDFVLAPCTKHY1GKHMHTNKFY3DT4FI3XSV-L-S-P-1HDIVN-N-KISQFL1GCKDTE1QF2FS2KRDGRNRPHSLA1GSLS1VT2	/NCGR_SEQ_ID=MMETSP0972-20120912|3020 /ASSEMBLY_ACC=CAM_ASM_000515 /TAXON_ID=159749 /ORGANISM="Thalassiosira oceanica, Strain CCMP1005" /LENGTH=921	27	27
MRM1	CAMNT_0027557567	93	208	1528	1220	IHSKSYTFPYKLFDLMEHATGEGGSAGSVVSWLAGGTTFCVHDHARFAAEFLPTHFGHHNFRSFDRQLNFWGFXVLSPRHINNKSFGGKTWQHPFFQKDRRHLLGLVVRKTVSKSS	MATQNSTFPQKLFSLMEN------EPASIVCWNKNGLSFRVVDTDKFSEEIIPKYFRHTKMTSFQRQLNLYGFR----RVTKGDDIG--SYYHPKFQKGRRDLM-VEIKRLPGKSS	7e-11	72.4	176	116	36.21	42	61	61	4	13	52.59	0/-1	IMHASTKQSNYS3YQ3DS3HNA-T-G-E-G-G-SEAPGA1VI1SC1LNAKGN1TLTS1CR1HV1HTADRK1ASAE1FILI1TKHY1GR1HTNKFMRT2DQ4FLWY2XRV-L-S-P-1HVITNKNGKDSDFI1G-K-TSWYQY2FK3DG2HD1LMG-LVVEVIRKKRTLVPSG3	/NCGR_SEQ_ID=MMETSP1103-20130426|7675 /TAXON_ID=36769 /ORGANISM="Paraphysomonas bandaiensis, Strain Caron Lab Isolate" /LENGTH=1645	30	30
MRM1	CAMNT_0048865169	99	205	933	637	TFPYKLFDLMEHATGEGGSAGSVVSWLAGGTTFCVHDHARFAAEFLPTHFGHHNFRSFDRQLNFWGFXVLSPRHINNKSFGGKTWQHPFFQKDRRHLLGLVVRKTVS	SFPFKLYSMLEEAATHQHS-GRVFSWSDCGESFVIYNQSLFMEQFVSGHFKLSKYRSFTRQLNIWGFRRIMRR-------GHDEWAHRYFIRGRFDLVKQIIRNTAN	7e-11	71.6	174	107	33.64	36	63	56	2	8	52.34	0/-1	TS2YF2FYDSLMML1HE1TAGTEHGQGH1A-1SR1VF2LSADGC1TETS1CVVIHYDNHQASRL1AMAEEQ1LVPSTG2GKHLHSNKFY3DT4FI3XRVRLISMPR1H-I-N-N-K-S-F-1GHKDTE1QA1PRFY1QIKRDG1RFHD1LVGKLQVIVI1KN1VASN	/NCGR_SEQ_ID=MMETSP0972-20120912|21787 /ASSEMBLY_ACC=CAM_ASM_000515 /TAXON_ID=159749 /ORGANISM="Thalassiosira oceanica, Strain CCMP1005" /LENGTH=1152	28	28
MRM1	CAMNT_0011846489	84	201	52	390	MPTKLTQAQIHSKSYT--FPYKLFDLMEHATGEGGSAGSVVSWLAGGTTFCVHDHARFAAEFLPTHFGHHNFRSFDRQLNFWGFXVLSPRHINNKSFGGKTWQHPFFQKDRRHLLGLVVR	IPTTMAQAPSCKKIETEPFPVKLYNILEMESDLGSHKS--LSWTPDGKSFVILDREKFMSQVVPLFFKQTKFRSFTRQLNIWGFEAIAFGNQNNGA-----WRHEYFIRGQPELLKCMER	7e-11	70.9	172	120	32.5	39	72	62	3	9	51.67	0/1	MI2KTLMTA2QPISHCSK1SIYE1-E-P2YV2FYDNLIML1HMAETSGDEL1GSSHAKGSS-V-VL2LTAPGD1TKTS1CVVIHL1HRAERK1AMASEQFVLV1TLHF1GKHQHTNK4DT4FI3XEVALISAPFRGHNIQ2KGSAF-G-G-K-T-1QR1PEFY1QIKRDGRQRPHE2GKLCVMVE1	/NCGR_SEQ_ID=MMETSP0878-20121228|17370 /TAXON_ID=67004 /ORGANISM="Thalassiosira weissflogii, Strain CCMP1336" /LENGTH=864	31	31
MRM1	CAMNT_0048370869	84	201	52	390	MPTKLTQAQIHSKSYT--FPYKLFDLMEHATGEGGSAGSVVSWLAGGTTFCVHDHARFAAEFLPTHFGHHNFRSFDRQLNFWGFXVLSPRHINNKSFGGKTWQHPFFQKDRRHLLGLVVR	IPTTMAQAPSCKKIETEPFPVKLYNILEMESDLGSHKS--LSWTPDGKSFVILDREKFMSQVVPLFFKQTKFRSFTRQLNIWGFEAIAFGNQNNGA-----WRHEYFIRGQPELLKCMER	7e-11	70.9	172	120	32.5	39	72	62	3	9	51.67	0/1	MI2KTLMTA2QPISHCSK1SIYE1-E-P2YV2FYDNLIML1HMAETSGDEL1GSSHAKGSS-V-VL2LTAPGD1TKTS1CVVIHL1HRAERK1AMASEQFVLV1TLHF1GKHQHTNK4DT4FI3XEVALISAPFRGHNIQ2KGSAF-G-G-K-T-1QR1PEFY1QIKRDGRQRPHE2GKLCVMVE1	/NCGR_SEQ_ID=MMETSP0901_2-20130828|12705 /ASSEMBLY_ACC=CAM_ASM_000550 /TAXON_ID=67004 /ORGANISM="Thalassiosira weissflogii, Strain CCMP1010" /LENGTH=864	31	31
MRM1	CAMNT_0025900823	99	201	1450	1166	TFPYKLFDLMEHATGEGGSAGSVVSWLAGGTTFCVHDHARFAAEFLPTHFGHHNFRSFDRQLNFWGFXVLSPRHINNKSFG---GKTWQHPFFQKDRRHLLGLVVR	TFPYKVYDMLEFAESSGNT--NICSWLPSGDSFVIHDRKLFTEFILPRFFLHKKWRSFTRQLNIWCFK---------RDFSVTVSDAFCHPFFKRGDVAKLSCVER	7e-11	72.4	176	106	35.85	38	54	52	3	14	49.06	0/-2	5LVFY1LMML1HF1TEGSES1GNSTA-G-SNVIVC3APGS1TDTS1CVVI2HRAKRL1ATAEEFFI2TRHF1GL1HKNKFW3DT4FI1GC1XKV-L-S-P-R-H-I-N-N-KRSD1GS-V-T-VGSKDTAWFQC4QKKRDGRDRVHALK1GSLC1VE1	/NCGR_SEQ_ID=MMETSP0604-20130417|4020 /TAXON_ID=216823 /ORGANISM="Skeletonema menzelii, Strain CCMP793" /LENGTH=1859	27	27
MRM1	CAMNT_0007605809	83	200	945	610	PMPTKLTQAQIHSKSYTFPYKLFDLMEHATGEGGSAGSVVSWLAGGTTFCVHDHARFAAEFLPTHFGHHNFRSFDRQLNFWGFXVLSPRHINNKSFGGKTWQHPFFQKDRRHLLGLVV	PQPGNKTGNRNSSKPL-FPKVLYNMLEDAAAEGFE--DVVSWNSSGRSFKIHDRDRFLADVLPRYARLKQYKSFVRQLNLWGFSCV---HGGRKAPERGSYQHMYFVRGRVDLCDEIA	7e-11	71.2	173	118	34.75	41	71	60	3	6	50.85	0/-3	1MQ1TGKNLK1QGANQRINHS2SPYLT-2YKKV1FYDNLMML1HD1TAGA2GFSEA-G-SD4LNASGS1TRTS1CKVI2HRAD2AL1EDFV2TRHYFAGRHLHKNQFYRK2DV4FL3XSVCLVS-P-R-1IGNGNR1SAFPGEGRKGTSWY2PMFY1QVKRDG1RVHD1LCGDLEVIVA	/NCGR_SEQ_ID=MMETSP1352-20130426|10791 /TAXON_ID=265584 /ORGANISM="Stauroneis constricta, Strain CCMP1120" /LENGTH=1022	31	31
MRM1	CAMNT_0038667729	96	202	1436	1140	KSYTFPYKLFDLMEHATGEGGSAGSVVSWLAGGTTFCVHDHARFAAEFLPTHFGHHNFRSFDRQLNFWGFXVLSPRHINNKSFGGKTWQHPFFQKDRRHLLGLVVRK	KNDPFPKKLFRILEEAHEKGGE--DIISFLPHGKTFAVHDITRFVDEVMPKSFSTARFSSFLRQLNFYGFRRVS------EPDGSFSYYHELFHRDNKGACDSIKRK	7e-11	72.4	176	107	37.38	40	59	56	2	8	52.34	0/-3	1SNYDTP2YK3DRLIML1HE1THGEEK2SEA-G-SDVIVI1WF1APGH1TK2CA3HIAT2AVAD1FVLM1TKHS1GSHTHANR1RS2DL5WY2XRVRLV1P-R-H-I-N-N-KESPFD1GSKFTSWYQY1PEFL1QHKR1RNRKHGLALCGDLSVIVK2	/NCGR_SEQ_ID=MMETSP0009_2-20130614|2348 /TAXON_ID=210454 /ORGANISM="Grammatophora oceanica, Strain CCMP 410" /LENGTH=1825	28	28
MRM1	CAMNT_0003380253	99	201	1412	1128	TFPYKLFDLMEHATGEGGSAGSVVSWLAGGTTFCVHDHARFAAEFLPTHFGHHNFRSFDRQLNFWGFXVLSPRHINNKSFGGKTWQHPFFQKDRRHLLGLVVR	TFPYKVYDMLEFAESSGNT--DICSWLPTGDSFVIHDRKLFTEFILPRFFLHKKWRSFTRQLNIWCFKRDFSVTVSD------AYCHPFFKRGDVSKLCCVER	7e-11	72	175	103	35.92	37	58	52	2	8	50.49	0/-3	5LVFY1LMML1HF1TEGSES1GNSTA-G-SDVIVC3APGT1TDTS1CVVI2HRAKRL1ATAEEFFI2TRHF1GL1HKNKFW3DT4FI1GC1XKVRLDSFPSRVHTIVNSNDK-S-F-G-G-K-TAWYQC4QKKRDGRDRVHSLK1GCLC1VE1	/NCGR_SEQ_ID=MMETSP0319-20121206|16084 /TAXON_ID=267567 /ORGANISM="Skeletonema marinoi, Strain SM1012Hels-07" /LENGTH=1612	27	27
MRM1	CAMNT_0011116849	104	192	1182	1448	LFDLMEHATGEGGSAGSVVSWLAGGTTFCVHDHARFAAEFLPTHFGHH--NFRSFDRQLNFWGFXVLSPRHINNKSFGGKTWQHPFFQKDR	LYNLIEHASWNG--HGDIVSWSEQGCAFIIHDHARLATELLGLHFTCHSDNHVSFIRRIIDWNFLKISPAAIKYTSPGGLSFMHPFFERGK	7e-11	72.4	176	91	42.86	39	48	53	2	4	58.24	0/3	1FYDN1MI3TSGWEN1G-S-AH1SDVI3LSAEGQ1TCTA1CIVI5FL1AT1FL1PGTL2GTHC1-S-D1FHRV2DI1QRLINIFD1GN1XLVKLI2RAHA1NKNYKT1FP2KLTSWFQM4QEKRDGRK	/NCGR_SEQ_ID=MMETSP0733-20121128|9885 /TAXON_ID=186038 /ORGANISM="Fragilariopsis kerguelensis, Strain L26-C5" /LENGTH=1836	23	23
MRM1	CAMNT_0050141935	84	201	29	367	MPTKLTQAQIHSKSYT--FPYKLFDLMEHATGEGGSAGSVVSWLAGGTTFCVHDHARFAAEFLPTHFGHHNFRSFDRQLNFWGFXVLSPRHINNKSFGGKTWQHPFFQKDRRHLLGLVVR	IPTTMAQAPSCKKIETEPFPVKLYNILEMESDLGSHKS--LSWTPDGKSFVILDREKFMSQVVPLFFKQTKFRSFTRQLNIWGFEAIAFGNQNNGA-----WRHEYFIRGQPELLKCMER	7e-11	70.1	170	120	32.5	39	72	62	3	9	51.67	0/2	MI2KTLMTA2QPISHCSK1SIYE1-E-P2YV2FYDNLIML1HMAETSGDEL1GSSHAKGSS-V-VL2LTAPGD1TKTS1CVVIHL1HRAERK1AMASEQFVLV1TLHF1GKHQHTNK4DT4FI3XEVALISAPFRGHNIQ2KGSAF-G-G-K-T-1QR1PEFY1QIKRDGRQRPHE2GKLCVMVE1	/NCGR_SEQ_ID=MMETSP1413-20130829|22349 /ASSEMBLY_ACC=CAM_ASM_000913 /TAXON_ID=67004 /ORGANISM="Thalassiosira weissflogii, Strain CCMP1010" /LENGTH=803	31	31
MRM1	CAMNT_0052337553	119	209	246	533	GSVVSWLAGGTTFCVHDHARFAAEFLPTHFGHHNFRSFDRQLNFWGFXVLS--PRHINN--KSFGGKTW--QHPFFQKDRRHLLGLVVRKTVSKSSP	STVSSWSEDGTTFVVKDTEKFATDIIPQFFKHNNFSSFVRQLNFYGFRKIKTDPIKINTDIDDLESKYWRFRHEKFQRGRPDLLG-EIRKANQTESP	8e-11	72.4	176	97	42.27	41	49	51	4	7	52.58	0/3	GSST1VS2LSAEGD4CV1HK1HTAERK2ATEDFILI1TQHF1GK1HN2RS2DV5WY2XRVKLISK-T-D1RIHK2NT-D-IKDSDFLGEGS1TY1-R-FQR1PEFK2KRDG1RPHD3L-VEVI2TAVNSQKTSE2	/NCGR_SEQ_ID=MMETSP0705-20130205|70172 /ASSEMBLY_ACC=CAM_ASM_000646 /TAXON_ID=33640 /ORGANISM="Asterionellopsis glacialis, Strain CCMP134" /LENGTH=2593	24	24
MRM1	CAMNT_0040388347	119	209	217	504	GSVVSWLAGGTTFCVHDHARFAAEFLPTHFGHHNFRSFDRQLNFWGFXVLS--PRHINN--KSFGGKTW--QHPFFQKDRRHLLGLVVRKTVSKSSP	STVSSWSEDGTTFVVKDTEKFATDIIPQFFKHNNFSSFVRQLNFYGFRKIKTDPIKINTDIDDLESKYWRFRHEKFQRGRPDLLG-EIRKANQTESP	8e-11	72.4	176	97	42.27	41	49	51	4	7	52.58	0/1	GSST1VS2LSAEGD4CV1HK1HTAERK2ATEDFILI1TQHF1GK1HN2RS2DV5WY2XRVKLISK-T-D1RIHK2NT-D-IKDSDFLGEGS1TY1-R-FQR1PEFK2KRDG1RPHD3L-VEVI2TAVNSQKTSE2	/NCGR_SEQ_ID=MMETSP0708-20121125|6853 /TAXON_ID=33640 /ORGANISM="Asterionellopsis glacialis, Strain CCMP134" /LENGTH=2625	24	24
MRM1	CAMNT_0050163907	84	201	765	427	MPTKLTQAQIHSKSYT--FPYKLFDLMEHATGEGGSAGSVVSWLAGGTTFCVHDHARFAAEFLPTHFGHHNFRSFDRQLNFWGFXVLSPRHINNKSFGGKTWQHPFFQKDRRHLLGLVVR	IPTTMAQAPSCKKIETEPFPVKLYNILEMESDLGSHKS--LSWTPDGKSFVILDREKFMSQVVPLFFKQTKFRSFTRQLNIWGFEAIAFGNQNNGA-----WRHEYFIRGQPELLKCMER	8e-11	70.1	170	120	32.5	39	72	62	3	9	51.67	0/-1	MI2KTLMTA2QPISHCSK1SIYE1-E-P2YV2FYDNLIML1HMAETSGDEL1GSSHAKGSS-V-VL2LTAPGD1TKTS1CVVIHL1HRAERK1AMASEQFVLV1TLHF1GKHQHTNK4DT4FI3XEVALISAPFRGHNIQ2KGSAF-G-G-K-T-1QR1PEFY1QIKRDGRQRPHE2GKLCVMVE1	/NCGR_SEQ_ID=MMETSP1414-20130829|2278 /ASSEMBLY_ACC=CAM_ASM_000914 /TAXON_ID=67004 /ORGANISM="Thalassiosira weissflogii, Strain CCMP1010" /LENGTH=789	31	31
MRM1	CAMNT_0040335135	119	209	130	417	GSVVSWLAGGTTFCVHDHARFAAEFLPTHFGHHNFRSFDRQLNFWGFXVLS--PRHINN--KSFGGKTW--QHPFFQKDRRHLLGLVVRKTVSKSSP	STVSSWSEDGTTFVVKDTEKFATDIIPQFFKHNNFSSFVRQLNFYGFRKIKTDPIKINTDIDDLESKYWRFRHEKFQRGRPDLLG-EIRKANQTESP	8e-11	72.4	176	97	42.27	41	49	51	4	7	52.58	0/1	GSST1VS2LSAEGD4CV1HK1HTAERK2ATEDFILI1TQHF1GK1HN2RS2DV5WY2XRVKLISK-T-D1RIHK2NT-D-IKDSDFLGEGS1TY1-R-FQR1PEFK2KRDG1RPHD3L-VEVI2TAVNSQKTSE2	/NCGR_SEQ_ID=MMETSP0706-20130129|19063 /TAXON_ID=33640 /ORGANISM="Asterionellopsis glacialis, Strain CCMP134" /LENGTH=2400	24	24
MRM1	CAMNT_0040327073	119	209	2518	2231	GSVVSWLAGGTTFCVHDHARFAAEFLPTHFGHHNFRSFDRQLNFWGFXVLS--PRHINN--KSFGGKTW--QHPFFQKDRRHLLGLVVRKTVSKSSP	STVSSWSEDGTTFVVKDTEKFATDIIPQFFKHNNFSSFVRQLNFYGFRKIKTDPIKINTDIDDLESKYWRFRHEKFQRGRPDLLG-EIRKANQTESP	8e-11	72.4	176	97	42.27	41	49	51	4	7	52.58	0/-2	GSST1VS2LSAEGD4CV1HK1HTAERK2ATEDFILI1TQHF1GK1HN2RS2DV5WY2XRVKLISK-T-D1RIHK2NT-D-IKDSDFLGEGS1TY1-R-FQR1PEFK2KRDG1RPHD3L-VEVI2TAVNSQKTSE2	/NCGR_SEQ_ID=MMETSP0706-20130129|15032 /TAXON_ID=33640 /ORGANISM="Asterionellopsis glacialis, Strain CCMP134" /LENGTH=2735	24	24
MRM1	CAMNT_0022945465	99	201	1375	1091	TFPYKLFDLMEHATGEGGSAGSVVSWLAGGTTFCVHDHARFAAEFLPTHFGHHNFRSFDRQLNFWGFXVLSPRHINNKSFGGKTWQHPFFQKDRRHLLGLVVR	TFPYKVYDMLEFAESSGNT--DICSWLPTGDSFVIHDRKLFTEFILPRFFLHKKWRSFTRQLNIWCFKRDFSVTVSD------AYCHPFFKRGDVSKLCCVER	8e-11	72	175	103	35.92	37	58	52	2	8	50.49	0/-2	5LVFY1LMML1HF1TEGSES1GNSTA-G-SDVIVC3APGT1TDTS1CVVI2HRAKRL1ATAEEFFI2TRHF1GL1HKNKFW3DT4FI1GC1XKVRLDSFPSRVHTIVNSNDK-S-F-G-G-K-TAWYQC4QKKRDGRDRVHSLK1GCLC1VE1	/NCGR_SEQ_ID=MMETSP1040-20121108|11710 /TAXON_ID=267567 /ORGANISM="Skeletonema marinoi, Strain FE60" /LENGTH=1688	27	27
MRM1	CAMNT_0004778379	82	210	46	477	SPMPTKLTQAQIHSKSYTFPYKLFDLMEHATGEGGSAGSVVSWLAGGTTFCVHDHARFAAEFLPTHFGHHNFRSFDRQLNFWGFX-------VL-----SPRHINNKSFGGKTWQHPFFQKDRRHLLGLVVRKTV-----SKSSPG	APSKQNSTSSKKNSRGLTFPLKLHQLICDANENGYE--DVISWLPDGKKFKVHDRTKFANEIMPTFLGTSKYRSFQKNLNMWSFSNGSRGGVVLDGEGGAPLMSDTDSCTKGVYFHPFFIRDAPSFCHRMIRQAVYIKRKKKTPPG	8e-11	68.9	167	146	32.19	47	80	66	4	19	45.21	0/1	SA1MSPKTQKNLS1QSASQKIKHN1KRSGYL3YL2FHDQ1MIECHD1TNGEEN1GYSEA-G-SD1VI3APGD1TKTK1CK3HRATRK2AN1FILM2HFFL1HTHSNKFY3DQRKQN2FM1GS1XS-N-G-S-R-G-G-V2-D-G-E-G-GSA1RLHMISNDNTKD1FCGTGKKGTVWYQF4QIKR1RARPHSLFLCGHLRVMVI1KQTA1-Y-I-K-R-KSK1STSP2	/NCGR_SEQ_ID=MMETSP0472-20121206|41904 /TAXON_ID=693140 ORGANISM="Tiarina fusus, Strain LIS" /NCGR_SAMPLE_ID=MMETSP0472 /ASSEMBLY_ACC=CAM_ASM_000603 /LENGTH=537	34	34
MRM1	CAMNT_0040320955	119	209	218	505	GSVVSWLAGGTTFCVHDHARFAAEFLPTHFGHHNFRSFDRQLNFWGFXVLS--PRHINN--KSFGGKTW--QHPFFQKDRRHLLGLVVRKTVSKSSP	STVSSWSEDGTTFVVKDTEKFATDIIPQFFKHNNFSSFVRQLNFYGFRKIKTDPIKINTDIDDLESKYWRFRHEKFQRGRPDLLG-EIRKANQTESP	8e-11	72.4	176	97	42.27	41	49	51	4	7	52.58	0/2	GSST1VS2LSAEGD4CV1HK1HTAERK2ATEDFILI1TQHF1GK1HN2RS2DV5WY2XRVKLISK-T-D1RIHK2NT-D-IKDSDFLGEGS1TY1-R-FQR1PEFK2KRDG1RPHD3L-VEVI2TAVNSQKTSE2	/NCGR_SEQ_ID=MMETSP0706-20130129|11973 /TAXON_ID=33640 /ORGANISM="Asterionellopsis glacialis, Strain CCMP134" /LENGTH=2919	24	24
MRM1	CAMNT_0048257467	84	201	770	432	MPTKLTQAQIHSKSYT--FPYKLFDLMEHATGEGGSAGSVVSWLAGGTTFCVHDHARFAAEFLPTHFGHHNFRSFDRQLNFWGFXVLSPRHINNKSFGGKTWQHPFFQKDRRHLLGLVVR	IPTTMAQAPSCKKIETEPFPVKLYNILEMESDLGSHKS--LSWTPDGKSFVILDREKFMSQVVPLFFKQTKFRSFTRQLNIWGFEAIAFGNQNNGA-----WRHEYFIRGQPELLKCMER	8e-11	70.1	170	120	32.5	39	72	62	3	9	51.67	0/-3	MI2KTLMTA2QPISHCSK1SIYE1-E-P2YV2FYDNLIML1HMAETSGDEL1GSSHAKGSS-V-VL2LTAPGD1TKTS1CVVIHL1HRAERK1AMASEQFVLV1TLHF1GKHQHTNK4DT4FI3XEVALISAPFRGHNIQ2KGSAF-G-G-K-T-1QR1PEFY1QIKRDGRQRPHE2GKLCVMVE1	/NCGR_SEQ_ID=MMETSP0898_2-20130426|19077 /ASSEMBLY_ACC=CAM_ASM_000547 /TAXON_ID=67004 /ORGANISM="Thalassiosira weissflogii, Strain CCMP1010" /LENGTH=793	31	31
MRM1	CAMNT_0006787221	99	211	4950	4648	TFPYKLFDLMEHATGEGGSAGSVVSWLAGGTTFCVHDHARFAAEFLPTHFGHHNFRSFDRQLNFWGFXVLSPRHINNKSFGGKTWQHPFFQKDRRHLLGLVVRKTVSKSSPGG	SFLEKLMKMLEEENPD------IVTWTAGGDSFVICDQQRFAGEVLPKYFRSAKWNSFQRQLNLYNF------YVHNKTFDRLVYANPLFRRGRVDMIRLIKRSPVKRKVDGG	8e-11	72.4	176	113	31.86	36	65	59	2	12	52.21	0/-3	TS1PLYE2FMDKLMML1HEAETNGPEDG-G-S-A-G-S-VI1ST1LT3TDTS1CVVIHC1HQAQ3AG1FV2TKHY1GRHSHANKFWRN2DQ4FLWYGN1X-V-L-S-P-R-HYIVNH2ST1GDGRKLTVWYQAHN1FL1QRKRDG1RVHDLMLIGR1VIVK1KSTP1SKKRSKSVPD2	/NCGR_SEQ_ID=MMETSP1163-20130328|2684 /TAXON_ID=124430 /ORGANISM="Phaeomonas parva, Strain CCMP2877" /LENGTH=5054	30	30
MRM1	CAMNT_0022902547	99	201	361	645	TFPYKLFDLMEHATGEGGSAGSVVSWLAGGTTFCVHDHARFAAEFLPTHFGHHNFRSFDRQLNFWGFXVLSPRHINNKSFGGKTWQHPFFQKDRRHLLGLVVR	TFPYKVYDMLEFAESSGNT--DICSWLPTGDSFVIHDRKLFTEFILPRFFLHKKWRSFTRQLNIWCFKRDFSVTVSD------AYCHPFFKRGDVSKLCCVER	8e-11	72	175	103	35.92	37	58	52	2	8	50.49	0/1	5LVFY1LMML1HF1TEGSES1GNSTA-G-SDVIVC3APGT1TDTS1CVVI2HRAKRL1ATAEEFFI2TRHF1GL1HKNKFW3DT4FI1GC1XKVRLDSFPSRVHTIVNSNDK-S-F-G-G-K-TAWYQC4QKKRDGRDRVHSLK1GCLC1VE1	/NCGR_SEQ_ID=MMETSP1039-20121108|11934 /TAXON_ID=267567 /ORGANISM="Skeletonema marinoi, Strain FE7" /LENGTH=1743	27	27
MRM1	CAMNT_0027457149	99	201	1392	1108	TFPYKLFDLMEHATGEGGSAGSVVSWLAGGTTFCVHDHARFAAEFLPTHFGHHNFRSFDRQLNFWGFXVLSPRHINNKSFGGKTWQHPFFQKDRRHLLGLVVR	TFPYKVYDMLEFAESSGNT--DICSWLPTGDSFVIHDRKLFTEFILPRFFLHKKWRSFTRQLNIWCFKRDFSVTVSD------AYCHPFFKRGDVSKLCCVER	8e-11	72	175	103	35.92	37	58	52	2	8	50.49	0/-2	5LVFY1LMML1HF1TEGSES1GNSTA-G-SDVIVC3APGT1TDTS1CVVI2HRAKRL1ATAEEFFI2TRHF1GL1HKNKFW3DT4FI1GC1XKVRLDSFPSRVHTIVNSNDK-S-F-G-G-K-TAWYQC4QKKRDGRDRVHSLK1GCLC1VE1	/NCGR_SEQ_ID=MMETSP0920-20130426|6812 /TAXON_ID=267567 /ORGANISM="Skeletonema marinoi, Strain skelA" /LENGTH=1660	27	27
MRM1	CAMNT_0004096635	120	205	833	561	SVVSWLAGGTTFCVHDHARFAAEFLPTHFGHHNFRSFDRQLNFWGFXVLSPRHINNKSFGGKT-----WQHPFFQKDRRHLLGLVVRKTVS	SIATWSPTGDNFVVKNVEKFASNILPMYFKHSNFSSFARQLNFYGFRKLKAEPILTADFDARTACYVRFYHEHFQKDRPELLANIKRATKS	8e-11	71.6	174	91	40.66	37	49	47	1	5	51.65	0/-3	1VIVAST1LSAPGT1TDTN1CV1HKDNHVAERK2ASENFI2TMHY1GK1HS2RS2DA5WY2XRVK1SKPAREHP1NLNTKASD1GDGAKR1-A-C-Y-V-RWFQY1PEFH5RPHE2GALNVIVK1KA1VK1	/NCGR_SEQ_ID=MMETSP0397-20121206|16110 /TAXON_ID=216820 /ORGANISM="Cyclophora tenuis, Strain ECT3854" /LENGTH=1333	22	22
MRM1	CAMNT_0042586643	120	209	2764	2480	SVVSWLAGGTTFCVHDHARFAAEFLPTHFGHHNFRSFDRQLNFWGFXVLS--PRHINNK--SFGGKTW--QHPFFQKDRRHLLGLVVRKTVSKSSP	TVASWSEDGTTFVVKDTEKFATDIIPQFFKHNNFSSFVRQLNFYGFRKIKTDPIKINTAIDDLESKYWRFRHDKFQRGRPDLLG-EIRKANQTESP	8e-11	72.4	176	96	42.71	41	48	51	4	7	53.12	0/-1	ST1VA2LSAEGD4CV1HK1HTAERK2ATEDFILI1TQHF1GK1HN2RS2DV5WY2XRVKLISK-T-D1RIHK2NTKA-I-DSDFLGEGS1TY1-R-FQR1PDFK2KRDG1RPHD3L-VEVI2TAVNSQKTSE2	/NCGR_SEQ_ID=MMETSP1394-20130617|4859 /TAXON_ID=33640 /ORGANISM="Asterionellopsis glacialis, Strain CCMP1581" /LENGTH=2989	23	23
MRM1	CAMNT_0048319757	84	201	791	453	MPTKLTQAQIHSKSYT--FPYKLFDLMEHATGEGGSAGSVVSWLAGGTTFCVHDHARFAAEFLPTHFGHHNFRSFDRQLNFWGFXVLSPRHINNKSFGGKTWQHPFFQKDRRHLLGLVVR	IPTTMAQAPSCKKIETEPFPVKLYNILEMESDLGSHKS--LSWTPDGKSFVILDREKFMSQVVPLFFKQTKFRSFTRQLNIWGFEAIAFGNQNNGA-----WRHEYFIRGQPELLKCMER	9e-11	70.1	170	120	32.5	39	72	62	3	9	51.67	0/-3	MI2KTLMTA2QPISHCSK1SIYE1-E-P2YV2FYDNLIML1HMAETSGDEL1GSSHAKGSS-V-VL2LTAPGD1TKTS1CVVIHL1HRAERK1AMASEQFVLV1TLHF1GKHQHTNK4DT4FI3XEVALISAPFRGHNIQ2KGSAF-G-G-K-T-1QR1PEFY1QIKRDGRQRPHE2GKLCVMVE1	/NCGR_SEQ_ID=MMETSP0900_2-20130426|3222 /ASSEMBLY_ACC=CAM_ASM_000549 /TAXON_ID=67004 /ORGANISM="Thalassiosira weissflogii, Strain CCMP1010" /LENGTH=814	31	31
MRM1	CAMNT_0040372077	119	209	244	531	GSVVSWLAGGTTFCVHDHARFAAEFLPTHFGHHNFRSFDRQLNFWGFXVLS--PRHINN--KSFGGKTW--QHPFFQKDRRHLLGLVVRKTVSKSSP	STVSSWSEDGTTFVVKDTEKFATDIIPQFFKHNNFSSFVRQLNFYGFRKIKTDPIKINTDIDDLESKYWRFRHEKFQRGRPDLLG-EIRKANQTESP	9e-11	72.4	176	97	42.27	41	49	51	4	7	52.58	0/1	GSST1VS2LSAEGD4CV1HK1HTAERK2ATEDFILI1TQHF1GK1HN2RS2DV5WY2XRVKLISK-T-D1RIHK2NT-D-IKDSDFLGEGS1TY1-R-FQR1PEFK2KRDG1RPHD3L-VEVI2TAVNSQKTSE2	/NCGR_SEQ_ID=MMETSP0707-20130614|37909 /TAXON_ID=33640 /ORGANISM="Asterionellopsis glacialis, Strain CCMP134" /LENGTH=4778	24	24
MRM1	CAMNT_0025892577	99	201	1608	1892	TFPYKLFDLMEHATGEGGSAGSVVSWLAGGTTFCVHDHARFAAEFLPTHFGHHNFRSFDRQLNFWGFXVLSPRHINNKSFG---GKTWQHPFFQKDRRHLLGLVVR	TFPYKVYDMLEFAESSGNT--NICSWLPSGDSFVIHDRKLFTEFILPRFFLHKKWRSFTRQLNIWCFK---------RDFSVTVSDAFCHPFFKRGDVAKLSCVER	9e-11	72.4	176	106	35.85	38	54	52	3	14	49.06	0/3	5LVFY1LMML1HF1TEGSES1GNSTA-G-SNVIVC3APGS1TDTS1CVVI2HRAKRL1ATAEEFFI2TRHF1GL1HKNKFW3DT4FI1GC1XKV-L-S-P-R-H-I-N-N-KRSD1GS-V-T-VGSKDTAWFQC4QKKRDGRDRVHALK1GSLC1VE1	/NCGR_SEQ_ID=MMETSP0603-20130417|71233 /TAXON_ID=216823 /ORGANISM="Skeletonema menzelii, Strain CCMP793" /LENGTH=2967	27	27
MRM1	CAMNT_0027423145	99	201	1368	1084	TFPYKLFDLMEHATGEGGSAGSVVSWLAGGTTFCVHDHARFAAEFLPTHFGHHNFRSFDRQLNFWGFXVLSPRHINNKSFGGKTWQHPFFQKDRRHLLGLVVR	TFPYKVYDMLEFAESSGNT--DICSWLPTGDSFVIHDRKLFTEFILPRFFLHKKWRSFTRQLNIWCFKRDFSVTVSD------AYCHPFFKRGDVSKLCCVER	9e-11	72	175	103	35.92	37	58	52	2	8	50.49	0/-3	5LVFY1LMML1HF1TEGSES1GNSTA-G-SDVIVC3APGT1TDTS1CVVI2HRAKRL1ATAEEFFI2TRHF1GL1HKNKFW3DT4FI1GC1XKVRLDSFPSRVHTIVNSNDK-S-F-G-G-K-TAWYQC4QKKRDGRDRVHSLK1GCLC1VE1	/NCGR_SEQ_ID=MMETSP0918-20130131|7820 /TAXON_ID=267567 /ORGANISM="Skeletonema marinoi, Strain skelA" /LENGTH=1685	27	27
MRM1	CAMNT_0020453245	95	190	4	270	SKSYTFPYKLFDLMEHATGEGGSAGSVVSWLAGGTTFCVHDHARFAAEFLPTHFGHHNFRSFDRQLNFWGFXVLSPRHINNKSFGGKTWQHPFFQK	AQQLRFPWKLHLLLERCE-QTPSQASIMSWMPDGKSFRVHDKERFSQEILPVFFGTKNFKTFQRNLNLWGFTRVS------KGPQKDVCSHPLFLK	9e-11	71.2	173	96	38.54	37	52	50	2	7	52.08	0/1	SAKQSQYLTR2YW2FHDL1ML1HRACTEG-EQGTGP1AQGA1VIVM2LMAPGD1TKTS1CR3HKAE2ASAQ1FI2TVHF2HTHK2RKST1DQ1QN2FL3XTVRLV1P-R-H-I-N-N-1SGFPGQGKKDTVWCQS2FL1QL1	/NCGR_SEQ_ID=MMETSP0745-20121128|9833 /TAXON_ID=913974 /ORGANISM="Nitzschia punctata, Strain CCMP561" /LENGTH=1104	25	25
MRM1	CAMNT_0042660729	99	201	276	560	TFPYKLFDLMEHATGEGGSAGSVVSWLAGGTTFCVHDHARFAAEFLPTHFGHHNFRSFDRQLNFWGFXVLSPRHINNKSFGGKTWQHPFFQKDRRHLLGLVVR	TFPYKVYDMLEFAESSGNT--DICSWLPTGDSFVIHDRKLFTEFILPRFFLHKKWRSFTRQLNIWCFKRDFSVTVSD------AYCHPFFKRGDVSKLCCVER	1e-10	71.6	174	103	35.92	37	58	52	2	8	50.49	0/3	5LVFY1LMML1HF1TEGSES1GNSTA-G-SDVIVC3APGT1TDTS1CVVI2HRAKRL1ATAEEFFI2TRHF1GL1HKNKFW3DT4FI1GC1XKVRLDSFPSRVHTIVNSNDK-S-F-G-G-K-TAWYQC4QKKRDGRDRVHSLK1GCLC1VE1	/NCGR_SEQ_ID=MMETSP1428-20130617|3666 /TAXON_ID=267567 /ORGANISM="Skeletonema marinoi, Strain UNC1201" /LENGTH=1701	27	27
MRM1	CAMNT_0044413439	99	201	174	467	TFPYKLFDLMEHATGEGGSAGS-VVSWLAGGTTFCVHDHARFAAEFLPTHFGHHNFRSFDRQLNFWGFXVLSPRHINNKSFGGKTWQHPFFQKDRRHLLGLVVR	SFPVKLYELVEGSSRNAQSEEELVVSWCEGGLAFIVRDLSRFCEEVLPQHFCHNKWASFIRQLNLYGF-----QRITQGQSSGAYW-HKYFQRGQPQLLRGITR	1e-10	72	175	104	39.42	41	56	56	3	7	53.85	0/3	TS2YV2FYDE1MV1HGASTSGRENGAGQ1AEGESE-L4LCAE2TLTA1CI1HR1HLAS2ACAE1FV2TQ2GC1HNNKFWRA2DI4FLWY2X-V-L-S-P-RQHR1NTNQKGSQFSGS1KATY1Q-1PKFY2KRDGRQRPHQ2GRLGVIVT1	/NCGR_SEQ_ID=MMETSP1467-20131203|98968 /TAXON_ID=1462469 ORGANISM="Undescribed Undescribed, Strain CCMP2135" /LENGTH=2807	27	27
MRM1	CAMNT_0004747085	87	208	1169	828	KLTQAQIHSKSYT-FPYKLFDLMEHATGEGGSAGSVVSWLAGGTTFCVHDHARFAAEFLPTHFGHHNFRSFDRQLNFWGFXVLSPRHINNKSFGGKTWQHPFFQKDRRHLLGLVVRKTVSKSS	KMPRAKKRSGSNAQFPVRLHDMMEFVEANG--LESVISWVLGGRGFMIHDPNKLV-EILSLFFGQTKYTSFRRQLNMWHFD----RIVHGPSKG--TFLHPYFVKGNRELCGLMSRQIKVRDS	1e-10	71.2	173	123	37.4	46	67	63	5	10	51.22	0/-3	1LMTPQR1QKIKHR1KG1YNTA-Q2YVKR1FH1LM2HFAVTEGAEN1G-S-ALGE2VI2LVAL2TRTG1CMVI2HPANRKFLAVA-1FI1PSTLHF2HQHTNKFYRT2DR4FM1GH1XDV-L-S-P-1HIIVNHNGKP1FK1G-K-1WFQL2FY1QV1DGRN1HE1LC2VMVS1KQTIVKSVKRSD1	/NCGR_SEQ_ID=MMETSP0472-20121206|26257 /TAXON_ID=693140 ORGANISM="Tiarina fusus, Strain LIS" /NCGR_SAMPLE_ID=MMETSP0472 /ASSEMBLY_ACC=CAM_ASM_000603 /LENGTH=1195	32	32
MRM1	CAMNT_0049041883	117	203	676	437	SAGSVVSWLAGGTTFCVHDHARFAAEFLPTHFGHHNFRSFDRQLNFWGFXVLSPRHINNKSFGGKTWQHPFFQKDRRHLLGLVVRKT	SLENIISWTAEGDSFIIKDCSAFSEQVLPKYFRHNNFSSFVRQLNMYDFKKIKTEH-------NITFSHRLFKKNKRNLLKYIHRQT	1e-10	69.3	168	87	35.63	31	49	50	1	7	57.47	0/-3	1ALGESNVIVI2LT1GE1TDTS1CIVIHK1HCASRA1ASAEEQFV2TKHY1GR1HN2RS2DV4FMWYGD1XKVKLISKPTRE1I-N-N-K-S-F-G-GNKI1WFQS1PRFL1QK1DNRK1HN2GKLYVIVH1KQ1	/NCGR_SEQ_ID=MMETSP1345-20130828|3858 /ASSEMBLY_ACC=CAM_ASM_000843 /TAXON_ID=342563 /ORGANISM="Fabrea Fabrea salina" /LENGTH=693	23	23
MRM1	CAMNT_0025510681	80	211	546	193	NPSPMPTKLTQAQIHSKSYTFPYKLFDLMEHATGEGGSAGSVVSWLAGGTTFCVHDHARFAAEFLPTHFGHHNFRSFDRQLNFWGFXVLSP-RHINNKSFGGKTWQHPFFQKDRRHLLGLVVRKTVSKSSPGG	DPSPREPQ-TSSSTSTQPKPFLAKLFKMVDEAETD-----NIVSWTPAGDALVVHDDEAFAQQLLPLHFKHNNFSSFVRQLNTYGFSKVDPDRWI---------FAHLHFRRDGREHIHLIQRKSSHRTTDKG	1e-10	68.9	167	133	33.08	44	73	68	4	16	51.13	0/-2	ND3MRPETPKQL-1QSASQSITHSSTKQSPYKTP1PLYA3DKLMMVEDHE1TEGTEDG-G-S-A-G-SNVI3LTAPGA1TDTAFLCV3HDAERA2AQEQFL2TL2GK1HN2RS2DV4FTWY2XSVKLVSD1-D1HW1N-N-K-S-F-G-G-K-T-WFQA1PLFH1QRKR1RG1HELHLIGH1VIVQ2TSVSSHKRSTSTPDGK1	/NCGR_SEQ_ID=MMETSP0164_2-20130417|7051 /TAXON_ID=221442 /ORGANISM="Coccolithus pelagicus ssp braarudi, Strain PLY182g" /LENGTH=616	34	34
MRM1	CAMNT_0042147363	100	211	508	182	FPYKLFDLMEHATGEGGSAGSVVSWLAGGTTFCVHDHARFAAEFLPTHFGHHNFRSFDRQLNFWGFXVLSPRHINNK-SFGGKTWQ--HPFFQKDRRHLLGLVVRKTVSKSSPGG	FLHKVYSILESVSGD------IACWSESGDSFVVKVPSRFAKEVLPQFFKTDNFSSFVRQLNFYGFRKVSADESSSRHNLDRRAWEFRHPKFLRERPDLLEQIKRRTYTESHPSA	1e-10	68.9	167	115	33.04	38	68	62	3	9	53.91	0/-1	1PLYH1LVFYDSLIML1HSAVTS1EDG-G-S-A-G-S-VIVASC1LSAEGS1TDTS1CV1HKDVHPAS3AK1FV2TQHF1GKHTHD2RS2DV5WY2XRVKLV1PARDHEISNSNSKR-HSNFLGDGRKRTA1QE-F-R2FK1QLKRDE1RPHD2GELQVIVK1KR1VYSTKE1SH1GSGA	/NCGR_SEQ_ID=MMETSP1104-20130614|5082 /TAXON_ID=33652 /ORGANISM="Cafeteria sp., Strain Caron Lab Isolate" /LENGTH=628	29	29
MRM1	CAMNT_0027247235	94	209	400	708	HSKSYTFPYKLFDLMEHATGEGGSAGSVVSWLAGGTTFCVHDHARFAAEFLPTHFGHHNFRSFDRQLNFWGFXVLSPRHINNKSFG-GKTWQHPFFQKDRRHLLGLVVRKTVSKSSP	YKRAKAFPQILLEILSDP-----DYVAIVSWLPGGKSFAVHDPTKFSTEILPKYFRRVIFRSFIRKLNRWGF-----RSVKRSVSGIGSTFEHKYFCRDQPEL----VAKMNCKSNP	1e-10	71.2	173	117	35.04	41	61	61	4	15	52.14	0/1	HYSKKRSAYKTA2YQKI1FLDELIMLESHDAPT-G-E-G-G-SDAYGVSAVI4AP2TKTS1CA3HPATRK1ASAT1FI2TKHY1GRHRHVNI4DI1QK2FR3X-V-L-S-P-1HSIVNKNRKSSVFS1-I1KS1WFQE1PKFY1QCKR1RQRPHE1L-G-L-V-1RA1TMVNSC2SN1	/NCGR_SEQ_ID=MMETSP0403-20120918|6259 /TAXON_ID=49265 /ORGANISM="Thalassiosira rotula, Strain CCMP3096" /LENGTH=1310	30	30
MRM1	CAMNT_0003470717	66	165	751	464	TTRTVQRRKATTTENPSPMPTKLTQAQIHSKSYTFPYKLFDLMEHATGEGGSAGSVVSWLAGGTTFCVHDHARFAAEFLPTHFGHHNFRSFDRQLNFWGF	TRKAIPRR--VTFETPSKSVAGMQEQQQFQQQQTFPFKLYNMLEYACD--SEFGSCISWTADGSEFIIHDKEAMMDNLAPMFFNQTKFRSFTRQLNIWGF	1e-10	69.7	169	100	37	37	59	51	2	4	51	0/-3	1TRRKTAVIQP2K-A-TV1TF1NT2PKMSPVTAKGLMTQQEAQ1IQHFSQKQSQYQ3YF2FYDNLMML1HY1TCGDE-G-GSSEAF2VCVI2LT1GD1TSTE1CIVI2HKAERAFMAMADENFLLA1TMHF1GNHQHTNK4DT4FI3	/NCGR_SEQ_ID=MMETSP0320-20121206|30919 /TAXON_ID=267567 /ORGANISM="Skeletonema marinoi, Strain SM1012Den-03" /LENGTH=792	26	26
MRM1	CAMNT_0042579849	121	205	861	592	VVSWLAGGTTFCVHDHARFAAEFLPTHFGHHNFRSFDRQLNFWGFXVLSPRHINNKSFGGKT-----WQHPFFQKDRRHLLGLVVRKTVS	IATWATNGDSFVVKDVNKFAGEVLPQYFKHSNFSSFARQLNFYGFRKVKAEPILTADFDSRTACYVRFYHEKFQKNRPDLLAQIKRATKS	1e-10	71.2	173	90	40	36	49	47	1	5	52.22	0/-3	VIVAST1LAATGN1TDTS1CV1HK1HVANRK2AG1FV2TQHY1GK1HS2RS2DA5WY2XRVKLVSKPAREHP1NLNTKASD1GDGSKR1-A-C-Y-V-RWFQY1PEFK3DN1RPHD2GALQVIVK1KA1VK1	/NCGR_SEQ_ID=MMETSP1394-20130617|1143 /TAXON_ID=33640 /ORGANISM="Asterionellopsis glacialis, Strain CCMP1581" /LENGTH=1283	22	22
MRM1	CAMNT_0003446531	99	201	1877	2161	TFPYKLFDLMEHATGEGGSAGSVVSWLAGGTTFCVHDHARFAAEFLPTHFGHHNFRSFDRQLNFWGFXVLSPRHINNKSFGGKTWQHPFFQKDRRHLLGLVVR	TFPYKVYDMLEFAESSGNT--DICSWLPTGDSFVIHDRKLFTEFILPRFFLHKKWRSFTRQLNIWCFKRDFSVTVSD------AYCHPFFKRGDVSKLCCVER	1e-10	72	175	103	35.92	37	58	52	2	8	50.49	0/2	5LVFY1LMML1HF1TEGSES1GNSTA-G-SDVIVC3APGT1TDTS1CVVI2HRAKRL1ATAEEFFI2TRHF1GL1HKNKFW3DT4FI1GC1XKVRLDSFPSRVHTIVNSNDK-S-F-G-G-K-TAWYQC4QKKRDGRDRVHSLK1GCLC1VE1	/NCGR_SEQ_ID=MMETSP0320-20121206|18826 /TAXON_ID=267567 /ORGANISM="Skeletonema marinoi, Strain SM1012Den-03" /LENGTH=3246	27	27
MRM1	CAMNT_0003446531	99	201	1370	1086	TFPYKLFDLMEHATGEGGSAGSVVSWLAGGTTFCVHDHARFAAEFLPTHFGHHNFRSFDRQLNFWGFXVLSPRHINNKSFGGKTWQHPFFQKDRRHLLGLVVR	TFPYKVYDMLEFAESSGNT--DICSWLPTGDSFVIHDRKLFTEFILPRFFLHKKWRSFTRQLNIWCFKRDFSVTVSD------AYCHPFFKRGDVSKLCCVER	1e-10	72	175	103	35.92	37	58	52	2	8	50.49	0/-2	5LVFY1LMML1HF1TEGSES1GNSTA-G-SDVIVC3APGT1TDTS1CVVI2HRAKRL1ATAEEFFI2TRHF1GL1HKNKFW3DT4FI1GC1XKVRLDSFPSRVHTIVNSNDK-S-F-G-G-K-TAWYQC4QKKRDGRDRVHSLK1GCLC1VE1	/NCGR_SEQ_ID=MMETSP0320-20121206|18826 /TAXON_ID=267567 /ORGANISM="Skeletonema marinoi, Strain SM1012Den-03" /LENGTH=3246	27	27
MRM1	CAMNT_0008253853	95	209	1592	1272	SKSYTFPYKLFDLMEHATGEGGSAGSVVSWLAGGTTFCVHDHARFAAEFLPTHFGHHNFRSFDRQLNFWGFXVLSPRHINNKSFGGKTWQHPFFQKDRRHL-LGLVVRKTVSKSSP	AQTKKFPYKLHGMMKYA--ERNSMDDIVSWMPGGKAFCVHKKELFCEQVLLIAFGDSSYKSFEKQLKNWSFQC-------DDIEIGKVYSNPSFMRGRKSLCIDWFSKNTKTKSTP	1e-10	71.6	174	116	32.76	38	68	61	3	10	52.59	0/-3	SAKQSTYKTK5FHDGLM1EKHY1T-G-1GRGN1AMGDSDVI3LMAP2TKTA4DKHKAERL1ACAEEQFV1PLTIHA2HDHSNSFYRK2DERK2NKFN1GS1XQVCL-S-P-R-H-I-N-NDKDSIFEGI2TVWYQSHN1FS1QMKRDG1RKHS1-CLIGDLWVFVSRKKN1VKST2ST1	/NCGR_SEQ_ID=MMETSP0142_2-20121227|41330 /TAXON_ID=44445 /ORGANISM="Pseudo-nitzschia australis, Strain 10249 10 AB" /LENGTH=1726	30	30
MRM1	CAMNT_0008199157	95	209	181	501	SKSYTFPYKLFDLMEHATGEGGSAGSVVSWLAGGTTFCVHDHARFAAEFLPTHFGHHNFRSFDRQLNFWGFXVLSPRHINNKSFGGKTWQHPFFQKDRRHL-LGLVVRKTVSKSSP	AQTKKFPYKLHGMMKYA--ERNSMDDIVSWMPGGKAFCVHKKELFCEQVLLIAFGDSSYKSFEKQLKNWSFQC-------DDIEIGKVYSNPSFMRGRKSLCIDWFSKNTKTKSTP	1e-10	71.6	174	116	32.76	38	68	61	3	10	52.59	0/1	SAKQSTYKTK5FHDGLM1EKHY1T-G-1GRGN1AMGDSDVI3LMAP2TKTA4DKHKAERL1ACAEEQFV1PLTIHA2HDHSNSFYRK2DERK2NKFN1GS1XQVCL-S-P-R-H-I-N-NDKDSIFEGI2TVWYQSHN1FS1QMKRDG1RKHS1-CLIGDLWVFVSRKKN1VKST2ST1	/NCGR_SEQ_ID=MMETSP0141_2-20121125|8864 /TAXON_ID=44445 /ORGANISM="Pseudo-nitzschia australis, Strain 10249 10 AB" /LENGTH=1737	30	30
MRM1	CAMNT_0027328341	75	209	175	549	ATTTENPSPMPTKLTQAQIHS---KSYTFPYKLFDLMEHATGEGGSAGSVVSWLAGGTTFCVHDHARFAAEFLPTHFGHHNFRSFDRQLNFWGFXVLSPRHINNKSFG-GKTWQHPFFQKDRRHLLGLVVRKTVSKSSP	SSTKQHPKPHSQAIANKRSSSGYKRAKAFPQILLEILSDP-----DYVAIVSWLPGGKSFAVHDPTKFSTEILPKYFRRVIFRSFIRKLNRWGF-----RSVKRSVSGIGSTFEHKYFCRDQPEL----VAKMNCKSNP	1e-10	70.9	172	139	32.37	45	76	70	5	18	50.36	0/1	ASTS1TKEQNH1SK1MHPSTQKALITAQNAKQRISHS1-G-Y-KKRSAYKTA2YQKI1FLDELIMLESHDAPT-G-E-G-G-SDAYGVSAVI4AP2TKTS1CA3HPATRK1ASAT1FI2TKHY1GRHRHVNI4DI1QK2FR3X-V-L-S-P-1HSIVNKNRKSSVFS1-I1KS1WFQE1PKFY1QCKR1RQRPHE1L-G-L-V-1RA1TMVNSC2SN1	/NCGR_SEQ_ID=MMETSP0404_2-20130426|34391 /TAXON_ID=49265 /ORGANISM="Thalassiosira rotula, Strain CCMP3096" /LENGTH=1123	35	35
MRM1	CAMNT_0000523929	100	195	191	460	FPYKLFDLMEHATGEGGSAGSVVSWLAGGTTFCVHDHARFAAEFLPTHFGHHNFRSFDRQLNFWGFXVLSPRHINNKSFGGKTWQHPFFQKDRRHL	FPYKLHQMLEETDEKGDSCTSIVSWLPDGLHFKVHDSNAFMXQIVPQYFKQKSYKSFLRQLHIYGFKRILKGHLQG------AFHHPKFIKGNRQL	1e-10	70.9	172	96	36.46	35	55	50	1	6	52.08	0/2	5FHDQLMML1HEATTDGEEK1GD1ACGT1VI4APGD1TLTH1CK3HSANRA1AMAXEQFILV1TQHY1GKHQHKNSFYRK2DL3NHFIWY2XKVRLISLPKRG1ILNQNGK-S-F-G-G-K-TAWFQH2FK1QI1DGRN1HQ1	/NCGR_SEQ_ID=MMETSP0017_2-20120614|7328 /TAXON_ID=2856 /ORGANISM="Cylindrotheca closterium" /LENGTH=1114	25	25
MRM1	CAMNT_0008083135	96	201	238	528	KSYTFPYKLFDLMEHATGEGGSAGSVVSWLAGGTTFCVHDHARFAAEFLPTHFGHHNFRSFDRQLNFWGFXVLSPRHINNKSFGGKTWQHPFFQKDRRHLLGLVVR	KEFQFPWKLYEMLQRADERNFS--DVVSWMPG-LCFKVHDVGSFVKLVMPYFFKQTKYKSFQRQLNLYGFTRVDFGH----SKGG--YRHPQFIKGKKHLLTSIVR	1e-10	71.6	174	106	37.74	40	57	58	4	9	54.72	0/1	1SEYFTQ2YW2FYDELMMLEQHR1TDGEERGNGF1A-G-SD4LMAP1G-TLTC1CK3HVAGRS1AVAKELFVLM1TYHF1GKHQHTNKFYRK2DQ4FLWY2XTVRLVSDPFRG1I-N-N-K-1FK2K-T-WYQR2FQ1QI1DGRKRK3GTLSVI2	/NCGR_SEQ_ID=MMETSP0139_2-20121125|1777 /TAXON_ID=44445 /ORGANISM="Pseudo-nitzschia australis, Strain 10249 10 AB" /LENGTH=1987	28	28
MRM1	CAMNT_0020456231	100	202	205	489	FPYKLFDLMEHATGEGGSAG--SVVSWLAGGTTFCVHDHARFAAEFLPTHFGHHNFRSFDRQLNFWGFXVLSPRHINNKSFGGKTWQHPFFQKDRRHLLGLVVRK	FPFKLYEMMQDA----GKCGFEDVVSWQPTNSSFKVYDTNRFVKEIMPKYFKQTRYKSFQRQLNIYGFQ----RIHDGPHRGG--YHHPYFLKDNPQLLKLIPRK	1e-10	71.6	174	105	39.05	41	52	58	4	12	55.24	0/1	2YF2FYDELM1EQHD1T-G-E-G-1SKAC1-F-ESD4LQAPGTGNTSTS1CK1HY1HTAN2AVAK1FILM1TKHY1GKHQHTNRFYRK2DQ4FIWY2XQV-L-S-P-1HIIHNDNGKPSHFR2K-T-WYQH2FY1QL2RNRPHQ2GK1VIVP2	/NCGR_SEQ_ID=MMETSP0745-20121128|11326 /TAXON_ID=913974 /ORGANISM="Nitzschia punctata, Strain CCMP561" /LENGTH=1931	30	27
MRM1	CAMNT_0020456231	91	206	970	1293	AQIHSKSYTFPYKLFDLMEHATGEGGSAGSVVSWLAGGTTFCVHDHARFAAEFLPTHFGHHNFRSFDRQLNFWGFXVLSPRHINNKSFGGKTWQHPFFQKDRRHLLGLVVRKTVSK	ATVGQNQHVFPWKLFKMLQEAPAKNFS--HIVSWVHNGEAFKVHNTKDFVQQVMPQYFDQTKYESFRRQLNLYGFT----RIVRGQHRG--VYSHPMFHRAHQDWCRYITRQQFSQ	2e-07	61.6	148	116	28.45	33	75	56	3	8	48.28	0/1	1QTIVHGSQKNSQYHTV2YW3DKLMMLEQHE1TPGAEKGNGF1A-G-SHVI3LVAHGN1TETA1CK2DNHTAKRD1AVAQEQFVLM1TQHY1GDHQHTNKFYRE2DR4FLWY2XTV-L-S-P-1HIIVNRNGKQSHFR1G-K-TVWYQS2FM1QHKRDARHRQHDLWLCGRLYVIVT1KQTQVF1KQ	/NCGR_SEQ_ID=MMETSP0745-20121128|11326 /TAXON_ID=913974 /ORGANISM="Nitzschia punctata, Strain CCMP561" /LENGTH=1931	30	30
MRM1	CAMNT_0008106223	100	209	192	497	FPYKLFDLMEHATGEGGSAGSVVSWLAGGTTFCVHDHARFAAEFLPTHFGHHNFRSFDRQLNFWGFXVLSPRHINNKSFGGKTWQHPFFQKDRRHL-LGLVVRKTVSKSSP	FPYKLHGMMKYA--ERNSMDDIVSWMPGGKAFCVHKKELFCEQVLLIAFGDSSYKSFEKQLKNWSFQC-------DDIEIGKVYSNPSFMRGRKSLCIDWFSKNTKTKSTP	1e-10	71.2	173	111	34.23	38	63	58	3	10	52.25	0/3	5FHDGLM1EKHY1T-G-1GRGN1AMGDSDVI3LMAP2TKTA4DKHKAERL1ACAEEQFV1PLTIHA2HDHSNSFYRK2DERK2NKFN1GS1XQVCL-S-P-R-H-I-N-NDKDSIFEGI2TVWYQSHN1FS1QMKRDG1RKHS1-CLIGDLWVFVSRKKN1VKST2ST1	/NCGR_SEQ_ID=MMETSP0139_2-20121125|13321 /TAXON_ID=44445 /ORGANISM="Pseudo-nitzschia australis, Strain 10249 10 AB" /LENGTH=1776	29	29
MRM1	CAMNT_0017344099	80	201	259	615	NPSPMPTKLTQAQ-----IHSKSYTFPYKLFDLMEHATGEGGSAGSVVSWLAGGTTFCVHDHARFAAEFLPTHFGHHNFRSFDRQLNFWGFXVLSPRHINNKSFGGKTWQHPFFQKDRRHLLGLVVR	NPLPMEKKAXKGEDDWHDLSEEELSFPFKLHLMLENASRDNYT--EVVSWVNDGTAFKVHDTVAFVKEVLPNYFDQSKYESFRRQLNLYHF----KRQSRGKDRG--VISHPSLRRGSRHLCKEIKR	1e-10	68.6	166	127	33.07	42	72	61	4	13	48.03	0/1	2SL2PETK1LATXQKAGQE-D-D-W-H-DILHSSEKESEYLTS2YF2FHDLLMML1HN1TSGREDGNGYSTA-G-SE4LVANGD2TA1CK3HTAVRA1AVAK1FV2TNHY1GDHQHSNKFYRE2DR4FLWYGH1X-V-L-S-PK1HQISNRNG1SDFR1G-K-TVWIQS2FSFLQRKRDGRS3LCGKLEVIVK1	/NCGR_SEQ_ID=MMETSP0120_2-20121206|5183 /TAXON_ID=160619 /ORGANISM="Kryptoperidinium foliaceum, Strain CCMP 1326" /LENGTH=628	32	32
MRM1	CAMNT_0001609359	100	209	1082	789	FPYKLFDLMEHATGEGGSAGSVVSWLAGGTTFCVHDHARFAAEFLPTHFGHHNFRSFDRQLNFWGFXVLSPRHINNKSFGGKTWQHPFFQKDRRHLLGLVVRKTVSKSSP	FPLKLFDLVSSESDD------IVTWSERGLGFIIVDSKRFASETVPKHFRHSKMSSFQRQLNLYGFQRVA------KGQDSGSYYHPQFQRGRPELVSEVKRLPQRKTKP	1e-10	70.9	172	110	35.45	39	59	55	2	12	50	0/-3	2YL5MVESHSAETSGDEDG-G-S-A-G-S-VI1ST1LSAEGR1TLTG1CIVIHV1HSAK3AS1FTLV1TK2GR1HSNKFMRS2DQ4FLWY2XQVRLVSAP-R-H-I-N-N-1SGFQGDGSKGTSWYQY2FQ2KRDG1RPHE1LVGSLE1VK1KLTPVQSR1STSK1	/NCGR_SEQ_ID=MMETSP0103-20121206|14778 /TAXON_ID=37642 ORGANISM="Paraphysomonas imperforata, Strain PA2" /NCGR_SAMPLE_ID=MMETSP0103 /ASSEMBLY_ACC=CAM_ASM_000201 /LENGTH=1102	29	29
MRM1	CAMNT_0040220921	99	201	324	608	TFPYKLFDLMEHATGEGGSAGSVVSWLAGGTTFCVHDHARFAAEFLPTHFGHHNFRSFDRQLNFWGFXVLSPRHINNKSFGGKTWQHPFFQKDRRHLLGLVVR	TFPYKVYDMLEFAESSGNT--DICSWLPTGDSFVIHDRKLFTEFILPRFFLHKKWRSFTRQLNIWCFKRDFSVTVSD------AYCHPFFKRGDVSKLCCVER	1e-10	71.2	173	103	35.92	37	58	52	2	8	50.49	0/3	5LVFY1LMML1HF1TEGSES1GNSTA-G-SDVIVC3APGT1TDTS1CVVI2HRAKRL1ATAEEFFI2TRHF1GL1HKNKFW3DT4FI1GC1XKVRLDSFPSRVHTIVNSNDK-S-F-G-G-K-TAWYQC4QKKRDGRDRVHSLK1GCLC1VE1	/NCGR_SEQ_ID=MMETSP0562-20120912|8109 /TAXON_ID=267566 /ORGANISM="Skeletonema dohrnii, Strain SkelB" /LENGTH=1760	27	27
MRM1	CAMNT_0010615975	97	204	153	437	SYTFPYKLFDLMEHATGEGGSAGSVVSWLAGGTTFCVHDHARFAAEFLPTHFGHHNFRSFDRQLNFWGFXVLSPRHINNKSFGGKTWQHPFFQKDRRHLLGLVVRKTV	SNTFPVKLFDLVSTEDE------AVVGWQCHGTSFQVRNMDKFVNEILPKHFKHNNFTSFQRQLNLYGFR-------RSASYDKGAYYHPQFQQGQRELAESIRRVLV	1e-10	71.6	174	108	38.89	42	53	55	2	13	50.93	0/3	1YN3YV5MVESHTAETDGEE-G-G-S-A-G-SA2SG1LQACGH2TS1CQ1HRDNHMADRK1AVAN1FI2TK2GK1HN2RT2DQ4FLWY2XRV-L-S-P-R-H-I-NRNSKA1FYGDGKKGTAWYQY2FQ2KQDGRQ1HE1LAGELSVIVR1KVTL1	/NCGR_SEQ_ID=MMETSP0117_2-20130122|3892 /TAXON_ID=400756 /ORGANISM="Durinskia baltica, Strain CSIRO CS-38" /LENGTH=3700	28	28
MRM1	CAMNT_0038778885	76	199	166	513	TTTENPSPMPTKLTQAQIH---SKSYTFPYKLFDLMEHATGEGGSAGSVVSWLAGGTTFCVHDHARFAAEFLPTHFGHHNFRSFDRQLNFWGFXVLSPRHINNKSFGGKTWQHPFFQKDRRHLLGLV	VTSRNASPVQTKPSSTSSHPFKGAKMNFAQKLFEILE----DPGNTD-IIKWLSGGKGWIMMDKKRFAAEVLPVYFKQTQFTSFTRKLSRWKFI-----RVPKGPYMG-AYYHKFFRRDRKYLCTLM	2e-10	70.9	172	127	32.28	41	72	65	5	14	51.18	0/1	TV1TSER1PA2MVPQ2LPTSQSATQSIS1-P-F-KSGKASKYMTN1PAYQ3DELIML1H-A-T-G-EDGP1SNATGDS-VIVISK2AS2TKTGFWCIVMHM1HKAK5FV2TVHY1GKHQHTNQ1RT2DT1QK1NSFR1GK1XIV-L-S-P-R-HRIVNPNKKGSPFYGM1K-TAWYQY1PK2QRKR2RKHY1LCGT1VM	/NCGR_SEQ_ID=MMETSP0149-20130528|50740 /TAXON_ID=122233 /ORGANISM="Chaetoceros debilis, Strain MM31A-1" /LENGTH=1284	32	32
MRM1	CAMNT_0000264873	99	201	302	586	TFPYKLFDLMEHATGEGGSAGSVVSWLAGGTTFCVHDHARFAAEFLPTHFGHHNFRSFDRQLNFWGFXVLSPRHINNKSFGGKTWQHPFFQKDRRHLLGLVVR	TFPYKVYDMLEFAESSGNT--DICSWLPTGDSFVIHDRKLFTEFILPRFFLHKKWRSFTRQLNIWCFKRDFSVTVSD------AYCHPFFKRGDVSKLCCVER	2e-10	71.2	173	103	35.92	37	58	52	2	8	50.49	0/2	5LVFY1LMML1HF1TEGSES1GNSTA-G-SDVIVC3APGT1TDTS1CVVI2HRAKRL1ATAEEFFI2TRHF1GL1HKNKFW3DT4FI1GC1XKVRLDSFPSRVHTIVNSNDK-S-F-G-G-K-TAWYQC4QKKRDGRDRVHSLK1GCLC1VE1	/NCGR_SEQ_ID=MMETSP0013_2-20120614|5806 /TAXON_ID=2843 ORGANISM="Skeletonema costatum, Strain 1716" /NCGR_SAMPLE_ID=MMETSP0013_2 /ASSEMBLY_ACC=CAM_ASM_000158 /LENGTH=1741	27	27
MRM1	CAMNT_0028458975	100	207	1785	1498	FPYKLFDLMEHATGEGGSAG--SVVSWLAGGTTFCVHDHARFAAEFLPTHFGHHNFRSFDRQLNFWGFXVLSPRHINNKSFGGKTWQHPFFQKDRRHLLGLVVRKTVSKS	FPMKLYELVD--------AGPPTVVSWSESGLSFLVSNTEIFCDEILPRHFRHNKLTSFQRQLNLYGFHRIS------KGIDAGRYRHPLFQRGRLDLLSSIKRETRGES	2e-10	71.2	173	110	37.27	41	53	57	3	16	51.82	0/-2	2YM2FYDE1MVEDH-A-T-G-E-G-G-S-2-P-PST4LSAEGS1TLTS1CL1HSDNHTAERI1ACAD1FI2TR2GR1HNNKFLRT2DQ4FLWY2XHVRLI1P-R-H-I-N-N-1SGFIGDGAKGTRWYQR2FL2KRDG1RLHD2GSLSVIVK1KE1VRSGKE1	/NCGR_SEQ_ID=MMETSP1174-20130828|69886 /TAXON_ID=35687 /ORGANISM="Dictyocha speculum, Strain CCMP1381" /LENGTH=1909	28	28
MRM1	CAMNT_0012964427	77	212	224	583	TTENPSPMPTKLTQAQIHSKSYTFPYKLFDLMEHATGEGGSAGSVVSWLAGGTTFCVHDHARFAAEFLPTHFGHHNFRSFDRQLNFWGFXVLSPRHINNKSFGGKTWQH-----PFFQKDRRHLLGLVVRKTVSKSSPGGA	TGTNPTPIFLKKT------------YKMIDSCDPA---------ICSWSPDGLSFIVKDPDTFASDIIPQYFDHNKFSSFARQLNFYGFRKIQTKPIKNSDYDETTAKHVTFFNEKFRKGRQDLLRQITRSTRSTGSSGNA	2e-10	71.6	174	141	32.62	46	69	65	3	26	46.1	0/2	1TGET2ST1MIPFTL1LK1Q-A-Q-I-H-S-K-S-Y-T-F-P-2LMFI1LSMCEDHP1T-G-E-G-G-S-A-G-S-VIVC2LSAPGD1TLTS1CI1HK1HPADRT2ASEDFILI1TQHY1GD1HNNK1RS2DA5WY2XRVKLISQPTRKHP1NK1KSSDFYGDGEKT1WAQK1-V-T-F-F-NPEFK1QR1DG1RQHD2GRLQVIVT1KS1VR1KTSG1PS1GN1	/NCGR_SEQ_ID=MMETSP1057-20121228|1399 /TAXON_ID=29205 /ORGANISM="Cyclotella meneghiniana, Strain CCMP 338" /LENGTH=2885	36	36
MRM1	CAMNT_0043955321	100	203	347	655	FPYKLFDLMEHATGEGGSAGSVVSWLAGGTTFCVHDHARFAAEFLPTHFGHHNFRSFDRQLNFWGF-----XVLSPRHINNKSFGGKTWQHPFFQKDRRHLLGLVVRKT	FPHTTYEMINNCNPD------LAEWTSDGEMFVVKDPDKFSREVIPEYFDHSKFESFTRQLNFYGFNKVESKVMRIKDIDQKTVNHVTFYNEHFKRNRKDLLGTIQRST	2e-10	70.9	172	109	30.28	33	65	58	2	11	53.21	0/2	2YHKTLTFYDELMMIENHNACTNGPEDG-G-S-A-G-S-VLVASE1LTASGD1TETM1CV1HK1HPADRK1ASAR1FVLI1TEHY1GD1HSNK1RE2DT5WY2-N-K-V-E-SXK1LMSRPIRKHD1NDNQ1STFVGNGHKV1WFQYHNPEFH1QKKRDN1RKHD3LTVIVQ1KS1	/NCGR_SEQ_ID=MMETSP1447-20131203|24088 /TAXON_ID=420782 /ORGANISM="Chaetoceros dichaeta, Strain CCMP1751" /LENGTH=1426	27	27
MRM1	CAMNT_0039096419	120	206	705	454	SVVSWLAGGTTFCVHDHARFAAEFLPTHFGHHNFRSFDRQLNFWGFXVLSPRHINNKSFGGKTWQHPFFQKDRRHLLGLVVRKTVSK	NVVSWLPSGVAFAVRDAGRFVAEVLPQYFRHTKLNSFQRQLNLYGFRCTS---YTKGPDANKVYRHEFFLRDRPELCMQMKRSYGSK	2e-10	68.9	167	87	41.38	36	48	43	1	3	49.43	0/-3	SN5APGS1TVTA1CA1HR1HAAG2AV2FV2TQHY1GR1HTNKFLRN2DQ4FLWY2XRVCLT1P-R-H-IYNTNKKGSPFDGAGN1TVWYQR1PE2QLKR2RPHE1LCGMLQVMVK1KSTYVG2	/NCGR_SEQ_ID=MMETSP0171-20130528|64542 /TAXON_ID=218684 /ORGANISM="Corethron pennatum, Strain L29A3" /LENGTH=728	23	23
MRM1	CAMNT_0006956675	120	205	858	1130	SVVSWLAGGTTFCVHDHARFAAEFLPTHFGHHNFRSFDRQLNFWGFXVLSPRHINNKSFGGKT-----WQHPFFQKDRRHLLGLVVRKTVS	TIASWSPSGDNFVVKNVEKFASTVLPMYFKHSNFSSFARQLNFYGFRKLKAEPILTADFDARTACFVRFYHEKFQKDRPELLAQIKRATKS	2e-10	70.9	172	91	40.66	37	49	47	1	5	51.65	0/3	STVIVA2LSAPGS1TDTN1CV1HKDNHVAERK2ASETFV2TMHY1GK1HS2RS2DA5WY2XRVK1SKPAREHP1NLNTKASD1GDGAKR1-A-C-F-V-RWFQY1PEFK5RPHE2GALQVIVK1KA1VK1	/NCGR_SEQ_ID=MMETSP1176-20130426|1428 /TAXON_ID=265551 /ORGANISM="Synedropsis recta cf, Strain CCMP1620" /LENGTH=1556	22	22
MRM1	CAMNT_0007322861	100	212	100	399	FPYKLFDLMEHATGEGGSAGSVVSWLAGGTTFCVHDHARFAAEFLPTHFGHHNFRSFDRQLNFWGFXVLSPRHINNKSFGGKTWQHPFFQKDRRHLLGLVVRKTVSKSSPGGA	FLTKLFKMVDDSETD-----DIVSWTPAGDALVVHDDERFAQQLLPLHFKHNNFSSFVRQLNTYGFSKVDPDHW--------IFAHLHFRRDAPQDIYLIQRKSSHRSASSNA	2e-10	71.2	173	113	34.51	39	61	57	2	13	50.44	0/1	1PLYT3DKLMMVEDHDASTEGTEDG-G-S-A-G-SDVI3LTAPGA1TDTAFLCV3HDAE3AQEQFL2TL2GK1HN2RS2DV4FTWY2XSVKLVSD1RD1IWN-N-K-S-F-G-G-K-TIWFQA1PLFH1QRKR1RARPHQLDLIGY1VIVQ2TSVSSHKR1SAPSGSGN1	/NCGR_SEQ_ID=MMETSP1333-20130426|41739 /TAXON_ID=418940 /ORGANISM="Scyphosphaera apsteinii, Strain RCC1455" /LENGTH=1776	30	30
MRM1	CAMNT_0004480595	120	205	1907	1635	SVVSWLAGGTTFCVHDHARFAAEFLPTHFGHHNFRSFDRQLNFWGFXVLSPRHINNKSFGGKT-----WQHPFFQKDRRHLLGLVVRKTVS	SVATWSPTGDNFVVKNVEKFASTILPMYFKHSNFSSFARQLNFYGFRKLKAEPILTADFDARTACYVRFYHEKFQKDRPELLAHIKRATKS	2e-10	71.2	173	91	41.76	38	48	47	1	5	51.65	0/-2	2VAST1LSAPGT1TDTN1CV1HKDNHVAERK2ASETFI2TMHY1GK1HS2RS2DA5WY2XRVK1SKPAREHP1NLNTKASD1GDGAKR1-A-C-Y-V-RWFQY1PEFK5RPHE2GALHVIVK1KA1VK1	/NCGR_SEQ_ID=MMETSP0418-20121206|15290 /TAXON_ID=1158023 /ORGANISM="Astrosyne radiata, Strain 13vi08-1A" /LENGTH=3084	22	22
MRM1	CAMNT_0004480595	120	205	1503	1231	SVVSWLAGGTTFCVHDHARFAAEFLPTHFGHHNFRSFDRQLNFWGFXVLSPRHINNKSFGGKT-----WQHPFFQKDRRHLLGLVVRKTVS	SVATWSPTGDNFVVKNVEKFASTILPMYFKHSNFSSFARQLNFYGFRKLKAEPILTADFDARTACYVRFYHEKFQKDRPELLAHIKRATKS	2e-10	71.2	173	91	41.76	38	48	47	1	5	51.65	0/-1	2VAST1LSAPGT1TDTN1CV1HKDNHVAERK2ASETFI2TMHY1GK1HS2RS2DA5WY2XRVK1SKPAREHP1NLNTKASD1GDGAKR1-A-C-Y-V-RWFQY1PEFK5RPHE2GALHVIVK1KA1VK1	/NCGR_SEQ_ID=MMETSP0418-20121206|15290 /TAXON_ID=1158023 /ORGANISM="Astrosyne radiata, Strain 13vi08-1A" /LENGTH=3084	22	22
MRM1	CAMNT_0028506003	100	204	1908	1630	FPYKLFDLMEHATGEGGSAGSVVSWLAGGTTFCVHDHARFAAEFLPTHFGHHNFRSFDRQLNFWGFXVLSPRHINNKSFGGKTWQHPFFQKDRRHLLGLVVRKTV	FILKLFQMV------NGAPDDVVSWLPSGDAFKIQDLATLEGETLPTYFRHQRFASLIRQLNFYSFRKV------NKERNFWVYRHPLFHRDRPEELHLVRRQTI	2e-10	71.2	173	105	38.1	40	53	52	2	12	49.52	0/-3	1PIYL3DQLMMVE-H-A-T-G-E-GN1SAAPGDSD5APGS1TDTA1CKVIHQ1HL1RTFLAEAG1FT3HY1GR1HQNR1RA1FLDI5WYGS1XRVKLVS-P-R-H-I-N-2SEFRGNGFKWTVWYQR2FL1QHKR2RPHELE1GH2VR1KQ1VI	/NCGR_SEQ_ID=MMETSP1322-20130828|6363 /TAXON_ID=265543 /ORGANISM="Minutocellus polymorphus, Strain RCC2270" /LENGTH=2024	27	27
MRM1	CAMNT_0027550223	121	211	1117	833	VVSWLAGGTTFCVHDHARFAAEFLPTHFGHHNFRSFDRQLNFWGFXVLSPR---HINNKSFGGKTWQHPFFQKDRRHLLGLVVRK-TVSKSSPGG	LARWTQAGTSFIVIDHVEFAERVIPQFFKHNNFSSFVRQLNFYGFHKVKSETKPNLSDEEAKVLEFHHPLFQRDRPDLLGEIKRSISCSESGPSA	2e-10	70.5	171	95	37.89	36	55	52	2	4	54.74	0/-1	VLVASR1LTAQGA2TS1CI1HI2AVRE2AEERFVLI1TQHF1GK1HN2RS2DV5WY2XHVKLVSKPSRE-T-K-PHNILNSNDKESEFAGKGVKLTEWFQH2FL2KR2RPHD3LEVIVK1KS-ITSVC1KE1SG1GSGA	/NCGR_SEQ_ID=MMETSP1103-20130426|2345 /TAXON_ID=36769 /ORGANISM="Paraphysomonas bandaiensis, Strain Caron Lab Isolate" /LENGTH=1288	24	24
MRM1	CAMNT_0006634221	100	204	854	564	FPYKLFDLMEHATGEGGSAGSVVSWLAGGTTFCVHDHARFAAEFLPTHFGHHNFRSFDRQLNFWGFXVLSPRHINNKSFGGKTWQHPFFQKDRRHLLGLVVRKTV	FPMKLFHLLEHAGKEGFD--DVISWQPHGRCFVVHQPQKFADEILPRYFNQSQYPSFQRQLNLYGFCRLS----TGQDKGG--YYHELFLRGKFFLCQRIHRKKV	2e-10	70.5	171	105	40	42	55	53	3	8	50.48	0/-1	2YM3DH1ML3TGGK2GFSDA-G-SD1VI2LQAPGH1TRTC1CV2DQHPAQRK2AD1FI2TRHY1GNHQHSNQFYRP2DQ4FLWY2XCVR2P-R-H-I-NTNGKQSDFK2K-T-WYQY1PEFL1QLKRDGRKRFHF1LCGQLRVIVH2TK1	/NCGR_SEQ_ID=MMETSP0800-20121206|33182 /TAXON_ID=210618 ORGANISM="Striatella unipunctata, Strain CCMP2910" /NCGR_SAMPLE_ID=MMETSP0800 /ASSEMBLY_ACC=CAM_ASM_000638 /LENGTH=1145	27	27
MRM1	CAMNT_0006611059	100	204	854	564	FPYKLFDLMEHATGEGGSAGSVVSWLAGGTTFCVHDHARFAAEFLPTHFGHHNFRSFDRQLNFWGFXVLSPRHINNKSFGGKTWQHPFFQKDRRHLLGLVVRKTV	FPMKLFHLLEHAGKEGFD--DVISWQPHGRCFVVHQPQKFADEILPRYFNQSQYPSFQRQLNLYGFCRLS----TGQDKGG--YYHELFLRGKFFLCQRIHRKKV	2e-10	70.5	171	105	40	42	55	53	3	8	50.48	0/-1	2YM3DH1ML3TGGK2GFSDA-G-SD1VI2LQAPGH1TRTC1CV2DQHPAQRK2AD1FI2TRHY1GNHQHSNQFYRP2DQ4FLWY2XCVR2P-R-H-I-NTNGKQSDFK2K-T-WYQY1PEFL1QLKRDGRKRFHF1LCGQLRVIVH2TK1	/NCGR_SEQ_ID=MMETSP0800-20121206|21601 /TAXON_ID=210618 ORGANISM="Striatella unipunctata, Strain CCMP2910" /NCGR_SAMPLE_ID=MMETSP0800 /ASSEMBLY_ACC=CAM_ASM_000638 /LENGTH=1145	27	27
MRM1	CAMNT_0040819575	99	210	411	103	TFPYKLFDLME-HATGEGGSAGSVVSWLAGGTTFCVHDHARFAAEFLPTHFGHHNFRSFDRQLNFWGFXVLSPRHINNKSFGGKTWQHPFFQKDRRHLLGLVVRKTVSKSSPG	SFPAKLYELVDSHSRAPDDEI--IVTWCENGLAFIVRDLNRFCEEVLPHHFCHNKWASFIRQLNLYGF-----RRITQGQSSGAYW-HKFFQRGEPHLLRGITRSR--RAGPG	2e-10	68.6	166	113	37.17	42	60	57	5	11	50.44	0/-1	TS2YA2FYDE1MVED-S1ASTRGAEPGDGDSEAIG-S-VI1ST1LCAEGN1TLTA1CI1HR1HLAN2ACAE1FV2TH2GC1HNNKFWRA2DI4FLWY2X-V-L-S-P-1HR1NTNQKGSQFSGS1KATY1Q-1PK3KRDGRERP3GRLGVIVT1KSTRV-S-KRSASG2	/NCGR_SEQ_ID=MMETSP0882-20130614|11565 /TAXON_ID=35679 /ORGANISM="Pelagococcus subviridis, Strain CCMP1429" /LENGTH=651	29	29
MRM1	CAMNT_0052069793	117	203	202	438	SAGSVVSWLAGGTTFCVHDHARFAAEFLPTHFGHHNFRSFDRQLNFWGFXVLSPRHINNKSFGGKTWQHPFFQKDRRHLLGLVVRKT	SLISVVGWLEDGKSFVVRNVKEFCEKVLPMYFKHGNFTSFVRQLNMYDFHKI--REEDN------VFQHPQFQKDKPHLLKDIVRKT	2e-10	71.2	173	87	44.83	39	40	49	2	8	56.32	0/1	1ALGI3SG2AEGD1TKTS1CV1HRDNHVAKRE1ACAEEKFV2TMHY1GK1HG2RT2DV4FMWYGD1XHVKLIS-P-1HEIEND1K-S-F-G-G-K-TVWF3FQ4RKRP3GKLDVI4	/NCGR_SEQ_ID=MMETSP1397-20131031|3080 /ASSEMBLY_ACC=CAM_ASM_000891 /TAXON_ID=49980 /ORGANISM="Climacostomum Climacostomum virens, Strain Stock W-24" /LENGTH=3725	23	23
MRM1	CAMNT_0026770135	90	209	14	340	QAQI--HSKSYTFPYKLFDLMEHATGEGGSAGSVVSWLAGGTTFCVHDHARFAAEFLPTHFGHHNFRSFDRQLNFWGFXVLSPRHINNKSFGG--KTWQHPFFQKDRRHLLGLVVRKTVSKSSP	QAEVNSHKRAKPFPEILMDILSNPEYD-----SIISWLPHGKSFAIHNSSKFATEILPKYFRRVIFRSFIRKLNRWGFRSV------KRSVSGFESTFEHKLFCRDEPKLCA----KMYCKSNP	2e-10	68.9	167	124	33.06	41	64	64	5	19	51.61	0/2	2QEIV-N-S1SKKRSAYKTP2YEKI1FM1LIMLESHNAPTEGYEDG-G-S-A-G-1VIVI3APGH1TKTS1CAVI1DNHSASRK2AT1FI2TKHY1GRHRHVNI4DI1QK2FR3XRVSLVS-P-R-H-I-N-NKKR1FVGS1-F-EKS1WFQE1PKFL1QCKR1RERPHK1LCGAL-V-V-R-1TMVYSC2SN1	/NCGR_SEQ_ID=MMETSP0738-20130409|5970 /TAXON_ID=385413 /ORGANISM="Thalassiosira miniscula, Strain CCMP1093" /LENGTH=747	31	31
MRM1	CAMNT_0001602467	100	209	21	314	FPYKLFDLMEHATGEGGSAGSVVSWLAGGTTFCVHDHARFAAEFLPTHFGHHNFRSFDRQLNFWGFXVLSPRHINNKSFGGKTWQHPFFQKDRRHLLGLVVRKTVSKSSP	FPLKLFDLVSSESDD------IVTWSERGLGFIIVDSKRFASETVPKHFRHSKMSSFQRQLNLYGFQRVA------KGQDSGSYYHPQFQRGRPELVSEVKRLPQRKTKP	2e-10	70.1	170	110	35.45	39	59	55	2	12	50	0/3	2YL5MVESHSAETSGDEDG-G-S-A-G-S-VI1ST1LSAEGR1TLTG1CIVIHV1HSAK3AS1FTLV1TK2GR1HSNKFMRS2DQ4FLWY2XQVRLVSAP-R-H-I-N-N-1SGFQGDGSKGTSWYQY2FQ2KRDG1RPHE1LVGSLE1VK1KLTPVQSR1STSK1	/NCGR_SEQ_ID=MMETSP0103-20121206|11332 /TAXON_ID=37642 ORGANISM="Paraphysomonas imperforata, Strain PA2" /NCGR_SAMPLE_ID=MMETSP0103 /ASSEMBLY_ACC=CAM_ASM_000201 /LENGTH=1072	29	29
MRM1	CAMNT_0006917849	100	212	196	492	FPYKLFDLMEHATGEGGSAGSVVSWLAGGTTFCVHDHARFAAEFLPTHFGHHNFRSFDRQLNFWGFXVLSPRHINNKSFGGKTWQHPFFQKDRRHLLGLVVRKTVSKSSPGGA	FPMKLYELVEAGPAD------IVSWSESGTSFLVENPEAFCSEVLPKHFRHNKLTSFQRQLNLYGF-----QRITKGAEAGR-YRHRFFIRGRPELLANIKRE--PRGNPGGA	2e-10	71.2	173	113	36.28	41	58	61	4	14	53.98	0/1	2YM2FYDE1MV1HAAGTPGAEDG-G-S-A-G-S-VI3LSAEGS2TS1CL1HEDNHPAERA1ACAS1FV2TK2GR1HNNKFLRT2DQ4FLWY2X-V-L-S-P-RQHR1NTNKKGSAFEGA1KRT-WYQR1PR2QIKRDG1RPHE2GALNVIVK1KET-V-SPKRSGSN4	/NCGR_SEQ_ID=MMETSP1173-20130426|5892 /TAXON_ID=1034831 /ORGANISM="Rhizochromulina marina cf, Strain CCMP1243" /LENGTH=2230	30	30
MRM1	CAMNT_0006789397	99	201	365	637	TFPYKLFDLMEHATGEGGSAGSVVSWLAGGTTFCVHDHARFAAEFLPTHFGHHNFRSFDRQLNFWGFXVLSPRHINNKSFGGKTWQHPFFQKDRRHLLGLVVR	VFPRKLFELLQK------EPANVISWDAEGETFAIQDMDAFTAQSLERYFKHHKFTSFQRQLNLYGF-----RKIAKGERTG-YYVHPHFQRDRPEWLSKVRR	2e-10	70.9	172	103	39.81	41	50	52	3	12	50.49	0/2	TV2YR3DE1MLEQHKA-T-G-E-G-G-SEAPGASN1VI2LD1GE1TE2CAVIHQ1HMADRA1AT1EQFS1PETRHY1GK2NK1RT2DQ4FLWY2X-V-L-S-P-1HK1NANKKGSEFRGT1K-TYWYQV2FH2KR2RPHELW1GSLK1VR1	/NCGR_SEQ_ID=MMETSP1163-20130328|3836 /TAXON_ID=124430 /ORGANISM="Phaeomonas parva, Strain CCMP2877" /LENGTH=2068	27	27
MRM1	CAMNT_0048225231	96	204	725	417	KSYTFPYKLFDLMEHATGEGGSAGSVVSWLAGGTTFCVHDHARFAAEFLPTHFGHHNFRSFDRQLNFWGFXVLSPRHINNKSFGGKTWQHPFFQKDRRHLLGLVVRKTV	KEFQFPTKLYEMLEIVDSLGLS--HTVSWLPHGRSFQVKDPAQFMDLVVPQFFKATKYRSFQRQLNLWGFQ----RIVKGQKQGNGVWYHEYFVRGNPELISKIMRTRI	2e-10	68.9	167	109	33.94	37	66	54	2	6	49.54	0/-2	1SEYFTQ2YT2FYDELMML1HIAVTDGSEL1GL1A-G-SHVT4APGH1TRTS1CQ1HK1HP1RQ1AMADELFVLV1TQHF1GKHAHTNKFY3DQ4FL3XQV-L-S-P-1HIIVNKNGKQSKFQ1GNKGTV1QY1PEFY1QVKRDGRNRPHE1LIGSLKVIVM1KTTRVI	/NCGR_SEQ_ID=MMETSP0593-20130828|28409 /ASSEMBLY_ACC=CAM_ASM_000672 /TAXON_ID=267983 /ORGANISM="Skeletonema japonicum, Strain CCMP2506" /LENGTH=795	28	28
MRM1	CAMNT_0020412115	100	202	1682	1398	FPYKLFDLMEHATGEGGSAG--SVVSWLAGGTTFCVHDHARFAAEFLPTHFGHHNFRSFDRQLNFWGFXVLSPRHINNKSFGGKTWQHPFFQKDRRHLLGLVVRK	FPFKLYEMMQDA----GKCGFEDVVSWQPTNSSFKVYDTNRFVKEIMPKYFKQTRYKSFQRQLNIYGFQ----RIHDGPHRGG--YHHPYFLKDNPQLLKLIPRK	2e-10	70.9	172	105	39.05	41	52	58	4	12	55.24	0/-3	2YF2FYDELM1EQHD1T-G-E-G-1SKAC1-F-ESD4LQAPGTGNTSTS1CK1HY1HTAN2AVAK1FILM1TKHY1GKHQHTNRFYRK2DQ4FIWY2XQV-L-S-P-1HIIHNDNGKPSHFR2K-T-WYQH2FY1QL2RNRPHQ2GK1VIVP2	/NCGR_SEQ_ID=MMETSP0744-20121128|14042 /TAXON_ID=913974 /ORGANISM="Nitzschia punctata, Strain CCMP561" /LENGTH=1777	30	27
MRM1	CAMNT_0020412115	91	206	917	594	AQIHSKSYTFPYKLFDLMEHATGEGGSAGSVVSWLAGGTTFCVHDHARFAAEFLPTHFGHHNFRSFDRQLNFWGFXVLSPRHINNKSFGGKTWQHPFFQKDRRHLLGLVVRKTVSK	ATVGQNQHVFPWKLFKMLQEAPAKNFS--HIVSWVHNGEAFKVHNTKDFVQQVMPQYFDQTKYESFRRQLNLYGFT----RIVRGQHRG--VYSHPMFHRAHQDWCRYITRQQFSQ	3e-07	61.2	147	116	28.45	33	75	56	3	8	48.28	0/-3	1QTIVHGSQKNSQYHTV2YW3DKLMMLEQHE1TPGAEKGNGF1A-G-SHVI3LVAHGN1TETA1CK2DNHTAKRD1AVAQEQFVLM1TQHY1GDHQHTNKFYRE2DR4FLWY2XTV-L-S-P-1HIIVNRNGKQSHFR1G-K-TVWYQS2FM1QHKRDARHRQHDLWLCGRLYVIVT1KQTQVF1KQ	/NCGR_SEQ_ID=MMETSP0744-20121128|14042 /TAXON_ID=913974 /ORGANISM="Nitzschia punctata, Strain CCMP561" /LENGTH=1777	30	30
MRM1	CAMNT_0025932671	96	209	146	454	KSYTFPYKLFDLMEHATGEGGSAGSVVSWLAGGTTFCVHDHARFAAEFLPTHFGHHNFRSFDRQLNFWGFXVLSPRHINNKSFGGK-TWQHPFFQKDRRHLLGLVVRKTVSKSSP	EQYRFPFKLYDMLEYASD--TEYCSSVSWVKDGRAFIIHNKDAFLEYVVPKFFNQTKFRSFTRQLNLWGFTRL----------GMKGAWQHEHFIRGNIERIYSIQRVEIKNDKP	2e-10	70.9	172	115	33.04	38	64	53	3	13	46.09	0/2	KESQ1TR2YF2FY1LMML1HY1TSGDE-G-GTSEAYGC1VS3LVAKGD1TRTA1CIVI1DNHKADRA1ALAEEYFVLV1TKHF1GNHQHTNK4DT4FL3XTVR1S-P-R-H-I-N-N-K-S-F-1GM1-GTA3PEFH1QIKRDGRNRIHELRLIGYLSVIVQ1KVTEVISKKNSDSK1	/NCGR_SEQ_ID=MMETSP0737-20130205|2572 /TAXON_ID=385413 /ORGANISM="Thalassiosira miniscula, Strain CCMP1093" /LENGTH=1557	30	30
MRM1	CAMNT_0024694749	74	195	347	18	KATTTENPSPMPTKLTQAQIHSKSYTFPYKLFDLMEHATGEGGSAGSVVSWLAGGTTFCVHDHARFAAEFLPTHFGHHNFRSFDRQLNFWGFXVLSPRHINNKSFGGKTWQHPFFQKDRRHL	KRSTSSNSLGSPSLGPKSAADSSSNPFPRKL---MEMLTKEDES---IVTWLPQGNAFCVRNSERFVSEILPQYFRHTKLTSFQRQLNLYGF-----RRITKGPDSG-AYRHDFFLRDQPEL	2e-10	70.1	170	122	36.89	45	65	60	4	12	49.18	0/-3	1ARTS1TSES1PSSLPGMS1TSKLLGTPQKASQAIAHD1KS1YNTP2YR2F-D-L-2HMAL1GK1GDGE1A-G-S-VI1ST2APGQ1TNTA3HRDNHSAE2AVAS1FI2TQHY1GR1HTNKFLRT2DQ4FLWY2X-V-L-S-P-1HR1NTNKKGSPFDGS1K-TAWYQR1PD2QLKR1RQRPHE1	/NCGR_SEQ_ID=MMETSP1321-20130603|1481 /TAXON_ID=91990 /ORGANISM="Bolidomonas sp., Strain RCC1657" /LENGTH=1024	32	32
MRM1	CAMNT_0007620127	95	208	173	499	SKSYTFPYKLFDLMEHATGEGGSAGSVVSWLAGGTTFCVHDHARFAAEFLPTHFGHHNFRSFDRQLNFWGFXVLSPRHINNKSFGGK------TWQHPFFQKDRRHLLGLVVRKTVSKSS	NKRTKFPVVLYRMLEDAEAQG--IEDVISWNKNGRCFKIHDRERFLDDVLPQYLRLTAYKSFVRQLNLWGFSVI---------YGGRKAPDRGSYQHMYFVRGRADLCEQISRTKKAKSA	2e-10	70.9	172	120	31.67	38	65	59	3	17	49.17	0/2	SN1SRYTTK2YVKV1FYDRLMML1HD1TEGAEQ1G-S-AIGESD1VI2LNAKGN1TRTC1CKVI2HRAE2ALADEDFV2TQHYFLGRHLHTNAFYRK2DV4FL3XS1LIS-P-R-H-I-N-N-K-S-FY2KR-K-A-P-D-R-GTSWY2PMFY1QVKRDG1RAHD1LCGELQVIVS1KTTKVKSA2SA	/NCGR_SEQ_ID=MMETSP1352-20130426|43623 /TAXON_ID=265584 /ORGANISM="Stauroneis constricta, Strain CCMP1120" /LENGTH=1649	30	30
MRM1	CAMNT_0010219089	100	203	266	538	FPYKLFDLMEHATGEGGSAGSVVSWLAGGTTFCVHDHARFAAEFLPTHFGHHNFRSFDRQLNFWGFXVLSP-RHINNKSFGGKTWQHPFFQKDRRHLLGLVVRKT	FLTKLYKMVDEPETD-----SIVSWTPAGDALVVHDDERFAQQLLPLHFKHNNFSSFVRQLNTYGFSKVDPDRWI---------FAHLHFRRDARESINLIQRKS	2e-10	70.9	172	105	37.14	39	51	55	3	15	52.38	0/2	1PLYT2FYDKLMMVEDHEAPTEGTEDG-G-S-A-G-1VI3LTAPGA1TDTAFLCV3HDAE3AQEQFL2TL2GK1HN2RS2DV4FTWY2XSVKLVSD1-D1HW1N-N-K-S-F-G-G-K-T-WFQA1PLFH1QRKR1RA1HELSLIGN1VIVQ2TS	/NCGR_SEQ_ID=MMETSP1138-20121227|5004 /TAXON_ID=13221 /ORGANISM="Pleurochrysis carterae, Strain CCMP645" /LENGTH=1794	27	27
MRM1	CAMNT_0004470199	121	209	1754	1473	VVSWLAGGTTFCVHDHARFAAEFLPTHFGHHNFRSFDRQLNFWGFXVLS--PRHINN--KSFGGKTW--QHPFFQKDRRHLLGLVVRKTVSKSSP	IATWSEDGXTFVVKDPEKFAAEIIPQFFKHNNFSSFVRQLNFYGFRKIKSDPIKINTAINDIESKYWRFRHEKFQRGRPDLLGE-IRKANQTESP	2e-10	70.9	172	95	42.11	40	48	50	4	7	52.63	0/-3	VIVAST1LSAEGD1TX2CV1HK1HPAERK4FILI1TQHF1GK1HN2RS2DV5WY2XRVKLISK-S-D1RIHK2NT-A-IKNSDFIGEGS1TY1-R-FQR1PEFK2KRDG1RPHD3LEV-VI2TAVNSQKTSE2	/NCGR_SEQ_ID=MMETSP0418-20121206|10092 /TAXON_ID=1158023 /ORGANISM="Astrosyne radiata, Strain 13vi08-1A" /LENGTH=1843	23	23
MRM1	CAMNT_0000561467	67	207	64	417	TRTVQRRKATTTENP-SPMPTKLTQAQIHSKSYTFPYKLFDLMEHATGEGGSAGSVVSWLAGGTTFCVHDHARFAAEFLPTHFGHHNFRSFDRQLNFWGFXVLSPRHINNKSFGGKTWQHPFFQKDRRHLLGLVVRKTVSKS	SKLYQKRKRKTGRKPLNPFPVKLYRM------------LMDLAEKRQED------IVSWGPDGTSFLVHDAGRLVSEALPAYFNQTKYKSFQRQLNFYGFT----RMLDGPLEG--SYSHPMFRRGEEQMCHKISRKDVHQA	2e-10	69.7	169	142	30.99	44	73	67	5	25	47.18	0/1	TSRKTLVY1RK2ARTK1TGERNK1-LSN1MF1TV2TYQRAMQ-I-H-S-K-S-Y-T-F-P-Y-K-1FM2MA1HKARTQGEEDG-G-S-A-G-S-VI3LGAPGD2TS1CL3HAAG1FLAVAS1FA2TAHY1GNHQHTNKFYRK2DQ5WY2XTV-L-S-P-1HMILNDNGKPSLFE1G-K-TSWYQS2FM1QRKRDGREREHQLMLCGHLKVIVS2TD1SHKQSA	/NCGR_SEQ_ID=MMETSP0017_2-20120614|26097 /TAXON_ID=2856 /ORGANISM="Cylindrotheca closterium" /LENGTH=925	37	37
MRM1	CAMNT_0004710121	100	209	1463	1158	FPYKLFDLMEHATGEGGSAGSVVSWLAGGTTFCVHDHARFAAEFLPTHFGHHNFRSFDRQLNFWGFXVLSPRHINNKSFGGKTWQHPFFQKDRRHLLGLVVRKTVSKSSP	FPMKLHMLLE--STEKSNHGHIISWLPDGSSFKVHDKHRFTSEVLPVFFGTSKYKSFQRNLNLWGFYTVS------KGPCKGQCSHPLFKRGLPQLCRSMERVAVKGVGP	2e-10	70.5	171	110	36.36	40	62	54	2	8	49.09	0/-2	2YM2FHDM1ML1H-A-TSGT1GKGSSNAH1SHVIVI3APGD1TSTS1CK3HKAH2ATAS1FV2TVHF2HTHSNKFYRK2DQ1QN2FL3XYVTLV1P-R-H-I-N-N-1SGFPGCGKKGTQWCQS2FL1QKKRDGRLRPHQ1LCGRLSVMVE1KVTA1SKKGSVSG1	/NCGR_SEQ_ID=MMETSP0472-20121206|7775 /TAXON_ID=693140 ORGANISM="Tiarina fusus, Strain LIS" /NCGR_SAMPLE_ID=MMETSP0472 /ASSEMBLY_ACC=CAM_ASM_000603 /LENGTH=1716	29	29
MRM1	CAMNT_0000533371	67	207	881	528	TRTVQRRKATTTENP-SPMPTKLTQAQIHSKSYTFPYKLFDLMEHATGEGGSAGSVVSWLAGGTTFCVHDHARFAAEFLPTHFGHHNFRSFDRQLNFWGFXVLSPRHINNKSFGGKTWQHPFFQKDRRHLLGLVVRKTVSKS	SKLYQKRKRKTGRKPLNPFPVKLYRM------------LMDLAEKRQED------IVSWGPDGTSFLVHDAGRLVSEALPAYFNQTKYKSFQRQLNFYGFT----RMLDGPLEG--SYSHPMFRRGEEQMCHKISRKDVHQA	2e-10	69.7	169	142	30.99	44	73	67	5	25	47.18	0/-1	TSRKTLVY1RK2ARTK1TGERNK1-LSN1MF1TV2TYQRAMQ-I-H-S-K-S-Y-T-F-P-Y-K-1FM2MA1HKARTQGEEDG-G-S-A-G-S-VI3LGAPGD2TS1CL3HAAG1FLAVAS1FA2TAHY1GNHQHTNKFYRK2DQ5WY2XTV-L-S-P-1HMILNDNGKPSLFE1G-K-TSWYQS2FM1QRKRDGREREHQLMLCGHLKVIVS2TD1SHKQSA	/NCGR_SEQ_ID=MMETSP0017_2-20120614|12049 /TAXON_ID=2856 /ORGANISM="Cylindrotheca closterium" /LENGTH=944	37	37
MRM1	CAMNT_0013005771	84	209	2861	2496	MPTKLTQAQIHSKSYT----FPYKLFDLMEHATGEGGSAGSVVSWLAGGTTFCVHDHARFAAEFLPTHFGHHNFRSFDRQLNFWGFXVLSPRHINNKSFGGKTWQHPFFQKDRRHLLGLVVRKTV---SKSSP	IPTLYIMSNTNSNEMTNVAPFPNKLYNMLQ-AVSEDGS--NTVTWLPQEDGFLILDEQAFIDSVVPVYFNLTKMRSFTRQLNIWGFSRI--RH------GMKAWQHPHFLRDDPSRLKFILRVPVKGKTKASP	2e-10	71.2	173	133	34.59	46	69	65	6	18	48.87	0/-1	MI2KLLYTIQMASQNITHN1KNSEYM1-N-V-A-P2YN2FYDNLMMLEQH-1TVGS1GD2A-G-SNVT1ST2APGQGETDTG1CLVIHL1HEAQRA1AIADESFVLV1TVHY1GNHLHTNKFM3DT4FI3XSVRLIS-P-2I-N-N-K-S-F-1GM1TA4FH1QLKR1RDRPHSLR1GKLFVIVL1KVTP1-K-G-KST1SA2	/NCGR_SEQ_ID=MMETSP1057-20121228|79250 /TAXON_ID=29205 /ORGANISM="Cyclotella meneghiniana, Strain CCMP 338" /LENGTH=4448	33	33
MRM1	CAMNT_0013005771	84	201	2100	1762	MPTKLTQAQIHSKSYT----FPYKLFDLMEHATGEGGSAGSVVSWLAGGTTFCVHDHARFAAEFLPTHFGHHNFRSFDRQLNFWGFXVLSPRHINNKSFGGKTWQHPFFQKDRRHLLGLVVR	IPTLYIMSNTNSNEMTNVAPFPNKLYNMLQ-AVSEDGS--NTVTWLPQEDGFLILDEQAFIDSVVPVYFNLTKMRSFTRQLNLWGFIRIK------KGANQGAWKHPHFLRDDPSQLHFILR	1e-07	62.8	151	122	31.15	38	71	56	4	13	45.9	0/-3	MI2KLLYTIQMASQNITHN1KNSEYM1-N-V-A-P2YN2FYDNLMMLEQH-1TVGS1GD2A-G-SNVT1ST2APGQGETDTG1CLVIHL1HEAQRA1AIADESFVLV1TVHY1GNHLHTNKFM3DT4FL3XIVRLISKP-R-H-I-N-N-1SGFAGNGQKGTA1QK2FH1QLKR1RDRPHSLQ1GHLFVIVL1	/NCGR_SEQ_ID=MMETSP1057-20121228|79250 /TAXON_ID=29205 /ORGANISM="Cyclotella meneghiniana, Strain CCMP 338" /LENGTH=4448	33	31
MRM1	CAMNT_0004717695	95	205	406	98	SKSYTFPYKLFDLMEHATGEGGSAGSVVSWLAGGTTFCVHDHARFAAEFLPTHFGHHNFRSFDRQLNFWGFXVLSPRHINNKSFGGKTWQHPFFQKDRRHLLGLVVRKTVS	SSEHVFPRKLHLMLEEAEKNGFEA--VVSWVEGGAAFKVHDSTKFVEEIMPTYFDQTKYESFRRQLNLYGFNRVS------RGEGRGMYFHEFFLAGDKRLCRSVTRSSRS	2e-10	70.5	171	111	36.94	41	62	55	2	8	49.55	0/-3	1KSSEYHTV2YR2FHDLLMML1HE1TEGKEN1GFSE1G-S-4LVAE2TATA1CK3HSATRK1AVAE1FILM2HY1GDHQHTNKFYRE2DR4FLWY2XNVRLV1P-R-H-I-N-N-KRSGFE1GRKGTMWYQF1PE2QLKADGRDRKHR1LCGRLS1VT1KSTSVR1	/NCGR_SEQ_ID=MMETSP0472-20121206|11562 /TAXON_ID=693140 ORGANISM="Tiarina fusus, Strain LIS" /NCGR_SAMPLE_ID=MMETSP0472 /ASSEMBLY_ACC=CAM_ASM_000603 /LENGTH=1416	29	29
MRM1	CAMNT_0004717695	99	201	1275	991	TFPYKLFDLMEHATGEGGSAGSVVSWLAGGTTFCVHDHARFAAEFLPTHFGHHNFRSFDRQLNFWGFXVLSPRHINNKSFGGKTWQHPFFQKDRRHLLGLVVR	SFPRKLFTMLEEADSQGFS--DIVSWQPDGXSFRVHKPKKFAXTIMCQYFNQTRYKSFQRQLNIYGFQRI---HTGPKRGG---YEHPCMNRSSPELCQVITR	1e-07	62.4	150	103	33.01	34	61	52	3	8	50.49	0/-1	TS2YR3DTLMML1HE1TDGSEQ1GF1A-G-SDVI3LQAPGD1TXTS1CR2DKHPAKRK2AXETFILMPCTQHY1GNHQHTNRFYRK2DQ4FIWY2XQVRLIS-P-R-1ITNGNP1SRFG1G-K-T-WYQE2FCFMQNKRDSRSRPHE1LCGQLVVIVT1	/NCGR_SEQ_ID=MMETSP0472-20121206|11562 /TAXON_ID=693140 ORGANISM="Tiarina fusus, Strain LIS" /NCGR_SAMPLE_ID=MMETSP0472 /ASSEMBLY_ACC=CAM_ASM_000603 /LENGTH=1416	29	27
MRM1	CAMNT_0022882305	85	208	2467	2114	PTKLTQAQIHSKSYTFPYKLFDLMEHATGEGGSAGSVVSWLAGGTTFCVHDHARFAAEFLPTHFGHHNFRSFDRQLNFWGFXVLSPRHINNKSFGGKTWQHPFFQKDRRHLLGLVVRKTVSKSS	PLSTTMMDMEPVKQTFPFKLYHTLEWASASEFS--SALTWSASGHAFVVHDREAMVENIIPHFFDHKKWRSFTRQLNLWGFK----RELRGPNSVGETYYXRYFKRGKVEELQLIQRTEIKRRS	2e-10	70.9	172	124	31.45	39	79	59	2	6	47.58	0/-3	1TLKSLT1QMAMQDIMHESPKVSKYQ3YF2FYDHLTML1HW1TSGAESGEGF1A-G-1VAVLST1LS1GS1THTA1CV3HRAERAFMAVAEENFILI1THHF1GD1HKNKFW3DT4FL3XKV-L-S-P-1HEILNRNGKPSNFSGV1KE1WYQYHXPRFY1QKKRDGRKRVHELE1GQ1VIVQ1KTTEVISKKRSR1	/NCGR_SEQ_ID=MMETSP1039-20121108|1813 /TAXON_ID=267567 /ORGANISM="Skeletonema marinoi, Strain FE7" /LENGTH=2508	32	32
MRM1	CAMNT_0027561735	94	203	45	341	HSKSYT--FPYKLFDLMEHATGEGGSAGSVVSWLAGGTTFCVHDHARFAAEFLPTHFGHHNFRSFDRQLNFWGFXVLSPRHINNKSFGGKTWQHPFFQKDRRHLLGLVVRKT	NSKSATCVFVKKLFDMVE-------GSSDVISWVAEGTAFEVKDPKRLESEVLPVFFRHCRFQSLVRQLNFYAFKKVS------KERSSWVYSHEYFRRDRPDLLDRMRRKT	2e-10	70.5	171	112	39.29	44	53	59	3	15	52.68	0/3	HN3YA1-C-V1PVYK4LMMV1H-A-T-G-E-G-G-SGASGSSD1VI2LV1GE2TA1CE1HK1HPAK1FLAEAS1FV2TVHF1GR1HCNR1RQ1FLDV5WYGA1XKVKLV1P-R-H-I-N-N-1SEFRGSGSKWTVWYQS1PEFY1QRKR2RPHD2GDLRVMVR3	/NCGR_SEQ_ID=MMETSP1103-20130426|12890 /TAXON_ID=36769 /ORGANISM="Paraphysomonas bandaiensis, Strain Caron Lab Isolate" /LENGTH=1525	29	29
MRM1	CAMNT_0020452809	121	212	1141	866	VVSWLAGGTTFCVHDHARFAAEFLPTHFGHHNFRSFDRQLNFWGFXVLSPRHINNKSFGGKTWQH-PFFQKD-RRHLLGLVVRKTVSKSSPGGA	IASWTPDGDMFVVKDPDRFAAEIIPQYFDHNKFSSFARQLNFYGFRKMQSKPIRNSDFDANTAKHVTFFNENFKRGRCDLL--KKIQRSTRGGG	3e-10	70.5	171	94	39.36	37	53	52	3	4	55.32	0/-1	VIVA2LTAPGD1TDTM1CV1HK1HPAD5FILI1TQHY1GD1HNNK1RS2DA5WY2XRVKLMSQPSRKHP1NR1KSSD1GDGAKN1WAQK1-VPT2QNKEDN-FRK1HGLRLCGD1VLV-R-1TKVISQKR1STPR2AG	/NCGR_SEQ_ID=MMETSP0745-20121128|9615 /TAXON_ID=913974 /ORGANISM="Nitzschia punctata, Strain CCMP561" /LENGTH=1510	24	24
MRM1	CAMNT_0017339379	98	202	556	849	YTFPYKLFDLMEHATGEGGSAGSVVSWLAGGTTFCVHDHARFAAEFLPTHFGHHNFRSFDRQLNFWGFXVLSPRHINNKSFGGKTWQHPFFQKDRRHLLGLVVRK	HSFPWKLHTLLEEAEREPGFR-NIVSWVQDGTAFKVHDSEAFVNTIMPNFFDQSKYESFRRQLNLYGFCRCT--RGPNKGFIS----HPYFLKDNRKLCRNITRK	3e-10	69.7	169	105	39.05	41	57	54	3	7	51.43	0/1	YHTS2YW2FHDT1ML1HE1TEGR1GP1SFARG-SNVI3LVAQGD2TA1CK3HSAERA1AVANETFILM1TNHF1GDHQHSNKFYRE2DR4FLWY2XCVRLCSTP-R-HRIGNP2SG1GIGSK-T-W-Q-2FY1QL2RN1HK1LCGRLNVIVT2	/NCGR_SEQ_ID=MMETSP0120_2-20121206|2823 /TAXON_ID=160619 /ORGANISM="Kryptoperidinium foliaceum, Strain CCMP 1326" /LENGTH=975	27	27
MRM1	CAMNT_0017339379	119	168	27	176	GSVVSWLAGGTTFCVHDHARFAAEFLPTHFGHHNFRSFDRQLNFWGFXVL	GDIISWQPGGESFRVYKPDRFAAEIAGDFFALRKYKSFLRQLNIYGFQRI	0.002	48.5	114	50	42	21	29	29	0	0	58	0/3	1SDVIVI2LQAP2TETS1CR1HYDKHPAD5FILAPGTDHF1GAHLHRNKFYRK2DL4FIWY2XQVRLI	/NCGR_SEQ_ID=MMETSP0120_2-20121206|2823 /TAXON_ID=160619 /ORGANISM="Kryptoperidinium foliaceum, Strain CCMP 1326" /LENGTH=975	27	13
MRM1	CAMNT_0040272277	99	201	3384	3100	TFPYKLFDLMEHATGEGGSAGSVVSWLAGGTTFCVHDHARFAAEFLPTHFGHHNFRSFDRQLNFWGFXVLSPRHINNKSFGGKTWQHPFFQKDRRHLLGLVVR	TFPYKVYDMLEFAESSGNT--DICSWLPTGDSFVIHDRKLFTEFILPRFFLHKKWRSFTRQLNIWCFKRDFSVTVSD------AYCHPFFKRGDVSKLCCVER	3e-10	70.9	172	103	35.92	37	58	52	2	8	50.49	0/-3	5LVFY1LMML1HF1TEGSES1GNSTA-G-SDVIVC3APGT1TDTS1CVVI2HRAKRL1ATAEEFFI2TRHF1GL1HKNKFW3DT4FI1GC1XKVRLDSFPSRVHTIVNSNDK-S-F-G-G-K-TAWYQC4QKKRDGRDRVHSLK1GCLC1VE1	/NCGR_SEQ_ID=MMETSP0563-20130528|8997 /TAXON_ID=267566 /ORGANISM="Skeletonema dohrnii, Strain SkelB" /LENGTH=3686	27	27
MRM1	CAMNT_0004716307	100	204	693	989	FPYKLFDLMEHATGEGGSAGSVVSWLAGGTTFCVHDHARFAAEFLPTHFGHHNFRSFDRQLNFWGFXVLSPRHINNKSFGGKTWQHPFFQKDRRHLLGLVVRKTV	FPCKLYIMLEDASSEEHGFSDIVSWVAGGTAFKVHKRKEFVDLVMPNYFDQTQFESFRRQLNMYGFSRI------NKGKDRGVVSHPFLLSGHRALCQQIKRVNI	3e-10	69.7	169	105	35.24	37	62	49	1	6	46.67	0/3	2YC2FYDILMML1HD1TSGS1GEGHSGAFGSSDVI3LV4TA1CK2DKHRAKRE1AVADELFVLM1TNHY1GDHQHTNQ1RE2DR4FMWY2XSVRLIS-P-R-H-I-N-2SGFKGDGRKGTVWVQS3FLQLKSDGRH1HA1LCGQLQVIVK1KVTNVI	/NCGR_SEQ_ID=MMETSP0472-20121206|10868 /TAXON_ID=693140 ORGANISM="Tiarina fusus, Strain LIS" /NCGR_SAMPLE_ID=MMETSP0472 /ASSEMBLY_ACC=CAM_ASM_000603 /LENGTH=1023	29	27
MRM1	CAMNT_0004716307	95	190	3	266	SKSYTFPYKLFDLMEHATGEGGSAGSVVSWLAGGTTFCVHDHARFAAEFLPTHFGHHNFRSFDRQLNFWGFXVLSPRHINNKSFGGKTWQHPFFQK	SSTLSFPAKLYTLLNDANRLG--FDDIVCWQPGETSFKVLQTQRFSAEIMQKYFQQTKYKSFQRQINTYGF-----QRIHHGPLKG-GYSHPMFTR	8e-05	52.8	125	96	32.29	31	57	49	3	8	51.04	0/3	1KSSTYLTS2YA2FYDT1MLENHD1TNGREL1G-S-AFGDSDVI1SC1LQAP1GE1TS1CK1HLDQHTAQ2AS2FILMPQTKHY1GQHQHTNKFYRK2DQ2LI1FTWY2X-V-L-S-P-RQHR1NHNHKGSPFLGK1K-TGWYQS2FM1QTKR	/NCGR_SEQ_ID=MMETSP0472-20121206|10868 /TAXON_ID=693140 ORGANISM="Tiarina fusus, Strain LIS" /NCGR_SAMPLE_ID=MMETSP0472 /ASSEMBLY_ACC=CAM_ASM_000603 /LENGTH=1023	29	25
MRM1	CAMNT_0020491289	121	212	486	761	VVSWLAGGTTFCVHDHARFAAEFLPTHFGHHNFRSFDRQLNFWGFXVLSPRHINNKSFGGKTWQH-PFFQKD-RRHLLGLVVRKTVSKSSPGGA	IASWTPDGDMFVVKDPDRFAAEIIPQYFDHNKFSSFARQLNFYGFRKMQSKPIRNSDFDANTAKHVTFFNENFKRGRCDLL--KKIQRSTRGGG	3e-10	70.5	171	94	39.36	37	53	52	3	4	55.32	0/3	VIVA2LTAPGD1TDTM1CV1HK1HPAD5FILI1TQHY1GD1HNNK1RS2DA5WY2XRVKLMSQPSRKHP1NR1KSSD1GDGAKN1WAQK1-VPT2QNKEDN-FRK1HGLRLCGD1VLV-R-1TKVISQKR1STPR2AG	/NCGR_SEQ_ID=MMETSP0746-20121128|8265 /TAXON_ID=913974 /ORGANISM="Nitzschia punctata, Strain CCMP561" /LENGTH=1619	24	24
MRM1	CAMNT_0043815603	73	203	21	410	RKATTTENPSPMPTKLTQAQIHSKSYTFPYKLFDLMEHATGEGGSAGSVVSWLAGGTTFCVHDHARFAAEFLPTHFGHHNFRSFDRQLNFWGFXVLS--PRHI--NNKSFGGKTWQ--HPFFQKDRRHLLGLVVRKT	QKATASETSKKQRTSVKTKTDITGVPVFLRKTFQMVCTANAD------VVSWSDGGTSFVVKDPEVFAAEVIPEFFKHNNFSSFVRQLNFYGFRKIKSDPLRIRESEASDLSKYWKFRHEKFQEGREDLL-VEIRKS	3e-10	70.5	171	137	36.5	50	74	68	5	13	49.64	0/3	RQ3TATS1NTPSSKPKMQPR1KSLVTKQTAKQTIDHISTKGSVYPTV1PLYR1LT1DQLMMVECHT1TNGAEDG-G-S-A-G-S-4LSAD3TS1CV1HK1HPAERV4FVLI1TEHF1GK1HN2RS2DV5WY2XRVKLISK-S-D1RLHR1-R-ENSNEKA1FDGLGS1TY1QK-F-R1PEFK2KEDG1REHD2G-LVVEVI2TS	/NCGR_SEQ_ID=MMETSP1443-20131203|50398 /TAXON_ID=186043 /ORGANISM="Entomoneis sp., Strain CCMP2396" /LENGTH=1685	34	34
MRM1	CAMNT_0013120259	66	203	249	668	TTRTVQRRKATTTENPSPMPTKLTQAQIHSKSYTFP------YKLFDLMEHATGEGGSAGSVVSWLAGGTTFCVHDHARFAAEFLPTHFGHHNFRSFDRQLNFWGFXVLSPRHINNKSFGGKTWQH-----PFFQKDRRHLLGLVVRKT	SNNTAKEMPTTSTLSPNIDDEKTVQTSKCKGSTTIPIFLKKTYKMID---------SSPQEIASWSADGEMFIVKDPDQFAAQIIPQYFDHNKFSSFARQLNFYGFRKMQSKPIRNSDFDANTAKHVTFYNENFKRGRHDLLKKIQRST	3e-10	70.9	172	149	31.54	47	82	66	3	20	44.3	0/3	TSTNRN1VAQKRERMKPAT1TS1ELNS1SNPIMDPDTE1LTTV1ATQSIKHCSKKG1YT1FI1-I-F-L-K-K-T2LMFI1L-M-E-H-A-T-G-E-G-GS1APGQSEVIVA2LS1GD1TETM1CI1HK1HPADRQ3EQFILI1TQHY1GD1HNNK1RS2DA5WY2XRVKLMSQPSRKHP1NR1KSSD1GDGAKN1WAQK1-V-T-F-Y-NPEFN1QKKRDG1RHHD2GKLKVIVQ1KS1	/NCGR_SEQ_ID=MMETSP1061-20121228|6744 /TAXON_ID=37318 /ORGANISM="Pseudo-nitzschia pungens, Strain cf. pungens" /LENGTH=3026	36	36
MRM1	CAMNT_0008888071	102	205	123	422	YKLFDLMEHATGEGGSAGSVVSWLAGGTTFCVHDHARFAAEFLPTHFGHHNFRSFDRQLNFWGFXVLS--PRHINNKSF--GGKTWQ--HPFFQKDRRHLLGLVVRKTVS	YKMIDTANHA---------IATWSDDGKTFVVKDTEKFAAEVIPEFFKHNNFSSFVRQLNFYGFRKIKSDPLRIRDAETCQESKYWKFRHDKFQQGREDLL-VEIRKSSS	3e-10	70.5	171	110	38.18	42	52	56	5	16	50.91	0/3	2LMFI1LTMAEN2T-G-E-G-G-S-A-G-S-VIVAST1LSADGD1TK2CV1HK1HTAERK4FVLI1TEHF1GK1HN2RS2DV5WY2XRVKLISK-S-D1RLHR1NRNDKASEFT-C-QGEGS1TY1QK-F-R1PDFK2KQDG1REHD2G-LVVEVI2TSVS1	/NCGR_SEQ_ID=MMETSP0727-20121128|3732 /TAXON_ID=265536 /ORGANISM="Amphiprora sp., Strain CCMP467" /LENGTH=1644	27	27
MRM1	CAMNT_0008852245	102	205	129	428	YKLFDLMEHATGEGGSAGSVVSWLAGGTTFCVHDHARFAAEFLPTHFGHHNFRSFDRQLNFWGFXVLS--PRHINNKSF--GGKTWQ--HPFFQKDRRHLLGLVVRKTVS	YKMIDTANHA---------IATWSDDGKTFVVKDTEKFAAEVIPEFFKHNNFSSFVRQLNFYGFRKIKSDPLRIRDAETCQESKYWKFRHDKFQQGREDLL-VEIRKSSS	3e-10	70.5	171	110	38.18	42	52	56	5	16	50.91	0/3	2LMFI1LTMAEN2T-G-E-G-G-S-A-G-S-VIVAST1LSADGD1TK2CV1HK1HTAERK4FVLI1TEHF1GK1HN2RS2DV5WY2XRVKLISK-S-D1RLHR1NRNDKASEFT-C-QGEGS1TY1QK-F-R1PDFK2KQDG1REHD2G-LVVEVI2TSVS1	/NCGR_SEQ_ID=MMETSP0725-20121227|19101 /TAXON_ID=265536 /ORGANISM="Amphiprora sp., Strain CCMP467" /LENGTH=1682	27	27
MRM1	CAMNT_0025986789	99	208	2292	1984	TFPYKLFDLMEHATGEGGSAGSVVSWLAGGTTFCVHDHARFAAEFLPTHFGHHNFRSFDRQLNFWGFXVLSPRHINNKSFGGKTWQHPFFQKDRRHLLGLVVRKTVSKSS	NFPAKAYLLITYLTE---TEPSVSSFSSDGTSFEIYDQSIFAQKYLPQYFKHSNYGSFVRQLNLYGFT--SSRLKRNNDIV--VWTHEFFRQDRKDLVKEIKRTKKSKNA	3e-10	70.5	171	110	36.36	40	63	62	3	7	56.36	0/-3	TN2YA1LAFYDL1MIETHYAL1GEE-G-G-STAEGP2VS1WFLSASGD2TS1CEVIHY1HQASRI2AQEKFY2TQHY1GK1HS1FYRG2DV4FLWY2XTV-L-1PS1HLIKNR1KNSDFIGVG-K-TV1QT1PE2QRKQ2RKHD1LVGKLEVIVK1KTTKVK2SNSA	/NCGR_SEQ_ID=MMETSP0739-20130205|1253 /TAXON_ID=385413 /ORGANISM="Thalassiosira miniscula, Strain CCMP1093" /LENGTH=2453	29	29
MRM1	CAMNT_0025928895	99	208	209	517	TFPYKLFDLMEHATGEGGSAGSVVSWLAGGTTFCVHDHARFAAEFLPTHFGHHNFRSFDRQLNFWGFXVLSPRHINNKSFGGKTWQHPFFQKDRRHLLGLVVRKTVSKSS	NFPAKAYLLITYLTE---TEPSVSSFSSDGTSFEIYDQSIFAQKYLPQYFKHSNYGSFVRQLNLYGFT--SSRLKRNNDIV--VWTHEFFRQDRKDLVKEIKRTKKSKNA	3e-10	70.5	171	110	36.36	40	63	62	3	7	56.36	0/2	TN2YA1LAFYDL1MIETHYAL1GEE-G-G-STAEGP2VS1WFLSASGD2TS1CEVIHY1HQASRI2AQEKFY2TQHY1GK1HS1FYRG2DV4FLWY2XTV-L-1PS1HLIKNR1KNSDFIGVG-K-TV1QT1PE2QRKQ2RKHD1LVGKLEVIVK1KTTKVK2SNSA	/NCGR_SEQ_ID=MMETSP0737-20130205|450 /TAXON_ID=385413 /ORGANISM="Thalassiosira miniscula, Strain CCMP1093" /LENGTH=2500	29	29
MRM1	CAMNT_0008793073	102	205	186	485	YKLFDLMEHATGEGGSAGSVVSWLAGGTTFCVHDHARFAAEFLPTHFGHHNFRSFDRQLNFWGFXVLS--PRHINNKSF--GGKTWQ--HPFFQKDRRHLLGLVVRKTVS	YKMIDTANHA---------IATWSDDGKTFVVKDTEKFAAEVIPEFFKHNNFSSFVRQLNFYGFRKIKSDPLRIRDAETCQESKYWKFRHDKFQQGREDLL-VEIRKSSS	3e-10	70.5	171	110	38.18	42	52	56	5	16	50.91	0/3	2LMFI1LTMAEN2T-G-E-G-G-S-A-G-S-VIVAST1LSADGD1TK2CV1HK1HTAERK4FVLI1TEHF1GK1HN2RS2DV5WY2XRVKLISK-S-D1RLHR1NRNDKASEFT-C-QGEGS1TY1QK-F-R1PDFK2KQDG1REHD2G-LVVEVI2TSVS1	/NCGR_SEQ_ID=MMETSP0724-20121128|14579 /TAXON_ID=265536 /ORGANISM="Amphiprora sp., Strain CCMP467" /LENGTH=1805	27	27
MRM1	CAMNT_0043107143	100	212	525	842	FPYKLFDLMEHATGEGGSAGSVVSWLAGGTTFCVHDHARFAAEFLPTHFGHHNFRSFDRQLNFWGFXVLSPRHINNKSFGGKTWQHPFFQKDRRHLLGLVVRKTVSKS-----SPGGA	FPKKLMDLLSN------SDPSVVTWLPAGTAFTVVNPSRFVSEVLPFYFRHTKLTSFQRQLNLYGF-----RRITKGPDAG-AYKHEMFLRDEPEGAGRMKRSKQKGSPQLRPSPGGA	3e-10	69.3	168	118	38.14	45	56	57	4	17	48.31	0/3	2YK2FM2MLESHNA-T-G-E-G-G-1ADGP3ST2APGA2TA1CT1HVDNHPAS2AVAS1FV2TFHY1GR1HTNKFLRT2DQ4FLWY2X-V-L-S-P-1HR1NTNKKGSPFDGA1K-TAWYQK1PEFM1QLKR1RERPHELGLA1LRVMVK1KSTKVQSKKG1-P-Q-L-R-P5	/NCGR_SEQ_ID=MMETSP1320-20131121|1733 /TAXON_ID=91990 /ORGANISM="Bolidomonas sp., Strain RCC2347" /LENGTH=974	30	30
MRM1	CAMNT_0042645669	96	204	1908	2210	KSYTFPYKLFDLMEHATGEGGSAGSVVSWLAGGTTFCVHDHARFAAEFLPTHFGHHNFRSFDRQLNFWGFXV--LSPRHINNKSFGGKTWQHPFFQKDRRHLLGLVVRKTV	KEFQFPWKLYGMLERSGEEDFS--HLVSWMPGDNCFKVHDADQFVEKVMPRFFKQTKYKSFQRQLNLYGFIRVDMGP----NK--GG--YRHPRFIRGRKDLLALINRIKI	3e-10	70.9	172	111	36.04	40	59	61	5	12	54.95	0/3	1SEYFTQ2YW2FYDGLMML1HRASTGGE1GDGF1A-G-SHVL3LMAP1GDTNTC1CK3HAADRQ1AVAEEKFVLM1TRHF1GKHQHTNKFYRK2DQ4FLWY2XIVR-V-DLMSG1R-H-I-N-2S-F-2K-T-WYQR2FR1QIKRDG1RKHD2GA1VIVN1KITKVI	/NCGR_SEQ_ID=MMETSP1423-20130617|25589 /TAXON_ID=476441 /ORGANISM="Pseudo-nitzschia heimii, Strain UNC1101" /LENGTH=3748	31	28
MRM1	CAMNT_0042645669	92	208	870	1196	QIHSKSYTFPYKLFDLMEHATGEGGSAGSVVSWLAGGTTFCVHDHARFAAEFLPTHFGHHNFRSFDRQLNFWGFXVLSPRHINNKSFGGKTWQHPFFQKDRRHLLGLVVRKTVSKSS	QLNPNAFQFPWKLHDMLDRSSSEGSE--DVVSWVDNGEAFRVHLPDAFVQNVMPRFFKQTKYKSFQRQLNLYGFTRLH----NGPNKGG--YKHKYFRQGQCTLCQLITRCPIRDSS	8e-10	69.3	168	117	32.48	38	71	62	3	8	52.99	0/3	1ILHNSPKNSAYFTQ2YW2FH1LMMLEDHRASTSGS2GSSEA-G-SD4LVADGN1TETA1CR2DLHPADRA1AVAQENFVLM1TRHF1GKHQHTNKFYRK2DQ4FLWY2XTVR1SHP-R-H-I-1NGKPSNFK2K-T-WYQK1PKFY1QRKQDGRQRCHT1LCGQ1VIVT1KCTPVISRKD2	/NCGR_SEQ_ID=MMETSP1423-20130617|25589 /TAXON_ID=476441 /ORGANISM="Pseudo-nitzschia heimii, Strain UNC1101" /LENGTH=3748	31	31
MRM1	CAMNT_0043780163	100	201	376	654	FPYKLFDLMEHATGEGGSAGSVVSWLAGGTTFCVHDHARFAAEFLPTHFGHHNFRSFDRQLNFWGFXVLSPRHINNKSFGGKTWQHPFFQKDRRHLLGLVVR	FPGKLHDMMEFISREG--LEDVVTWVNGGTGFVVVDSDKLV-ELLPRFFSQTKYRSFQRQLNMWHFQ----RILDGPHRGG--WKHPYFLQNKRSLCRYMSR	3e-10	70.5	171	102	40.2	41	52	55	4	9	53.92	0/1	2YG2FH1LM2HFAITSGR2G-S-ALGESD2ST1LVAN3TG1CV1HV1HSADRKFLAVA-1FL2TRHF1GSHQHTNKFY3DQ4FM1GH1XQV-L-S-P-1HIILNDNGKPSHFR2K-T-1QK2FY1QLKQDNRK1HS1LCGRLYVMVS1	/NCGR_SEQ_ID=MMETSP1442-20131203|31915 /TAXON_ID= /ORGANISM="Craspedostauros australis, Strain CCMP3328" /LENGTH=2471	27	27
MRM1	CAMNT_0040957601	99	210	580	272	TFPYKLFDLME-HATGEGGSAGSVVSWLAGGTTFCVHDHARFAAEFLPTHFGHHNFRSFDRQLNFWGFXVLSPRHINNKSFGGKTWQHPFFQKDRRHLLGLVVRKTVSKSSPG	SFPAKLYELVDSHSRAPDDEI--IVTWCENGLAFIVRDLNRFCEEVLPHHFCHNKWASFIRQLNLYGF-----RRITQGQSSGAYW-HKFFQRGEPHLLRGITRSR--RAGPG	3e-10	68.6	166	113	37.17	42	60	57	5	11	50.44	0/-2	TS2YA2FYDE1MVED-S1ASTRGAEPGDGDSEAIG-S-VI1ST1LCAEGN1TLTA1CI1HR1HLAN2ACAE1FV2TH2GC1HNNKFWRA2DI4FLWY2X-V-L-S-P-1HR1NTNQKGSQFSGS1KATY1Q-1PK3KRDGRERP3GRLGVIVT1KSTRV-S-KRSASG2	/NCGR_SEQ_ID=MMETSP0885-20130528|10693 /TAXON_ID=35679 /ORGANISM="Pelagococcus subviridis, Strain CCMP1429" /LENGTH=803	29	29
MRM1	CAMNT_0007769663	100	208	408	716	FPYKLFDLMEHATGEGGSAGSVVSWLAGGTTFCVHDHARFAAEFLPTHFGHHNFRSFDRQLNFWGFXVLSPRHINNKSFGGKTWQHPFFQKDRRHLLGLVVR-KTVSKSS	FPWLLHEMLEDI--EKKRLSWVVSWSPDGRAFQVHSPERFSDTILPTYFRHKRYKSFQRQLYLYGF-----RSLQDDSVAKGKYFHPLFLRENRTLCRQIVRPKSVSTSS	3e-10	70.1	170	110	37.27	41	61	57	3	8	51.82	0/3	2YWKL1FHDELMML1HDAIT-G-1GKGKSRALGSSW4LSAPGD1TRTA1CQ2DSHPAE2ASADETFI3HY1GR1HKNRFYRK2DQ3NYFLWY2X-V-L-S-P-1HSILNQNDKD1FVGAGKKGTKWYQF2FL1QLKRDERN1HT1LCGRLQVI2-P1TS2KT2	/NCGR_SEQ_ID=MMETSP0118_2-20121227|14991 /TAXON_ID=160619 /ORGANISM="Glenodinium foliaceum, Strain CCAP 1116/3" /LENGTH=1533	28	28
MRM1	CAMNT_0000537263	67	207	897	544	TRTVQRRKATTTENP-SPMPTKLTQAQIHSKSYTFPYKLFDLMEHATGEGGSAGSVVSWLAGGTTFCVHDHARFAAEFLPTHFGHHNFRSFDRQLNFWGFXVLSPRHINNKSFGGKTWQHPFFQKDRRHLLGLVVRKTVSKS	SKLYQKRKRKTGRKPLNPFPVKLYRM------------LMDLAEKRQED------IVSWGPDGTSFLVHDTGRLVSEALPAYFNQTKYKSFQRQLNFYGFT----RMLDGPLEG--SYSHPMFRRGEEQMCHKISRKDVHQA	3e-10	69.3	168	142	30.99	44	73	67	5	25	47.18	0/-3	TSRKTLVY1RK2ARTK1TGERNK1-LSN1MF1TV2TYQRAMQ-I-H-S-K-S-Y-T-F-P-Y-K-1FM2MA1HKARTQGEEDG-G-S-A-G-S-VI3LGAPGD2TS1CL3HTAG1FLAVAS1FA2TAHY1GNHQHTNKFYRK2DQ5WY2XTV-L-S-P-1HMILNDNGKPSLFE1G-K-TSWYQS2FM1QRKRDGREREHQLMLCGHLKVIVS2TD1SHKQSA	/NCGR_SEQ_ID=MMETSP0017_2-20120614|13995 /TAXON_ID=2856 /ORGANISM="Cylindrotheca closterium" /LENGTH=968	37	37
MRM1	CAMNT_0048221045	99	208	2615	2304	TFPYKLFDLMEHATGEGGSAGSVVSWLAGGTTFCVHDHARFAAEFLPTHFGHHNFRSFDRQLNFWGFXVLSPRHINNKSFGGKTWQHPFFQKDRRHLLGLVVRKTVSKSS	TFPFKLYHALEWASTSEFS--SALTWSASGHAFLVHDREAMVENIIPHFFDHKKWRSFTRQLNLWGFK----RELRGPNSLGETYYHKSFKRGKVEDLQLIQRTEIKKRS	3e-10	70.5	171	110	35.45	39	65	56	2	6	50.91	0/-1	3YF2FYDHLAML1HW1TSGTESGEGF1A-G-1VAVLST1LS1GS1THTA1CL3HRAERAFMAVAEENFILI1THHF1GD1HKNKFW3DT4FL3XKV-L-S-P-1HEILNRNGKPSNFSGL1KE1WYQY1PKFS1QKKRDGRKRVHELD1GQ1VIVQ1KTTEVISK1SR1	/NCGR_SEQ_ID=MMETSP0593-20130828|17232 /ASSEMBLY_ACC=CAM_ASM_000672 /TAXON_ID=267983 /ORGANISM="Skeletonema japonicum, Strain CCMP2506" /LENGTH=2699	29	29
MRM1	CAMNT_0008831225	102	205	257	556	YKLFDLMEHATGEGGSAGSVVSWLAGGTTFCVHDHARFAAEFLPTHFGHHNFRSFDRQLNFWGFXVLS--PRHINNKSF--GGKTWQ--HPFFQKDRRHLLGLVVRKTVS	YKMIDTANHA---------IATWSDDGKTFVVKDTEKFAAEVIPEFFKHNNFSSFVRQLNFYGFRKIKSDPLRIRDAETCQESKYWKFRHDKFQQGREDLL-VEIRKSSS	3e-10	70.5	171	110	38.18	42	52	56	5	16	50.91	0/2	2LMFI1LTMAEN2T-G-E-G-G-S-A-G-S-VIVAST1LSADGD1TK2CV1HK1HTAERK4FVLI1TEHF1GK1HN2RS2DV5WY2XRVKLISK-S-D1RLHR1NRNDKASEFT-C-QGEGS1TY1QK-F-R1PDFK2KQDG1REHD2G-LVVEVI2TSVS1	/NCGR_SEQ_ID=MMETSP0725-20121227|8591 /TAXON_ID=265536 /ORGANISM="Amphiprora sp., Strain CCMP467" /LENGTH=1869	27	27
MRM1	CAMNT_0020401779	121	212	909	1184	VVSWLAGGTTFCVHDHARFAAEFLPTHFGHHNFRSFDRQLNFWGFXVLSPRHINNKSFGGKTWQH-PFFQKD-RRHLLGLVVRKTVSKSSPGGA	IASWTPDGDMFVVKDPDRFAAEIIPQYFDHNKFSSFARQLNFYGFRKMQSKPIRNSDFDANTAKHVTFFNENFKRGRCDLL--KKIQRSTRGGG	3e-10	70.5	171	94	39.36	37	53	52	3	4	55.32	0/3	VIVA2LTAPGD1TDTM1CV1HK1HPAD5FILI1TQHY1GD1HNNK1RS2DA5WY2XRVKLMSQPSRKHP1NR1KSSD1GDGAKN1WAQK1-VPT2QNKEDN-FRK1HGLRLCGD1VLV-R-1TKVISQKR1STPR2AG	/NCGR_SEQ_ID=MMETSP0744-20121128|8874 /TAXON_ID=913974 /ORGANISM="Nitzschia punctata, Strain CCMP561" /LENGTH=2661	24	24
MRM1	CAMNT_0020579949	120	205	411	683	SVVSWLAGGTTFCVHDHARFAAEFLPTHFGHHNFRSFDRQLNFWGFXVLSPRHINNKSFGGKT-----WQHPFFQKDRRHLLGLVVRKTVS	AIATWSPNGDSFVVKNVEKFASNVLPMYFKHSNFSSFARQLNFYGFRKLKAEPILTADFDARTACYVRFYHEKFQKNRPELLAEIKRATKS	3e-10	70.1	170	91	38.46	35	51	48	1	5	52.75	0/3	SAVIVAST1LSAPGN1TDTS1CV1HKDNHVAERK2ASENFV2TMHY1GK1HS2RS2DA5WY2XRVK1SKPAREHP1NLNTKASD1GDGAKR1-A-C-Y-V-RWFQY1PEFK3DN1RPHE2GALEVIVK1KA1VK1	/NCGR_SEQ_ID=MMETSP0786-20121207|7727 /TAXON_ID=186022 /ORGANISM="Thalassionema frauenfeldii, Strain CCMP 1798" /LENGTH=1291	22	22
MRM1	CAMNT_0013107153	66	203	2702	2283	TTRTVQRRKATTTENPSPMPTKLTQAQIHSKSYTFPY---KLFDLMEHATGEGGSAGSVVSWLAGGTTFCVHDHARFAAEFLPTHFGHHNFRSFDRQLNFWGFXVLSPRHINNKSFGGKTWQH-----PFFQKDRRHLLGLVVRKT	SNNTAKEMPTTSTLAPNIDDEKTVQTSKCKGSTTIPIFLKKIYKMIDSSPQE------IASWSADGEMFIVKDPDQFAAQIIPQYFDHNKFSSFARQLNFYGFRKMQSKPIRNSDFDANTAKHVTFYNENFKRGRHDLLKKIQRST	3e-10	70.5	171	146	30.82	45	87	68	3	14	46.58	0/-1	TSTNRN1VAQKRERMKPAT1TS1ELNA1SNPIMDPDTE1LTTV1ATQSIKHCSKKG1YT1FI1YI-F-L-K1LIFYDKLMMIEDHSASTPGQ1G-G-S-A-G-S-VIVA2LS1GD1TETM1CI1HK1HPADRQ3EQFILI1TQHY1GD1HNNK1RS2DA5WY2XRVKLMSQPSRKHP1NR1KSSD1GDGAKN1WAQK1-V-T-F-Y-NPEFN1QKKRDG1RHHD2GKLKVIVQ1KS1	/NCGR_SEQ_ID=MMETSP1060-20121228|69918 /TAXON_ID=37318 /ORGANISM="Pseudo-nitzschia pungens, Strain cf. cingulata" /LENGTH=3485	36	36
MRM1	CAMNT_0020526629	121	212	1729	1454	VVSWLAGGTTFCVHDHARFAAEFLPTHFGHHNFRSFDRQLNFWGFXVLSPRHINNKSFGGKTWQH-PFFQKD-RRHLLGLVVRKTVSKSSPGGA	IASWTPDGDMFVVKDPDRFAAEIIPQYFDHNKFSSFARQLNFYGFRKMQSKPIRNSDFDANTAKHVTFFNENFKRGRCDLL--KKIQRSTRGGG	3e-10	70.5	171	94	39.36	37	53	52	3	4	55.32	0/-1	VIVA2LTAPGD1TDTM1CV1HK1HPAD5FILI1TQHY1GD1HNNK1RS2DA5WY2XRVKLMSQPSRKHP1NR1KSSD1GDGAKN1WAQK1-VPT2QNKEDN-FRK1HGLRLCGD1VLV-R-1TKVISQKR1STPR2AG	/NCGR_SEQ_ID=MMETSP0747-20121128|1612 /TAXON_ID=913974 /ORGANISM="Nitzschia punctata, Strain CCMP561" /LENGTH=2125	24	24
MRM1	CAMNT_0020479881	82	212	500	898	SPMPTKLTQAQIHSKSYTF--PYKLFDLMEHATGEGGSAGSVVSWLAGGTTFCVHDHARFAAEFLPTHFGHHNFRSFDRQLNFWGFXVLSPRHINNKSFGGKTWQH-PFFQKD-RRHLLGLVVRKTVSKSSPGGA	STMMKVIREVQNNSKSHSLASPLSFFHXPETYKMIESCPPDIASWTPDGDMFVVKDPDRFAAEIIPQYFDHNKFSSFARQLNFYGFRKMQSKPIRNSDFDANTAKHVTFFNENFKRGRCDLL--KKIQRSTRGGG	3e-10	70.5	171	135	34.07	46	83	66	4	6	48.89	0/2	1PT1PMTKKVLITRQEAV1INHN3YHTSFL-A-S1YLKSLF1DHLXMP1HTAYTKGMEIGEGSSCAPGPSDVIVA2LTAPGD1TDTM1CV1HK1HPAD5FILI1TQHY1GD1HNNK1RS2DA5WY2XRVKLMSQPSRKHP1NR1KSSD1GDGAKN1WAQK1-VPT2QNKEDN-FRK1HGLRLCGD1VLV-R-1TKVISQKR1STPR2AG	/NCGR_SEQ_ID=MMETSP0746-20121128|2561 /TAXON_ID=913974 /ORGANISM="Nitzschia punctata, Strain CCMP561" /LENGTH=2454	34	34
MRM1	CAMNT_0013864011	100	201	130	408	FPYKLFDLMEHATGEGGSAGSVVSWLAGGTTFCVHDHARFAAEFLPTHFGHHNFRSFDRQLNFWGFXVLSPRHINNKSFGGKTWQHPFFQKDRRHLLGLVVR	FVTKLYDLVEQPDTDGH-----IHWGATGESFLVLNTTQFAQLVLPMHFKHDNLRSFERQLNIYGFQ----RCIAQPTEHGLEFFHPKFRREQRNLLVEIKR	3e-10	68.2	165	102	38.24	39	54	56	2	9	54.9	0/1	1PVYT2FY2MV1HQAPTDGTED1GHS-A-G-S-V-VISH1LG1GT1TETS1CL1HLDNHTATRQ2AQELFV2TM2GK1HD1FL3DE4FIWY2XQV-L-S-P-1HC1NANQKPSTFEGH1KLTEWFQF2FK1QRKRDERQ1HN2GVLEVIVK1	/NCGR_SEQ_ID=MMETSP1100-20130122|27460 /TAXON_ID=33657 /ORGANISM="Phaeocystis antarctica, Strain Caron Lab Isolate" /LENGTH=762	27	27
MRM1	CAMNT_0040915415	99	210	217	525	TFPYKLFDLME-HATGEGGSAGSVVSWLAGGTTFCVHDHARFAAEFLPTHFGHHNFRSFDRQLNFWGFXVLSPRHINNKSFGGKTWQHPFFQKDRRHLLGLVVRKTVSKSSPG	SFPAKLYELVDSHSRAPDDEI--IVTWCENGLAFIVRDLNRFCEEVLPHHFCHNKWASFIRQLNLYGF-----RRITQGQSSGAYW-HKFFQRGEPHLLRGITRSR--RAGPG	3e-10	67.4	163	113	37.17	42	60	57	5	11	50.44	0/1	TS2YA2FYDE1MVED-S1ASTRGAEPGDGDSEAIG-S-VI1ST1LCAEGN1TLTA1CI1HR1HLAN2ACAE1FV2TH2GC1HNNKFWRA2DI4FLWY2X-V-L-S-P-1HR1NTNQKGSQFSGS1KATY1Q-1PK3KRDGRERP3GRLGVIVT1KSTRV-S-KRSASG2	/NCGR_SEQ_ID=MMETSP0884-20130614|16511 /TAXON_ID=35679 /ORGANISM="Pelagococcus subviridis, Strain CCMP1429" /LENGTH=617	29	29
MRM1	CAMNT_0004745747	100	206	619	314	FPYKLFDLMEHATGEGGSAGSVVSWLAGGTTFCVHDHARFAAEFLPTHFGHHNFRSFDRQLNFWGFX-VLSPRHINNKSFGGKTWQHPFFQKDRRHLLGLVVRKTVSK	FPVRLHHLLEDAEAQGNX--DAISWLPDGKAFKVHDKVKFETTLMPMYFGSSKFRSFQKNLNLWEFKTILVP--TNSPKRG--ECSHPLFERGKPELCEGMKRVVKSK	3e-10	67.4	163	108	35.19	38	63	52	4	7	48.15	0/-3	2YVKR1FHDH1ML1HD1TEGAEQ1GNSXA-G-SDVAVI3APGD1TKTA1CK3HKAVRK1AEATETFLLM1TMHY2HSHSNK4DQRKQN2FL1GE1XK-TVI1SV1R-H-IT1NSKPSKFR1G-K-TEWCQS2FL1QEKRDGRKRPHE1LCGELGVMVK1KVTVVK2	/NCGR_SEQ_ID=MMETSP0472-20121206|25588 /TAXON_ID=693140 ORGANISM="Tiarina fusus, Strain LIS" /NCGR_SAMPLE_ID=MMETSP0472 /ASSEMBLY_ACC=CAM_ASM_000603 /LENGTH=639	28	28
MRM1	CAMNT_0026008019	100	204	199	489	FPYKLFDLMEHATGEGGSAGSVVSWLAGGTTFCVHDHARFAAEFLPTHFGHHNFRSFDRQLNFWGFXVLSPRHINNKSFGGKTWQHPFFQKDRRHLLGLVVRKTV	FPSKFYRMLDQIKEEGLEA--VVSWLPHGRAFKIHKPKEFAASIMPRFFNQSKYTSFQRQLNLYGFS----RCCRGRDAGA--YHHPFFLRGRQCLLRNIVRTKI	3e-10	69.7	169	105	36.19	38	59	52	3	8	49.52	0/1	2YS1LFFYDRLMMLEDHQAITKGE2GLSE1G-S-5APGH1TRTA1CKVI1DKHPAKRE3ESFILM1TRHF1GNHQHSNKFYRT2DQ4FLWY2XSV-L-S-P-1HCICNRNGKRSDFA1GAK-T-WYQH4QLKRDG1RQHC2GRLNVI2KTTKVI	/NCGR_SEQ_ID=MMETSP0739-20130205|18380 /TAXON_ID=385413 /ORGANISM="Thalassiosira miniscula, Strain CCMP1093" /LENGTH=1201	27	27
MRM1	CAMNT_0000527495	100	202	149	436	FPYKLFDLMEHATGEGGSAGSVVSWLAGGTTFCVHDHARFAAEFLPTHFGHHNFRSFDRQLNFWGFXVLSPRHINNKSFGGKTWQHPFFQKDRRHLLGLVVRK	FPWKLHEMLDVVEQRGET--SVVSWLPGGKAFRVHNPTQFVDQIMKKCFNQTKYKSFQRQLNLWGFE----RVIRESAEKG-SYFHPLFLRGRRDLCQEMARQ	3e-10	69.7	169	103	35.92	37	59	55	3	7	53.4	0/2	2YW2FHDELMMLEDHVAVTEGQER1GESTA-G-6AP2TKTA1CR2DNHPATRQ1AVADEQFILMPKTKHC1GNHQHTNKFYRK2DQ4FL3XEV-L-S-P-1HV1NRNEKSSAFEGK1K-TSWYQF2FL1QLKRDG2HD1LCGQLEVMVA1KQ	/NCGR_SEQ_ID=MMETSP0017_2-20120614|9111 /TAXON_ID=2856 /ORGANISM="Cylindrotheca closterium" /LENGTH=1216	27	27
MRM1	CAMNT_0004730437	100	165	508	699	FPYKLFDLMEHATGEGGSAGSVVSWLAGGTTFCVHDHARFAAEFLPTHFGHHNFRSFDRQLNFWGF	FPFKLHQLLQDAAKEGND--EIVSWLPHGKSFKVHDKINFASLIMPKYFGSSKYRSFQKNLNLWGF	3e-10	70.5	171	66	45.45	30	34	40	1	2	60.61	0/1	2YF2FHDQ1MLEQHD1TAGK2GNSDA-G-SEVI4APGH1TKTS1CK3HKAIRN2ASELFILM1TKHY2HSHSNKFY3DQRKQN2FL3	/NCGR_SEQ_ID=MMETSP0472-20121206|17933 /TAXON_ID=693140 ORGANISM="Tiarina fusus, Strain LIS" /NCGR_SAMPLE_ID=MMETSP0472 /ASSEMBLY_ACC=CAM_ASM_000603 /LENGTH=2284	17	17
MRM1	CAMNT_0000163833	89	206	2318	1992	TQAQIHSKSYTFPYKLFDLMEHATGEGGSAGSVVSWLAGGTTFCVHDHARFAAEFLPTHFGHHNFRSFDRQLNFWGFXVLSPRHINNKSFGGKTWQHPFFQKDRRHLLGLVVRKTVSK	TTTQITMNSKFFPQKLMYMLSKVDS------NIVSWLPSGVAFAVRDASRFVTEVLPQYFRHTKLNSFQRQLNLYGFRCTS---YTKGPDANKVYRHELFLRDKPELCMQMKRSYGSK	4e-10	70.5	171	118	33.9	40	69	52	2	9	44.07	0/-2	1QTAT2HTSMKN1YKTF2YQ2FMDYLMMLESHKAVTDGSE-G-G-S-A-G-SNVI4APGS1TVTA1CA1HR1HAAS2AVAT1FV2TQHY1GR1HTNKFLRN2DQ4FLWY2XRVCLT1P-R-H-IYNTNKKGSPFDGAGN1TVWYQR1PEFL1QLKR1RKRPHE1LCGMLQVMVK1KSTYVG2	/NCGR_SEQ_ID=MMETSP0010_2-20120614|7053 /TAXON_ID=216773 ORGANISM="Corethron hystrix, Strain 308" /NCGR_SAMPLE_ID=MMETSP0010_2 /ASSEMBLY_ACC=CAM_ASM_000155 /LENGTH=3024	31	31
MRM1	CAMNT_0016030255	100	201	1471	1202	FPYKLFDLMEHATGEGGSAGSVVSWLAGGTTFCVHDHARFAAEFLPTHFGHHNFRSFDRQLNFWGFXVLSPRHINNKSFGGKTWQHPFFQKDRRHLLGLVVR	FPQKLFSLMENEPSD------VVCWSERGLSFRVVDQEKFAEEIVPKYFRHTKMTSFQRQLNLYGF-----RRVTKGEDVG-SYYHPKFQKGRRDLVPEIKR	4e-10	70.1	170	102	39.22	40	50	52	3	12	50.98	0/-3	2YQ3DS3HNAETPGSEDG-G-S-A-G-S-2SC1LSAEGR1TLTS1CR1HV1HQAERK2AE1FILV1TKHY1GR1HTNKFMRT2DQ4FLWY2X-V-L-S-P-1HRIVNTNKKGSEFDGV1K-TSWYQY2FK3DG2HD1LVGPLEVIVK1	/NCGR_SEQ_ID=MMETSP1107-20130205|1104 /TAXON_ID=36770 /ORGANISM="Paraphysomonas vestita, Strain GFlagA" /LENGTH=1569	27	27
MRM1	CAMNT_0017700943	121	209	266	520	VVSWLAGGTTFCVHDHARFAAEFLPTHFGHHNFRSFDRQLNFWGFXVLSPRHINNKSFGGKTWQHPFFQKDRRHLLGLVVRKTVSKSSP	IIGWIADGEMFSIKNKAAFCEQILPKYFKHNNMTSFIRQLNMYDFHKAKK----NTRLYQHTFRHPYFQKDKKHLLKDIRRKTNNAYNP	4e-10	70.1	170	89	37.08	33	52	50	1	4	56.18	0/2	VIVISG1LI1GD1TETM1CSVIHKDNHK1RA1ACAEEQFI2TKHY1GK1HN1FMRT2DI4FMWYGD1XHVKLASKPKR-H-I-N-1KTSRFLGYGQKH1WFQR2FY4RKRK3GKLDVIVR3VNSNKASYSN1	/NCGR_SEQ_ID=MMETSP0126-20121128|9722 /TAXON_ID=141414 ORGANISM="Strombidinopsis acuminatum, Strain SPMC142" /NCGR_SAMPLE_ID=MMETSP0126 /ASSEMBLY_ACC=CAM_ASM_000229 /LENGTH=1870	23	23
MRM1	CAMNT_0038799907	76	199	177	524	TTTENPSPMPTKLTQAQIH---SKSYTFPYKLFDLMEHATGEGGSAGSVVSWLAGGTTFCVHDHARFAAEFLPTHFGHHNFRSFDRQLNFWGFXVLSPRHINNKSFGGKTWQHPFFQKDRRHLLGLV	VTSRNASPVQTKPSSTSSHPFKGAKMNFAQKLFEILE----DPGNTD-IIKWLSGGKGWIMMDKKRFAAEVLPVYFKQTQFTSFTRKLSRWKFI-----RVPKGPYMG-AYYHKFFRRDRKYLCTLM	4e-10	70.5	171	127	32.28	41	72	65	5	14	51.18	0/3	TV1TSER1PA2MVPQ2LPTSQSATQSIS1-P-F-KSGKASKYMTN1PAYQ3DELIML1H-A-T-G-EDGP1SNATGDS-VIVISK2AS2TKTGFWCIVMHM1HKAK5FV2TVHY1GKHQHTNQ1RT2DT1QK1NSFR1GK1XIV-L-S-P-R-HRIVNPNKKGSPFYGM1K-TAWYQY1PK2QRKR2RKHY1LCGT1VM	/NCGR_SEQ_ID=MMETSP0150-20130528|9854 /TAXON_ID=122233 /ORGANISM="Chaetoceros debilis, Strain MM31A-1" /LENGTH=5553	32	32
MRM1	CAMNT_0003579515	96	212	1026	688	KSYTFPYKLFDLMEHATGEGGSAGSVVSWLAGGTTFCVHDHARFAAEFLPTHFGHHNFRSFDRQLNFWGFXVLSPRHINNKSFGGKTWQHPFFQKDRR----HLLGLVVRKTVSKSSPGGA	KPNQFPWKLYDMLQ--TAEKRNEEHIISWINDGKAFKVHDRDLFIEEYMKKMFNQTKFKSFQRQLNLWGF-----ERVQNGPDKG-SYFHPLFVRGKRESCQHLSRVRLKAEGKRSTQQGS	4e-10	69.7	169	121	31.4	38	71	61	4	12	50.41	0/-3	1SPYNTQ2YW2FY1LMMLEQH-A-1GA1GKGRSNAEGESHVIVI2LIANGD1TKTA1CK3HRADRL1AIAE1FYLMPKTKHM1GNHQHTNK1RK2DQ4FL3X-V-L-S-P-REHRIVNQ1KGSPFDGK1K-TSWYQF2FL1QVKRDGRK1-E-S-C-Q2LSGRLVVRVLRKKATEVGSKKR1STPQGQ1AS	/NCGR_SEQ_ID=MMETSP0327-20121206|5868 /TAXON_ID=44447 /ORGANISM="Pseudo-nitzschia delicatissima, Strain B596" /LENGTH=1265	31	31
MRM1	CAMNT_0026823967	94	209	744	436	HSKSYTFPYKLFDLMEHATGEGGSAGSVVSWLAGGTTFCVHDHARFAAEFLPTHFGHHNFRSFDRQLNFWGFXVLSPRHINNKSFGG--KTWQHPFFQKDRRHLLGLVVRKTVSKSSP	HKRAKPFPEILMDILSNPEYD-----SIISWLPHGKSFAIHNSSKFATEILPKYFRRVIFRSFIRKLNRWGFRSVK------RSVSGFESTFEHKLFCRDEPKLCA----KMYCKSNP	4e-10	67.8	164	118	33.05	39	62	60	4	17	50.85	0/-3	1SKKRSAYKTP2YEKI1FM1LIMLESHNAPTEGYEDG-G-S-A-G-1VIVI3APGH1TKTS1CAVI1DNHSASRK2AT1FI2TKHY1GRHRHVNI4DI1QK2FR3XRVSLVSKP-R-H-I-N-N-KR1FVGS1-F-EKS1WFQE1PKFL1QCKR1RERPHK1LCGAL-V-V-R-1TMVYSC2SN1	/NCGR_SEQ_ID=MMETSP0740-20130409|14765 /TAXON_ID=385413 /ORGANISM="Thalassiosira miniscula, Strain CCMP1093" /LENGTH=758	30	30
MRM1	CAMNT_0049141429	99	255	7	462	TFPYKLFDLMEHATGEGGSAGSVVSWLAGGTTFCVHDHARFAAEFLPTHFGHHNFRSFDRQLNFWGFXVLSPRHINNKSFGGKTWQHPFFQKDRRHLLGLVVRKTVSKSSPGGAKQNKRKPKGKPRQKQTVARTVSPVHTAPAGGRPGQAW---DACPVG	TFPCKAFQVIQYCENHDPD---VACWNRDGSYFLVKDTAAFSASHLPRYFRHSNLQSFIRQLNIYGFRTVKD---HDNSDGSVAFHHRFFKRDRSDLLSSITR--TSKKQGGSYNDRFDEMQQQMDVLSEKLDLLISLVTAKSLGSPGDAIAGSEGIPLG	4e-10	70.5	171	160	30	48	101	72	4	11	45	0/1	3YC1LA1DQLVMIEQHYACTEGNEHGDGPSDA-G-S-1VASC1LNARGD1TSTY1CL1HK1HT1RA1AS1ESFH2TRHY1GR1HS1FLRQ2DI4FIWY2XRVTLVSKPDR-H-I-NHNDKN1FD1GSKVTAWFQH1PR2QKKR2RSHD2GSLSVIVT1K-T-VT2SKSQPG1GSAYKNQDNRKFRDKEPMKQGQKQPMRDQVKLQSTEVKALRDTLVLSIPSVLHV2PKASGL1RS2QD1WI-A-G-SDEAGCI1VL1	/NCGR_SEQ_ID=MMETSP1361-20130828|51658 /ASSEMBLY_ACC=CAM_ASM_000849 /TAXON_ID=210615 /ORGANISM="Staurosira complex sp., Strain CCMP2646" /LENGTH=3046	41	41
MRM1	CAMNT_0051778217	119	205	513	788	GSVVSWLAGGTTFCVHDHARFAAEFLPTHFGHHNFRSFDRQLNFWGFXVLSPRHINNKSFGGKT-----WQHPFFQKDRRHLLGLVVRKTVS	SSIASWSENGDNFVVKNVEQFASTVLPQYFKHSNFSSFARQLNFYGFRKLKAEPILTADFDARTASYVRFYHEKFQRNKPELLGHIKRATKS	4e-10	69.7	169	92	39.13	36	51	48	1	5	52.17	0/3	GS1VIVA2LSAEGN1TDTN1CV1HKDNHVAERQ2ASETFV2TQHY1GK1HS2RS2DA5WY2XRVK1SKPAREHP1NLNTKASD1GDGAKR1-A-S-Y-V-RWFQY1PEFK2KRDNRKRPHE3LHVIVK1KA1VK1	/NCGR_SEQ_ID=MMETSP1010-20121228|10634 /ASSEMBLY_ACC=CAM_ASM_000498 /TAXON_ID=49249 /ORGANISM="Ditylum brightwellii, Strain GSO104" /LENGTH=1413	23	23
MRM1	CAMNT_0007611193	62	197	21	392	KKNRTTRTVQRRKATTTENPSPMPTKLTQAQIHSKSYTFPYKLFDLMEHATGEGGSAGSVVSWLAGGTTFCVHDHARFAAEFLPTH-FGHHNFRSFDRQLNFWGFXVLSPRHINNKSFGGKTWQHPFFQKDRRHLLG	KDNSTTNINNNQQTMTTINT----VATTNSNI---KLPFPKKLYNMLEDASAEGFE--DIISWNASGSSFKIHDRDKFVSDVLPRYGFWLKQYNSFAKQLNLWGFL----SHHRKKTLVHGSYCHPHFVNNRIDLLN	4e-10	66.6	161	137	32.12	44	79	67	5	14	48.91	0/3	1KD1RS2RNTIVNQNRNRQKQATTM2EI1PTS-P-M-P-TVKALT1QNASQN1H-S-K-SKYLTP2YK2FYDNLMML1HD1TSGA2GFSEA-G-SDVIVI2LN1GS1TSTS1CKVI2HRADRK1AVASEDFV2TRHY-G1GWHLHKNQFYRN2DARK3FL3XLV-L-S-P-RS1IHNRNK1STFLGVGHKGTSWYQC2FH1QVKNDN1RIHD2GN	/NCGR_SEQ_ID=MMETSP1352-20130426|21362 /TAXON_ID=265584 /ORGANISM="Stauroneis constricta, Strain CCMP1120" /LENGTH=464	36	36
MRM1	CAMNT_0004726519	72	205	86	514	RRKATTTENPSPMPTKLTQAQIHSKSYTFPYKLFDLMEHATGEGGSAG---SVVSWLAGGTTFCVHDHARFAAEFLPTHFGHHN-----FRSFDRQLNFWGFXVL-SPRHINNKSFGGKTWQHPFFQKDRRHLLGLVVRKTVS	RRKDSGNVSTRKVPSGNSNKKSPQKLMHFPSKLYKVLSDASNGIGIISPFEDVISWDPDGRSFKIHNVSRFEREVMPIYFGGSSSSPFKWKSFHRNLNMWGFCEFSSPTMSVALGKDGSEWLHPLFRRDSPHLCSKMIKRTAS	4e-10	70.1	170	143	30.07	43	91	69	3	9	48.25	0/2	3ADTSTGTNEVNSPTSRPKMV1TSKGLNTSQNAKQKISHPSQ1SLYMTH2YS2FYDKLVMLESHD1TSGNEGGI1SIAIGS-P-F-ESD1VI2LDAPGD1TRTS1CKVI1DNHVAS2AEAR1FVLM1TIHY2HGHSNS-S-S-P-F-KFWRK2DH1QN2FM3XCVELF-S2RTHMISNVNAKLSGFKGD1KSTE1QL2FL1QRKR1RSRP2LCGSLKVMVIRKKR1VA1	/NCGR_SEQ_ID=MMETSP0472-20121206|15974 /TAXON_ID=693140 ORGANISM="Tiarina fusus, Strain LIS" /NCGR_SAMPLE_ID=MMETSP0472 /ASSEMBLY_ACC=CAM_ASM_000603 /LENGTH=2273	35	35
MRM1	CAMNT_0051812473	119	205	940	665	GSVVSWLAGGTTFCVHDHARFAAEFLPTHFGHHNFRSFDRQLNFWGFXVLSPRHINNKSFGGKT-----WQHPFFQKDRRHLLGLVVRKTVS	SSIASWSENGDNFVVKNVEQFASTVLPQYFKHSNFSSFARQLNFYGFRKLKAEPILTADFDARTASYVRFYHEKFQRNKPELLGHIKRATKS	4e-10	69.7	169	92	39.13	36	51	48	1	5	52.17	0/-2	GS1VIVA2LSAEGN1TDTN1CV1HKDNHVAERQ2ASETFV2TQHY1GK1HS2RS2DA5WY2XRVK1SKPAREHP1NLNTKASD1GDGAKR1-A-S-Y-V-RWFQY1PEFK2KRDNRKRPHE3LHVIVK1KA1VK1	/NCGR_SEQ_ID=MMETSP1012-20131031|3093 /ASSEMBLY_ACC=CAM_ASM_001091 /TAXON_ID=49249 /ORGANISM="Ditylum brightwellii, Strain GSO104" /LENGTH=1481	23	23
MRM1	CAMNT_0005672499	102	205	230	502	YKLFDLMEHATGEGGSAGSVVSW-LAGGTTFCVHDHARFAAEFLPTHFGHHNFRSFDRQLNFWGFXVLSPRHINNKSFGGKTWQHPFFQKDRRHLLGLVVRKTVS	YEIFNSKDHA--------EICGWGDEEGTTVVVHDVNAFQNTVLPKFFKHQNYQSFVRQLNLYGF------HKTEKDPSRNVFKHPFFQRDREELMPFIKRKNSS	4e-10	69.7	169	105	36.19	38	52	51	3	15	48.57	0/2	1KELI1DNLSMKED2T-G-E-G-G-S-A-G-SEVIVCSG1-GLDAEGE3FVCV3HVANRA1AQANETFV2TKHF1GK1HQ1FYRQ2DV4FLWY2X-V-L-S-P-R-1IKNTNE1SDFPGSGRKNTVWFQK5KR2REHE1LMGPLFVIVK2TNVS1	/NCGR_SEQ_ID=MMETSP0949-20121206|9021 /TAXON_ID=44440 /ORGANISM="Chattonella subsalsa, Strain CCMP2191" /LENGTH=1644	27	27
MRM1	CAMNT_0050085157	84	201	781	443	MPTKLTQAQIHSKSYT--FPYKLFDLMEHATGEGGSAGSVVSWLAGGTTFCVHDHARFAAEFLPTHFGHHNFRSFDRQLNFWGFXVLSPRHINNKSFGGKTWQHPFFQKDRRHLLGLVVR	IPTTMAQAPSCKKIETEPFPVKLYNILEMESDLGSHKS--LSWTPDGKSFVILDREKFMSQVVPLFFKQTKFRSFTRQLNIWGFEAIAFGNQNNGA-----WRHEYFIRGQPELLKCMER	4e-10	69.3	168	120	32.5	39	72	62	3	9	51.67	0/-3	MI2KTLMTA2QPISHCSK1SIYE1-E-P2YV2FYDNLIML1HMAETSGDEL1GSSHAKGSS-V-VL2LTAPGD1TKTS1CVVIHL1HRAERK1AMASEQFVLV1TLHF1GKHQHTNK4DT4FI3XEVALISAPFRGHNIQ2KGSAF-G-G-K-T-1QR1PEFY1QIKRDGRQRPHE2GKLCVMVE1	/NCGR_SEQ_ID=MMETSP1411-20130829|48262 /ASSEMBLY_ACC=CAM_ASM_000911 /TAXON_ID=67004 /ORGANISM="Thalassiosira weissflogii, Strain CCMP1010" /LENGTH=1155	31	31
MRM1	CAMNT_0050085157	84	156	1055	837	MPTKLTQAQIHSKSYT--FPYKLFDLMEHATGEGGSAGSVVSWLAGGTTFCVHDHARFAAEFLPTHFGHHNFRSF	IPTTMAQAPSCKKIETEPFPVKLYNILEMESDLGSHKS--LSWTPDGKSFVILDREKFMSQVVPLFFKQTKFRSF	0.026	45.1	105	75	32	24	47	38	2	4	50.67	0/-2	MI2KTLMTA2QPISHCSK1SIYE1-E-P2YV2FYDNLIML1HMAETSGDEL1GSSHAKGSS-V-VL2LTAPGD1TKTS1CVVIHL1HRAERK1AMASEQFVLV1TLHF1GKHQHTNK4	/NCGR_SEQ_ID=MMETSP1411-20130829|48262 /ASSEMBLY_ACC=CAM_ASM_000911 /TAXON_ID=67004 /ORGANISM="Thalassiosira weissflogii, Strain CCMP1010" /LENGTH=1155	31	19
MRM1	CAMNT_0005631629	102	205	236	508	YKLFDLMEHATGEGGSAGSVVSW-LAGGTTFCVHDHARFAAEFLPTHFGHHNFRSFDRQLNFWGFXVLSPRHINNKSFGGKTWQHPFFQKDRRHLLGLVVRKTVS	YEIFNSKDHA--------EICGWGDEEGTTVVVHDVNAFQNTVLPKFFKHQNYQSFVRQLNLYGF------HKTEKDPSRNVFKHPFFQRDREELMPFIKRKNSS	4e-10	69.7	169	105	36.19	38	52	51	3	15	48.57	0/2	1KELI1DNLSMKED2T-G-E-G-G-S-A-G-SEVIVCSG1-GLDAEGE3FVCV3HVANRA1AQANETFV2TKHF1GK1HQ1FYRQ2DV4FLWY2X-V-L-S-P-R-1IKNTNE1SDFPGSGRKNTVWFQK5KR2REHE1LMGPLFVIVK2TNVS1	/NCGR_SEQ_ID=MMETSP0948-20121206|13926 /TAXON_ID=44440 /ORGANISM="Chattonella subsalsa, Strain CCMP2191" /LENGTH=1630	27	27
MRM1	CAMNT_0025954751	90	209	314	640	QAQI--HSKSYTFPYKLFDLMEHATGEGGSAGSVVSWLAGGTTFCVHDHARFAAEFLPTHFGHHNFRSFDRQLNFWGFXVLSPRHINNKSFGG--KTWQHPFFQKDRRHLLGLVVRKTVSKSSP	QAEVNSHKRAKPFPEILMDILSNPEYD-----SIISWLPHGKSFAIHNSSKFATEILPKYFRRVIFRSFIRKLNRWGFRSV------KRSVSGFESTFEHKLFCRDEPKLCA----KMYCKSNP	4e-10	68.9	167	124	33.06	41	64	64	5	19	51.61	0/2	2QEIV-N-S1SKKRSAYKTP2YEKI1FM1LIMLESHNAPTEGYEDG-G-S-A-G-1VIVI3APGH1TKTS1CAVI1DNHSASRK2AT1FI2TKHY1GRHRHVNI4DI1QK2FR3XRVSLVS-P-R-H-I-N-NKKR1FVGS1-F-EKS1WFQE1PKFL1QCKR1RERPHK1LCGAL-V-V-R-1TMVYSC2SN1	/NCGR_SEQ_ID=MMETSP0737-20130205|17709 /TAXON_ID=385413 /ORGANISM="Thalassiosira miniscula, Strain CCMP1093" /LENGTH=1048	31	31
MRM1	CAMNT_0052310619	121	205	361	630	VVSWLAGGTTFCVHDHARFAAEFLPTHFGHHNFRSFDRQLNFWGFXVLSPRHINNKSFGGKT-----WQHPFFQKDRRHLLGLVVRKTVS	IATWSDNGDSFVVKDVNQFAESVLPQYFKHSNFSSFARQLNFYGFRKVKAEPILTADFNARTACYVRFYHEKFQKNRPDLLAQIKRATKS	4e-10	69.3	168	90	38.89	35	50	46	1	5	51.11	0/1	VIVAST1LSADGN1TDTS1CV1HK1HVANRQ2AEESFV2TQHY1GK1HS2RS2DA5WY2XRVKLVSKPAREHP1NLNTKASD1GNGAKR1-A-C-Y-V-RWFQY1PEFK3DN1RPHD2GALQVIVK1KA1VK1	/NCGR_SEQ_ID=MMETSP0705-20130205|4051 /ASSEMBLY_ACC=CAM_ASM_000646 /TAXON_ID=33640 /ORGANISM="Asterionellopsis glacialis, Strain CCMP134" /LENGTH=1235	22	22
MRM1	CAMNT_0005567727	102	205	1315	1043	YKLFDLMEHATGEGGSAGSVVSW-LAGGTTFCVHDHARFAAEFLPTHFGHHNFRSFDRQLNFWGFXVLSPRHINNKSFGGKTWQHPFFQKDRRHLLGLVVRKTVS	YEIFNSKDHA--------EICGWGDEEGTTVVVHDVNAFQNTVLPKFFKHQNYQSFVRQLNLYGF------HKTEKDPSRNVFKHPFFQRDREELMPFIKRKNSS	4e-10	69.7	169	105	36.19	38	52	51	3	15	48.57	0/-1	1KELI1DNLSMKED2T-G-E-G-G-S-A-G-SEVIVCSG1-GLDAEGE3FVCV3HVANRA1AQANETFV2TKHF1GK1HQ1FYRQ2DV4FLWY2X-V-L-S-P-R-1IKNTNE1SDFPGSGRKNTVWFQK5KR2REHE1LMGPLFVIVK2TNVS1	/NCGR_SEQ_ID=MMETSP0947-20121206|9929 /TAXON_ID=44440 /ORGANISM="Chattonella subsalsa, Strain CCMP2191" /LENGTH=1567	27	27
MRM1	CAMNT_0040318995	121	205	381	650	VVSWLAGGTTFCVHDHARFAAEFLPTHFGHHNFRSFDRQLNFWGFXVLSPRHINNKSFGGKT-----WQHPFFQKDRRHLLGLVVRKTVS	IATWSDNGDSFVVKDVNQFAESVLPQYFKHSNFSSFARQLNFYGFRKVKAEPILTADFDARTACYVRFYHEKFQKNRPDLLAQIKRATKS	4e-10	68.9	167	90	38.89	35	50	46	1	5	51.11	0/3	VIVAST1LSADGN1TDTS1CV1HK1HVANRQ2AEESFV2TQHY1GK1HS2RS2DA5WY2XRVKLVSKPAREHP1NLNTKASD1GDGAKR1-A-C-Y-V-RWFQY1PEFK3DN1RPHD2GALQVIVK1KA1VK1	/NCGR_SEQ_ID=MMETSP0706-20130129|10993 /TAXON_ID=33640 /ORGANISM="Asterionellopsis glacialis, Strain CCMP134" /LENGTH=1065	22	22
MRM1	CAMNT_0004741231	73	202	3	365	RKATTTENPSPMPTKLTQAQIHSKSYTFPYKLFDLMEHATGEGGSAGSVVSWLAGGTTFCVHDHARFAAEFLPTHFGHHNFRSFDRQLNFWGFXVLSPRHINNKSFGGKTWQHPFFQKDRRHLLGLVVRK	RTTTTKGIMSNIPHRLTMRKNDANKYMFPGKLHNMMEFIDQEG--LESVIAWVLDGRGFMIHDDKKLV-DILPQFFSQTKYRSFRRQLNMWHF-----QRILDGPFKG-AFIHPCFLRGKKELCSYMSRQ	4e-10	68.9	167	130	33.08	43	78	64	4	9	49.23	0/3	1KTAT2TKEGNIPM1PNMI1THKR2QMARQKINHDSAKNSK1TM2YG2FHDNLM2HFAITDGQ2G-S-ALGE2VISA1LVALGD1TRTG1CMVI2HDAKRKFLAVA-EDFI2TQHF1GSHQHTNKFY3DR4FM1GH1X-V-L-S-P-RQHR1NLNDKGSP1GK1K-TAWFQI2FC1QLKRDGRKRKHE1LCGSLYVMVS1KQ	/NCGR_SEQ_ID=MMETSP0472-20121206|23330 /TAXON_ID=693140 ORGANISM="Tiarina fusus, Strain LIS" /NCGR_SAMPLE_ID=MMETSP0472 /ASSEMBLY_ACC=CAM_ASM_000603 /LENGTH=1037	34	34
MRM1	CAMNT_0005588125	102	205	1423	1151	YKLFDLMEHATGEGGSAGSVVSW-LAGGTTFCVHDHARFAAEFLPTHFGHHNFRSFDRQLNFWGFXVLSPRHINNKSFGGKTWQHPFFQKDRRHLLGLVVRKTVS	YEIFNSKDHA--------EICGWGDEEGTTVVVHDVNAFQNTVLPKFFKHQNYQSFVRQLNLYGF------HKTEKDPSRNVFKHPFFQRDREELMPFIKRKNSS	5e-10	69.7	169	105	36.19	38	52	51	3	15	48.57	0/-1	1KELI1DNLSMKED2T-G-E-G-G-S-A-G-SEVIVCSG1-GLDAEGE3FVCV3HVANRA1AQANETFV2TKHF1GK1HQ1FYRQ2DV4FLWY2X-V-L-S-P-R-1IKNTNE1SDFPGSGRKNTVWFQK5KR2REHE1LMGPLFVIVK2TNVS1	/NCGR_SEQ_ID=MMETSP0947-20121206|20128 /TAXON_ID=44440 /ORGANISM="Chattonella subsalsa, Strain CCMP2191" /LENGTH=1675	27	27
MRM1	CAMNT_0023038877	119	205	712	987	GSVVSWLAGGTTFCVHDHARFAAEFLPTHFGHHNFRSFDRQLNFWGFXVLSPRHINNKSFGGKT-----WQHPFFQKDRRHLLGLVVRKTVS	SSIASWSENGDNFVVKNVEQFASTVLPQYFKHSNFSSFARQLNFYGFRKLKAEPILTADFDARTASYVRFYHEKFQRNKPELLGHIKRATKS	5e-10	69.7	169	92	39.13	36	51	48	1	5	52.17	0/1	GS1VIVA2LSAEGN1TDTN1CV1HKDNHVAERQ2ASETFV2TQHY1GK1HS2RS2DA5WY2XRVK1SKPAREHP1NLNTKASD1GDGAKR1-A-S-Y-V-RWFQY1PEFK2KRDNRKRPHE3LHVIVK1KA1VK1	/NCGR_SEQ_ID=MMETSP1063-20121207|4877 /TAXON_ID=49249 /ORGANISM="Ditylum brightwellii, Strain Pop2 (SS10)" /LENGTH=1637	23	23
MRM1	CAMNT_0000359885	100	201	1252	971	FPYKLFDLMEHATGEGGSAGSVVSWLAGGTTFCVHDHARFAAEFLPTHFGHHNFRSFDRQLNFWGFXVLSPRHINNKSFGGKTWQHPFFQKDRRHLLGLVVR	FPWKLYDMLD--TAEARNEEHVISWIRDGTAFKVHNRPAFMDEYMKKMFNQTKYKSFQRQLNLWGFERF--QHGPDKG----AYYHPLFVKGNRDCCSLLTR	5e-10	69.7	169	102	35.29	36	58	53	3	8	51.96	0/-3	2YW2FY1LMMLEDH-A-1GA1GAGRSNAEGESH1VI2LIARGD2TA1CK2DNHRAPRA1AMAD1FYLMPKTKHM1GNHQHTNKFYRK2DQ4FL3XEVRLFS-P-RQ1IGNPND1SGF-G-G-K-TAWYQY2FL1QV1DGRN1HDLCLCGS1VLVT1	/NCGR_SEQ_ID=MMETSP0014_2-20120614|14884 /TAXON_ID=2857 /ORGANISM="Nitzschia sp." /LENGTH=1752	27	27
MRM1	CAMNT_0005738729	102	205	1410	1138	YKLFDLMEHATGEGGSAGSVVSW-LAGGTTFCVHDHARFAAEFLPTHFGHHNFRSFDRQLNFWGFXVLSPRHINNKSFGGKTWQHPFFQKDRRHLLGLVVRKTVS	YEIFNSKDHA--------EICGWGDEEGTTVVVHDVNAFQNTVLPKFFKHQNYQSFVRQLNLYGF------HKTEKDPSRNVFKHPFFQRDREELMPFIKRKNSS	5e-10	69.7	169	105	36.19	38	52	51	3	15	48.57	0/-1	1KELI1DNLSMKED2T-G-E-G-G-S-A-G-SEVIVCSG1-GLDAEGE3FVCV3HVANRA1AQANETFV2TKHF1GK1HQ1FYRQ2DV4FLWY2X-V-L-S-P-R-1IKNTNE1SDFPGSGRKNTVWFQK5KR2REHE1LMGPLFVIVK2TNVS1	/NCGR_SEQ_ID=MMETSP0950-20121206|17842 /TAXON_ID=44440 /ORGANISM="Chattonella subsalsa, Strain CCMP2191" /LENGTH=1653	27	27
MRM1	CAMNT_0026007339	90	209	318	644	QAQI--HSKSYTFPYKLFDLMEHATGEGGSAGSVVSWLAGGTTFCVHDHARFAAEFLPTHFGHHNFRSFDRQLNFWGFXVLSPRHINNKSFGG--KTWQHPFFQKDRRHLLGLVVRKTVSKSSP	QAEVNSHKRAKPFPEILMDILSNPEYD-----SIISWLPHGKSFAIHNSSKFATEILPKYFRRVIFRSFIRKLNRWGFRSV------KRSVSGFESTFEHKLFCRDEPKLCA----KMYCKSNP	5e-10	68.9	167	124	33.06	41	64	64	5	19	51.61	0/3	2QEIV-N-S1SKKRSAYKTP2YEKI1FM1LIMLESHNAPTEGYEDG-G-S-A-G-1VIVI3APGH1TKTS1CAVI1DNHSASRK2AT1FI2TKHY1GRHRHVNI4DI1QK2FR3XRVSLVS-P-R-H-I-N-NKKR1FVGS1-F-EKS1WFQE1PKFL1QCKR1RERPHK1LCGAL-V-V-R-1TMVYSC2SN1	/NCGR_SEQ_ID=MMETSP0739-20130205|14402 /TAXON_ID=385413 /ORGANISM="Thalassiosira miniscula, Strain CCMP1093" /LENGTH=1097	31	31
MRM1	CAMNT_0040852181	99	210	213	521	TFPYKLFDLMEHATGEGGSAGSVVSWLAGGTTFCVHDHARFAAEFLPTHFGHHNFRSFDRQLNFWGFXVLSPRHINNKSFGGKTWQHPFFQKDRRHLLGLVVRKTVSKSSPG	SFPAKLYELVD-SHSRAPDDEIIVTWCENGLAFIVRDLNRFCEEVLPHHFCHNKWASFIRQLNLYGF-----RRITQGQSSGAYW-HKFFQRGEPHLLRGITRSR--RAGPG	5e-10	67	162	112	36.61	41	62	56	4	9	50	0/3	TS2YA2FYDE1MVEDH-ASTHGSERGAGPSDADGESIVI1ST1LCAEGN1TLTA1CI1HR1HLAN2ACAE1FV2TH2GC1HNNKFWRA2DI4FLWY2X-V-L-S-P-1HR1NTNQKGSQFSGS1KATY1Q-1PK3KRDGRERP3GRLGVIVT1KSTRV-S-KRSASG2	/NCGR_SEQ_ID=MMETSP0883-20130528|848 /TAXON_ID=35679 /ORGANISM="Pelagococcus subviridis, Strain CCMP1429" /LENGTH=589	29	29
MRM1	CAMNT_0001649137	101	209	1	291	PYKLFDLMEHATGEGGSAGSVVSWLAGGTTFCVHDHARFAAEFLPTHFGHHNFRSFDRQLNFWGFXVLSPRHINNKSFGGKTWQHPFFQKDRRHLLGLVVRKTVSKSSP	PLKLFDLVSSESDD------IVTWSERGLGFIIVDSKRFASETVPKHFRHSKMSSFQRQLNLYGFQRVA------KGQDSGSYYHPQFQRGRPELVSEVKRLPQRKTKP	5e-10	68.9	167	109	34.86	38	59	54	2	12	49.54	0/1	1YL5MVESHSAETSGDEDG-G-S-A-G-S-VI1ST1LSAEGR1TLTG1CIVIHV1HSAK3AS1FTLV1TK2GR1HSNKFMRS2DQ4FLWY2XQVRLVSAP-R-H-I-N-N-1SGFQGDGSKGTSWYQY2FQ2KRDG1RPHE1LVGSLE1VK1KLTPVQSR1STSK1	/NCGR_SEQ_ID=MMETSP0104-20121206|13739 /TAXON_ID=37642 ORGANISM="Paraphysomonas imperforata, Strain PA2" /NCGR_SAMPLE_ID=MMETSP0104 /ASSEMBLY_ACC=CAM_ASM_000202 /LENGTH=1078	28	28
MRM1	CAMNT_0039522941	71	202	62	418	QRRKATTTENPSPMPTKLTQAQIHSKSYTFPYKLFDLMEHATGEGGSAGSVVSWL-AGGTTFCVHDHARFAAEFLPTHFGHHNFRSFDRQLNFWGFXVLSPRHINNKSFGGKTWQHPFFQKDRRHLLGLVVRK	QRSNSSNTESPSSTTRTPAQKSDVSRFIQQTYEIFNSSEYANCCG--------WEDEEGTTVIIRDLVKFQSTVLPKFFKHQNYQSFVRQLNLYGF------HKTEKDPSRNAFRHPLFQRNREDLMASIKRK	5e-10	65.9	159	133	31.58	42	76	62	3	15	46.62	0/2	2RSKNASTSTN2NS2PSMTPTTRKTLPTA1AKQSIDHV1KRSFYITQFQPT1KELI1DNLSMS1HY1TNGCEC1G-S-A-G-S-V-V-S-1LE-DAEGE3FVCIVIHR1HLAVRK1AQASETFV2TKHF1GK1HQ1FYRQ2DV4FLWY2X-V-L-S-P-R-1IKNTNE1SDFPGSGRKNTAWFQR2FL2KRDN1REHD1LMGALSVIVK2	/NCGR_SEQ_ID=MMETSP0294-20121125|28361 /TAXON_ID=39354 /ORGANISM="Heterosigma akashiwo, Strain CCMP2393" /LENGTH=418	34	34
MRM1	CAMNT_0040394939	121	205	26	295	VVSWLAGGTTFCVHDHARFAAEFLPTHFGHHNFRSFDRQLNFWGFXVLSPRHINNKSFGGKT-----WQHPFFQKDRRHLLGLVVRKTVS	IATWSDNGDSFVVKDVNQFAESVLPQYFKHSNFSSFARQLNFYGFRKVKAEPILTADFDARTACYVRFYHEKFQKNRPDLLAQIKRATKS	5e-10	67.8	164	90	38.89	35	50	46	1	5	51.11	0/2	VIVAST1LSADGN1TDTS1CV1HK1HVANRQ2AEESFV2TQHY1GK1HS2RS2DA5WY2XRVKLVSKPAREHP1NLNTKASD1GDGAKR1-A-C-Y-V-RWFQY1PEFK3DN1RPHD2GALQVIVK1KA1VK1	/NCGR_SEQ_ID=MMETSP0708-20121125|10149 /TAXON_ID=33640 /ORGANISM="Asterionellopsis glacialis, Strain CCMP134" /LENGTH=765	22	22
MRM1	CAMNT_0021359481	71	202	361	5	QRRKATTTENPSPMPTKLTQAQIHSKSYTFPYKLFDLMEHATGEGGSAGSVVSWL-AGGTTFCVHDHARFAAEFLPTHFGHHNFRSFDRQLNFWGFXVLSPRHINNKSFGGKTWQHPFFQKDRRHLLGLVVRK	QRSNSSNTESPSSTTRTPAQKSDVSRFIQQTYEIFNSSEYA--------NCCGWEDEEGTTVIIRDLVKFQSTVLPKFFKHQNYQSFVRQLNLYGF------HKTEKDPSRNAFRHPLFQRNREDLMASIKRK	5e-10	66.6	161	133	30.83	41	77	62	3	15	46.62	0/-3	2RSKNASTSTN2NS2PSMTPTTRKTLPTA1AKQSIDHV1KRSFYITQFQPT1KELI1DNLSMS1HY1T-G-E-G-G-S-A-G-SNVCVCSG1LE-DAEGE3FVCIVIHR1HLAVRK1AQASETFV2TKHF1GK1HQ1FYRQ2DV4FLWY2X-V-L-S-P-R-1IKNTNE1SDFPGSGRKNTAWFQR2FL2KRDN1REHD1LMGALSVIVK2	/NCGR_SEQ_ID=MMETSP0895_2-20121207|804 /TAXON_ID=536046 /ORGANISM="Heterosigma akashiwo, Strain CCMP 452" /LENGTH=519	34	34
MRM1	CAMNT_0004738305	73	202	5	367	RKATTTENPSPMPTKLTQAQIHSKSYTFPYKLFDLMEHATGEGGSAGSVVSWLAGGTTFCVHDHARFAAEFLPTHFGHHNFRSFDRQLNFWGFXVLSPRHINNKSFGGKTWQHPFFQKDRRHLLGLVVRK	RXTTTKXIMSNIPHRLTMRKNDANKYMFPGKLHNMMEFIDQEG--LESVIAWVLDGRGFMIHDDKKLV-DILPQFFSQTKYRSFRRQLNMWHF-----QRILEGPFKG-AFIHPCFLRGKKELCSYMSRQ	5e-10	69.3	168	130	33.08	43	78	63	4	9	48.46	0/2	1KXAT2TKEXNIPM1PNMI1THKR2QMARQKINHDSAKNSK1TM2YG2FHDNLM2HFAITDGQ2G-S-ALGE2VISA1LVALGD1TRTG1CMVI2HDAKRKFLAVA-EDFI2TQHF1GSHQHTNKFY3DR4FM1GH1X-V-L-S-P-RQHR1NLNEKGSP1GK1K-TAWFQI2FC1QLKRDGRKRKHE1LCGSLYVMVS1KQ	/NCGR_SEQ_ID=MMETSP0472-20121206|21867 /TAXON_ID=693140 ORGANISM="Tiarina fusus, Strain LIS" /NCGR_SAMPLE_ID=MMETSP0472 /ASSEMBLY_ACC=CAM_ASM_000603 /LENGTH=1198	34	34
MRM1	CAMNT_0022997073	119	205	858	583	GSVVSWLAGGTTFCVHDHARFAAEFLPTHFGHHNFRSFDRQLNFWGFXVLSPRHINNKSFGGKT-----WQHPFFQKDRRHLLGLVVRKTVS	SSIASWSDNGDNFVVKNVEQFASTVLPQYFKHSNFSSFARQLNFYGFRKLKAEPILTADFDARTASYVRFYHEKFQRNKPELLGHIKRATKS	5e-10	69.3	168	92	39.13	36	51	48	1	5	52.17	0/-3	GS1VIVA2LSADGN1TDTN1CV1HKDNHVAERQ2ASETFV2TQHY1GK1HS2RS2DA5WY2XRVK1SKPAREHP1NLNTKASD1GDGAKR1-A-S-Y-V-RWFQY1PEFK2KRDNRKRPHE3LHVIVK1KA1VK1	/NCGR_SEQ_ID=MMETSP1062-20121207|18462 /TAXON_ID=49249 /ORGANISM="Ditylum brightwellii, Strain Pop1 (SS4)" /LENGTH=1379	23	23
MRM1	CAMNT_0051712571	119	205	20	295	GSVVSWLAGGTTFCVHDHARFAAEFLPTHFGHHNFRSFDRQLNFWGFXVLSPRHINNKSFGGKT-----WQHPFFQKDRRHLLGLVVRKTVS	SSIASWSENGDNFVVKNVEQFASTVLPQYFKHSNFSSFARQLNFYGFRKLKAEPILTADFDARTASYVRFYHEKFQRNKPELLGHIKRATKS	5e-10	68.6	166	92	39.13	36	51	48	1	5	52.17	0/2	GS1VIVA2LSAEGN1TDTN1CV1HKDNHVAERQ2ASETFV2TQHY1GK1HS2RS2DA5WY2XRVK1SKPAREHP1NLNTKASD1GDGAKR1-A-S-Y-V-RWFQY1PEFK2KRDNRKRPHE3LHVIVK1KA1VK1	/NCGR_SEQ_ID=MMETSP1002-20131115|43906 /ASSEMBLY_ACC=CAM_ASM_000401 /TAXON_ID=49249 /ORGANISM="Ditylum brightwellii, Strain GSO103" /LENGTH=955	23	23
MRM1	CAMNT_0003445443	99	208	1402	1091	TFPYKLFDLMEHATGEGGSAGSVVSWLAGGTTFCVHDHARFAAEFLPTHFGHHNFRSFDRQLNFWGFXVLSPRHINNKSFGGKTWQHPFFQKDRRHLLGLVVRKTVSKSS	TFPFKLYHTIEWASDSEFS--SALSWSPSGNAFVVHDREVVVEHIIPNFFDHKKWRSFTRQLNLWGFK----RELRGPDTEGERYYHQFFNRGKLDELQLIQRTEIKRRS	5e-10	69.3	168	110	34.55	38	66	53	2	6	48.18	0/-3	3YF2FYDHLTMI1HW1TSGDESGEGF1A-G-1VAVL2LSAPGS1TNTA1CV3HRAERVFVAVAEEHFILI1TNHF1GD1HKNKFW3DT4FL3XKV-L-S-P-1HEILNRNGKPSDFTGE1KETRWYQY1PQ2QNKRDGRKRLHDLE1GQ1VIVQ1KTTEVISKKRSR1	/NCGR_SEQ_ID=MMETSP0320-20121206|18282 /TAXON_ID=267567 /ORGANISM="Skeletonema marinoi, Strain SM1012Den-03" /LENGTH=1437	29	29
MRM1	CAMNT_0013316337	74	211	431	60	KATTTENPSPMPTKLTQAQIHSKSYTFPYKLFDLMEHATGEGGSAGSVVSWLAGGTTFCVHDHARFAAEFLPTHFGHHNFRSFDRQLNFWGFXVLSPRHINNKSFGGKTWQHPFFQKDRRHLLGLVVRKTVSKSSPGG	RSTPRSTPHNTPTAASSSK-RGHSNPFPRKLMDMLVKEDA------AIVSWLPRGDAFVVRDNDRFVSDILPRYFRHTKLTSFQRQLNLYGF-----RRITKGPDAG-AYRHEWFQRDKPDLC-LQMKRSKQKSMQQG	5e-10	66.2	160	138	31.88	44	80	67	5	14	48.55	0/-3	KRAS1TPTRESNT1SHPNMT2KALATSQSASQKI-HRSGKH1YNTP2YR2FM1LMMLEVHKAETDGAE-G-G-S-A-G-SAVI4APGR1TDTA1CV1HR1HNAD2AVASEDFI2TRHY1GR1HTNKFLRT2DQ4FLWY2X-V-L-S-P-1HR1NTNKKGSPFDGA1K-TAWYQR1PEFW2KR1RKRPHD1LCG-1VQVMRKKRTSVKSQ2SMPQGQ1	/NCGR_SEQ_ID=MMETSP1067-20121228|5133 /TAXON_ID=265564 ORGANISM="Thalassiosira punctigera, Strain Tpunct2005C2" /NCGR_SAMPLE_ID=MMETSP1067 /ASSEMBLY_ACC=CAM_ASM_000444 /LENGTH=466	36	36
MRM1	CAMNT_0023063297	119	205	856	581	GSVVSWLAGGTTFCVHDHARFAAEFLPTHFGHHNFRSFDRQLNFWGFXVLSPRHINNKSFGGKT-----WQHPFFQKDRRHLLGLVVRKTVS	SSIASWSENGDNFVVKNVEQFASTVLPQYFKHSNFSSFARQLNFYGFRKLKAEPILTADFDARTASYVRFYHEKFQRNKPELLGHIKRATKS	5e-10	69.7	169	92	39.13	36	51	48	1	5	52.17	0/-1	GS1VIVA2LSAEGN1TDTN1CV1HKDNHVAERQ2ASETFV2TQHY1GK1HS2RS2DA5WY2XRVK1SKPAREHP1NLNTKASD1GDGAKR1-A-S-Y-V-RWFQY1PEFK2KRDNRKRPHE3LHVIVK1KA1VK1	/NCGR_SEQ_ID=MMETSP1063-20121207|17087 /TAXON_ID=49249 /ORGANISM="Ditylum brightwellii, Strain Pop2 (SS10)" /LENGTH=1987	23	23
MRM1	CAMNT_0041389415	77	196	1770	1432	TTENPSPMPTKLTQAQIHSKSYTFPYKLFDLMEHATGEGGSAGSVVSWLAGGTTFCVHDHARFAAEFLPTHFGHHNFRSFDRQLNFWGFXVLSPRHINNKSFGGKTWQHPFFQKDRRHLL	TIRNNKQMKKPTTNGGIMLMADTFPSKAYLLLTHLSQNDPK---VSSFSSDGLSFEIYDQSVFASKYLPQYFKHSNYGSFVRQLNLYGFT--SSRLKQN--IDVVVWTHELFQRDRKELL	5e-10	69.7	169	120	35	42	71	60	3	7	50	0/-3	1TIER1PNSKPQ1PKTKKPLT1QNAGQG1HMSLKMSAYD3YS1LAFYDL1MLET1ALTSGQENGDGPSKA-G-S-1VS1WFLSASGD1TLTS1CEVIHY1HQASRV2ASEKFY2TQHY1GK1HS1FYRG2DV4FLWY2XTV-L-1PS1HLIKNQ1K-S-FIGDGVKVTV1QT1PEFL2KR2RKHE2	/NCGR_SEQ_ID=MMETSP0910-20130528|630 /TAXON_ID=49265 /ORGANISM="Thalassiosira rotula, Strain GSO102" /LENGTH=1901	31	31
MRM1	CAMNT_0000376567	84	194	458	117	MPTKLTQAQIHSKSYTFPYKLFDLME------HATGEGGS---AGSVVSWLAGGTTFCVHDHARFAAEFLPTHFGHHNFRSFDRQLNFWGFXVLSPRHINNKSFGGKTWQHPFFQKDRRH	MDDELREYEQQMDERFFPIKLYDMLEAAENYEHVMSEGGNPIRMKSIISWLXDGTXFKVLDTKAFTKYIMPLYFDQTQYESFRRQLNMYGF-IREPRGINR-----GTYHHPSFRRGYRQ	5e-10	69.7	169	120	34.17	41	64	58	4	15	48.33	0/-2	1PDTDKE1TRQEAYQEIQHQSMKDSEYRTF2YI2FY1LMML1-A-A-E-N-Y-E1AVTMGS3SN-P-I-RAMGK1VIVI3AXGD2TX1CK1HL1HTAKRA1ATAKEYFILM1TLHY1GDHQHTNQFYRE2DR4FMWY2X-VILRSE2HG2NRK-S-F-G-G-KG1WYQH2FS1QRKRDGRY1HQ	/NCGR_SEQ_ID=MMETSP0014_2-20120614|23225 /TAXON_ID=2857 /ORGANISM="Nitzschia sp." /LENGTH=1752	29	29
MRM1	CAMNT_0027386279	121	205	361	630	VVSWLAGGTTFCVHDHARFAAEFLPTHFGHHNFRSFDRQLNFWGFXVLSPRHINNKSFGGKT-----WQHPFFQKDRRHLLGLVVRKTVS	IATWSNNGDSFVVKDVNQFAESVLPQYFKHSNFSSFARQLNFYGFRKVKAEPILTADFDARTACYVRFYHEKFQKNRPDLLAQIKRATKS	5e-10	69.3	168	90	38.89	35	50	46	1	5	51.11	0/1	VIVAST1LSANGN1TDTS1CV1HK1HVANRQ2AEESFV2TQHY1GK1HS2RS2DA5WY2XRVKLVSKPAREHP1NLNTKASD1GDGAKR1-A-C-Y-V-RWFQY1PEFK3DN1RPHD2GALQVIVK1KA1VK1	/NCGR_SEQ_ID=MMETSP0713-20130426|4906 /TAXON_ID=33640 /ORGANISM="Asterionellopsis glacialis" /LENGTH=1248	22	22
MRM1	CAMNT_0028309709	119	205	938	663	GSVVSWLAGGTTFCVHDHARFAAEFLPTHFGHHNFRSFDRQLNFWGFXVLSPRHINNKSFGGKT-----WQHPFFQKDRRHLLGLVVRKTVS	SSIASWSENGDNFVVKNVEQFASTVLPQYFKHSNFSSFARQLNFYGFRKLKAEPILTADFDARTASYVRFYHEKFQRNKPELLGHIKRATKS	5e-10	69.7	169	92	39.13	36	51	48	1	5	52.17	0/-1	GS1VIVA2LSAEGN1TDTN1CV1HKDNHVAERQ2ASETFV2TQHY1GK1HS2RS2DA5WY2XRVK1SKPAREHP1NLNTKASD1GDGAKR1-A-S-Y-V-RWFQY1PEFK2KRDNRKRPHE3LHVIVK1KA1VK1	/NCGR_SEQ_ID=MMETSP0998-20121228|91758 /TAXON_ID=49249 /ORGANISM="Ditylum brightwellii, Strain GSO105" /LENGTH=1916	23	23
MRM1	CAMNT_0027286209	77	196	126	464	TTENPSPMPTKLTQAQIHSKSYTFPYKLFDLMEHATGEGGSAGSVVSWLAGGTTFCVHDHARFAAEFLPTHFGHHNFRSFDRQLNFWGFXVLSPRHINNKSFGGKTWQHPFFQKDRRHLL	TIRNNKQMKEPTTNGGIMLMADTFPSKAYLLLTHLSQNDPK---VSSFSSDGLSFEIYDQSVFASKYLPQYFKHSNYGSFVRQLNLYGFT--SSRLKQN--IDVVVWTHELFQRDRKELL	5e-10	69.7	169	120	35	42	71	60	3	7	50	0/3	1TIER1PNSKPQ1PKTEKPLT1QNAGQG1HMSLKMSAYD3YS1LAFYDL1MLET1ALTSGQENGDGPSKA-G-S-1VS1WFLSASGD1TLTS1CEVIHY1HQASRV2ASEKFY2TQHY1GK1HS1FYRG2DV4FLWY2XTV-L-1PS1HLIKNQ1K-S-FIGDGVKVTV1QT1PEFL2KR2RKHE2	/NCGR_SEQ_ID=MMETSP0403-20120918|25746 /TAXON_ID=49265 /ORGANISM="Thalassiosira rotula, Strain CCMP3096" /LENGTH=1796	31	31
MRM1	CAMNT_0038772449	100	204	302	601	FPYKLFDLMEHATGEGGSAGSVVSWLAGGTTFCVHDHARFAAEFLPTHFGHHNFRSFDRQLNFWGFXVLSPRHINNKSFGGKTWQHPFFQKDRRHLLGLVVRKTV	FPIKLFTMLEHVDEVEQELSDVVSWLPHGRAFKVHNPKKFADIVLPRFFNQNKYASFQRQLNLYGFS-----RITRKGADRGSYYHEYFLRGKKFLCNSINRYKV	5e-10	69.3	168	105	34.29	36	64	50	1	5	47.62	0/2	2YI3DTLMML2AVTDGEEVGEGQSEALGSSD5APGH1TRTA1CK2DNHPAKRK2ADEIFV2TRHF1GNHQHNNKFYRA2DQ4FLWY2XSV-L-S-P-R-HR1NTNR1SGFAGDGRKGTSWYQY1PEFY1QLKRDGRKRKHF1LCGNLSVIVN1KYTK1	/NCGR_SEQ_ID=MMETSP0149-20130528|30568 /TAXON_ID=122233 /ORGANISM="Chaetoceros debilis, Strain MM31A-1" /LENGTH=1271	27	27
MRM1	CAMNT_0041199151	121	207	1153	878	VVSWLAGGTTFCVHDHARFAAEFLPTHFGHHNFRSFDRQLNFWGFXVLSPRHINNKSFGGKT-----WQHPFFQKDRRHLLGLVVRKTVSKS	IATWSSGGENFVVKDIEKFASIVLPLYFKHSNFSSFARQLNFYGFRKLRSDPILTNNIDPQTACYVRFYHEKFQKDRPELLHTIKRATKSGS	5e-10	69.3	168	92	41.3	38	49	49	1	5	53.26	0/-3	VIVAST1LSAS2TETN1CV1HK1HIAERK2ASEIFV2TLHY1GK1HS2RS2DA5WY2XRVK1SRPSRDHP1NLNTKNSNFIGDGPKQ1-A-C-Y-V-RWFQY1PEFK5RPHE2GHLTVIVK1KA1VK1KG1	/NCGR_SEQ_ID=MMETSP0907-20130614|3008 /TAXON_ID=186038 /ORGANISM="Fragilariopsis kerguelensis, Strain L2-C3" /LENGTH=1587	23	23
MRM1	CAMNT_0011389403	121	207	1101	826	VVSWLAGGTTFCVHDHARFAAEFLPTHFGHHNFRSFDRQLNFWGFXVLSPRHINNKSFGGKT-----WQHPFFQKDRRHLLGLVVRKTVSKS	IATWSSGGENFVVKDIEKFASIVLPLYFKHSNFSSFARQLNFYGFRKLRSDPILTNNIDPQTACYVRFYHEKFQKDRPELLHTIKRATKSGS	5e-10	69.3	168	92	41.3	38	49	49	1	5	53.26	0/-2	VIVAST1LSAS2TETN1CV1HK1HIAERK2ASEIFV2TLHY1GK1HS2RS2DA5WY2XRVK1SRPSRDHP1NLNTKNSNFIGDGPKQ1-A-C-Y-V-RWFQY1PEFK5RPHE2GHLTVIVK1KA1VK1KG1	/NCGR_SEQ_ID=MMETSP0735-20130129|44226 /TAXON_ID=186038 /ORGANISM="Fragilariopsis kerguelensis, Strain L26-C5" /LENGTH=1501	23	23
MRM1	CAMNT_0017363489	83	211	429	70	PMPTKLTQAQIHSKSYTFPYKLFDLMEHATGEGGSAGSVVSWLAGGTTFCVHDHARFAAEFLPTHFGHHNFRSFDRQLNFWGFXVLSPRHINNKSFGGKTWQHPFFQKDRRHLLGLVVRKTVSKSSPGG	PLPFTIPDQTMTSQR-SFPFKFYSLLEDADKLGFT--DIISWQPGGRSFVVHDSKRFTQSILPKYFDQTRYKSFLRQLNIYDFSRI--HHGPNK--GG--YAHRFLIRGQPELCQSIVRVYIPNKTKGG	5e-10	66.2	160	129	32.56	42	78	65	5	9	50.39	0/-1	1ML1TFKTLITPQDAQQTIMHT1KQSRY-TS2YF1LFFYDS1ML1HD1TDGKEL1GFSTA-G-SDVIVI2LQAP2TRTS1CV3HSAK2ATAQESFI2TKHY1GDHQHTNRFYRK2DL4FIWYGD1XSVRLIS-P-RH1IGNP2S-F-2K-T-WYQA1PR1FLQIKRDGRQRPHE1LCGQLSVI2KVTYVISPKNSKSTPK2	/NCGR_SEQ_ID=MMETSP0120_2-20121206|14878 /TAXON_ID=160619 /ORGANISM="Kryptoperidinium foliaceum, Strain CCMP 1326" /LENGTH=459	34	34
MRM1	CAMNT_0048138899	85	196	1910	1596	PTKLTQAQIHSKSYTFPYKLFDLMEHATGEGGSAGSVVSWLAGGTTFCVHDHARFAAEFLPTHFGHHNFRSFDRQLNFWGFXVLSPRHINNKSFGGKTWQHPFFQKDRRHLL	PTTTTNVGIMLMADTFPTKTYLLLTHLSADDPT---ISSFSHDGTSFEIYDQSVFASKYLPQYFKHSNYGSFVRQLNLYGFT--SSRLKQN--IDVVVWTHELFQRDHKELL	5e-10	69.7	169	112	35.71	40	65	60	3	7	53.57	0/-2	2KTLT1QNAVQG1HMSLKMSAYD3YT1LTFYDL1MLET1ALTSGAEDGDGPSTA-G-S-VIVS1WFLSAHGD2TS1CEVIHY1HQASRV2ASEKFY2TQHY1GK1HS1FYRG2DV4FLWY2XTV-L-1PS1HLIKNQ1K-S-FIGDGVKVTV1QT1PEFL2KR1RHRKHE2	/NCGR_SEQ_ID=MMETSP0494-20130426|3428 /ASSEMBLY_ACC=CAM_ASM_000839 /TAXON_ID=420259 /ORGANISM="Thalassiosira gravida, Strain GMp14c1" /LENGTH=2421	29	29
MRM1	CAMNT_0017351289	76	201	797	1150	TTTENPSPMPTKLTQAQIHSKSYTFPYKLFDLMEHATGEGGSAGSVVSWLAGGTTFCVHDHARFAAEFLPTHFGHHNFRSFDRQLNFWGFXVLSPRHINNKSFGGKTWQHPFFQKDRRHLLGLVVR	ITPTMPESEKDKLDNDDTLSTDHSFPFKLHLMLDTAEKDGYS--HVVSWVKGGTAFQVHNHDLFVKHVMPNYFDQSKYESFRRQLNLYQFNRVS------KGVDRGVISHPCLLKGSRHLCKDIVR	5e-10	68.9	167	126	34.13	43	75	58	2	8	46.03	0/2	TI1TPETNM1SEPSMEPKTD2TDQNADQDITHL1KTSDYHTS2YF2FHDLLMMLEDHT1TEGKED1GY1A-G-SH4LVAK3TA1CQ2DN1ADRL1AVAKEHFVLM1TNHY1GDHQHSNKFYRE2DR4FLWYGQ1XNVRLV1P-R-H-I-N-N-1SGFVGDGRKGTVWIQS2FCFLQL1DGRS3LCGKLDVI2	/NCGR_SEQ_ID=MMETSP0120_2-20121206|8778 /TAXON_ID=160619 /ORGANISM="Kryptoperidinium foliaceum, Strain CCMP 1326" /LENGTH=1152	33	33
MRM1	CAMNT_0017351289	97	202	20	313	SYTFPYKLFDLMEHATGEGGSAGSVVSWLAGGTTFCVHDHARFAAEFLPTHFGHHNFRSFDRQLNFWGFXVLSPRHIN-NKSFGGKTWQHPFFQKDRRHLLGLVVRK	TMSFPAKLHALLEDADKQGFQ--NIICWQPGGKSFAVHKPEIYANHIMQAYFAQTKFKSFQRQLNIYGF-----RKVKFGPNMGG--YEHKYFIRGSPDLCELIVRR	8e-07	59.3	142	107	31.78	34	63	55	4	10	51.4	0/2	STYMTS2YA2FHDA1ML1HD1TDGKEQ1GFSQA-G-SNVIVISC1LQAP2TKTS1CA2DKHPAERIFY1ANEHFILMPQTAHY1GAHQHTNK1RK2DQ4FIWY2X-V-L-S-P-1HKIVNK-FNGKPSNFM2K-T-WYQE1PKFY1QIKRDGRSRPHD1LCGE1VI2KR	/NCGR_SEQ_ID=MMETSP0120_2-20121206|8778 /TAXON_ID=160619 /ORGANISM="Kryptoperidinium foliaceum, Strain CCMP 1326" /LENGTH=1152	33	28
MRM1	CAMNT_0011110385	121	207	1138	863	VVSWLAGGTTFCVHDHARFAAEFLPTHFGHHNFRSFDRQLNFWGFXVLSPRHINNKSFGGKT-----WQHPFFQKDRRHLLGLVVRKTVSKS	IATWSSGGENFVVKDIEKFASIVLPLYFKHSNFSSFARQLNFYGFRKLRSDPILTNNIDPQTACYVRFYHEKFQKDRPELLHTIKRATKSGS	5e-10	69.3	168	92	41.3	38	49	49	1	5	53.26	0/-2	VIVAST1LSAS2TETN1CV1HK1HIAERK2ASEIFV2TLHY1GK1HS2RS2DA5WY2XRVK1SRPSRDHP1NLNTKNSNFIGDGPKQ1-A-C-Y-V-RWFQY1PEFK5RPHE2GHLTVIVK1KA1VK1KG1	/NCGR_SEQ_ID=MMETSP0733-20121128|6653 /TAXON_ID=186038 /ORGANISM="Fragilariopsis kerguelensis, Strain L26-C5" /LENGTH=1640	23	23
MRM1	CAMNT_0050604297	79	199	184	504	ENPSPMPTKLTQAQIHSKSYTFPYKLFDLMEHATGEGGSAGSVVSWLAGGTTFCVHDHARFAAEFLPTHFGHHNFRSFDRQLNFWGFXVLSPRHINNKSFGGKTWQHPFFQKDRRHLLGLV	DNRMPIATRLKQKNMKR---NFPQKLFDLLQ-----TGFHNDIVKWLPGGTAFIVLDKRRFTNDILPNYFKDSQYTSFTRKLSRWKFT-----RVSRGPYIG-AYYHKHFRSDNRSLCKLM	6e-10	69.3	168	121	33.06	40	67	58	4	14	47.93	0/1	ED1PRSM1MIPA1KR1TK1AKQNIMHKSRK-S-Y-TN2YQ5MLEQH-A-T-G-E-GT1SFAHGNSDVI1SK2AP3TA1CI1HL1HKAR2ATANEDFI2TNHY1GKHDHSNQFYRT2DT1QK1NSFR1GK1XTV-L-S-P-R-HRIVNSNRKGSPFYGI1K-TAWYQY1PKFH1QRKS1RN1HS1LCGK1VM	/NCGR_SEQ_ID=MMETSP0092-20131115|6671 /ASSEMBLY_ACC=CAM_ASM_001090 /TAXON_ID=426623 /ORGANISM="Chaetoceros affinis, Strain CCMP159" /LENGTH=1383	32	32
MRM1	CAMNT_0027289199	77	196	1780	1442	TTENPSPMPTKLTQAQIHSKSYTFPYKLFDLMEHATGEGGSAGSVVSWLAGGTTFCVHDHARFAAEFLPTHFGHHNFRSFDRQLNFWGFXVLSPRHINNKSFGGKTWQHPFFQKDRRHLL	TIRNNKQMKEPTTNGGIMLMADTFPSKAYLLLTHLSQNDPK---VSSFSSDGLSFEIYDQSVFASKYLPQYFKHSNYGSFVRQLNLYGFT--SSRLKQN--IDVVVWTHELFQRDRKELL	6e-10	69.7	169	120	35	42	71	60	3	7	50	0/-3	1TIER1PNSKPQ1PKTEKPLT1QNAGQG1HMSLKMSAYD3YS1LAFYDL1MLET1ALTSGQENGDGPSKA-G-S-1VS1WFLSASGD1TLTS1CEVIHY1HQASRV2ASEKFY2TQHY1GK1HS1FYRG2DV4FLWY2XTV-L-1PS1HLIKNQ1K-S-FIGDGVKVTV1QT1PEFL2KR2RKHE2	/NCGR_SEQ_ID=MMETSP0403-20120918|27241 /TAXON_ID=49265 /ORGANISM="Thalassiosira rotula, Strain CCMP3096" /LENGTH=1905	31	31
MRM1	CAMNT_0050497203	79	199	1187	867	ENPSPMPTKLTQAQIHSKSYTFPYKLFDLMEHATGEGGSAGSVVSWLAGGTTFCVHDHARFAAEFLPTHFGHHNFRSFDRQLNFWGFXVLSPRHINNKSFGGKTWQHPFFQKDRRHLLGLV	DNRMPIATRLKQKNMKR---NFPQKLFDLLQ-----TGFHNDIVKWLPGGTAFIVLDKRRFTNDILPNYFKDSQYTSFTRKLSRWKFT-----RVSRGPYIG-AYYHKHFRSDNRSLCKLM	6e-10	69.3	168	121	33.06	40	67	58	4	14	47.93	0/-3	ED1PRSM1MIPA1KR1TK1AKQNIMHKSRK-S-Y-TN2YQ5MLEQH-A-T-G-E-GT1SFAHGNSDVI1SK2AP3TA1CI1HL1HKAR2ATANEDFI2TNHY1GKHDHSNQFYRT2DT1QK1NSFR1GK1XTV-L-S-P-R-HRIVNSNRKGSPFYGI1K-TAWYQY1PKFH1QRKS1RN1HS1LCGK1VM	/NCGR_SEQ_ID=MMETSP0088-20131115|7000 /ASSEMBLY_ACC=CAM_ASM_001087 /TAXON_ID=426623 /ORGANISM="Chaetoceros affinis, Strain CCMP159" /LENGTH=1369	32	32
MRM1	CAMNT_0022995987	119	205	884	609	GSVVSWLAGGTTFCVHDHARFAAEFLPTHFGHHNFRSFDRQLNFWGFXVLSPRHINNKSFGGKT-----WQHPFFQKDRRHLLGLVVRKTVS	SSIASWSDNGDNFVVKNVEQFASTVLPQYFKHSNFSSFARQLNFYGFRKLKAEPILTADFDARTASYVRFYHEKFQRNKPELLGHIKRATKS	6e-10	69.3	168	92	39.13	36	51	48	1	5	52.17	0/-2	GS1VIVA2LSADGN1TDTN1CV1HKDNHVAERQ2ASETFV2TQHY1GK1HS2RS2DA5WY2XRVK1SKPAREHP1NLNTKASD1GDGAKR1-A-S-Y-V-RWFQY1PEFK2KRDNRKRPHE3LHVIVK1KA1VK1	/NCGR_SEQ_ID=MMETSP1062-20121207|17919 /TAXON_ID=49249 /ORGANISM="Ditylum brightwellii, Strain Pop1 (SS4)" /LENGTH=1389	23	23
MRM1	CAMNT_0027259609	77	196	1803	1465	TTENPSPMPTKLTQAQIHSKSYTFPYKLFDLMEHATGEGGSAGSVVSWLAGGTTFCVHDHARFAAEFLPTHFGHHNFRSFDRQLNFWGFXVLSPRHINNKSFGGKTWQHPFFQKDRRHLL	TIRNNKQMKEPTTNGGIMLMADTFPSKAYLLLTHLSQNDPK---VSSFSSDGLSFEIYDQSVFASKYLPQYFKHSNYGSFVRQLNLYGFT--SSRLKQN--IDVVVWTHELFQRDRKELL	6e-10	69.7	169	120	35	42	71	60	3	7	50	0/-3	1TIER1PNSKPQ1PKTEKPLT1QNAGQG1HMSLKMSAYD3YS1LAFYDL1MLET1ALTSGQENGDGPSKA-G-S-1VS1WFLSASGD1TLTS1CEVIHY1HQASRV2ASEKFY2TQHY1GK1HS1FYRG2DV4FLWY2XTV-L-1PS1HLIKNQ1K-S-FIGDGVKVTV1QT1PEFL2KR2RKHE2	/NCGR_SEQ_ID=MMETSP0403-20120918|12446 /TAXON_ID=49265 /ORGANISM="Thalassiosira rotula, Strain CCMP3096" /LENGTH=1928	31	31
MRM1	CAMNT_0000165631	82	203	93	440	SPMPTKLTQAQIHSKSYT------FPYKLFDLMEHATGEGGSAGSVVSWLAGGTTFCVHDHARFAAEFLPTHFGHHNFRSFDRQLNFWGFXVLSPRHIN-NKSFGGKTWQHPFFQKDRRHLLGLVVRKT	SVTPSNIAEKKVGDKSTASQQPSGFVLKLFHMV------NGAPDSVISWLPAGDAFRISDLDRLQKETLPSFFRHSRFQSLVRQLNFYNF-----RKVNRERTFW--VYRHPLFHRDRSKELHLLRRKT	6e-10	69.7	169	129	34.11	44	65	64	5	20	49.61	0/3	1PVMT1TSKNLITAQEAKQKIVHGSD2YTTA-S-Q-Q-P-S-G1PVYL3DHLMMVE-H-A-T-G-E-GN1SAAPGD2VI3APGA1TDTA1CRVIHS1HLAD1FLAQAK1FT2TSHF1GR1HSNR1RQ1FLDV5WYGN1X-V-L-S-P-1HKIV1-RNEKRST1GWG-K-TVWYQR2FL1QHKR2RSHKLE1GH1VLVR3	/NCGR_SEQ_ID=MMETSP0010_2-20120614|7952 /TAXON_ID=216773 ORGANISM="Corethron hystrix, Strain 308" /NCGR_SAMPLE_ID=MMETSP0010_2 /ASSEMBLY_ACC=CAM_ASM_000155 /LENGTH=3167	32	32
MRM1	CAMNT_0000165631	122	203	1362	1589	VSWLAGGTTFCVHDHARFAAEFLPTHFGHHNFRSFDRQLNFWGFXVLSPRHIN-NKSFGGKTWQHPFFQKDRRHLLGLVVRKT	LAWLPAGDAFRISDLDRLQKETLPSFFRHSRFQSLVRQLNFYNF-----RKVNRERTFW--VYRHPLFHRDRSKELHLLRRKT	9e-07	59.7	143	83	38.55	32	43	45	3	8	54.22	0/3	VLSA2APGA1TDTA1CRVIHS1HLAD1FLAQAK1FT2TSHF1GR1HSNR1RQ1FLDV5WYGN1X-V-L-S-P-1HKIV1-RNEKRST1GWG-K-TVWYQR2FL1QHKR2RSHKLE1GH1VLVR3	/NCGR_SEQ_ID=MMETSP0010_2-20120614|7952 /TAXON_ID=216773 ORGANISM="Corethron hystrix, Strain 308" /NCGR_SAMPLE_ID=MMETSP0010_2 /ASSEMBLY_ACC=CAM_ASM_000155 /LENGTH=3167	32	21
MRM1	CAMNT_0007008977	97	201	175	456	SYTFPYKLFDLMEHATGEGGSAGSVVSWLAGGTTFCVHDHARFAAEFLPTHFGHHNFRSFDRQLNFWGFXVLSPRHINNKSFGGKTWQHPFFQKDRRHLLGLVVR	SSTFPQKLFAMSQLEFGQG-----VIHWLQHGMAFKVEDSDKFSEEVIPKYFKHTKLTSFQRQLNLYGFRRIT------KGDDHGAYFHPNFQRNRRDLISSIRR	6e-10	69.3	168	105	36.19	38	56	54	2	11	51.43	0/1	1YS3YQ3DALMMSEQHLAETF1EQ1G-S-A-G-S-1VISH2AQGH1TMTA1CK1HE1HSADRK1ASAE1FVLI1TKHY1GK1HTNKFLRT2DQ4FLWY2XRVRLISTP-R-H-I-N-N-1SGFDGDGHKGTAWYQF2FN2KRDN2HD1LIGSLSVIVR1	/NCGR_SEQ_ID=MMETSP1177-20130426|14522 /TAXON_ID=2985 /ORGANISM="Ochromonas sp, Strain CCMP1899" /LENGTH=1827	27	27
MRM1	CAMNT_0024737857	100	202	262	534	FPYKLFDLMEHATGEGGSAG--SVVSWLAGGTTFCVHDHARFAAEFLPTHFGHHNFRSFDRQLNFWGFXVLSPRHINNKSFGGKTWQHPFFQKDRRHLLGLVVRK	FPMKLYELVD--------AGPPAIVSWSESGSSFLVNDSEKFCSEVLPRHFRHSKMTSFQRQLNLYGF------HRISKGADAGRYQHALFMRGRPDLVSQIKRE	6e-10	69.3	168	105	35.24	37	52	55	3	16	52.38	0/1	2YM2FYDE1MVEDH-A-T-G-E-G-G-S-2-P-PSAVI3LSAEGS1TSTS1CL1HN1HSAERK1ACAS1FV2TR2GR1HSNKFMRT2DQ4FLWY2X-V-L-S-P-R-1IRNINS1SGFAGDGAKGTRWY2PAFL1QMKRDG1RPHD1LVGSLQVIVK1KE	/NCGR_SEQ_ID=MMETSP1323-20130603|4678 /TAXON_ID=236787 /ORGANISM="Florenciella parvula, Strain RCC1693" /LENGTH=1470	27	27
MRM1	CAMNT_0004781563	100	207	123	422	FPYKLFDLMEHATGEGGSAGSVVSWLAGGTTFCVHDHARFAAEFLPTHFGHHNFRSFDRQLNFWGFXVLSPRHINNKSFGGKTWQHPFFQKDRRHLLGLVVRKTVSKS	LPWKLHIVLDEARRLGRE--DVVSWLPCGTSFKVHDKAEFAKIILPKYFNTTKYKSFQRSLNLWGFQAYS----KGPDLGAS--HHPLFRRGRPELCSGMKRVRIKKN	6e-10	66.6	161	108	36.11	39	61	52	3	8	48.15	0/3	FL1YW2FHDILVMLEDHE1TRGREL1GRSEA-G-SD5APGC2TS1CK3HK1RE2AKEIFI2TKHY1GNHTHTNKFYRK2DQ1QS2FL3XQVALY1P-R-H-I-NKNGKPSDFL1GAKST-W-QH2FL1QRKRDG1RPHE1LCGSLGVMVK1KVTRVISK1SN	/NCGR_SEQ_ID=MMETSP0472-20121206|43496 /TAXON_ID=693140 ORGANISM="Tiarina fusus, Strain LIS" /NCGR_SAMPLE_ID=MMETSP0472 /ASSEMBLY_ACC=CAM_ASM_000603 /LENGTH=585	28	28
MRM1	CAMNT_0022964883	119	205	892	617	GSVVSWLAGGTTFCVHDHARFAAEFLPTHFGHHNFRSFDRQLNFWGFXVLSPRHINNKSFGGKT-----WQHPFFQKDRRHLLGLVVRKTVS	SSIASWSDNGDNFVVKNVEQFASTVLPQYFKHSNFSSFARQLNFYGFRKLKAEPILTADFDARTASYVRFYHEKFQRNKPELLGHIKRATKS	6e-10	69.3	168	92	39.13	36	51	48	1	5	52.17	0/-2	GS1VIVA2LSADGN1TDTN1CV1HKDNHVAERQ2ASETFV2TQHY1GK1HS2RS2DA5WY2XRVK1SKPAREHP1NLNTKASD1GDGAKR1-A-S-Y-V-RWFQY1PEFK2KRDNRKRPHE3LHVIVK1KA1VK1	/NCGR_SEQ_ID=MMETSP1062-20121207|2367 /TAXON_ID=49249 /ORGANISM="Ditylum brightwellii, Strain Pop1 (SS4)" /LENGTH=1523	23	23
MRM1	CAMNT_0027267707	120	197	843	622	SVVSWLAGGTTFCVHDHARFAAEFLPTHFGHHNFRSFDRQLNFWGFXVLSPRHINNKSFG-GKTWQHPFFQKDRRHLLG	AIVSWLPGGKSFAVHDPTKFSTEILPKYFRRVIFRSFIRKLNRWGF-----RSVKRSVSGIGSTFEHKYFCRDQPELVA	6e-10	68.6	166	79	41.77	33	40	47	2	6	59.49	0/-3	SAVI4AP2TKTS1CA3HPATRK1ASAT1FI2TKHY1GRHRHVNI4DI1QK2FR3X-V-L-S-P-1HSIVNKNRKSSVFS1-I1KS1WFQE1PKFY1QCKR1RQRPHE1LVGA	/NCGR_SEQ_ID=MMETSP0403-20120918|16495 /TAXON_ID=49265 /ORGANISM="Thalassiosira rotula, Strain CCMP3096" /LENGTH=1007	20	20
MRM1	CAMNT_0050569763	79	199	260	580	ENPSPMPTKLTQAQIHSKSYTFPYKLFDLMEHATGEGGSAGSVVSWLAGGTTFCVHDHARFAAEFLPTHFGHHNFRSFDRQLNFWGFXVLSPRHINNKSFGGKTWQHPFFQKDRRHLLGLV	DNRMPIATRLKQKNMKR---NFPQKLFDLLQ-----TGFHNDIVKWLPGGTAFIVLDKRRFTNDILPNYFKDSQYTSFTRKLSRWKFT-----RVSRGPYIG-AYYHKHFRSDNRSLCKLM	6e-10	69.3	168	121	33.06	40	67	58	4	14	47.93	0/2	ED1PRSM1MIPA1KR1TK1AKQNIMHKSRK-S-Y-TN2YQ5MLEQH-A-T-G-E-GT1SFAHGNSDVI1SK2AP3TA1CI1HL1HKAR2ATANEDFI2TNHY1GKHDHSNQFYRT2DT1QK1NSFR1GK1XTV-L-S-P-R-HRIVNSNRKGSPFYGI1K-TAWYQY1PKFH1QRKS1RN1HS1LCGK1VM	/NCGR_SEQ_ID=MMETSP0091-20130426|11794 /ASSEMBLY_ACC=CAM_ASM_001089 /TAXON_ID=426623 /ORGANISM="Chaetoceros affinis, Strain CCMP159" /LENGTH=1450	32	32
MRM1	CAMNT_0007498805	100	202	279	551	FPYKLFDLMEHATGEGGSAG--SVVSWLAGGTTFCVHDHARFAAEFLPTHFGHHNFRSFDRQLNFWGFXVLSPRHINNKSFGGKTWQHPFFQKDRRHLLGLVVRK	FPMKLYELVD--------AGPPAIVSWSESGSSFLVNDSEKFCSEVLPRHFRHSKMTSFQRQLNLYGF------HRISKGADAGRYQHALFMRGRPDLVSQIKRE	6e-10	69.3	168	105	35.24	37	52	55	3	16	52.38	0/3	2YM2FYDE1MVEDH-A-T-G-E-G-G-S-2-P-PSAVI3LSAEGS1TSTS1CL1HN1HSAERK1ACAS1FV2TR2GR1HSNKFMRT2DQ4FLWY2X-V-L-S-P-R-1IRNINS1SGFAGDGAKGTRWY2PAFL1QMKRDG1RPHD1LVGSLQVIVK1KE	/NCGR_SEQ_ID=MMETSP1344-20130328|1115 /TAXON_ID=236787 /ORGANISM="Florenciella parvula, Strain CCMP2471" /LENGTH=1619	27	27
MRM1	CAMNT_0051887777	119	205	570	845	GSVVSWLAGGTTFCVHDHARFAAEFLPTHFGHHNFRSFDRQLNFWGFXVLSPRHINNKSFGGKT-----WQHPFFQKDRRHLLGLVVRKTVS	SSIASWSENGDNFVVKNVEQFASTVLPQYFKHSNFSSFARQLNFYGFRKLKAEPILTADFDARTASYVRFYHEKFQRNKPELLGHIKRATKS	6e-10	69.3	168	92	39.13	36	51	48	1	5	52.17	0/3	GS1VIVA2LSAEGN1TDTN1CV1HKDNHVAERQ2ASETFV2TQHY1GK1HS2RS2DA5WY2XRVK1SKPAREHP1NLNTKASD1GDGAKR1-A-S-Y-V-RWFQY1PEFK2KRDNRKRPHE3LHVIVK1KA1VK1	/NCGR_SEQ_ID=MMETSP1013-20130417|8262 /ASSEMBLY_ACC=CAM_ASM_000504 /TAXON_ID=49249 /ORGANISM="Ditylum brightwellii, Strain GSO104" /LENGTH=1465	23	23
MRM1	CAMNT_0011380403	121	207	422	697	VVSWLAGGTTFCVHDHARFAAEFLPTHFGHHNFRSFDRQLNFWGFXVLSPRHINNKSFGGKT-----WQHPFFQKDRRHLLGLVVRKTVSKS	IATWSSGGENFVVKDIEKFASIVLPLYFKHSNFSSFARQLNFYGFRKLRSDPILTNNIDPQTACYVRFYHEKFQKDRPELLHTIKRATKSGS	6e-10	69.3	168	92	41.3	38	49	49	1	5	53.26	0/2	VIVAST1LSAS2TETN1CV1HK1HIAERK2ASEIFV2TLHY1GK1HS2RS2DA5WY2XRVK1SRPSRDHP1NLNTKNSNFIGDGPKQ1-A-C-Y-V-RWFQY1PEFK5RPHE2GHLTVIVK1KA1VK1KG1	/NCGR_SEQ_ID=MMETSP0735-20130129|39726 /TAXON_ID=186038 /ORGANISM="Fragilariopsis kerguelensis, Strain L26-C5" /LENGTH=1549	23	23
MRM1	CAMNT_0040370113	121	205	844	575	VVSWLAGGTTFCVHDHARFAAEFLPTHFGHHNFRSFDRQLNFWGFXVLSPRHINNKSFGGKT-----WQHPFFQKDRRHLLGLVVRKTVS	IATWSDNGDSFVVKDVNQFAESVLPQYFKHSNFSSFARQLNFYGFRKVKAEPILTADFDARTACYVRFYHEKFQKNRPDLLAQIKRATKS	6e-10	69.3	168	90	38.89	35	50	46	1	5	51.11	0/-2	VIVAST1LSADGN1TDTS1CV1HK1HVANRQ2AEESFV2TQHY1GK1HS2RS2DA5WY2XRVKLVSKPAREHP1NLNTKASD1GDGAKR1-A-C-Y-V-RWFQY1PEFK3DN1RPHD2GALQVIVK1KA1VK1	/NCGR_SEQ_ID=MMETSP0707-20130614|36929 /TAXON_ID=33640 /ORGANISM="Asterionellopsis glacialis, Strain CCMP134" /LENGTH=1688	22	22
MRM1	CAMNT_0007594545	84	204	120	467	MPTKLTQAQIHSKSYTFPYKLFDLMEHATGEGGSAGSVVSWLAGGTTFCVHDHARFAAEFLPTHFGHHNFRSFDRQLNFWGFXVL-SPRHINNKSFGGKTWQHPFFQKDRRHLLGLVVRKTV	MPSSLPRGP--SAANQFPYKLHAMLVKAEQEGLE--DAAGWMADGRSFIVRNRRKFIEHLLPMFFKQTKFKSFQRQLNLWGFETAHGGRH--DEALGGTRIFHPSFVKGRVDLCSQMAREKM	6e-10	69.3	168	122	34.43	42	73	58	4	7	47.54	0/3	2TSKS1TPQRAGQPI-H-1KASAYNTQ5FHDALMMLEVHK1TEGQ2GLSEA-G-SDVAVASG1LM1GD1TRTS1CI1HRDNHRARRK1AIAEEHFL2TMHF1GKHQHTNK1RK2DQ4FL3XEVTLA-HSGPG2I-N-NDKESAFL2KTTRWIQF2FS1QV1DG1RVHD1LCGSLQVMVA1KETKVM	/NCGR_SEQ_ID=MMETSP1352-20130426|2870 /TAXON_ID=265584 /ORGANISM="Stauroneis constricta, Strain CCMP1120" /LENGTH=1830	32	32
MRM1	CAMNT_0050525347	79	199	258	578	ENPSPMPTKLTQAQIHSKSYTFPYKLFDLMEHATGEGGSAGSVVSWLAGGTTFCVHDHARFAAEFLPTHFGHHNFRSFDRQLNFWGFXVLSPRHINNKSFGGKTWQHPFFQKDRRHLLGLV	DNRMPIATRLKQKNMKR---NFPQKLFDLLQ-----TGFHNDIVKWLPGGTAFIVLDKRRFTNDILPNYFKDSQYTSFTRKLSRWKFT-----RVSRGPYIG-AYYHKHFRSDNRSLCKLM	6e-10	68.9	167	121	33.06	40	67	58	4	14	47.93	0/3	ED1PRSM1MIPA1KR1TK1AKQNIMHKSRK-S-Y-TN2YQ5MLEQH-A-T-G-E-GT1SFAHGNSDVI1SK2AP3TA1CI1HL1HKAR2ATANEDFI2TNHY1GKHDHSNQFYRT2DT1QK1NSFR1GK1XTV-L-S-P-R-HRIVNSNRKGSPFYGI1K-TAWYQY1PKFH1QRKS1RN1HS1LCGK1VM	/NCGR_SEQ_ID=MMETSP0090-20130426|474 /ASSEMBLY_ACC=CAM_ASM_001088 /TAXON_ID=426623 /ORGANISM="Chaetoceros affinis, Strain CCMP159" /LENGTH=1444	32	32
MRM1	CAMNT_0020471823	94	201	121	426	HSKSYTFPYKLFDLMEHATGEGGSAGSVVSWLAGGTTFCVHDHARFAAEFLPTHFGHHNFRSFDRQLNFWGFXVLSPRHINNKSFGGK-TWQHPFFQKDRRHLLGLVVR	YSITKQFPWRLHEMLDLVEREG--LEEIVSFLPDGRSFKVHDPSRFEHGLMKRCFNQTRYKSFQRQLNLWGFE----RH-NDPVFKIKGTYSHPWFIRGRKDLTPLIVR	6e-10	69.3	168	109	36.7	40	61	61	4	8	55.96	0/1	HY1KISTYKTQ2YWKR1FHDELMMLEDHLAVTEGR2G-S-ALGESEVI2WF1APGD1TRTS1CK3HPAS2AEAHEGFLLMPKTRHC1GNHQHTNRFYRK2DQ4FL3XEV-L-S-P-2I-1NDKPSV1GKGI1-G1WYQS2FW1QIKRDG1RKHD1LTGP1VI2	/NCGR_SEQ_ID=MMETSP0745-20121128|19122 /TAXON_ID=913974 /ORGANISM="Nitzschia punctata, Strain CCMP561" /LENGTH=2141	28	28
MRM1	CAMNT_0011971901	82	201	10	360	SPMPTKLTQAQIHSKSY----TFPYKLFDLMEHATGEGGSAGSVVSWLAGGTTFCVHDHARFAAEFLPTHFGHHNFRSFDRQLNFWGFXVLSPRHINNKSFGGKTWQHPFFQKDRRHLLGLVVR	SPSPRAPTAKKTNSKSVCSTDTFPVKTHHLIVHLDKHNPG---IAAFSADGSSFEVYDQVTFSQQYLPQYFKHSNWGSFVRQLNLYGFT--SSRSRDNSDV--QVWRHDYFHRDKRESVGKIKR	6e-10	69.7	169	124	33.87	42	71	65	4	11	52.42	0/1	2MS1TRKALP1QAAKQKITHN3YV-C-S-T-D3YV1LTFHDH1MIEV1ALTDGKEHGNGPSGA-G-S-VIVASAWFLS1GD1TSTS1CE1HY1HQAVRT1ASAQEQFY2TQHY1GK1HS1FWRG2DV4FLWY2XTV-L-1PS1HSIRND1KSSDFVG-G-KQTV1QR1PDFY1QHKR1RK1HELSLV1LKVIVK1	/NCGR_SEQ_ID=MMETSP0881-20121228|39131 /TAXON_ID=67004 /ORGANISM="Thalassiosira weissflogii, Strain CCMP1336" /LENGTH=2645	31	31
MRM1	CAMNT_0011486519	121	207	466	741	VVSWLAGGTTFCVHDHARFAAEFLPTHFGHHNFRSFDRQLNFWGFXVLSPRHINNKSFGGKT-----WQHPFFQKDRRHLLGLVVRKTVSKS	IATWSSGGENFVVKDIEKFASIVLPLYFKHSNFSSFARQLNFYGFRKLRSDPILTNNIDPQTACYVRFYHEKFQKDRPELLHTIKRATKSGS	6e-10	69.3	168	92	41.3	38	49	49	1	5	53.26	0/1	VIVAST1LSAS2TETN1CV1HK1HIAERK2ASEIFV2TLHY1GK1HS2RS2DA5WY2XRVK1SRPSRDHP1NLNTKNSNFIGDGPKQ1-A-C-Y-V-RWFQY1PEFK5RPHE2GHLTVIVK1KA1VK1KG1	/NCGR_SEQ_ID=MMETSP0736-20130129|44055 /TAXON_ID=186038 /ORGANISM="Fragilariopsis kerguelensis, Strain L26-C5" /LENGTH=1624	23	23
MRM1	CAMNT_0011154263	121	207	470	745	VVSWLAGGTTFCVHDHARFAAEFLPTHFGHHNFRSFDRQLNFWGFXVLSPRHINNKSFGGKT-----WQHPFFQKDRRHLLGLVVRKTVSKS	IATWSSGGENFVVKDIEKFASIVLPLYFKHSNFSSFARQLNFYGFRKLRSDPILTNNIDPQTACYVRFYHEKFQKDRPELLHTIKRATKSGS	6e-10	69.3	168	92	41.3	38	49	49	1	5	53.26	0/2	VIVAST1LSAS2TETN1CV1HK1HIAERK2ASEIFV2TLHY1GK1HS2RS2DA5WY2XRVK1SRPSRDHP1NLNTKNSNFIGDGPKQ1-A-C-Y-V-RWFQY1PEFK5RPHE2GHLTVIVK1KA1VK1KG1	/NCGR_SEQ_ID=MMETSP0733-20121128|28592 /TAXON_ID=186038 /ORGANISM="Fragilariopsis kerguelensis, Strain L26-C5" /LENGTH=1624	23	23
MRM1	CAMNT_0011337747	121	207	470	745	VVSWLAGGTTFCVHDHARFAAEFLPTHFGHHNFRSFDRQLNFWGFXVLSPRHINNKSFGGKT-----WQHPFFQKDRRHLLGLVVRKTVSKS	IATWSSGGENFVVKDIEKFASIVLPLYFKHSNFSSFARQLNFYGFRKLRSDPILTNNIDPQTACYVRFYHEKFQKDRPELLHTIKRATKSGS	6e-10	69.3	168	92	41.3	38	49	49	1	5	53.26	0/2	VIVAST1LSAS2TETN1CV1HK1HIAERK2ASEIFV2TLHY1GK1HS2RS2DA5WY2XRVK1SRPSRDHP1NLNTKNSNFIGDGPKQ1-A-C-Y-V-RWFQY1PEFK5RPHE2GHLTVIVK1KA1VK1KG1	/NCGR_SEQ_ID=MMETSP0735-20130129|18398 /TAXON_ID=186038 /ORGANISM="Fragilariopsis kerguelensis, Strain L26-C5" /LENGTH=1631	23	23
MRM1	CAMNT_0011225339	121	207	495	770	VVSWLAGGTTFCVHDHARFAAEFLPTHFGHHNFRSFDRQLNFWGFXVLSPRHINNKSFGGKT-----WQHPFFQKDRRHLLGLVVRKTVSKS	IATWSSGGENFVVKDIEKFASIVLPLYFKHSNFSSFARQLNFYGFRKLRSDPILTNNIDPQTACYVRFYHEKFQKDRPELLHTIKRATKSGS	6e-10	69.3	168	92	41.3	38	49	49	1	5	53.26	0/3	VIVAST1LSAS2TETN1CV1HK1HIAERK2ASEIFV2TLHY1GK1HS2RS2DA5WY2XRVK1SRPSRDHP1NLNTKNSNFIGDGPKQ1-A-C-Y-V-RWFQY1PEFK5RPHE2GHLTVIVK1KA1VK1KG1	/NCGR_SEQ_ID=MMETSP0734-20130129|13124 /TAXON_ID=186038 /ORGANISM="Fragilariopsis kerguelensis, Strain L26-C5" /LENGTH=1650	23	23
MRM1	CAMNT_0041266183	121	207	499	774	VVSWLAGGTTFCVHDHARFAAEFLPTHFGHHNFRSFDRQLNFWGFXVLSPRHINNKSFGGKT-----WQHPFFQKDRRHLLGLVVRKTVSKS	IATWSSGGENFVVKDIEKFASIVLPLYFKHSNFSSFARQLNFYGFRKLRSDPILTNNIDPQTACYVRFYHEKFQKDRPELLHTIKRATKSGS	6e-10	69.3	168	92	41.3	38	49	49	1	5	53.26	0/1	VIVAST1LSAS2TETN1CV1HK1HIAERK2ASEIFV2TLHY1GK1HS2RS2DA5WY2XRVK1SRPSRDHP1NLNTKNSNFIGDGPKQ1-A-C-Y-V-RWFQY1PEFK5RPHE2GHLTVIVK1KA1VK1KG1	/NCGR_SEQ_ID=MMETSP0908-20130614|4191 /TAXON_ID=186038 /ORGANISM="Fragilariopsis kerguelensis, Strain L2-C3" /LENGTH=1654	23	23
MRM1	CAMNT_0011439105	96	193	1123	854	KSYTFPYKLFDLMEHATGEGGSAGSVVSWLAGGTTFCVHDHARFAAEFLPTHFGHHNFRSFDRQLNFWGFXVLSPRHINNKSFGGKTWQHPFFQKDRR	KPNQFPWKLYDMLH--TAEKRNEEHIISWIREGKAFKVHNRNLFIEEYMKKMFNQTKYKSFQRQLNLWGF-----ERVQNGSDKG-SYFHPLFVKGRR	7e-10	68.9	167	98	35.71	35	55	51	3	8	52.04	0/-3	1SPYNTQ2YW2FY1LMMLEHH-A-1GA1GKGRSNAEGESHVIVI2LIARGE1TKTA1CK2DNHRANRL1AIAE1FYLMPKTKHM1GNHQHTNKFYRK2DQ4FL3X-V-L-S-P-REHRIVNQ1KG1FDGK1K-TSWYQF2FL1QV1DG2	/NCGR_SEQ_ID=MMETSP0736-20130129|20348 /TAXON_ID=186038 /ORGANISM="Fragilariopsis kerguelensis, Strain L26-C5" /LENGTH=1281	26	26
MRM1	CAMNT_0003608517	96	194	279	551	KSYTFPYKLFDLMEHATGEGGSAGSVVSWLAGGTTFCVHDHARFAAEFLPTHFGHHNFRSFDRQLNFWGFXVLSPRHINNKSFGGKTWQHPFFQKDRRH	KPNQFPWKLYDMLQ--TAEKRNEEHIISWINDGKAFKVHDRDLFIEEYMKKMFNQTKFKSFQRQLNLWGF-----ERVQNGPDKG-SYFHPLFVRGKRE	7e-10	68.9	167	99	34.34	34	57	51	3	8	51.52	0/3	1SPYNTQ2YW2FY1LMMLEQH-A-1GA1GKGRSNAEGESHVIVI2LIANGD1TKTA1CK3HRADRL1AIAE1FYLMPKTKHM1GNHQHTNK1RK2DQ4FL3X-V-L-S-P-REHRIVNQ1KGSPFDGK1K-TSWYQF2FL1QVKRDGRK1HE	/NCGR_SEQ_ID=MMETSP0329-20121206|330 /TAXON_ID=697910 /ORGANISM="Pseudo-nitzschia arenysensis, Strain B593" /LENGTH=1232	26	26
MRM1	CAMNT_0027246023	77	196	126	464	TTENPSPMPTKLTQAQIHSKSYTFPYKLFDLMEHATGEGGSAGSVVSWLAGGTTFCVHDHARFAAEFLPTHFGHHNFRSFDRQLNFWGFXVLSPRHINNKSFGGKTWQHPFFQKDRRHLL	TIRNNKQMKEPTTNGGIMLMADTFPSKAYLLLTHLSQNDPK---VSSFSSDGLSFEIYDQSVFASKYLPQYFKHSNYGSFVRQLNLYGFT--SSRLKQN--IDVVVWTHELFQRDRKELL	7e-10	69.7	169	120	35	42	71	60	3	7	50	0/3	1TIER1PNSKPQ1PKTEKPLT1QNAGQG1HMSLKMSAYD3YS1LAFYDL1MLET1ALTSGQENGDGPSKA-G-S-1VS1WFLSASGD1TLTS1CEVIHY1HQASRV2ASEKFY2TQHY1GK1HS1FYRG2DV4FLWY2XTV-L-1PS1HLIKNQ1K-S-FIGDGVKVTV1QT1PEFL2KR2RKHE2	/NCGR_SEQ_ID=MMETSP0403-20120918|5653 /TAXON_ID=49265 /ORGANISM="Thalassiosira rotula, Strain CCMP3096" /LENGTH=2893	31	31
MRM1	CAMNT_0011486469	121	207	1159	884	VVSWLAGGTTFCVHDHARFAAEFLPTHFGHHNFRSFDRQLNFWGFXVLSPRHINNKSFGGKT-----WQHPFFQKDRRHLLGLVVRKTVSKS	IATWSSGGENFVVKDIEKFASIVLPLYFKHSNFSSFARQLNFYGFRKLRSDPILTNNIDPQTACYVRFYHEKFQKDRPELLHTIKRATKSGS	7e-10	68.9	167	92	41.3	38	49	49	1	5	53.26	0/-3	VIVAST1LSAS2TETN1CV1HK1HIAERK2ASEIFV2TLHY1GK1HS2RS2DA5WY2XRVK1SRPSRDHP1NLNTKNSNFIGDGPKQ1-A-C-Y-V-RWFQY1PEFK5RPHE2GHLTVIVK1KA1VK1KG1	/NCGR_SEQ_ID=MMETSP0736-20130129|44030 /TAXON_ID=186038 /ORGANISM="Fragilariopsis kerguelensis, Strain L26-C5" /LENGTH=1554	23	23
MRM1	CAMNT_0017508899	80	201	512	156	NPSPMPTKLTQAQ-----IHSKSYTFPYKLFDLMEHATGEGGSAGSVVSWLAGGTTFCVHDHARFAAEFLPTHFGHHNFRSFDRQLNFWGFXVLSPRHINNKSFGGKTWQHPFFQKDRRHLLGLVVR	NPLPMEKKARKGEDDWHDLSEEELSFPFKLHLMLENASRDNYT--EVVSWVNDGTAFKVHDTVAFVKEVLPNYFDQSKYESFRRQLNLYHF----KRQSRGKDRG--VISHPSLRRGSRHLCKEIKR	7e-10	67	162	127	33.07	42	72	61	4	13	48.03	0/-2	2SL2PETK1LATRQKAGQE-D-D-W-H-DILHSSEKESEYLTS2YF2FHDLLMML1HN1TSGREDGNGYSTA-G-SE4LVANGD2TA1CK3HTAVRA1AVAK1FV2TNHY1GDHQHSNKFYRE2DR4FLWYGH1X-V-L-S-PK1HQISNRNG1SDFR1G-K-TVWIQS2FSFLQRKRDGRS3LCGKLEVIVK1	/NCGR_SEQ_ID=MMETSP0120_2-20121206|87583 /TAXON_ID=160619 /ORGANISM="Kryptoperidinium foliaceum, Strain CCMP 1326" /LENGTH=678	32	32
MRM1	CAMNT_0042739333	82	212	1314	916	SPMPT-----KLTQAQIHSKSYTFPY---KLFDLMEHATGEGGSAGSVVSWLAGGTTFCVHDHARFAAEFLPTHFGHHNFRSFDRQLNFWGFXVLSPRHINNKSFGGKTWQH-----PFFQKDRRHLLGLVVRKTVSKSSPGGA	SDMPTSVEDEKLVQTSKCKGSTTIPIFLKKTYKMIESSPQE------IAAWSPDGEMFVIKDPDEFAAQIIPQYFDHNKFSSFARQLNFYGFRKMQSKPIRNSDFDANTAKHVTFYNENFKRGRHDLL-----KKIQRSTRGGG	7e-10	68.9	167	144	31.94	46	74	66	5	24	45.83	0/-2	1PD3-S-V-E-D-E2TV1ATQSIKHCSKKG1YT1FI1YI-F-L-K1LTFYDKLMMI1HSASTPGQ1G-G-S-A-G-S-VIVASA1LSAPGD1TETM1CVVIHK1HPADRE3EQFILI1TQHY1GD1HNNK1RS2DA5WY2XRVKLMSQPSRKHP1NR1KSSD1GDGAKN1WAQK1-V-T-F-Y-NPEFN1QKKRDG1RHHD2G-L-V-V-R-1TKVISQKR1STPR2AG	/NCGR_SEQ_ID=MMETSP1432-20130617|11550 /TAXON_ID=44447 /ORGANISM="Pseudo-nitzschia delicatissima, Strain UNC1205" /LENGTH=1507	34	34
MRM1	CAMNT_0007237839	119	201	481	230	GSVVSWLAGGTTFCVHDHARFAAEFLPTHFGHHNFRSFDRQLNFWGFXVLSPRHINNKSFGGKTWQ--HPFFQKDRRHLLGLVVR	GVVGGWSKNGDTMVIFDSEKFAAEIIPQYFKHNNFRSFVRQLNFYGFRKLRA-DANAGPAAQARWEFKHPNFRRGRHDLLVLIRR	7e-10	68.2	165	85	42.35	36	46	46	2	3	54.12	0/-1	1SV1VGSG1LSAKGN1TD1FMCVVIHF1HSAERK4FILI1TQHY1GK1HN5DV5WY2XRVK1SRPAR-HDIA1NAKGSPFAGAGQKATR1QE-F-K2FN1QRKRDG1RHHD2GV1VIVR1	/NCGR_SEQ_ID=MMETSP1328-20130426|12517 /TAXON_ID=35677 /ORGANISM="Pelagomonas calceolata, Strain RCC969" /LENGTH=952	22	22
MRM1	CAMNT_0024817867	100	202	263	535	FPYKLFDLMEHATGEGGSAG--SVVSWLAGGTTFCVHDHARFAAEFLPTHFGHHNFRSFDRQLNFWGFXVLSPRHINNKSFGGKTWQHPFFQKDRRHLLGLVVRK	FPMKLYELVD--------AGPPAIVSWSESGSSFLVNDSEKFCSEVLPRHFRHSKMTSFQRQLNLYGF------HRISKGADAGRYQHALFMRGRPDLVSQIKRE	7e-10	69.3	168	105	35.24	37	52	55	3	16	52.38	0/2	2YM2FYDE1MVEDH-A-T-G-E-G-G-S-2-P-PSAVI3LSAEGS1TSTS1CL1HN1HSAERK1ACAS1FV2TR2GR1HSNKFMRT2DQ4FLWY2X-V-L-S-P-R-1IRNINS1SGFAGDGAKGTRWY2PAFL1QMKRDG1RPHD1LVGSLQVIVK1KE	/NCGR_SEQ_ID=MMETSP1324-20130603|90744 /TAXON_ID=236786 /ORGANISM="Florenciella sp., Strain RCC1587" /LENGTH=1883	27	27
MRM1	CAMNT_0041293161	96	193	1103	834	KSYTFPYKLFDLMEHATGEGGSAGSVVSWLAGGTTFCVHDHARFAAEFLPTHFGHHNFRSFDRQLNFWGFXVLSPRHINNKSFGGKTWQHPFFQKDRR	KPNQFPWKLYDMLH--TAEKRNEEHIISWIREGKAFKVHNRNLFIEEYMKKMFNQTKYKSFQRQLNLWGF-----ERVQNGSDKG-SYFHPLFVKGRR	7e-10	68.9	167	98	35.71	35	55	51	3	8	52.04	0/-1	1SPYNTQ2YW2FY1LMMLEHH-A-1GA1GKGRSNAEGESHVIVI2LIARGE1TKTA1CK2DNHRANRL1AIAE1FYLMPKTKHM1GNHQHTNKFYRK2DQ4FL3X-V-L-S-P-REHRIVNQ1KG1FDGK1K-TSWYQF2FL1QV1DG2	/NCGR_SEQ_ID=MMETSP0908-20130614|32543 /TAXON_ID=186038 /ORGANISM="Fragilariopsis kerguelensis, Strain L2-C3" /LENGTH=1340	26	26
MRM1	CAMNT_0011156171	121	207	1087	812	VVSWLAGGTTFCVHDHARFAAEFLPTHFGHHNFRSFDRQLNFWGFXVLSPRHINNKSFGGKT-----WQHPFFQKDRRHLLGLVVRKTVSKS	IATWSSGGENFVVKDIEKFASIVLPLYFKHSNFSSFARQLNFYGFRKLRSDPILTNNIDPQTACYVRFYHEKFQKDRPELLHTIKRATKSGS	7e-10	68.9	167	92	41.3	38	49	49	1	5	53.26	0/-2	VIVAST1LSAS2TETN1CV1HK1HIAERK2ASEIFV2TLHY1GK1HS2RS2DA5WY2XRVK1SRPSRDHP1NLNTKNSNFIGDGPKQ1-A-C-Y-V-RWFQY1PEFK5RPHE2GHLTVIVK1KA1VK1KG1	/NCGR_SEQ_ID=MMETSP0733-20121128|29546 /TAXON_ID=186038 /ORGANISM="Fragilariopsis kerguelensis, Strain L26-C5" /LENGTH=1292	23	23
MRM1	CAMNT_0011111589	96	193	1103	834	KSYTFPYKLFDLMEHATGEGGSAGSVVSWLAGGTTFCVHDHARFAAEFLPTHFGHHNFRSFDRQLNFWGFXVLSPRHINNKSFGGKTWQHPFFQKDRR	KPNQFPWKLYDMLH--TAEKRNEEHIISWIREGKAFKVHNRNLFIEEYMKKMFNQTKYKSFQRQLNLWGF-----ERVQNGSDKG-SYFHPLFVKGRR	7e-10	68.9	167	98	35.71	35	55	51	3	8	52.04	0/-3	1SPYNTQ2YW2FY1LMMLEHH-A-1GA1GKGRSNAEGESHVIVI2LIARGE1TKTA1CK2DNHRANRL1AIAE1FYLMPKTKHM1GNHQHTNKFYRK2DQ4FL3X-V-L-S-P-REHRIVNQ1KG1FDGK1K-TSWYQF2FL1QV1DG2	/NCGR_SEQ_ID=MMETSP0733-20121128|7255 /TAXON_ID=186038 /ORGANISM="Fragilariopsis kerguelensis, Strain L26-C5" /LENGTH=1342	26	26
MRM1	CAMNT_0020458917	94	201	2018	1713	HSKSYTFPYKLFDLMEHATGEGGSAGSVVSWLAGGTTFCVHDHARFAAEFLPTHFGHHNFRSFDRQLNFWGFXVLSPRHINNKSFGGK-TWQHPFFQKDRRHLLGLVVR	YSITKQFPWRLHEMLDLVEREG--LEEIVSFLPDGRSFKVHDPSRFEHGLMKRCFNQTRYKSFQRQLNLWGFE----RH-NDPVFKIKGTYSHPWFIRGRKDLTPLIVR	7e-10	69.3	168	109	36.7	40	61	61	4	8	55.96	0/-3	HY1KISTYKTQ2YWKR1FHDELMMLEDHLAVTEGR2G-S-ALGESEVI2WF1APGD1TRTS1CK3HPAS2AEAHEGFLLMPKTRHC1GNHQHTNRFYRK2DQ4FL3XEV-L-S-P-2I-1NDKPSV1GKGI1-G1WYQS2FW1QIKRDG1RKHD1LTGP1VI2	/NCGR_SEQ_ID=MMETSP0745-20121128|12669 /TAXON_ID=913974 /ORGANISM="Nitzschia punctata, Strain CCMP561" /LENGTH=2146	28	28
MRM1	CAMNT_0011255387	121	207	206	481	VVSWLAGGTTFCVHDHARFAAEFLPTHFGHHNFRSFDRQLNFWGFXVLSPRHINNKSFGGKT-----WQHPFFQKDRRHLLGLVVRKTVSKS	IATWSSGGENFVVKDIEKFASIVLPLYFKHSNFSSFARQLNFYGFRKLRSDPILTNNIDPQTACYVRFYHEKFQKDRPELLHTIKRATKSGS	7e-10	68.9	167	92	41.3	38	49	49	1	5	53.26	0/2	VIVAST1LSAS2TETN1CV1HK1HIAERK2ASEIFV2TLHY1GK1HS2RS2DA5WY2XRVK1SRPSRDHP1NLNTKNSNFIGDGPKQ1-A-C-Y-V-RWFQY1PEFK5RPHE2GHLTVIVK1KA1VK1KG1	/NCGR_SEQ_ID=MMETSP0734-20130129|28148 /TAXON_ID=186038 /ORGANISM="Fragilariopsis kerguelensis, Strain L26-C5" /LENGTH=1315	23	23
MRM1	CAMNT_0041204239	96	193	238	507	KSYTFPYKLFDLMEHATGEGGSAGSVVSWLAGGTTFCVHDHARFAAEFLPTHFGHHNFRSFDRQLNFWGFXVLSPRHINNKSFGGKTWQHPFFQKDRR	KPNQFPWKLYDMLH--TAEKRNEEHIISWIREGKAFKVHNRNLFIEEYMKKMFNQTKYKSFQRQLNLWGF-----ERVQNGSDKG-SYFHPLFVKGRR	7e-10	68.9	167	98	35.71	35	55	51	3	8	52.04	0/1	1SPYNTQ2YW2FY1LMMLEHH-A-1GA1GKGRSNAEGESHVIVI2LIARGE1TKTA1CK2DNHRANRL1AIAE1FYLMPKTKHM1GNHQHTNKFYRK2DQ4FL3X-V-L-S-P-REHRIVNQ1KG1FDGK1K-TSWYQF2FL1QV1DG2	/NCGR_SEQ_ID=MMETSP0907-20130614|6129 /TAXON_ID=186038 /ORGANISM="Fragilariopsis kerguelensis, Strain L2-C3" /LENGTH=1382	26	26
MRM1	CAMNT_0011500837	121	207	1132	857	VVSWLAGGTTFCVHDHARFAAEFLPTHFGHHNFRSFDRQLNFWGFXVLSPRHINNKSFGGKT-----WQHPFFQKDRRHLLGLVVRKTVSKS	IATWSSGGENFVVKDIEKFASIVLPLYFKHSNFSSFARQLNFYGFRKLRSDPILTNNIDPQTACYVRFYHEKFQKDRPELLHTIKRATKSGS	7e-10	68.9	167	92	41.3	38	49	49	1	5	53.26	0/-2	VIVAST1LSAS2TETN1CV1HK1HIAERK2ASEIFV2TLHY1GK1HS2RS2DA5WY2XRVK1SRPSRDHP1NLNTKNSNFIGDGPKQ1-A-C-Y-V-RWFQY1PEFK5RPHE2GHLTVIVK1KA1VK1KG1	/NCGR_SEQ_ID=MMETSP0736-20130129|51214 /TAXON_ID=186038 /ORGANISM="Fragilariopsis kerguelensis, Strain L26-C5" /LENGTH=1334	23	23
MRM1	CAMNT_0011902133	100	204	751	458	FPYKLFDLMEHATGEGGSAGSVVSWLAGGTTFCVHDHARFAAEFLPTHFGHHNFRSFDRQLNFWGFXVLSPRHINNKSFGGKTWQHPFFQKDRRHLLGLVVRKTV	FPLKLFNMLEIASELGFHQS--LSWTPDGKSFVILNREKFMCQMVPLFFKQTKFRSFTRQLNIWGF---EPTTFGYQCDG--VWRHKYFIRDKPELLKCMERVRV	7e-10	67.8	164	105	34.29	36	62	53	3	7	50.48	0/-1	2YL3DNLMML1HI1TSGEEL1GFSHAQGSS-V-VL2LTAPGD1TKTS1CVVIHLDNHRAERK1AMACEQFMLV1TLHF1GKHQHTNK4DT4FI3X-V-L-SE1RTHTIFNGNYKQSCFD1G-K-TV1QR1PKFY1QIKR1RKRPHE2GKLCVMVE1KVTR1	/NCGR_SEQ_ID=MMETSP0880-20121228|202 /TAXON_ID=67004 /ORGANISM="Thalassiosira weissflogii, Strain CCMP1336" /LENGTH=898	27	27
MRM1	CAMNT_0027308209	100	262	39	476	FPYKLFDLMEHATGEGGSAGSVVSWLAGGTTFCVHDHARFAAEFLPTHFGHHNFRSFDRQLNFWGFXVLSPRHINNKSFGGKTWQHPFFQKDRRHLLGLVVRKTVSKSSPGGAKQNKRKPKGKPRQKQTVARTVSPVHTAPAGGR--PGQAWDACPVGYDPRHHL	FPFKLYTMIQYASNSHYS--SAVSWKQDGRSFSIHNKTIFIKQIVPRYFRLTKFRSFTRQLNNWGFT----------NINENEWRHMHFIRGNIEDLQLIRRIQIKESS---NSKRKTPDNLRQNIEDTNGEEIS---LTPSTGQNLPLQAIGFCP-GVDNRHSL	7e-10	67.8	164	165	30.3	50	94	75	6	21	45.45	0/3	2YF2FYDTLMMIEQHY1TSGNESGHGY1A-G-1VA3LKAQGD1TRTS1CSVI1DNHKATRI1AIAKEQFILV1TRHY1GRHLHTNK4DT4FN3XTV-L-S-P-R-H-I-N-N-K-SNFIGNGEKNTE1QR1PMFH1QIKRDGRNRIHELD1GQ1VIVR1KITQVISKKE2P-G-G-ANKSQKNR1RTKPPDKNGLKRPQRNQIKEQD1VNAGRETEVI1P-V-H-TLAT1ASGT1RQ-N-L1GL2WIDGAF2V-1YV1PN2HS1	/NCGR_SEQ_ID=MMETSP0404_2-20130426|5448 /TAXON_ID=49265 /ORGANISM="Thalassiosira rotula, Strain CCMP3096" /LENGTH=856	43	43
MRM1	CAMNT_0003620917	76	211	2257	1829	TTTENPSPMPT-----KLTQAQIHSKSYTFPY---KLFDLMEHATGEGGSAGSVVSWLAGGTTFCVHDHARFAAEFLPTHFGHHNFRSFDRQLNFWGFXVLSPRHINNKSFGGKTWQH-----PFFQKDRRHLLGLVVRKTVSKSSPGG	TPKEIXSSMPTSIDDEKTVQTSKCKGSTTIPIFLKKTYKMIESSPHE------IAAWTADGEMFVVKDPDEFATQIIPQYFDHNKFSSFARQLNFYGFRKMQSKPIRNSDFDANTAKHVTFYNENFKRGRHDLLKKIQRSTRGGGSNAG	7e-10	69.3	168	149	32.21	48	82	65	4	19	43.62	0/-2	1TPTK1NIPX1PS3-S-I-D-D-E1LTTV1ATQSIKHCSKKG1YT1FI1YI-F-L-K1LTFYDKLMMI1HSASTPGH1G-G-S-A-G-S-VIVASA1LT1GD1TETM1CV1HK1HPADRE2ATEQFILI1TQHY1GD1HNNK1RS2DA5WY2XRVKLMSQPSRKHP1NR1KSSD1GDGAKN1WAQK1-V-T-F-Y-NPEFN1QKKRDG1RHHD2GKLKVIVQ1KS1VRSGKGSG1PNGA1	/NCGR_SEQ_ID=MMETSP0329-20121206|6530 /TAXON_ID=697910 /ORGANISM="Pseudo-nitzschia arenysensis, Strain B593" /LENGTH=2531	36	36
MRM1	CAMNT_0041336403	121	207	213	488	VVSWLAGGTTFCVHDHARFAAEFLPTHFGHHNFRSFDRQLNFWGFXVLSPRHINNKSFGGKT-----WQHPFFQKDRRHLLGLVVRKTVSKS	IATWSSGGENFVVKDIEKFASIVLPLYFKHSNFSSFARQLNFYGFRKLRSDPILTNNIDPQTACYVRFYHEKFQKDRPELLHTIKRATKSGS	8e-10	68.9	167	92	41.3	38	49	49	1	5	53.26	0/3	VIVAST1LSAS2TETN1CV1HK1HIAERK2ASEIFV2TLHY1GK1HS2RS2DA5WY2XRVK1SRPSRDHP1NLNTKNSNFIGDGPKQ1-A-C-Y-V-RWFQY1PEFK5RPHE2GHLTVIVK1KA1VK1KG1	/NCGR_SEQ_ID=MMETSP0909-20121228|11502 /TAXON_ID=186038 /ORGANISM="Fragilariopsis kerguelensis, Strain L2-C3" /LENGTH=1423	23	23
MRM1	CAMNT_0041126361	121	207	1209	934	VVSWLAGGTTFCVHDHARFAAEFLPTHFGHHNFRSFDRQLNFWGFXVLSPRHINNKSFGGKT-----WQHPFFQKDRRHLLGLVVRKTVSKS	IATWSSGGENFVVKDIEKFASIVLPLYFKHSNFSSFARQLNFYGFRKLRSDPILTNNIDPQTACYVRFYHEKFQKDRPELLHTIKRATKSGS	8e-10	68.9	167	92	41.3	38	49	49	1	5	53.26	0/-3	VIVAST1LSAS2TETN1CV1HK1HIAERK2ASEIFV2TLHY1GK1HS2RS2DA5WY2XRVK1SRPSRDHP1NLNTKNSNFIGDGPKQ1-A-C-Y-V-RWFQY1PEFK5RPHE2GHLTVIVK1KA1VK1KG1	/NCGR_SEQ_ID=MMETSP0906-20121228|4602 /TAXON_ID=186038 /ORGANISM="Fragilariopsis kerguelensis, Strain L2-C3" /LENGTH=1427	23	23
MRM1	CAMNT_0025495145	82	208	3065	2688	SPMPTKLTQAQIHSKSY------TFPYKLFDLMEHATGEGGSAGSVVSWLAGGTTFCVHDHARFAAEFLPTHFGHHNFRSFDRQLNFWGFXVLSPRHINNKSFGGKTWQHPFFQKDRRHLLGLVVRKTVSKSS	SPLSTPCCQPGAHEKKKRSARHEPFPIKLHNILDAVEQEGQT--HIVSWLCHGRAFLIHQPKAFASEMLPRHFRSSKLATFQKQMNLWGFL-----RITGLGHNRGAYYHEHFQRGMPKLAGKIKRKQISQAT	8e-10	69.3	168	133	30.83	41	79	60	3	13	45.11	0/-3	2MLPS1KPLCTC1APQGIA1SE1SKYK-R-S-A-R-H-ETP2YI2FHDNLIMLEDHAAVTEGQ2GQSTA-G-SHVI4ACGH1TRTA1CLVI1DQHPAKRA2AS1FM2TR2GRHSHSNKFLRAST1DQRK1LM1FL3XLV-L-S-P-R-HR1NTNGKLSGFHGNGRKGTAWYQY1PEFH2KRDGRMRPHK1LA1LKVIVK2TQVI1KQSAST	/NCGR_SEQ_ID=MMETSP0160_2-20130417|83552 /TAXON_ID=2839 ORGANISM="Odontella Sinensis, Strain Grunow 1884" /NCGR_SAMPLE_ID=MMETSP0160_2 /ASSEMBLY_ACC=CAM_ASM_000250 /LENGTH=3166	33	33
MRM1	CAMNT_0004725605	74	169	62	340	KATTTENPSP---MPTKLTQAQIHSKSYTFPYKLFDLMEHATGEGGSAGSVVSWLAGGTTFCVHDHARFAAEFLPTHFGHHNFRSFDRQLNFWGFXVLS	KTTKKRQPPPKRSIPKPKCRPQIKS----FPVKLFGMLDAAEREGNE--HIVSWHPDGLSFKVHNVASFVNVILPSHFKQTRYKSFQRQLNFYGFQRIT	8e-10	67	162	99	38.38	38	52	52	3	9	52.53	0/2	1AT1TKTKERNQ1SP1-K-R-SMI1TKKPLKTCQRAP2HK1K-S-Y-T-2YV3DGLMMLEDHA1TEGR2GNSEA-G-SHVI3LHAPGD1TLTS1CK2DNHV1RS1AVANEVFI2TS2GKHQHTNRFYRK2DQ5WY2XQVRLIST	/NCGR_SEQ_ID=MMETSP0472-20121206|15517 /TAXON_ID=693140 ORGANISM="Tiarina fusus, Strain LIS" /NCGR_SAMPLE_ID=MMETSP0472 /ASSEMBLY_ACC=CAM_ASM_000603 /LENGTH=765	25	25
MRM1	CAMNT_0049872369	82	201	103	453	SPMPTKLTQAQIHSKSY----TFPYKLFDLMEHATGEGGSAGSVVSWLAGGTTFCVHDHARFAAEFLPTHFGHHNFRSFDRQLNFWGFXVLSPRHINNKSFGGKTWQHPFFQKDRRHLLGLVVR	SPSPRAPTATKTNSKSVCSTDTFPVKTHHLIVHLDKHNPG---IAAFSADGSSFEVYDQVTFSQQYLPQYFKHSNWGSFVRQLNLYGF--TSSRSRDNSDV--QVWRHDCFHRDKKESVGKIKR	8e-10	66.6	161	124	33.06	41	72	64	4	11	51.61	0/1	2MS1TRKALP1QAATQKITHN3YV-C-S-T-D3YV1LTFHDH1MIEV1ALTDGKEHGNGPSGA-G-S-VIVASAWFLS1GD1TSTS1CE1HY1HQAVRT1ASAQEQFY2TQHY1GK1HS1FWRG2DV4FLWY2X-V-LT1PS1HSIRND1KSSDFVG-G-KQTV1QR1PDFC1QHKR1RKRKHELSLV1LKVIVK1	/NCGR_SEQ_ID=MMETSP1406-20130829|5784 /ASSEMBLY_ACC=CAM_ASM_000897 /TAXON_ID=67004 /ORGANISM="Thalassiosira weissflogii, Strain CCMP1010" /LENGTH=646	31	31
MRM1	CAMNT_0027548701	100	208	407	700	FPYKLFDLMEHATGEGGSAGSVVSWLAGGTTFCVHDHARFAAEFLPTHFGHHNFRSFDRQLNFWGFXVLSPRHINNKSFGGKTW---QHPFFQKDRRHLLGLVVRKTVSKSS	FLEKLYDILEDSSYE-----DYICWCADGTTVLVKKVEEFSQIVLPKFYKHNNFQSFVRQLNMYSF---------NKTSHDANWREFKQPLFRKGMRNLLGFISRKTQQKNS	8e-10	69.3	168	112	35.71	40	55	57	3	17	50.89	0/2	1PLYE2FY1LIML1HDASTSGY1G-G-S-A-G-SDVYVISC1LC1GD3FVCL1HKDKHVAERE1ASAQEIFV2TKHFFYGK1HN2RQ2DV4FMWYGS1X-V-L-S-P-R-H-I-N-2STFSGHGDKATN1-R-E-FQKHQ1FL1QR1DGRM1HN3LFVIVS3VQSQ1SN1	/NCGR_SEQ_ID=MMETSP1103-20130426|1416 /TAXON_ID=36769 /ORGANISM="Paraphysomonas bandaiensis, Strain Caron Lab Isolate" /LENGTH=2125	28	28
MRM1	CAMNT_0004455451	128	209	1733	1473	GTTFCVHDHARFAAEFLPTHFGHHNFRSFDRQLNFWGFXVLS--PRHINN--KSFGGKTW--QHPFFQKDRRHLLGLVVRKTVSKSSP	GTTFVVKDPEKFAAEIIPQFFKHNNFSSFVRQLNFYGFRKIKSDPIKINTAINDIESKYWRFRHEKFQRGRPDLLGE-IRKANQTESP	8e-10	69.3	168	88	45.45	40	41	48	4	7	54.55	0/-1	4CV1HK1HPAERK4FILI1TQHF1GK1HN2RS2DV5WY2XRVKLISK-S-D1RIHK2NT-A-IKNSDFIGEGS1TY1-R-FQR1PEFK2KRDG1RPHD3LEV-VI2TAVNSQKTSE2	/NCGR_SEQ_ID=MMETSP0418-20121206|2718 /TAXON_ID=1158023 /ORGANISM="Astrosyne radiata, Strain 13vi08-1A" /LENGTH=2369	21	21
MRM1	CAMNT_0011338643	96	193	239	508	KSYTFPYKLFDLMEHATGEGGSAGSVVSWLAGGTTFCVHDHARFAAEFLPTHFGHHNFRSFDRQLNFWGFXVLSPRHINNKSFGGKTWQHPFFQKDRR	KPNQFPWKLYDMLH--TAEKRNEEHIISWIREGKAFKVHNRNLFIEEYMKKMFNQTKYKSFQRQLNLWGF-----ERVQNGSDKG-SYFHPLFVKGRR	8e-10	68.6	166	98	35.71	35	55	51	3	8	52.04	0/2	1SPYNTQ2YW2FY1LMMLEHH-A-1GA1GKGRSNAEGESHVIVI2LIARGE1TKTA1CK2DNHRANRL1AIAE1FYLMPKTKHM1GNHQHTNKFYRK2DQ4FL3X-V-L-S-P-REHRIVNQ1KG1FDGK1K-TSWYQF2FL1QV1DG2	/NCGR_SEQ_ID=MMETSP0735-20130129|18846 /TAXON_ID=186038 /ORGANISM="Fragilariopsis kerguelensis, Strain L26-C5" /LENGTH=1383	26	26
MRM1	CAMNT_0010349419	100	208	570	259	FPYKLFDLME--HATGEGGSAGSVVSWLAGGTTFCVHDHARFAAEFLPTHFGHHNFRSFDRQLNFWGFXVLSPRHINNKSFGGKTWQHPFFQKDRRHLLGLVVRKTVSKSS	FPHKLHSMLEIESARMETCALGSV-QWEKHGFTFRILDANRFETETIPKYFKHTKYTSFQRQLNLYGFRRLS------KGEDQGSYFHPKFQRNRKDLLYEIRRLPVKSSA	8e-10	66.6	161	111	37.84	42	60	58	3	9	52.25	0/-2	2YH2FHDSLMML1-I-EHS1TRGM1GTGCSAAL3V-SQ1LEAKGH1TF2CRVIHL1HAAN2AEAT1FTLI1TKHY1GK1HTNKFYRT2DQ4FLWY2XRVR2P-R-H-I-N-N-1SGFEGDGQKGTSWYQF2FK2KRDN1RKHD2GYLEVIVR1KLTP1SKKS1SA	/NCGR_SEQ_ID=MMETSP0020_2-20130122|14701 /TAXON_ID=98059 /ORGANISM="Dinobryon sp., Strain UTEXLB2267" /LENGTH=700	28	28
MRM1	CAMNT_0013100433	98	212	270	584	YTFPYKLFDLMEHATGEGGSAGSVVSWLAGGTTFCVHDHARFAAEFLPTHFGH-HNFRSFDRQLNFWGFXVLSPRHINNKSFGGKTWQHPFFQKDRRHLLGLVVRKTVSKSSPGGA	YHFPHDLYDLLE-TMGQWG-LESVIAWMPDGRSFKIDDHLRFETQFLHLFFNEMKSYRSFRRQLNNYGIY---------QDRGNQTYSHEFLVRGQRNLCYKIVRRKKSRYRPSIA	8e-10	68.6	166	116	34.48	40	64	62	4	12	53.45	0/3	1TH2YHKD1FY2ML1H-ATTM1EQGW1S-ALGE2VISA1LMAPGD1TRTS1CKVIHD2AL2AEATEQ2PHTLHF1GNHE-MHKNSFY3DR4FNWY1FIXYV-L-S-P-R-H-I-N-N-KQSDFR1GNKQ1WYQS1PE1FLQVKRDGRQ1HN1LCGYLKVI2KRTKVK1KRSYSR1GSGI1	/NCGR_SEQ_ID=MMETSP1060-20121228|53834 /TAXON_ID=37318 /ORGANISM="Pseudo-nitzschia pungens, Strain cf. cingulata" /LENGTH=1131	30	30
MRM1	CAMNT_0027276229	100	262	797	360	FPYKLFDLMEHATGEGGSAGSVVSWLAGGTTFCVHDHARFAAEFLPTHFGHHNFRSFDRQLNFWGFXVLSPRHINNKSFGGKTWQHPFFQKDRRHLLGLVVRKTVSKSSPGGAKQNKRKPKGKPRQKQTVARTVSPVHTAPAGGR--PGQAWDACPVGYDPRHHL	FPFKLYTMIQYASNSHYS--SAVSWKQDGRSFSIHNKTIFIKQIVPRYFRLTKFRSFTRQLNNWGFT-----NINENE-----WRHMHFIRGNIEDLQLIRRTQIKESS---NSKRKTPDNLRQDIEDTNGEEIS---LTPSTGQNLPLQAIGFCP-GVDNRHSL	8e-10	67.4	163	165	31.52	52	92	77	7	21	46.67	0/-1	2YF2FYDTLMMIEQHY1TSGNESGHGY1A-G-1VA3LKAQGD1TRTS1CSVI1DNHKATRI1AIAKEQFILV1TRHY1GRHLHTNK4DT4FN3XTV-L-S-P-R-HN2NEKNSEF-G-G-K-T-1QR1PMFH1QIKRDGRNRIHELD1GQ1VIVR1KTTQVISKKE2P-G-G-ANKSQKNR1RTKPPDKNGLKRPQRDQIKEQD1VNAGRETEVI1P-V-H-TLAT1ASGT1RQ-N-L1GL2WIDGAF2V-1YV1PN2HS1	/NCGR_SEQ_ID=MMETSP0403-20120918|20756 /TAXON_ID=49265 /ORGANISM="Thalassiosira rotula, Strain CCMP3096" /LENGTH=839	43	43
MRM1	CAMNT_0013394243	65	204	118	558	RTTRTVQRRKATTTENPSPMPTKLTQAQIH-----------SKSY-TFPYKLFDLMEHATGEGGSAGSVVSWL---AGGTTFCVHDHARFAAEFLPTHFGHHNFRSFDRQLNFWGFXVLSPRHINNKSFGGKTWQHPFFQKDRRHLLGLVVRKTV	RTTRKEGALKARATAAPAKDDQEFKESDDHQEEVERSATTSSRSHCQFVYRLYDLVTNASGHP----THREWLRFSEDGTNFSVLDKSSFEEELLPMYFRHNKMRSFTRQLNIYGFVTFS----SSNAAGALSFSHPLFVRGARAALDGIKRRTL	8e-10	68.6	166	155	31.61	49	83	74	5	23	47.74	0/1	4TKVEQGRARL2TRTA1EANA1SAPKMDPDTQKELFTKQEASQDID1-Q-E-E-V-E-R-S-A-T-T-S1KR1YH-CTQ1PV1KR1FY2MVETHN1TS1EHGPG-S-A-G-STVHVRSE2-R-F-SAEGD2TN1CS1HL1HKASRS1AEAE1FL2TMHY1GR1HNNKFM3DT4FIWY2XVVTLF1P-R-H-I-NSNSKNSAFA1GAKLTSWFQS2FL1QVKRDGRA1HALA1GDLGVIVK1KR1VL	/NCGR_SEQ_ID=MMETSP1068-20121228|15234 /TAXON_ID=35684 /ORGANISM="Pseudopedinella elastica, Strain CCMP716" /LENGTH=1286	37	37
MRM1	CAMNT_0049900115	82	201	2404	2054	SPMPTKLTQAQIHSKSY----TFPYKLFDLMEHATGEGGSAGSVVSWLAGGTTFCVHDHARFAAEFLPTHFGHHNFRSFDRQLNFWGFXVLSPRHINNKSFGGKTWQHPFFQKDRRHLLGLVVR	SPSPRAPTATKTNSKSVCSTDTFPVKTHHLIVHLDKHNPG---IAAFSADGSSFEVYDQVTFSQQYLPQYFKHSNWGSFVRQLNLYGFT--SSRSMDKSDV--QVWRHDYFHRDKRESVGKIKR	9e-10	68.9	167	124	33.06	41	72	65	4	11	52.42	0/-3	2MS1TRKALP1QAATQKITHN3YV-C-S-T-D3YV1LTFHDH1MIEV1ALTDGKEHGNGPSGA-G-S-VIVASAWFLS1GD1TSTS1CE1HY1HQAVRT1ASAQEQFY2TQHY1GK1HS1FWRG2DV4FLWY2XTV-L-1PS1HSIMNDNKKSSDFVG-G-KQTV1QR1PDFY1QHKR1RK1HELSLV1LKVIVK1	/NCGR_SEQ_ID=MMETSP1407-20130829|738 /ASSEMBLY_ACC=CAM_ASM_000889 /TAXON_ID=67004 /ORGANISM="Thalassiosira weissflogii, Strain CCMP1010" /LENGTH=2433	31	31
MRM1	CAMNT_0051759059	119	205	546	821	GSVVSWLAGGTTFCVHDHARFAAEFLPTHFGHHNFRSFDRQLNFWGFXVLSPRHINNKSFGGKT-----WQHPFFQKDRRHLLGLVVRKTVS	SSIASWSENGDNFVVKNVEQFASTVLPQYFKHSNFSSFARQLNFYGFRKLKAEPILTADFDARTASYVRFYHEKFQRNKPELLGHIKRATKS	9e-10	68.9	167	92	39.13	36	51	48	1	5	52.17	0/3	GS1VIVA2LSAEGN1TDTN1CV1HKDNHVAERQ2ASETFV2TQHY1GK1HS2RS2DA5WY2XRVK1SKPAREHP1NLNTKASD1GDGAKR1-A-S-Y-V-RWFQY1PEFK2KRDNRKRPHE3LHVIVK1KA1VK1	/NCGR_SEQ_ID=MMETSP1005-20130531|40590 /ASSEMBLY_ACC=CAM_ASM_000402 /TAXON_ID=49249 /ORGANISM="Ditylum brightwellii, Strain GSO103" /LENGTH=2049	23	23
MRM1	CAMNT_0051759059	119	205	1125	1400	GSVVSWLAGGTTFCVHDHARFAAEFLPTHFGHHNFRSFDRQLNFWGFXVLSPRHINNKSFGGKT-----WQHPFFQKDRRHLLGLVVRKTVS	SSIASWSENGDNFVVKNVEQFASTVLPQYFKHSNFSSFARQLNFYGFRKLKAEPILTADFDARTASYVRFYHEKFQRNKPELLGHIKRATKS	1e-09	68.2	165	92	39.13	36	51	48	1	5	52.17	0/3	GS1VIVA2LSAEGN1TDTN1CV1HKDNHVAERQ2ASETFV2TQHY1GK1HS2RS2DA5WY2XRVK1SKPAREHP1NLNTKASD1GDGAKR1-A-S-Y-V-RWFQY1PEFK2KRDNRKRPHE3LHVIVK1KA1VK1	/NCGR_SEQ_ID=MMETSP1005-20130531|40590 /ASSEMBLY_ACC=CAM_ASM_000402 /TAXON_ID=49249 /ORGANISM="Ditylum brightwellii, Strain GSO103" /LENGTH=2049	23	23
MRM1	CAMNT_0007911727	100	208	255	563	FPYKLFDLMEHATGEGGSAGSVVSWLAGGTTFCVHDHARFAAEFLPTHFGHHNFRSFDRQLNFWGFXVLSPRHINNKSFGGKTWQHPFFQKDRRHLLGLVVR-KTVSKSS	FPWLLHEMLEDI--EKKRLSWVVSWSPDGRAFQVHSPERFSDTILPTYFRHKRYKSFQRQLYLYGF-----RSLQDDSVAKGKYFHPLFLRENRTLCRQIVRPKSVXTSS	9e-10	68.6	166	110	36.36	40	62	56	3	8	50.91	0/3	2YWKL1FHDELMML1HDAIT-G-1GKGKSRALGSSW4LSAPGD1TRTA1CQ2DSHPAE2ASADETFI3HY1GR1HKNRFYRK2DQ3NYFLWY2X-V-L-S-P-1HSILNQNDKD1FVGAGKKGTKWYQF2FL1QLKRDERN1HT1LCGRLQVI2-P1TS1SXKT2	/NCGR_SEQ_ID=MMETSP0119_2-20121206|5486 /TAXON_ID=160619 /ORGANISM="Glenodinium foliaceum, Strain CCAP 1116/3" /LENGTH=1433	28	28
MRM1	CAMNT_0048283045	82	201	81	431	SPMPTKLTQAQIHSKSY----TFPYKLFDLMEHATGEGGSAGSVVSWLAGGTTFCVHDHARFAAEFLPTHFGHHNFRSFDRQLNFWGFXVLSPRHINNKSFGGKTWQHPFFQKDRRHLLGLVVR	SPSPRAPTATKTNSKSVCSTDTFPVKTHHLIVHLDKHNPG---IAAFSADGSSFEVYDQVTFSQQYLPQYFKHSNWGSFVRQLNLYGFT--SSRSMDKSDV--QVWRHDYFHRDKRESVGKIKR	9e-10	68.9	167	124	33.06	41	72	65	4	11	52.42	0/3	2MS1TRKALP1QAATQKITHN3YV-C-S-T-D3YV1LTFHDH1MIEV1ALTDGKEHGNGPSGA-G-S-VIVASAWFLS1GD1TSTS1CE1HY1HQAVRT1ASAQEQFY2TQHY1GK1HS1FWRG2DV4FLWY2XTV-L-1PS1HSIMNDNKKSSDFVG-G-KQTV1QR1PDFY1QHKR1RK1HELSLV1LKVIVK1	/NCGR_SEQ_ID=MMETSP0899_2-20130528|4326 /ASSEMBLY_ACC=CAM_ASM_000548 /TAXON_ID=67004 /ORGANISM="Thalassiosira weissflogii, Strain CCMP1010" /LENGTH=1751	31	31
MRM1	CAMNT_0050342645	82	201	1669	1319	SPMPTKLTQAQIHSKSY----TFPYKLFDLMEHATGEGGSAGSVVSWLAGGTTFCVHDHARFAAEFLPTHFGHHNFRSFDRQLNFWGFXVLSPRHINNKSFGGKTWQHPFFQKDRRHLLGLVVR	SPSPRAPTATKTNSKSVCSTDTFPVKTHHLIVHLDKHNPG---IAAFSADGSSFEVYDQVTFSQQYLPQYFKHSNWGSFVRQLNLYGFT--SSRSMDKSDV--QVWRHDYFHRDKRESVGKIKR	9e-10	68.9	167	124	33.06	41	72	65	4	11	52.42	0/-1	2MS1TRKALP1QAATQKITHN3YV-C-S-T-D3YV1LTFHDH1MIEV1ALTDGKEHGNGPSGA-G-S-VIVASAWFLS1GD1TSTS1CE1HY1HQAVRT1ASAQEQFY2TQHY1GK1HS1FWRG2DV4FLWY2XTV-L-1PS1HSIMNDNKKSSDFVG-G-KQTV1QR1PDFY1QHKR1RK1HELSLV1LKVIVK1	/NCGR_SEQ_ID=MMETSP1419-20130829|765 /ASSEMBLY_ACC=CAM_ASM_000905 /TAXON_ID=67004 /ORGANISM="Thalassiosira weissflogii, Strain CCMP1010" /LENGTH=1777	31	31
MRM1	CAMNT_0020497795	101	190	1315	1067	PYKLFDLMEHATGEGGSAGSVVSWLAGGTTFCVHDHARFAAEFLPTHFGHHNFRSFDRQLNFWGFXVLSPRHINNKSFGGKTWQHPFFQK	PWKLHLLLERCE-QTPSQASIMSWMPDGKSFRVHDKERFSQEILPVFFGTKNFKTFQRNLNLWGFTRVS------KGPQKDVCSHPLFLK	9e-10	68.6	166	90	40	36	47	47	2	7	52.22	0/-3	1YW2FHDL1ML1HRACTEG-EQGTGP1AQGA1VIVM2LMAPGD1TKTS1CR3HKAE2ASAQ1FI2TVHF2HTHK2RKST1DQ1QN2FL3XTVRLV1P-R-H-I-N-N-1SGFPGQGKKDTVWCQS2FL1QL1	/NCGR_SEQ_ID=MMETSP0746-20121128|11518 /TAXON_ID=913974 /ORGANISM="Nitzschia punctata, Strain CCMP561" /LENGTH=1317	23	23
MRM1	CAMNT_0006634097	121	205	1100	831	VVSWLAGGTTFCVHDHARFAAEFLPTHFGHHNFRSFDRQLNFWGFXVLSPRHINNKSFGGKT-----WQHPFFQKDRRHLLGLVVRKTVS	IATWSSQGDNFVVKNVEKFAATVLPQYFKHSNFSSFARQLNFYGFRKLKAEPILTADFDARTACYVRFYHEKFQKDKPELLPQIKRATKS	9e-10	68.6	166	90	40	36	49	47	1	5	52.22	0/-1	VIVAST1LSASGQ1TDTN1CV1HKDNHVAERK3ETFV2TQHY1GK1HS2RS2DA5WY2XRVK1SKPAREHP1NLNTKASD1GDGAKR1-A-C-Y-V-RWFQY1PEFK4RKRPHE2GPLQVIVK1KA1VK1	/NCGR_SEQ_ID=MMETSP0800-20121206|33120 /TAXON_ID=210618 ORGANISM="Striatella unipunctata, Strain CCMP2910" /NCGR_SAMPLE_ID=MMETSP0800 /ASSEMBLY_ACC=CAM_ASM_000638 /LENGTH=1244	22	22
MRM1	CAMNT_0010694053	98	208	388	80	YTFPYKLFDLMEHATGEGGSAGSVVSWLAGGTTFCVHDHARFAAEFLPTHFGHHNFRSFDRQLNFWGFXVLSPRHINNKSFGGKTWQHPFFQKDRRHLLGLVVRKTVSKSS	HNFPFKLHLMLESA--ERDNYRHVVSWVKDGKAFKVHNNKEFVAKVLPIYFDQSKYESFRRQLNLYGFQRVA------RGADRGVISHPCFVEGARYLCKEIKRKQQTKAS	9e-10	65.9	159	111	33.33	37	66	57	2	8	51.35	0/-1	YHTN2YF2FHDLLMML1HS1T-G-1GRGDSNAYGRSH4LVAKGD1TKTA1CK2DNHNAKRE1AV1EKFV2TIHY1GDHQHSNKFYRE2DR4FLWY2XQVRLVSAP-R-H-I-N-N-KRSGFAGDGRKGTVWIQS2FC1QVKEDGRA1HY1LCGKLEVIVK2TQVQST1SA1	/NCGR_SEQ_ID=MMETSP0117_2-20130122|42931 /TAXON_ID=400756 /ORGANISM="Durinskia baltica, Strain CSIRO CS-38" /LENGTH=526	29	29
MRM1	CAMNT_0011842529	82	201	92	442	SPMPTKLTQAQIHSKSY----TFPYKLFDLMEHATGEGGSAGSVVSWLAGGTTFCVHDHARFAAEFLPTHFGHHNFRSFDRQLNFWGFXVLSPRHINNKSFGGKTWQHPFFQKDRRHLLGLVVR	SPSPRAPTAKKTNSKSVCSTDTFPVKTHHLIVHLDKHNPG---IAAFSADGSSFEVYDQVTFSQQYLPQYFKHSNWGSFVRQLNLYGFT--SSRSMDKSDV--QVWRHDYFHRDKRESVGKIKR	9e-10	68.9	167	124	33.06	41	72	65	4	11	52.42	0/2	2MS1TRKALP1QAAKQKITHN3YV-C-S-T-D3YV1LTFHDH1MIEV1ALTDGKEHGNGPSGA-G-S-VIVASAWFLS1GD1TSTS1CE1HY1HQAVRT1ASAQEQFY2TQHY1GK1HS1FWRG2DV4FLWY2XTV-L-1PS1HSIMNDNKKSSDFVG-G-KQTV1QR1PDFY1QHKR1RK1HELSLV1LKVIVK1	/NCGR_SEQ_ID=MMETSP0878-20121228|8589 /TAXON_ID=67004 /ORGANISM="Thalassiosira weissflogii, Strain CCMP1336" /LENGTH=1754	31	31
MRM1	CAMNT_0042631195	100	204	123	431	FPYKLFDLMEHATGEG---GSAGSVVSWLAGGTTFCVHDHARFAAEFLPTHFGHHNFRSFDRQLNFWGFXVLSPRHINNKSFGGKTWQHPFFQKDRRHLLGLVVRKTV	FPYKLYLLLEFMDSEAQQQGKCESIVGWQPHGRAFRVHNRKAFEESILPVHFKMTRYASFQRQLNLYGFLRLTANGLDH----GAVY-HPCFVRGQQALLSGVVRQKI	9e-10	68.9	167	108	36.11	39	61	55	3	8	50.93	0/3	5FYDL1ML1HFAMTDGS1GA-Q-Q-Q1SKACGE1VI1SG1LQAPGH1TRTA1CR2DNHRAKRA1AEAEESFI2TV2GKHMHTNRFYRA2DQ4FLWY2XLVR1STPARNHGILNDNHK-S-F-G-1KATVWYQ-2FC1QVKRDGRQRQHA2GSLG3KQTKVI	/NCGR_SEQ_ID=MMETSP1423-20130617|5438 /TAXON_ID=476441 /ORGANISM="Pseudo-nitzschia heimii, Strain UNC1101" /LENGTH=2492	27	27
MRM1	CAMNT_0011955175	100	204	150	443	FPYKLFDLMEHATGEGGSAGSVVSWLAGGTTFCVHDHARFAAEFLPTHFGHHNFRSFDRQLNFWGFXVLSPRHINNKSFGGKTWQHPFFQKDRRHLLGLVVRKTV	FPLKLFNMLEIASELGFHQS--LSWTPDGKSFVILNREKFMCQMVPLFFKQTKFRSFTRQLNIWGF---EPTTFGYQCDG--VWRHKYFIRDKPELLKCMERVRV	9e-10	67.8	164	105	34.29	36	62	53	3	7	50.48	0/3	2YL3DNLMML1HI1TSGEEL1GFSHAQGSS-V-VL2LTAPGD1TKTS1CVVIHLDNHRAERK1AMACEQFMLV1TLHF1GKHQHTNK4DT4FI3X-V-L-SE1RTHTIFNGNYKQSCFD1G-K-TV1QR1PKFY1QIKR1RKRPHE2GKLCVMVE1KVTR1	/NCGR_SEQ_ID=MMETSP0881-20121228|9685 /TAXON_ID=67004 /ORGANISM="Thalassiosira weissflogii, Strain CCMP1336" /LENGTH=926	27	27
MRM1	CAMNT_0003381821	99	208	1396	1085	TFPYKLFDLMEHATGEGGSAGSVVSWLAGGTTFCVHDHARFAAEFLPTHFGHHNFRSFDRQLNFWGFXVLSPRHINNKSFGGKTWQHPFFQKDRRHLLGLVVRKTVSKSS	TFPFKLYHTIEWASDSEFS--SALSWSPSGNAFVVHDREVVVEHIIPKFFDHKKWRSFTRQLNLWGFK----RELRGPDTEGERYYHQFFNRGKLDELQLIQRTEIKRRS	9e-10	68.6	166	110	34.55	38	66	53	2	6	48.18	0/-1	3YF2FYDHLTMI1HW1TSGDESGEGF1A-G-1VAVL2LSAPGS1TNTA1CV3HRAERVFVAVAEEHFILI1TKHF1GD1HKNKFW3DT4FL3XKV-L-S-P-1HEILNRNGKPSDFTGE1KETRWYQY1PQ2QNKRDGRKRLHDLE1GQ1VIVQ1KTTEVISKKRSR1	/NCGR_SEQ_ID=MMETSP0319-20121206|16868 /TAXON_ID=267567 /ORGANISM="Skeletonema marinoi, Strain SM1012Hels-07" /LENGTH=1396	29	29
MRM1	CAMNT_0006613255	121	205	941	672	VVSWLAGGTTFCVHDHARFAAEFLPTHFGHHNFRSFDRQLNFWGFXVLSPRHINNKSFGGKT-----WQHPFFQKDRRHLLGLVVRKTVS	IATWSSQGDNFVVKNVEKFAATVLPQYFKHSNFSSFARQLNFYGFRKLKAEPILTADFDARTACYVRFYHEKFQKDKPELLPQIKRATKS	9e-10	68.6	166	90	40	36	49	47	1	5	52.22	0/-3	VIVAST1LSASGQ1TDTN1CV1HKDNHVAERK3ETFV2TQHY1GK1HS2RS2DA5WY2XRVK1SKPAREHP1NLNTKASD1GDGAKR1-A-C-Y-V-RWFQY1PEFK4RKRPHE2GPLQVIVK1KA1VK1	/NCGR_SEQ_ID=MMETSP0800-20121206|22699 /TAXON_ID=210618 ORGANISM="Striatella unipunctata, Strain CCMP2910" /NCGR_SAMPLE_ID=MMETSP0800 /ASSEMBLY_ACC=CAM_ASM_000638 /LENGTH=1309	22	22
MRM1	CAMNT_0042640395	100	165	1023	1214	FPYKLFDLMEHATGEGGSAGSVVSWLAGGTTFCVHDHARFAAEFLPTHFGHHNFRSFDRQLNFWGF	FPWKLHEMLHLAEKNGKT--SIISWLPGGNGFKVHNKEKFCAEIMPGYFASQKYKTFQRSLNLWGF	9e-10	68.9	167	66	40.91	27	37	41	1	2	62.12	0/3	2YW2FHDELMMLEHHL1TEGKEN1GKSTA-G-1VIVI3AP2TNTG1CK2DNHKAERK1AC2FILM1TGHY1GAHSHQNKFYRKST1DQ1QS2FL3	/NCGR_SEQ_ID=MMETSP1423-20130617|17964 /TAXON_ID=476441 /ORGANISM="Pseudo-nitzschia heimii, Strain UNC1101" /LENGTH=2448	17	17
MRM1	CAMNT_0000540469	100	201	649	359	FPYKLFDLMEHATGEGGSAGSVVSWLAGGTTFCVHDHARFAAEFLPTHFGHHNFRSFDRQLNFWGFXVLSPRHINNKSFGGKTWQHPFFQKDRRHLLGLVVR	FPKKLYTMLQEAREKEWE--DIVSWAPDGLSFHIHDIDRFMADVLPTYFKQSKFQSFQRQLNCYGFTRI---MMNAGSLAELTYRHRYLIRGNQEMCKKIIR	9e-10	66.6	161	102	32.35	33	64	55	2	5	53.92	0/-1	2YK2FYDTLMMLEQHE1TRGEEKGEGWSEA-G-SDVI3LAAPGD1TLTS1CHVI2HIAD2AM1EDFV3HY1GKHQHSNK1RQ2DQ4FCWY2XTVRLIS-P-R-HMIM1NAKG1FLGAGEKL1WYQR1PRFYFLQIKRDGRNRQHELMLCGKLKVIVI1	/NCGR_SEQ_ID=MMETSP0017_2-20120614|15598 /TAXON_ID=2856 /ORGANISM="Cylindrotheca closterium" /LENGTH=748	27	27
MRM1	CAMNT_0003390343	99	208	1412	1101	TFPYKLFDLMEHATGEGGSAGSVVSWLAGGTTFCVHDHARFAAEFLPTHFGHHNFRSFDRQLNFWGFXVLSPRHINNKSFGGKTWQHPFFQKDRRHLLGLVVRKTVSKSS	TFPFKLYHTIEWASDSEFS--SALSWSPSGNAFVVHDREVVVEHIIPKFFDHKKWRSFTRQLNLWGFK----RELRGPDTEGERYYHQFFNRGKLDELQLIQRTEIKRRS	9e-10	68.6	166	110	34.55	38	66	53	2	6	48.18	0/-1	3YF2FYDHLTMI1HW1TSGDESGEGF1A-G-1VAVL2LSAPGS1TNTA1CV3HRAERVFVAVAEEHFILI1TKHF1GD1HKNKFW3DT4FL3XKV-L-S-P-1HEILNRNGKPSDFTGE1KETRWYQY1PQ2QNKRDGRKRLHDLE1GQ1VIVQ1KTTEVISKKRSR1	/NCGR_SEQ_ID=MMETSP0319-20121206|21129 /TAXON_ID=267567 /ORGANISM="Skeletonema marinoi, Strain SM1012Hels-07" /LENGTH=1412	29	29
MRM1	CAMNT_0000260543	99	208	1466	1155	TFPYKLFDLMEHATGEGGSAGSVVSWLAGGTTFCVHDHARFAAEFLPTHFGHHNFRSFDRQLNFWGFXVLSPRHINNKSFGGKTWQHPFFQKDRRHLLGLVVRKTVSKSS	TFPFKLYHTIEWASDSEFS--SALSWSPSGNAFVVHDREVVVEHIIPKFFDHKKWRSFTRQLNLWGFK----RELRGPDTEGERYYHQFFNRGKLDELQLIQRTEIKRRS	9e-10	68.6	166	110	34.55	38	66	53	2	6	48.18	0/-2	3YF2FYDHLTMI1HW1TSGDESGEGF1A-G-1VAVL2LSAPGS1TNTA1CV3HRAERVFVAVAEEHFILI1TKHF1GD1HKNKFW3DT4FL3XKV-L-S-P-1HEILNRNGKPSDFTGE1KETRWYQY1PQ2QNKRDGRKRLHDLE1GQ1VIVQ1KTTEVISKKRSR1	/NCGR_SEQ_ID=MMETSP0013_2-20120614|3641 /TAXON_ID=2843 ORGANISM="Skeletonema costatum, Strain 1716" /NCGR_SAMPLE_ID=MMETSP0013_2 /ASSEMBLY_ACC=CAM_ASM_000158 /LENGTH=1506	29	29
MRM1	CAMNT_0042892551	99	208	290	583	TFPYKLFDLMEHATGEGGSAGSVVSWLAGGTTFCVHDHARFAAEFLPTHFGHHNFRSFDRQLNFWGFXVLSPRHINNKSFGGKTWQHPFFQKDRRHLLGLVVRKTVSKSS	SFPEKLRMLFTE------ESDAVIDWLSSGDAFMIADCDTFVAKVLPKYFRHNNLTSFQRQLNLYGF-----RRVTKGEDKG-AYRHPFFKRDHPELLAYVTRKQRKEGS	9e-10	69.3	168	110	35.45	39	59	55	3	12	50	0/2	TS2YE2FRDM1MFETHEA-T-G-E-G-G-SEASGDSA1VISD2ASGS1TDTA1CMVIHA1HCADRT1AV1EKFV2TKHY1GR1HN1FLRT2DQ4FLWY2X-V-L-S-P-1HRIVNTNKKGSEFDGK1K-TAWYQR4QKKR1RHRPHE2GALY1VT2TQVRSKKESG1	/NCGR_SEQ_ID=MMETSP1160-20131121|3382 /TAXON_ID=172671 /ORGANISM="Pinguiococcus pyrenoidosus, Strain CCMP2078" /LENGTH=5124	29	29
MRM1	CAMNT_0017437263	75	201	1132	782	ATTTENPSPMPTKLTQAQIHSKSYTFPYKLFDLMEHATGEGGSAGSVVSWLAGGTTFCVHDHARFAAEFLPTHFGHHNFRSFDRQLNFWGFXVLSPRHINNKSFGGKTWQHPFFQKDRRHLLGLVVR	SSSTQSHSPFSKTFT---MTSGSNKFPVKLYNILQEAE-KTPYLADIVSWLPDGKAFKVHKKDEFSKAILPTSFGTNVFKSFQRNLHFWGFSNI------RKGPSKGVCSHPNFVRDQPELLSRMRR	1e-09	68.2	165	127	33.07	42	75	63	3	10	49.61	0/-2	ASTSTS1EQNSPH2MFPSTKKTLF1Q-A-Q-IMHT1KG1YNTK2YV2FYDNLIMLEQHE1TEG-EKGTGPSYALGASDVI4APGD1TKTA1CK2DKHKADRE1ASAKEAFI3HS2HTHNNV1RK2DQ1QN1NH4XSVNLIS-P-R-H-I-N-NR1SGFPGSGKKGTVWCQS2FN1QVKR1RQRPHE2GSLRVMVR1	/NCGR_SEQ_ID=MMETSP0120_2-20121206|51765 /TAXON_ID=160619 /ORGANISM="Kryptoperidinium foliaceum, Strain CCMP 1326" /LENGTH=1160	33	33
MRM1	CAMNT_0024651817	100	212	619	302	FPYKLFDLMEHATGEGGSAGSVVSWLAGGTTFCVHDHARFAAEFLPTHFGHHNFRSFDRQLNFWGFXVLSPRHINNKSFGGKTWQHPFFQKDRRHLLGLVVRKTVSKS-----SPGGA	FPKKLMDLLSN------SDPSVVTWLPAGTAFTVVNPSRFVSEVLPFYFRHTKLTSFQRQLNLYGF-----RRITKGPDAG-AYKHEMFLRDEPEGAGRMKRSKQKGSPQLRPSPGGA	1e-09	68.6	166	118	38.14	45	56	57	4	17	48.31	0/-1	2YK2FM2MLESHNA-T-G-E-G-G-1ADGP3ST2APGA2TA1CT1HVDNHPAS2AVAS1FV2TFHY1GR1HTNKFLRT2DQ4FLWY2X-V-L-S-P-1HR1NTNKKGSPFDGA1K-TAWYQK1PEFM1QLKR1RERPHELGLA1LRVMVK1KSTKVQSKKG1-P-Q-L-R-P5	/NCGR_SEQ_ID=MMETSP1319-20130603|739 /TAXON_ID=172717 /ORGANISM="Bolidomonas pacifica, Strain RCC208" /LENGTH=1417	30	30
MRM1	CAMNT_0008943265	103	201	1375	1100	KLFDLME-HATGEGGSAGSVVSWLAGGTTFCVHDHARFAAEFLPTHFGHHNFRSFDRQLNFWGFXVLSPRHINNKSFGGKTWQHPFFQKDRRHLLGLVVR	KLYDLVDSHSNVPEDEA--IVSWCENGLAFIVRDLTRFCEEVLPAHFCHNKWASFIRQLNLYGF-----RRITQGASSGAYW-HKFFQRGEPHLLRGITR	1e-09	68.6	166	100	41	41	50	52	4	9	52	0/-1	2FY2MVED-S1ASTNGVEPGEGDSE1G-S-VI3LCAEGN1TLTA1CI1HR1HLAT2ACAE1FV2TA2GC1HNNKFWRA2DI4FLWY2X-V-L-S-P-1HR1NTNQKGSAFSGS1KATY1Q-1PK3KRDGRERP3GRLGVIVT1	/NCGR_SEQ_ID=MMETSP0914-20121128|12209 /TAXON_ID=44056 /ORGANISM="Aureococcus anophagefferens, Strain CCMP1850" /LENGTH=1753	26	26
MRM1	CAMNT_0008257951	100	203	1249	941	FPYKLFDLMEHATGEGGSAGSVVSWLAGGTTFCVHDHARFAAEFLPTHFGHHNFRSFDRQLNFWGFXVLSPRHINNKSFGGKTWQH-----PFFQKDRRHLLGLVVRKT	FLKKTYRMLESSPPE------IAAWTSDGEMFVVKDPDRFASQIIPQYFDHNKFSSFARQLNFYGFRKMQSKPIRNSDFDANTAKHVTFYNEHFKRGRHDLLKKIQRST	1e-09	68.6	166	109	33.03	36	62	55	2	11	50.46	0/-1	1PLYK1LTFYDRLMML1HSASTPGP1G-G-S-A-G-S-VIVASA1LTASGD1TETM1CV1HK1HPAD3ASEQFILI1TQHY1GD1HNNK1RS2DA5WY2XRVKLMSQPSRKHP1NR1KSSD1GDGAKN1WAQK1-V-T-F-Y-NPEFH1QKKRDG1RHHD2GKLKVIVQ1KS1	/NCGR_SEQ_ID=MMETSP0142_2-20121227|53270 /TAXON_ID=44445 /ORGANISM="Pseudo-nitzschia australis, Strain 10249 10 AB" /LENGTH=1552	27	27
MRM1	CAMNT_0020534917	94	201	1970	1665	HSKSYTFPYKLFDLMEHATGEGGSAGSVVSWLAGGTTFCVHDHARFAAEFLPTHFGHHNFRSFDRQLNFWGFXVLSPRHINNKSFGGK-TWQHPFFQKDRRHLLGLVVR	YSITKQFPWRLHEMLDLVEREG--LEEIVSFLPDGRSFKVHDPSRFEHGLMKRCFNQTRYKSFQRQLNLWGFE----RH-NDPVFKIKGTYSHPWFIRGRKDLTPLIVR	1e-09	68.9	167	109	36.7	40	61	61	4	8	55.96	0/-1	HY1KISTYKTQ2YWKR1FHDELMMLEDHLAVTEGR2G-S-ALGESEVI2WF1APGD1TRTS1CK3HPAS2AEAHEGFLLMPKTRHC1GNHQHTNRFYRK2DQ4FL3XEV-L-S-P-2I-1NDKPSV1GKGI1-G1WYQS2FW1QIKRDG1RKHD1LTGP1VI2	/NCGR_SEQ_ID=MMETSP0747-20121128|5756 /TAXON_ID=913974 /ORGANISM="Nitzschia punctata, Strain CCMP561" /LENGTH=2045	28	28
MRM1	CAMNT_0007681507	100	208	1294	1001	FPYKLFDLMEHATGEGGSAGSVVSWLAGGTTFCVHDHARFAAEFLPTHFGHHNFRSFDRQLNFWGFXVLSPRHINNKSFGGKTWQHPFFQKDRRHLLGLVVRKTVSKSS	FLLKTFKIVEDPSTDG-----IICWVPSGESFIVKDTKAFCSDVLPVHFRTRSFASFVRQLNFYGFRKRTERASNIHIF-----THPHFKRGEHHLLQL-IRKKASEAS	1e-09	68.6	166	109	35.78	39	59	57	3	11	52.29	0/-2	1PLYL1LT1DKLIMV1HDAPTSGTED1G-S-A-G-S-VIVISC1LVAPGS1TETS1CI1HK1HTAKRA1ACASEDFV2TV2GRHTHRNS1RA2DV5WY2XRVKLRSTPE1HAIS1NIKHSI1G-G-K-T-W-QT2FH1QKKRDGRERH3GQ1V-VI2TKVA1KESA1	/NCGR_SEQ_ID=MMETSP0111_2-20121227|10636 /TAXON_ID=91324 /ORGANISM="Lotharella globosa, Strain CCCM811" /LENGTH=1376	28	28
MRM1	CAMNT_0040966571	119	201	177	428	GSVVSWLAGGTTFCVHDHARFAAEFLPTHFGHHNFRSFDRQLNFWGFXVLSPRHINNKSFGGK-TWQHPFFQKDRRHLLGLVVR	GVVGGWSEAGDTMVIWDADKFAAEIIPQYFKHNNFRSFVRQLNFYGFRKLRADAQAGPSAQAKWEFKHPNFRRGRDDLLVLIRR	1e-09	67.8	164	84	42.86	36	47	47	1	1	55.95	0/3	1SV1VGSG1LSAEGA1TD1FMCVVIHW1HAADRK4FILI1TQHY1GK1HN5DV5WY2XRVK1SRPARDHAIQNANGKP1FAGQGA1-WTEWFQK2FN1QRKRDG1RDHD2GV1VIVR1	/NCGR_SEQ_ID=MMETSP0885-20130528|27719 /TAXON_ID=35679 /ORGANISM="Pelagococcus subviridis, Strain CCMP1429" /LENGTH=955	22	22
MRM1	CAMNT_0004562137	84	203	1590	1267	MPTKLTQAQIHSKSYTFPYKLFDLMEHATGEGGSAGSVVSWLAGGTTFCVHDHARFAAEFLPTHFGHHNFRSFDRQLNFWGFXVLSPRHINNKSFGGKTWQHPFFQKDRRHLLGLVVRKT	MESFVDQDFSRSMASSFVKKLFDMVENELDD------IISWVSDGTAFEVKDPKRLEIEVLPKFFRHSRFQSLVRQLNFYAFKKVS------KERSSWVYSHAHFQKHRPDLLEKLRRKT	1e-09	68.6	166	120	35	42	66	59	2	12	49.17	0/-2	1PETSKFLVTD1ADQFISHR1KMSAYSTS1PVYK4LMMV1HNAETLGDEDG-G-S-A-G-S-VIVI2LVASGD2TA1CE1HK1HPAK1FLAEAI1FV2TKHF1GR1HSNR1RQ1FLDV5WYGA1XKVKLV1P-R-H-I-N-N-1SEFRGSGSKWTVWYQS1PAFH3DH1RPHD2GELKVLVR3	/NCGR_SEQ_ID=MMETSP0467-20121206|2946 /TAXON_ID=283647 /ORGANISM="Mesodinium pulex, Strain SPMC105" /LENGTH=1624	31	31
MRM1	CAMNT_0050264357	82	201	92	442	SPMPTKLTQAQIHSKSY----TFPYKLFDLMEHATGEGGSAGSVVSWLAGGTTFCVHDHARFAAEFLPTHFGHHNFRSFDRQLNFWGFXVLSPRHINNKSFGGKTWQHPFFQKDRRHLLGLVVR	SPSPRAPTATKTNSKSVCSTDTFPVKTHHLIVHLDKHNPG---IAAFSADGSSFEVYDQVTFSQQYLPQYFKHSNWGSFVRQLNLYGFT--SSRSMDKSDV--QVWRHDYFHRDKRESVGKIKR	1e-09	68.9	167	124	33.06	41	72	65	4	11	52.42	0/2	2MS1TRKALP1QAATQKITHN3YV-C-S-T-D3YV1LTFHDH1MIEV1ALTDGKEHGNGPSGA-G-S-VIVASAWFLS1GD1TSTS1CE1HY1HQAVRT1ASAQEQFY2TQHY1GK1HS1FWRG2DV4FLWY2XTV-L-1PS1HSIMNDNKKSSDFVG-G-KQTV1QR1PDFY1QHKR1RK1HELSLV1LKVIVK1	/NCGR_SEQ_ID=MMETSP1416-20130829|56686 /ASSEMBLY_ACC=CAM_ASM_000899 /TAXON_ID=67004 /ORGANISM="Thalassiosira weissflogii, Strain CCMP1010" /LENGTH=2608	31	31
MRM1	CAMNT_0024702841	99	212	671	363	TFPYKLFDLMEHATGEGGSAGSVVSWLAGGTTFCVHDHARFAAEFLPTHFGHHNFRSFDRQLNFWGFXVLSPRHINNKSFGGKTWQHPFFQKDRRHLLGLVVR-KTVSKSSPGGA	TFPAKVHEILRLEDP------SVISWNAIGTSFAVRNRDRFINEVLPLYFRHNNITSFFRQLNLYNFQ----RSLKGIDVG--SYQHDLFLRDRPELIKLMKRTKTKGTLSPRGS	1e-09	68.2	165	115	37.39	43	59	60	4	13	52.17	0/-1	3YA1LVFHDELIMLERHLAETDGPE-G-G-S-A-G-2VI2LN1GI2TS1CA1HRDNHRAD2AIAN1FV2TLHY1GR1HN1FIRT2DF4FLWYGN1XQV-L-S-P-1HSILNKNGKISDFV1G-K-TSWY2PDFL1QLKR2RPHE1LIGK1VMVK1-T2VKSGKTSL2GR1AS	/NCGR_SEQ_ID=MMETSP1321-20130603|6849 /TAXON_ID=91990 /ORGANISM="Bolidomonas sp., Strain RCC1657" /LENGTH=1295	30	30
MRM1	CAMNT_0000344819	84	193	724	386	MPTKLTQAQIHSKSYTFPYKLFDLME------HATGEGGS---AGSVVSWLAGGTTFCVHDHARFAAEFLPTHFGHHNFRSFDRQLNFWGFXVLSPRHINNKSFGGKTWQHPFFQKDRR	MDDELREYEQQMDERFFPIKLYDMLEAAENYEHVMSEGGNPIRMKSIISWLHDGTAFKVLDTKAFTKYIMPLYFDQTQYESFRRQLNMYGF-IREPRGINR-----GTYHHPSFRRGYR	1e-09	68.6	166	119	34.45	41	63	58	4	15	48.74	0/-2	1PDTDKE1TRQEAYQEIQHQSMKDSEYRTF2YI2FY1LMML1-A-A-E-N-Y-E1AVTMGS3SN-P-I-RAMGK1VIVI3AHGD2TA1CK1HL1HTAKRA1ATAKEYFILM1TLHY1GDHQHTNQFYRE2DR4FMWY2X-VILRSE2HG2NRK-S-F-G-G-KG1WYQH2FS1QRKRDGRY1	/NCGR_SEQ_ID=MMETSP0014_2-20120614|7351 /TAXON_ID=2857 /ORGANISM="Nitzschia sp." /LENGTH=2000	29	29
MRM1	CAMNT_0004719835	99	206	122	454	TFPYKLFDLM----------EHATGEGGSA---GSVVSWLAGGTTFCVHDHARFAAEFLPTHFGHHNFRSFDRQLNFWGFXVLSPRHINNKSFGGKTWQHPFFQKDRRHLLGLVVRKTVSK	VFPVKLYRLLTDVSNDEGNDEGCQGNSGDAKDYSDVISWSPDGKSFKVHDKERFSEEIMPTYFGSSKYRSFQKNLNMWGF----------KAARKGECSHPLFIRNSERTVRQMKRQLVNR	1e-09	67.8	164	121	31.4	38	60	55	3	23	45.45	0/2	TV2YV2FYDR1ML-T-D-V-S-N-D-E-G-N-D1HGACTQ1ENGS1SD1-K-D-YGSSD1VI2LSAPGD1TKTS1CK3HKAE2ASAE1FILM2HY2HSHSNKFY3DQRKQN2FM3X-V-L-S-P-R-H-I-N-N-1SAFAGRGKKGTEWCQS2FL1QIKRDNRSREHRLTLVGRLQVMVK1KQTL1SNKR	/NCGR_SEQ_ID=MMETSP0472-20121206|12632 /TAXON_ID=693140 ORGANISM="Tiarina fusus, Strain LIS" /NCGR_SAMPLE_ID=MMETSP0472 /ASSEMBLY_ACC=CAM_ASM_000603 /LENGTH=1057	28	28
MRM1	CAMNT_0017502161	75	201	1088	738	ATTTENPSPMPTKLTQAQIHSKSYTFPYKLFDLMEHATGEGGSAGSVVSWLAGGTTFCVHDHARFAAEFLPTHFGHHNFRSFDRQLNFWGFXVLSPRHINNKSFGGKTWQHPFFQKDRRHLLGLVVR	SSSTQSHSPFSKTFT---MTSGSNKFPVKLYNILQEAE-KTPYLADIVSWLPDGKAFKVHKKDEFSKAILPTSFGTNVFKSFQRNLHFWGFSNI------RKGPSKGVCSHPNFVRDQPELLSRMRR	1e-09	68.2	165	127	33.07	42	75	63	3	10	49.61	0/-2	ASTSTS1EQNSPH2MFPSTKKTLF1Q-A-Q-IMHT1KG1YNTK2YV2FYDNLIMLEQHE1TEG-EKGTGPSYALGASDVI4APGD1TKTA1CK2DKHKADRE1ASAKEAFI3HS2HTHNNV1RK2DQ1QN1NH4XSVNLIS-P-R-H-I-N-NR1SGFPGSGKKGTVWCQS2FN1QVKR1RQRPHE2GSLRVMVR1	/NCGR_SEQ_ID=MMETSP0120_2-20121206|84214 /TAXON_ID=160619 /ORGANISM="Kryptoperidinium foliaceum, Strain CCMP 1326" /LENGTH=1116	33	33
MRM1	CAMNT_0040832341	119	201	776	525	GSVVSWLAGGTTFCVHDHARFAAEFLPTHFGHHNFRSFDRQLNFWGFXVLSPRHINNKSFGGK-TWQHPFFQKDRRHLLGLVVR	GVVGGWSEAGDTMVIWDADKFAAEIIPQYFKHNNFRSFVRQLNFYGFRKLRADAQAGPSAQAKWEFKHPNFRRGRDDLLVLIRR	1e-09	67.4	163	84	42.86	36	47	47	1	1	55.95	0/-1	1SV1VGSG1LSAEGA1TD1FMCVVIHW1HAADRK4FILI1TQHY1GK1HN5DV5WY2XRVK1SRPARDHAIQNANGKP1FAGQGA1-WTEWFQK2FN1QRKRDG1RDHD2GV1VIVR1	/NCGR_SEQ_ID=MMETSP0882-20130614|42408 /TAXON_ID=35679 /ORGANISM="Pelagococcus subviridis, Strain CCMP1429" /LENGTH=923	22	22
MRM1	CAMNT_0024773013	120	208	510	241	SVVSWLAGGTTFCVHDHARFAAEFLPTHFGHHNFRSFDRQLNFWGF------XVLSPRHINNKSFGGKTWQHPFFQKDRRHLLGLVVRKTVSKSS	STCSWSEDGTSFIIKDQGQFT-ELLPHFFKHRNFRSFVRQLNFYGFRKIRNESALLPSRPNNWS----EFKHDFFVKDRPELLHNIKRTGTSESA	1e-09	65.9	159	95	43.16	41	43	50	3	11	52.63	0/-1	1VTVC2LSAEGD2TS1CIVIHK1HQAGRQ1ATA-1FL2THHF1GK1HR5DV5WY2-R-K-I-R-N-EXSVA1SL1RSHRIP2KW1F-G-G-K-TEWFQK1PD2QV3RPHE2GHLNVIVK1KTTGVT1KE1SA	/NCGR_SEQ_ID=MMETSP1324-20130603|3244 /TAXON_ID=236786 /ORGANISM="Florenciella sp., Strain RCC1587" /LENGTH=579	23	23
MRM1	CAMNT_0025996379	73	188	103	408	RKATTTENPSPMPTKLTQAQIHSKSYTFPYKLFDLMEHATGEGGSAGSVVSWLAGGTTFCVHDHARFAAEFLPTHFGHHNFRSFDRQLNFWGFXVLSPRHINNKSFGGK-TWQHPFF	RRVSATSSDVNVVARLPKAK---EQHRFPFKLYDMLEYASD--TEYCSSVSWVKDGRAFIIHNKDAFLEYVVPKFFNQTKFRSFTRQLNLWGFTRL----------GMKGAWQHEHF	1e-09	68.6	166	117	33.33	39	62	58	4	16	49.57	0/1	1KRAVTSTA1ESNSPDSVPNMVPVTAKR1TPQK1QKI-H-S-KESQYHTR2YF2FY1LMML1HY1TSGDE-G-GTSEAYGC1VS3LVAKGD1TRTA1CIVI1DNHKADRA1ALAEEYFVLV1TKHF1GNHQHTNK4DT4FL3XTVR1S-P-R-H-I-N-N-K-S-F-1GM1-GTA3PEFH1	/NCGR_SEQ_ID=MMETSP0739-20130205|6605 /TAXON_ID=385413 /ORGANISM="Thalassiosira miniscula, Strain CCMP1093" /LENGTH=1604	30	30
MRM1	CAMNT_0042739211	100	165	7	198	FPYKLFDLMEHATGEGGSAGSVVSWLAGGTTFCVHDHARFAAEFLPTHFGHHNFRSFDRQLNFWGF	FPWKLHEMLHLAENKGKTA--IISWLPGGNGFKVHDKENFCSEIMPGYFASQKYKTFQRSLNLWGF	1e-09	65.1	157	66	40.91	27	37	41	1	2	62.12	0/1	2YW2FHDELMMLEHHL1TEGNEK1GKST1G-S-VIVI3AP2TNTG1CK3HKAERN1ACAS1FILM1TGHY1GAHSHQNKFYRKST1DQ1QS2FL3	/NCGR_SEQ_ID=MMETSP1432-20130617|11411 /TAXON_ID=44447 /ORGANISM="Pseudo-nitzschia delicatissima, Strain UNC1205" /LENGTH=444	17	17
MRM1	CAMNT_0008081277	100	203	525	833	FPYKLFDLMEHATGEGGSAGSVVSWLAGGTTFCVHDHARFAAEFLPTHFGHHNFRSFDRQLNFWGFXVLSPRHINNKSFGGKTWQH-----PFFQKDRRHLLGLVVRKT	FLKKTYRMLESSPPE------IAAWTSDGEMFVVKDPDRFASQIIPQYFDHNKFSSFARQLNFYGFRKMQSKPIRNSDFDANTAKHVTFYNEHFKRGRHDLLKKIQRST	1e-09	68.6	166	109	33.03	36	62	55	2	11	50.46	0/3	1PLYK1LTFYDRLMML1HSASTPGP1G-G-S-A-G-S-VIVASA1LTASGD1TETM1CV1HK1HPAD3ASEQFILI1TQHY1GD1HNNK1RS2DA5WY2XRVKLMSQPSRKHP1NR1KSSD1GDGAKN1WAQK1-V-T-F-Y-NPEFH1QKKRDG1RHHD2GKLKVIVQ1KS1	/NCGR_SEQ_ID=MMETSP0139_2-20121125|848 /TAXON_ID=44445 /ORGANISM="Pseudo-nitzschia australis, Strain 10249 10 AB" /LENGTH=1780	27	27
MRM1	CAMNT_0008136725	100	203	276	584	FPYKLFDLMEHATGEGGSAGSVVSWLAGGTTFCVHDHARFAAEFLPTHFGHHNFRSFDRQLNFWGFXVLSPRHINNKSFGGKTWQH-----PFFQKDRRHLLGLVVRKT	FLKKTYRMLESSPPE------IAAWTSDGEMFVVKDPDRFASQIIPQYFDHNKFSSFARQLNFYGFRKMQSKPIRNSDFDANTAKHVTFYNEHFKRGRHDLLKKIQRST	1e-09	68.9	167	109	33.03	36	62	55	2	11	50.46	0/3	1PLYK1LTFYDRLMML1HSASTPGP1G-G-S-A-G-S-VIVASA1LTASGD1TETM1CV1HK1HPAD3ASEQFILI1TQHY1GD1HNNK1RS2DA5WY2XRVKLMSQPSRKHP1NR1KSSD1GDGAKN1WAQK1-V-T-F-Y-NPEFH1QKKRDG1RHHD2GKLKVIVQ1KS1	/NCGR_SEQ_ID=MMETSP0140_2-20121125|3013 /TAXON_ID=44445 /ORGANISM="Pseudo-nitzschia australis, Strain 10249 10 AB" /LENGTH=2937	27	27
MRM1	CAMNT_0007620739	84	169	105	356	MPTKLTQAQIHSKSYTFPYKLFDLMEHATGEGGSAGSVVSWLAGGTTFCVHDHARFAAEFLPTHFGHHNFRSFDRQLNFWGFXVLS	MKTSVNAVSIKCKYQQFPWKLHEMLNDAEKE--HFADIVSWMPDSRSFCVHDKDRFADRLMPVYFKSTRYKTFQRNLNLWGFRTFT	1e-09	68.9	167	86	34.88	30	54	44	1	2	51.16	0/3	1PK1KSLVTNQAAVQS1HKSC1SYYQTQ2YW2FHDELMMLENHD1TEGK1G-G-SHAFGASDVI3LMAPGDGSTRTS5HKAD3ADERFLLM1TVHY1GKHSHTNRFYRKST1DQ1QN2FL3XRVTLFST	/NCGR_SEQ_ID=MMETSP1352-20130426|43928 /TAXON_ID=265584 /ORGANISM="Stauroneis constricta, Strain CCMP1120" /LENGTH=2718	22	22
MRM1	CAMNT_0000367501	81	211	2531	2127	PSPMP--TKLTQAQIHSKSYTFP------YKLFDLMEHATGEGGSAGSVVSWLAGGTTFCVHDHARFAAEFLPTHFGHHNFRSFDRQLNFWGFXVLSPRHINNKSFGGKTWQH-----PFFQKDRRHLLGLVVRKTVSKSSPGG	PSPMDPDEKVAQTSKCKGATTIPIFLKKTYKMIDTCDS---------TIASWTPDGEMFVVKDPEVFATKVIPQYFDHNKFSSFARQLNFYGFRKMQSKPIRNVDFDANTAKHVTFYNENFKRGRCDLLKKIQRSTRSGGAAGG	1e-09	68.9	167	144	31.94	46	76	64	4	22	44.44	0/-2	4PD-P-DTE1LVTA1ATQSIKHCSKKGSAYT1FI1-I-F-L-K-K-T2LMFI1LTMCEDHSA-T-G-E-G-G-S-A-G-STVIVA2LTAPGD1TETM1CV1HK1HPAERV2ATEKFVLI1TQHY1GD1HNNK1RS2DA5WY2XRVKLMSQPSRKHP1NR1KVSD1GDGAKN1WAQK1-V-T-F-Y-NPEFN1QKKRDG1RCHD2GKLKVIVQ1KS1VR1KGSGSAPA2	/NCGR_SEQ_ID=MMETSP0014_2-20120614|18692 /TAXON_ID=2857 /ORGANISM="Nitzschia sp." /LENGTH=2829	34	34
MRM1	CAMNT_0004560797	117	201	662	402	SAGSVVSWLAGGTTFCVHDHARFAAEFLPTHFGHHNFRSFDRQLNFWGFXVLSPRH--INNKSFGGKTWQHPFFQKDRRHLLGLVVR	SPGDICCWGDGGLSFVVINQARFAQEMIPRFFKHNNFSSFVRQLNLYGFHKVRTDTAVIKDEELRILEFKHPLFQRDSPELMSDIKR	1e-09	66.2	160	87	37.93	33	52	47	1	2	54.02	0/-2	1AP1SDVIVCSC1LGAD2TLTS1CV1HIDNHQ4AQ1FMLI1TRHF1GK1HN2RS2DV4FLWY2XHVKLVSRPTRDHT-A-V1NKNDKESEFLGRGIKLTEWFQK2FL2KR1RSRPHE1LMGSLDVIVK1	/NCGR_SEQ_ID=MMETSP0467-20121206|2276 /TAXON_ID=283647 /ORGANISM="Mesodinium pulex, Strain SPMC105" /LENGTH=708	22	22
MRM1	CAMNT_0000385969	81	211	2548	2144	PSPMP--TKLTQAQIHSKSYTFP------YKLFDLMEHATGEGGSAGSVVSWLAGGTTFCVHDHARFAAEFLPTHFGHHNFRSFDRQLNFWGFXVLSPRHINNKSFGGKTWQH-----PFFQKDRRHLLGLVVRKTVSKSSPGG	PSPMDPDEKVAQTSKCKGATTIPIFLKKTYKMIDTCDS---------TIASWTPDGEMFVVKDPEVFATKVIPQYFDHNKFSSFARQLNFYGFRKMQSKPIRNVDFDANTAKHVTFYNENFKRGRCDLLKKIQRSTRSGGAAGG	1e-09	68.6	166	144	31.94	46	76	64	4	22	44.44	0/-2	4PD-P-DTE1LVTA1ATQSIKHCSKKGSAYT1FI1-I-F-L-K-K-T2LMFI1LTMCEDHSA-T-G-E-G-G-S-A-G-STVIVA2LTAPGD1TETM1CV1HK1HPAERV2ATEKFVLI1TQHY1GD1HNNK1RS2DA5WY2XRVKLMSQPSRKHP1NR1KVSD1GDGAKN1WAQK1-V-T-F-Y-NPEFN1QKKRDG1RCHD2GKLKVIVQ1KS1VR1KGSGSAPA2	/NCGR_SEQ_ID=MMETSP0014_2-20120614|27926 /TAXON_ID=2857 /ORGANISM="Nitzschia sp." /LENGTH=2846	34	34
MRM1	CAMNT_0047520577	96	201	1095	802	KSYTFPYKLFDLMEHATGEGGSAGSVVSWLAGGTTFCVHDHARFAAEFLPTHFGHHNFRSFDRQLNFWGFXVLSPRHINNKSFGGKTWQHPFFQKDRRHLLGLVVR	KPNQFPCKLYDMLDAA--EKRNEEHVISWIRGGRAFKVHNRNIFIEEYMKKMFNQTKFKSFQRQLNLWGFERVQSGPDKGSYF------HPLFIKSERECCQRLTR	1e-09	68.2	165	106	33.96	36	62	49	2	8	46.23	0/-3	1SPYNTQ2YC2FY1LMMLEDHA1T-G-1GKGRSNAEGESH1VI2LIAR2TRTA1CK2DNHRANRI1AIAE1FYLMPKTKHM1GNHQHTNK1RK2DQ4FL3XEVRLVSQPSRGHPIDNKNGKSSY1G-G-K-T-W-Q-2FL1QI1DSRE1HELCLCGQLRVLVT1	/NCGR_SEQ_ID=MMETSP0852-20130820|1399 /ASSEMBLY_ACC=CAM_ASM_000632 /TAXON_ID=183588 /ORGANISM="Pseudo-nitzschia fraudulenta, Strain WWA7" /LENGTH=1388	28	28
MRM1	CAMNT_0001173499	100	208	39	332	FPYKLFDLMEHATGEGGSAGSVVSWLAGGTTFCVHDHARFAAEFLPTHFGHHNFRSFDRQLNFWGFXVLSPRHINNKSFGGKTWQHPFFQKDRRHLLGLVVRKTVSKSS	FLLKTFKIVEDPSTDG-----IICWVPSGESFIVKDTKAFCSDVLPVHFRTRSFASFVRQLNFYGFRKRTERASNIHIF-----THPHFKRGEHHLLQL-IRKKASEAS	1e-09	68.2	165	109	35.78	39	59	57	3	11	52.29	0/3	1PLYL1LT1DKLIMV1HDAPTSGTED1G-S-A-G-S-VIVISC1LVAPGS1TETS1CI1HK1HTAKRA1ACASEDFV2TV2GRHTHRNS1RA2DV5WY2XRVKLRSTPE1HAIS1NIKHSI1G-G-K-T-W-QT2FH1QKKRDGRERH3GQ1V-VI2TKVA1KESA1	/NCGR_SEQ_ID=MMETSP0041_2-20121206|16474 /TAXON_ID=91324 /ORGANISM="Lotharella globosa, Strain LEX01" /LENGTH=1306	28	28
MRM1	CAMNT_0006923607	120	202	131	379	SVVSWLAGGTTFCVHDHARFAAEFLPTHFGHHNFRSFDRQLNFWGFXVLSPRHINNKSFGGKT---WQHPFFQKDRRHLLGLVVRK	SILDWSADGKCFVIKDHARFVEE-LPKHFRHGNFRSFVRQLNFYEFRKLKADEISSR--GNQKLAHYYHPSFQRGKPQLLKDIRQK	1e-09	68.2	165	86	43.02	37	43	50	3	6	58.14	0/2	1VIVLSD1LS1GD1TKTC1CVVIHK5AVAE1F-2TK2GR1HG5DV5WYGE1XRVK1SKPARDHE1NSNSKRS-F-1GNKQTK-L-A-HWYQY2FS2KRDGRKRPHQ2GKLDVIVRRQ1	/NCGR_SEQ_ID=MMETSP1173-20130426|10972 /TAXON_ID=1034831 /ORGANISM="Rhizochromulina marina cf, Strain CCMP1243" /LENGTH=1347	22	22
MRM1	CAMNT_0026526553	102	201	1421	1155	YKLFDLMEHATGEGGSAGSVVSWLAGGTTFCVHDHARFAAEFLPTHFGHHNFRSFDRQLNFWGFXVLSPRHINNKSFGGKTWQHPFFQKDRRHLLGLVVR	YELVDSHAAVNGE-----DVVAWCEGGLAFIVRDLTRFCEEVLPHHFCHNKWASFIRQLNLYGF-----RRITQGPNSGAYW-HKFFQRGQAQLLRGITR	1e-09	68.2	165	100	40	40	49	48	3	11	48	0/-2	1KE1FV1LSMHEAHAAVTN2G-G-S-A-G-SD2SA1LCAE2TLTA1CI1HR1HLAT2ACAE1FV2TH2GC1HNNKFWRA2DI4FLWY2X-V-L-S-P-1HR1NTNQKGSPFNGS1KATY1Q-1PK3KRDGRQRAHQ2GRLGVIVT1	/NCGR_SEQ_ID=MMETSP0976-20121227|18335 /TAXON_ID=483370 /ORGANISM="non described non described, Strain CCMP2097" /LENGTH=1425	26	26
MRM1	CAMNT_0039429017	94	201	1553	1266	HSKSYTFPYKLFDLMEHATGEGGSAGSVVSWLAGGTTFCVHDHARFAAEFLPTHFGHHNFRSFDRQLNFWGFXVLSPRHINNKSFGGKTWQHPFFQKDRRHLLGLVVR	NSRTPAFPNKLYHILL------TEPESLICWAEHGLCFFVVSQERFVEDVLPTHFKQKKFSSFKRQLNFYGFRCLT----KGADQGG--FFHPFFRKGQPHLLPKVVR	1e-09	68.6	166	108	37.96	41	55	55	3	12	50.93	0/-3	HN1KRSTYPTA2YN2FYDHLIMLELH-A-T-G-E-G-GTSEAPGE1VLVISC1LAAEGH1TLTC1CF1HVDSHQAE2AVAEEDFV5GKHQHKNK1RS2DK5WY2XRVC1STP-R-H-I-NKNGKASDFQ2K-T-WFQF4QR1DGRQRP3GPLK3	/NCGR_SEQ_ID=MMETSP0292-20121207|11818 /TAXON_ID=39354 /ORGANISM="Heterosigma akashiwo, Strain CCMP2393" /LENGTH=1714	28	28
MRM1	CAMNT_0011187487	96	201	181	474	KSYTFPYKLFDLMEHATGEGGSAGSVVSWLAGGTTFCVHDHARFAAEFLPTHFGHHNFRSFDRQLNFWGFXVLSPRHINNKSFGGKTWQHPFFQKDRRHLLGLVVR	KPNQFPWKLYDMLH--TAEKRNEEHIISWIREGKAFKVHNRNLFIEEYMKKMFNQTKYKSFQRQLNLWGF-----ERVQNGSDKG-SYFHPLFVKGRRDCCQRLTR	1e-09	67.8	164	106	33.96	36	62	53	3	8	50	0/1	1SPYNTQ2YW2FY1LMMLEHH-A-1GA1GKGRSNAEGESHVIVI2LIARGE1TKTA1CK2DNHRANRL1AIAE1FYLMPKTKHM1GNHQHTNKFYRK2DQ4FL3X-V-L-S-P-REHRIVNQ1KG1FDGK1K-TSWYQF2FL1QV1DG2HDLCLCGQLRVLVT1	/NCGR_SEQ_ID=MMETSP0733-20121128|45204 /TAXON_ID=186038 /ORGANISM="Fragilariopsis kerguelensis, Strain L26-C5" /LENGTH=1208	28	28
MRM1	CAMNT_0050307933	82	201	1668	1318	SPMPTKLTQAQIHSKSY----TFPYKLFDLMEHATGEGGSAGSVVSWLAGGTTFCVHDHARFAAEFLPTHFGHHNFRSFDRQLNFWGFXVLSPRHINNKSFGGKTWQHPFFQKDRRHLLGLVVR	SPSPRAPTATKTNSKSVCSTDTFPVKTHHLIVHLDKHNPG---IAAFSADGSSFEVYDQVTFSQQYLPQYFKHSNWGSFVRQLNLYGFT--SSRSMDKSDV--QVWRHDYFHRDKRESVGKIKR	1e-09	68.6	166	124	33.06	41	72	65	4	11	52.42	0/-3	2MS1TRKALP1QAATQKITHN3YV-C-S-T-D3YV1LTFHDH1MIEV1ALTDGKEHGNGPSGA-G-S-VIVASAWFLS1GD1TSTS1CE1HY1HQAVRT1ASAQEQFY2TQHY1GK1HS1FWRG2DV4FLWY2XTV-L-1PS1HSIMNDNKKSSDFVG-G-KQTV1QR1PDFY1QHKR1RK1HELSLV1LKVIVK1	/NCGR_SEQ_ID=MMETSP1418-20130829|1578 /ASSEMBLY_ACC=CAM_ASM_000904 /TAXON_ID=67004 /ORGANISM="Thalassiosira weissflogii, Strain CCMP1010" /LENGTH=1748	31	31
MRM1	CAMNT_0050119791	82	201	2746	2396	SPMPTKLTQAQIHSKSY----TFPYKLFDLMEHATGEGGSAGSVVSWLAGGTTFCVHDHARFAAEFLPTHFGHHNFRSFDRQLNFWGFXVLSPRHINNKSFGGKTWQHPFFQKDRRHLLGLVVR	SPSPRAPTATKTNSKSVCSTDTFPVKTHHLIVHLDKHNPG---IAAFSADGSSFEVYDQVTFSQQYLPQYFKHSNWGSFVRQLNLYGFT--SSRSMDKSDV--QVWRHDYFHRDKRESVGKIKR	1e-09	68.6	166	124	33.06	41	72	65	4	11	52.42	0/-2	2MS1TRKALP1QAATQKITHN3YV-C-S-T-D3YV1LTFHDH1MIEV1ALTDGKEHGNGPSGA-G-S-VIVASAWFLS1GD1TSTS1CE1HY1HQAVRT1ASAQEQFY2TQHY1GK1HS1FWRG2DV4FLWY2XTV-L-1PS1HSIMNDNKKSSDFVG-G-KQTV1QR1PDFY1QHKR1RK1HELSLV1LKVIVK1	/NCGR_SEQ_ID=MMETSP1412-20130829|51395 /ASSEMBLY_ACC=CAM_ASM_000912 /TAXON_ID=67004 /ORGANISM="Thalassiosira weissflogii, Strain CCMP1010" /LENGTH=2828	31	31
MRM1	CAMNT_0050119791	128	201	2187	1978	GTTFCVHDHARFAAEFLPTHFGHHNFRSFDRQLNFWGFXVLSPRHINNKSFGGKTWQHPFFQKDRRHLLGLVVR	AVSFEVYDQTTFSQQYLPQYFKHSNWGSFVRQLNLYGFT--SSRSRDNSDV--QVWRHDCFHRDKKESVGKIKR	3e-05	54.7	130	74	35.14	26	44	42	2	4	56.76	0/-3	GATVTS1CE1HY1HQATRT1ASAQEQFY2TQHY1GK1HS1FWRG2DV4FLWY2XTV-L-1PS1HSIRND1KSSDFVG-G-KQTV1QR1PDFC1QHKR1RKRKHELSLV1LKVIVK1	/NCGR_SEQ_ID=MMETSP1412-20130829|51395 /ASSEMBLY_ACC=CAM_ASM_000912 /TAXON_ID=67004 /ORGANISM="Thalassiosira weissflogii, Strain CCMP1010" /LENGTH=2828	31	19
MRM1	CAMNT_0004292945	94	201	1396	1109	HSKSYTFPYKLFDLMEHATGEGGSAGSVVSWLAGGTTFCVHDHARFAAEFLPTHFGHHNFRSFDRQLNFWGFXVLSPRHINNKSFGGKTWQHPFFQKDRRHLLGLVVR	NSRTPAFPNKLYHILL------TEPESLICWAEHGLCFFVVSQERFVEDVLPTHFKQKKFSSFKRQLNFYGFRCLT----KGADQGG--FFHPFFRKGQPHLLPKVVR	1e-09	68.2	165	108	37.96	41	55	55	3	12	50.93	0/-2	HN1KRSTYPTA2YN2FYDHLIMLELH-A-T-G-E-G-GTSEAPGE1VLVISC1LAAEGH1TLTC1CF1HVDSHQAE2AVAEEDFV5GKHQHKNK1RS2DK5WY2XRVC1STP-R-H-I-NKNGKASDFQ2K-T-WFQF4QR1DGRQRP3GPLK3	/NCGR_SEQ_ID=MMETSP0414-20121206|26904 /TAXON_ID=536047 /ORGANISM="Heterosigma akashiwo, Strain NB" /LENGTH=1544	28	28
MRM1	CAMNT_0048244669	82	201	134	484	SPMPTKLTQAQIHSKSY----TFPYKLFDLMEHATGEGGSAGSVVSWLAGGTTFCVHDHARFAAEFLPTHFGHHNFRSFDRQLNFWGFXVLSPRHINNKSFGGKTWQHPFFQKDRRHLLGLVVR	SPSPRAPTATKTNSKSVCSTDTFPVKTHHLIVHLDKHNPG---IAAFSADGSSFEVYDQVTFSQQYLPQYFKHSNWGSFVRQLNLYGFT--SSRSMDKSDV--QVWRHDYFHRDKRESVGKIKR	1e-09	68.6	166	124	33.06	41	72	65	4	11	52.42	0/2	2MS1TRKALP1QAATQKITHN3YV-C-S-T-D3YV1LTFHDH1MIEV1ALTDGKEHGNGPSGA-G-S-VIVASAWFLS1GD1TSTS1CE1HY1HQAVRT1ASAQEQFY2TQHY1GK1HS1FWRG2DV4FLWY2XTV-L-1PS1HSIMNDNKKSSDFVG-G-KQTV1QR1PDFY1QHKR1RK1HELSLV1LKVIVK1	/NCGR_SEQ_ID=MMETSP0898_2-20130426|4326 /ASSEMBLY_ACC=CAM_ASM_000547 /TAXON_ID=67004 /ORGANISM="Thalassiosira weissflogii, Strain CCMP1010" /LENGTH=1819	31	31
MRM1	CAMNT_0017344493	74	204	521	868	KATTTENPSPMPTKLTQAQIHSKSYTFPYKLFDLMEHATGEGGSAGSVVSWLAGGTTFCVHDHARFAAEFLPTHFGHHNFRSFDRQLNFWGFX-VLSPRHINNKSFGGKTWQHPFFQKDRRHLLGLVVRKTV	RSTVTPNPS-------NQDLNRLESIFPAKLHRMLQDATEEKF--DDVVSWINGGTAFKVHNIPRFVAEVMPKYFDQSKYPSFRRQLNLYSFTRTASPVH-------GTSFSHNSFLRDDPAKCYQIVRQSA	1e-09	67	162	132	33.33	44	71	63	4	17	47.73	0/2	KRAS1TV1EP3P-M-P-T-K-L-T-QNAQQDILHNSRKLSEYSTI2YA2FHDRLMMLEQHD2GE1GKGFS-A-GDSD4LIAN3TA1CK2DNHIAP2AV2FVLM1TKHY1GDHQHSNKFYRP2DR4FLWYGS1XT-RVTLA2RV1I-N-N-K-S-F-G-1KTTSWFQS1PNFS1QLKR1RDRPHALKLCGYLQVI2KQTSVA	/NCGR_SEQ_ID=MMETSP0120_2-20121206|5380 /TAXON_ID=160619 /ORGANISM="Kryptoperidinium foliaceum, Strain CCMP 1326" /LENGTH=907	34	34
MRM1	CAMNT_0020546057	100	202	716	423	FPYKLFDLMEHATGEGGSAGSVVSWLAGGTTFCVHDHARFAAEFLPTHFGHHN-FRSFDRQLNFWGFXVLSPRHINNKSFGGKTWQHPFFQKDRRHLLGLVVRK	FPFKMYDVLEDAEREG--FHDIVSWLPGGTAFKIHSRAAFENIVMPRYFPNMNSYKSFRRQLNLYG--IYQDRTLQN--CADNAYSHELFVRGHRYLCDFMERR	1e-09	67.4	163	104	34.62	36	61	56	4	7	53.85	0/-2	2YF1LMFY1LVML1HD1TEGR2G-S-AFGHSDVI4AP3TA1CKVI1DSHR1RA1AEANEIFVLM1TRHY1GPHNHM1-SFYRK2DR4FLWY1F-X-VILYSQPD1HTILNQ1K-S-FCGAGDKNTAWYQS1PEFL1QVKRDGRH1HY1LCGDLFVMVE1KR	/NCGR_SEQ_ID=MMETSP0747-20121128|11326 /TAXON_ID=913974 /ORGANISM="Nitzschia punctata, Strain CCMP561" /LENGTH=918	27	27
MRM1	CAMNT_0000334009	81	211	3363	2959	PSPMP--TKLTQAQIHSKSYTFP------YKLFDLMEHATGEGGSAGSVVSWLAGGTTFCVHDHARFAAEFLPTHFGHHNFRSFDRQLNFWGFXVLSPRHINNKSFGGKTWQH-----PFFQKDRRHLLGLVVRKTVSKSSPGG	PSPMDPDEKVAQTSKCKGATTIPIFLKKTYKMIDTCDS---------TIASWTPDGEMFVVKDPEVFATKVIPQYFDHNKFSSFARQLNFYGFRKMQSKPIRNVDFDANTAKHVTFYNENFKRGRCDLLKKIQRSTRSGGAAGG	1e-09	68.6	166	144	31.94	46	76	64	4	22	44.44	0/-2	4PD-P-DTE1LVTA1ATQSIKHCSKKGSAYT1FI1-I-F-L-K-K-T2LMFI1LTMCEDHSA-T-G-E-G-G-S-A-G-STVIVA2LTAPGD1TETM1CV1HK1HPAERV2ATEKFVLI1TQHY1GD1HNNK1RS2DA5WY2XRVKLMSQPSRKHP1NR1KVSD1GDGAKN1WAQK1-V-T-F-Y-NPEFN1QKKRDG1RCHD2GKLKVIVQ1KS1VR1KGSGSAPA2	/NCGR_SEQ_ID=MMETSP0014_2-20120614|1946 /TAXON_ID=2857 /ORGANISM="Nitzschia sp." /LENGTH=3631	34	34
MRM1	CAMNT_0020425671	98	203	335	619	YTFPYKLFDLMEHATGEGGSAGSVVSWLAGGTTFCVHDHARFAAEFLPTHFGHHNFRSFDRQLNFWGFXVLSPRHINNKSFGGKTWQHPFFQKDRRHLLGLVVRKT	YNFPRKLYRLLQDC-ETNPEYQSIVSWSADGKSFKVHCKKRFVEVILPNYFDQTQYASFRRQLNMYSFVRQS----------MSTYSNPCFMRGHRELLDRVVRKS	1e-09	66.6	161	106	35.85	38	57	50	2	11	47.17	0/2	1TN2YR2FYDR1MLEQHDACT-GEETGNGPSEAYGQ1VI3LS1GD1TKTS1CK2DCHKAK2AVAEEVFI2TNHY1GDHQHTNQFYRA2DR4FMWYGS1XVVRLQ1P-R-H-I-N-N-K-S-F-G-GMKS1WYQSHN1FC1QMKRDGRH1HE2GDLR4TS	/NCGR_SEQ_ID=MMETSP0744-20121128|20820 /TAXON_ID=913974 /ORGANISM="Nitzschia punctata, Strain CCMP561" /LENGTH=799	28	28
MRM1	CAMNT_0010337511	100	208	1259	948	FPYKLFDLME--HATGEGGSAGSVVSWLAGGTTFCVHDHARFAAEFLPTHFGHHNFRSFDRQLNFWGFXVLSPRHINNKSFGGKTWQHPFFQKDRRHLLGLVVRKTVSKSS	FPHKLHSMLEIESARMETCALGSV-QWEKHGFTFRILDANRFETETIPKYFKHTKYTSFQRQLNLYGFRRLS------KGEDQGSYFHPKFQRNRKDLLYEIRRLPVKSSS	1e-09	68.2	165	111	38.74	43	59	58	3	9	52.25	0/-2	2YH2FHDSLMML1-I-EHS1TRGM1GTGCSAAL3V-SQ1LEAKGH1TF2CRVIHL1HAAN2AEAT1FTLI1TKHY1GK1HTNKFYRT2DQ4FLWY2XRVR2P-R-H-I-N-N-1SGFEGDGQKGTSWYQF2FK2KRDN1RKHD2GYLEVIVR1KLTP1SKKS2	/NCGR_SEQ_ID=MMETSP0020_2-20130122|8747 /TAXON_ID=98059 /ORGANISM="Dinobryon sp., Strain UTEXLB2267" /LENGTH=1434	28	28
MRM1	CAMNT_0040894291	119	201	864	613	GSVVSWLAGGTTFCVHDHARFAAEFLPTHFGHHNFRSFDRQLNFWGFXVLSPRHINNKSFGGK-TWQHPFFQKDRRHLLGLVVR	GVVGGWSEAGDTMVIWDADKFAAEIIPQYFKHNNFRSFVRQLNFYGFRKLRADAQAGPSAQAKWEFKHPNFRRGRDDLLVLIRR	1e-09	67.4	163	84	42.86	36	47	47	1	1	55.95	0/-2	1SV1VGSG1LSAEGA1TD1FMCVVIHW1HAADRK4FILI1TQHY1GK1HN5DV5WY2XRVK1SRPARDHAIQNANGKP1FAGQGA1-WTEWFQK2FN1QRKRDG1RDHD2GV1VIVR1	/NCGR_SEQ_ID=MMETSP0883-20130528|74413 /TAXON_ID=35679 /ORGANISM="Pelagococcus subviridis, Strain CCMP1429" /LENGTH=964	22	22
MRM1	CAMNT_0006579103	121	205	1763	1494	VVSWLAGGTTFCVHDHARFAAEFLPTHFGHHNFRSFDRQLNFWGFXVLSPRHINNKSFGGKT-----WQHPFFQKDRRHLLGLVVRKTVS	IATWSSQGDNFVVKNVEKFAATVLPQYFKHSNFSSFARQLNFYGFRKLKAEPILTADFDARTACYVRFYHEKFQKDKPELLPQIKRATKS	1e-09	68.6	166	90	40	36	49	47	1	5	52.22	0/-1	VIVAST1LSASGQ1TDTN1CV1HKDNHVAERK3ETFV2TQHY1GK1HS2RS2DA5WY2XRVK1SKPAREHP1NLNTKASD1GDGAKR1-A-C-Y-V-RWFQY1PEFK4RKRPHE2GPLQVIVK1KA1VK1	/NCGR_SEQ_ID=MMETSP0800-20121206|5623 /TAXON_ID=210618 ORGANISM="Striatella unipunctata, Strain CCMP2910" /NCGR_SAMPLE_ID=MMETSP0800 /ASSEMBLY_ACC=CAM_ASM_000638 /LENGTH=2147	22	22
MRM1	CAMNT_0004257923	94	201	1458	1171	HSKSYTFPYKLFDLMEHATGEGGSAGSVVSWLAGGTTFCVHDHARFAAEFLPTHFGHHNFRSFDRQLNFWGFXVLSPRHINNKSFGGKTWQHPFFQKDRRHLLGLVVR	NSRTPAFPNKLYHILL------TEPESLICWAEHGLCFFVVSQERFVEDVLPTHFKQKKFSSFKRQLNFYGFRCLT----KGADQGG--FFHPFFRKGQPHLLPKVVR	1e-09	68.2	165	108	37.96	41	55	55	3	12	50.93	0/-2	HN1KRSTYPTA2YN2FYDHLIMLELH-A-T-G-E-G-GTSEAPGE1VLVISC1LAAEGH1TLTC1CF1HVDSHQAE2AVAEEDFV5GKHQHKNK1RS2DK5WY2XRVC1STP-R-H-I-NKNGKASDFQ2K-T-WFQF4QR1DGRQRP3GPLK3	/NCGR_SEQ_ID=MMETSP0414-20121206|9393 /TAXON_ID=536047 /ORGANISM="Heterosigma akashiwo, Strain NB" /LENGTH=1606	28	28
MRM1	CAMNT_0040922687	119	201	799	548	GSVVSWLAGGTTFCVHDHARFAAEFLPTHFGHHNFRSFDRQLNFWGFXVLSPRHINNKSFGGK-TWQHPFFQKDRRHLLGLVVR	GVVGGWSEAGDTMVIWDADKFAAEIIPQYFKHNNFRSFVRQLNFYGFRKLRADAQAGPSAQAKWEFKHPNFRRGRDDLLVLIRR	1e-09	67.4	163	84	42.86	36	47	47	1	1	55.95	0/-2	1SV1VGSG1LSAEGA1TD1FMCVVIHW1HAADRK4FILI1TQHY1GK1HN5DV5WY2XRVK1SRPARDHAIQNANGKP1FAGQGA1-WTEWFQK2FN1QRKRDG1RDHD2GV1VIVR1	/NCGR_SEQ_ID=MMETSP0884-20130614|37969 /TAXON_ID=35679 /ORGANISM="Pelagococcus subviridis, Strain CCMP1429" /LENGTH=947	22	22
MRM1	CAMNT_0000352715	81	211	289	693	PSPMP--TKLTQAQIHSKSYTFP------YKLFDLMEHATGEGGSAGSVVSWLAGGTTFCVHDHARFAAEFLPTHFGHHNFRSFDRQLNFWGFXVLSPRHINNKSFGGKTWQH-----PFFQKDRRHLLGLVVRKTVSKSSPGG	PSPMDPDEKVAQTSKCKGATTIPIFLKKTYKMIDTCDS---------TIASWTPDGEMFVVKDPEVFATKVIPQYFDHNKFSSFARQLNFYGFRKMQSKPIRNVDFDANTAKHVTFYNENFKRGRCDLLKKIQRSTRSGGAAGG	1e-09	68.6	166	144	31.94	46	76	64	4	22	44.44	0/1	4PD-P-DTE1LVTA1ATQSIKHCSKKGSAYT1FI1-I-F-L-K-K-T2LMFI1LTMCEDHSA-T-G-E-G-G-S-A-G-STVIVA2LTAPGD1TETM1CV1HK1HPAERV2ATEKFVLI1TQHY1GD1HNNK1RS2DA5WY2XRVKLMSQPSRKHP1NR1KVSD1GDGAKN1WAQK1-V-T-F-Y-NPEFN1QKKRDG1RCHD2GKLKVIVQ1KS1VR1KGSGSAPA2	/NCGR_SEQ_ID=MMETSP0014_2-20120614|11299 /TAXON_ID=2857 /ORGANISM="Nitzschia sp." /LENGTH=3943	34	34
MRM1	CAMNT_0004279387	94	201	149	436	HSKSYTFPYKLFDLMEHATGEGGSAGSVVSWLAGGTTFCVHDHARFAAEFLPTHFGHHNFRSFDRQLNFWGFXVLSPRHINNKSFGGKTWQHPFFQKDRRHLLGLVVR	NSRTPAFPNKLYHILL------TEPESLICWAEHGLCFFVVSQERFVEDVLPTHFKQKKFSSFKRQLNFYGFRCLT----KGADQGG--FFHPFFRKGQPHLLPKVVR	1e-09	68.2	165	108	37.96	41	55	55	3	12	50.93	0/2	HN1KRSTYPTA2YN2FYDHLIMLELH-A-T-G-E-G-GTSEAPGE1VLVISC1LAAEGH1TLTC1CF1HVDSHQAE2AVAEEDFV5GKHQHKNK1RS2DK5WY2XRVC1STP-R-H-I-NKNGKASDFQ2K-T-WFQF4QR1DGRQRP3GPLK3	/NCGR_SEQ_ID=MMETSP0414-20121206|20125 /TAXON_ID=536047 /ORGANISM="Heterosigma akashiwo, Strain NB" /LENGTH=1651	28	28
MRM1	CAMNT_0043797455	100	192	652	915	FPYKLFDLMEHATGEGGSAGSVVSWLAGGTTFCVHDHARFAAEFLPTHFGHHNFRSFDRQLNFWGFXVLSPRHINNKSFGGKTWQHPFFQKDR	FPWKLFDML--ADCESKGLDSIVSWLPHGRAFRVHNSKAFVATIMHKHFKQTKYKSFQRQLNLWGFKRITKSSHPDK---GAYWHTSFTKNDR	1e-09	68.6	166	93	38.71	36	52	48	2	5	51.61	0/1	2YW4LMMLE-H-1TDGC1GSGKSGALGD1VI4APGH1TRTA1CR2DNHSAKRA1AV1ETFILMPHTK2GKHQHTNKFYRK2DQ4FL3XKVRLISTPKRSHSIHNPND1S-F-G-1KATY1QHHTPS1FTQKKN2	/NCGR_SEQ_ID=MMETSP1442-20131203|61013 /TAXON_ID= /ORGANISM="Craspedostauros australis, Strain CCMP3328" /LENGTH=2116	24	24
MRM1	CAMNT_0004269861	94	201	1534	1247	HSKSYTFPYKLFDLMEHATGEGGSAGSVVSWLAGGTTFCVHDHARFAAEFLPTHFGHHNFRSFDRQLNFWGFXVLSPRHINNKSFGGKTWQHPFFQKDRRHLLGLVVR	NSRTPAFPNKLYHILL------TEPESLICWAEHGLCFFVVSQERFVEDVLPTHFKQKKFSSFKRQLNFYGFRCLT----KGADQGG--FFHPFFRKGQPHLLPKVVR	1e-09	68.2	165	108	37.96	41	55	55	3	12	50.93	0/-2	HN1KRSTYPTA2YN2FYDHLIMLELH-A-T-G-E-G-GTSEAPGE1VLVISC1LAAEGH1TLTC1CF1HVDSHQAE2AVAEEDFV5GKHQHKNK1RS2DK5WY2XRVC1STP-R-H-I-NKNGKASDFQ2K-T-WFQF4QR1DGRQRP3GPLK3	/NCGR_SEQ_ID=MMETSP0414-20121206|15362 /TAXON_ID=536047 /ORGANISM="Heterosigma akashiwo, Strain NB" /LENGTH=1682	28	28
MRM1	CAMNT_0039566655	94	201	148	435	HSKSYTFPYKLFDLMEHATGEGGSAGSVVSWLAGGTTFCVHDHARFAAEFLPTHFGHHNFRSFDRQLNFWGFXVLSPRHINNKSFGGKTWQHPFFQKDRRHLLGLVVR	NSRTPAFPNKLYHILL------TEPESLICWAEHGLCFFVVSQERFVEDVLPTHFKQKKFSSFKRQLNFYGFRCLT----KGADQGG--FFHPFFRKGQPHLLPKVVR	1e-09	68.2	165	108	37.96	41	55	55	3	12	50.93	0/1	HN1KRSTYPTA2YN2FYDHLIMLELH-A-T-G-E-G-GTSEAPGE1VLVISC1LAAEGH1TLTC1CF1HVDSHQAE2AVAEEDFV5GKHQHKNK1RS2DK5WY2XRVC1STP-R-H-I-NKNGKASDFQ2K-T-WFQF4QR1DGRQRP3GPLK3	/NCGR_SEQ_ID=MMETSP0295-20121207|11699 /TAXON_ID=39354 /ORGANISM="Heterosigma akashiwo, Strain CCMP2393" /LENGTH=1682	28	28
MRM1	CAMNT_0001647197	121	207	122	391	VVSWLAGGTTFCVHDHARFAAEFLPTHFGHHNFRSFDRQLNFWGF-XVLSPRHINNKSFGGKT---WQHPFFQKDRRHLLGLVVRKTVSKS	IATWAEDGLSFYIIDQTRFVDSVIPQYFKHSNFSSFVRQLNFYGFRKVWSDQLIEMQQNGFEKVLEFKHPFFQRDNPELLS-QIRKIVNGS	1e-09	67.8	164	91	39.56	36	50	51	3	5	56.04	0/2	VIVAST1LAAEGD1TLTS1CYVIHI1HQAT2AVADESFVLI1TQHY1GK1HS2RS2DV5WY2-RXK1LW1PDRQHL1NENMKQSQFN1GFKETK-V-L-EWFQK5KR1RNRPHE2GSL-VQVI2TI1SNKG1	/NCGR_SEQ_ID=MMETSP0104-20121206|12769 /TAXON_ID=37642 ORGANISM="Paraphysomonas imperforata, Strain PA2" /NCGR_SAMPLE_ID=MMETSP0104 /ASSEMBLY_ACC=CAM_ASM_000202 /LENGTH=1125	23	23
MRM1	CAMNT_0050158477	82	201	2505	2155	SPMPTKLTQAQIHSKSY----TFPYKLFDLMEHATGEGGSAGSVVSWLAGGTTFCVHDHARFAAEFLPTHFGHHNFRSFDRQLNFWGFXVLSPRHINNKSFGGKTWQHPFFQKDRRHLLGLVVR	SPSPRAPTATKTNSKSVCSTDTFPVKTHHLIVHLDKHNPG---IAAFSADGSSFEVYDQVTFSQQYLPQYFKHSNWGSFVRQLNLYGFT--SSRSMDKSDV--QVWRHDYFHRDKRESVGKIKR	1e-09	68.6	166	124	33.06	41	72	65	4	11	52.42	0/-2	2MS1TRKALP1QAATQKITHN3YV-C-S-T-D3YV1LTFHDH1MIEV1ALTDGKEHGNGPSGA-G-S-VIVASAWFLS1GD1TSTS1CE1HY1HQAVRT1ASAQEQFY2TQHY1GK1HS1FWRG2DV4FLWY2XTV-L-1PS1HSIMNDNKKSSDFVG-G-KQTV1QR1PDFY1QHKR1RK1HELSLV1LKVIVK1	/NCGR_SEQ_ID=MMETSP1413-20130829|47839 /ASSEMBLY_ACC=CAM_ASM_000913 /TAXON_ID=67004 /ORGANISM="Thalassiosira weissflogii, Strain CCMP1010" /LENGTH=2551	31	31
MRM1	CAMNT_0006923457	80	196	21	383	NPSPMPTKLTQAQI------HSKSYTFPYKLFDLMEHATGEGGSAGSVVSWLAGGTTFCVHDHARFAAEFLPTHFGHHNFRSFDRQLNFWGFXVLSPRHINNKSFGGKTWQ------HPFFQKDRRHLL	DPSPMTALMPPPVPRRAPPGEEKIAIFIIKTFNLVEQASKNG-----MAGWSEAGTHLCIHDVQGFT-QLLPNFFRHSNFRSFIRQLNCYGFRKFRSEEI--RQLPGTSAQAEAVFLHPQFQRGRRDLL	1e-09	68.2	165	129	34.88	45	64	57	5	20	44.19	0/3	ND4PTTAKLLMTPQPAPQVIP-R-R-A-P-P-GHESE1SIYATI1PIYI1LT1DN1MV1HQ1TSGKEN1G-S-A-G-S-VMVASG1LSAEGA2THFL1VI2HVAQRG1ATA-EQFL2TNHF1GR1HS5DI4FCWY2XRVKLFSRPSREHE1N-N-KRSQFLGP1KTTSWA1-A-E-A-V-F-L2FQ2KRDG2HD2	/NCGR_SEQ_ID=MMETSP1173-20130426|10896 /TAXON_ID=1034831 /ORGANISM="Rhizochromulina marina cf, Strain CCMP1243" /LENGTH=1596	31	31
MRM1	CAMNT_0027567033	124	201	248	490	WLAGGTTFCVHDHARFAAEFLPTHFGHHNFRSFDRQLNFWGFXVL---SPRHINNKSFGGKTWQHPFFQKDRRHLLGLVVR	WTQSGKSFIVIDPIEFAEKVIPQFFKHNNFSSFVRQLNFYGFHKVKSDTKSYISDDDVKVLEFQHPLFQRDRPDLLGDIKR	1e-09	68.2	165	81	40.74	33	45	46	1	3	56.79	0/2	1LTAQGS1TKTS1CI1HI1HPAIRE2AEEKFVLI1TQHF1GK1HN2RS2DV5WY2XHVKLV-K-S-DSTPKRSHY1NSNDKDSDFVGKGVKLTEWF3FL2KR2RPHD3LDVIVK1	/NCGR_SEQ_ID=MMETSP1103-20130426|18994 /TAXON_ID=36769 /ORGANISM="Paraphysomonas bandaiensis, Strain Caron Lab Isolate" /LENGTH=1449	20	20
MRM1	CAMNT_0050269485	82	201	2071	1721	SPMPTKLTQAQIHSKSY----TFPYKLFDLMEHATGEGGSAGSVVSWLAGGTTFCVHDHARFAAEFLPTHFGHHNFRSFDRQLNFWGFXVLSPRHINNKSFGGKTWQHPFFQKDRRHLLGLVVR	SPSPRAPTATKTNSKSVCSTDTFPVKTHHLIVHLDKHNPG---IAAFSADGSSFEVYDQVTFSQQYLPQYFKHSNWGSFVRQLNLYGFT--SSRSMDKSDV--QVWRHDYFHRDKRESVGKIKR	1e-09	68.6	166	124	33.06	41	72	65	4	11	52.42	0/-1	2MS1TRKALP1QAATQKITHN3YV-C-S-T-D3YV1LTFHDH1MIEV1ALTDGKEHGNGPSGA-G-S-VIVASAWFLS1GD1TSTS1CE1HY1HQAVRT1ASAQEQFY2TQHY1GK1HS1FWRG2DV4FLWY2XTV-L-1PS1HSIMNDNKKSSDFVG-G-KQTV1QR1PDFY1QHKR1RK1HELSLV1LKVIVK1	/NCGR_SEQ_ID=MMETSP1417-20130829|328 /ASSEMBLY_ACC=CAM_ASM_000903 /TAXON_ID=67004 /ORGANISM="Thalassiosira weissflogii, Strain CCMP1010" /LENGTH=2155	31	31
MRM1	CAMNT_0024681039	84	191	836	1126	MPTKLTQAQIHSKSYTFPYKLFDLMEHATGEGGSAGSVVSWLAGGTTFCVHDHARFAAEFLPTHFGHHNFRSFDRQLNFWGFXVLSPRHINNKSFGGKTWQHPFFQKD	LPGSLADPRGKRNEQPFPKKLMDMLSV------SDSSVITWLPAGTAFTVVNPSRFSSEVLPIYFRHTKLTSFQRQLNLYGF-----KRIKKGPDAGAYWHNNFVRGD	1e-09	67.8	164	108	33.33	36	61	51	2	11	47.22	0/2	ML1TGKS1TAQDAPQRIGHKSRKNSEYQTP2YK2FM1LMMLESHVA-T-G-E-G-G-1ADGS2VIST2APGA2TA1CT1HVDNHPAS2ASAS1FV2TIHY1GR1HTNKFLRT2DQ4FLWY2X-V-L-S-P-RKHR1NKNKKGSPFDGA1KATY1QHHNPN1FVQRKG1	/NCGR_SEQ_ID=MMETSP1319-20130603|34472 /TAXON_ID=172717 /ORGANISM="Bolidomonas pacifica, Strain RCC208" /LENGTH=1362	28	28
MRM1	CAMNT_0043133519	84	191	538	248	MPTKLTQAQIHSKSYTFPYKLFDLMEHATGEGGSAGSVVSWLAGGTTFCVHDHARFAAEFLPTHFGHHNFRSFDRQLNFWGFXVLSPRHINNKSFGGKTWQHPFFQKD	LPGSLADPRGKRNEQPFPKKLMDMLSV------SDSSVITWLPAGTAFTVVNPSRFSSEVLPIYFRHTKLTSFQRQLNLYGF-----KRIKKGPDAGAYWHNNFVRGD	1e-09	67.8	164	108	33.33	36	61	51	2	11	47.22	0/-1	ML1TGKS1TAQDAPQRIGHKSRKNSEYQTP2YK2FM1LMMLESHVA-T-G-E-G-G-1ADGS2VIST2APGA2TA1CT1HVDNHPAS2ASAS1FV2TIHY1GR1HTNKFLRT2DQ4FLWY2X-V-L-S-P-RKHR1NKNKKGSPFDGA1KATY1QHHNPN1FVQRKG1	/NCGR_SEQ_ID=MMETSP1320-20131121|41748 /TAXON_ID=91990 /ORGANISM="Bolidomonas sp., Strain RCC2347" /LENGTH=1399	28	28
MRM1	CAMNT_0050191129	82	201	2832	2482	SPMPTKLTQAQIHSKSY----TFPYKLFDLMEHATGEGGSAGSVVSWLAGGTTFCVHDHARFAAEFLPTHFGHHNFRSFDRQLNFWGFXVLSPRHINNKSFGGKTWQHPFFQKDRRHLLGLVVR	SPSPRAPTATKTNSKSVCSTDTFPVKTHHLIVHLDKHNPG---IAAFSADGSSFEVYDQVTFSQQYLPQYFKHSNWGSFVRQLNLYGFT--SSRSMDKSDV--QVWRHDYFHRDKRESVGKIKR	1e-09	68.6	166	124	33.06	41	72	65	4	11	52.42	0/-3	2MS1TRKALP1QAATQKITHN3YV-C-S-T-D3YV1LTFHDH1MIEV1ALTDGKEHGNGPSGA-G-S-VIVASAWFLS1GD1TSTS1CE1HY1HQAVRT1ASAQEQFY2TQHY1GK1HS1FWRG2DV4FLWY2XTV-L-1PS1HSIMNDNKKSSDFVG-G-KQTV1QR1PDFY1QHKR1RK1HELSLV1LKVIVK1	/NCGR_SEQ_ID=MMETSP1414-20130829|54570 /ASSEMBLY_ACC=CAM_ASM_000914 /TAXON_ID=67004 /ORGANISM="Thalassiosira weissflogii, Strain CCMP1010" /LENGTH=2912	31	31
MRM1	CAMNT_0050191129	114	201	2316	2065	EGGSAGSVVSWLAGGTTFCVHDHARFAAEFLPTHFGHHNFRSFDRQLNFWGFXVLSPRHINNKSFGGKTWQHPFFQKDRRHLLGLVVR	ELSEGGSSAAFSADGSSFEVYDQTTFSQQYLPQYFKHSNWGSFVRQLNLYGFT--SSRSRDNSDV--QVWRHDCFHRDKKESVGKIKR	3e-07	61.2	147	88	35.23	31	53	50	2	4	56.82	0/-3	1GLGSSEAG2VSVASAWFLS1GD1TSTS1CE1HY1HQATRT1ASAQEQFY2TQHY1GK1HS1FWRG2DV4FLWY2XTV-L-1PS1HSIRND1KSSDFVG-G-KQTV1QR1PDFC1QHKR1RKRKHELSLV1LKVIVK1	/NCGR_SEQ_ID=MMETSP1414-20130829|54570 /ASSEMBLY_ACC=CAM_ASM_000914 /TAXON_ID=67004 /ORGANISM="Thalassiosira weissflogii, Strain CCMP1010" /LENGTH=2912	31	23
MRM1	CAMNT_0023116037	99	210	1661	1359	TFPYKLFDLMEHATGEGGSAGSVVSWLAGGTTFCVHDHARFAAEFLPTHFGHHNFRSFDRQLNFWGFXVLSPRHINNKSFGGKT--WQHPFFQKDRRHLLGLVVRKTVSKSSPG	TFPQRLMELLDDARND-----DIIGWLPHGRGFLIYQKRRFAADIMPKYFKQSKFTSFTRKLNRWGFTRI--------SRGPETGAYYHPYFRRGNLRLCLQMTCQSLTSKSPG	1e-09	68.6	166	114	30.7	35	64	59	3	15	51.75	0/-1	3YQKR1FMDE1MLEDHD1TRGNEDG-G-S-A-G-SDVIVISG2APGH1TRTG1CLVIHYDQHKAR4EDFILM1TKHY1GKHQHSNK1RT2DT1QK2FR3XTVRLIS-P-R-H-I-N-N-K-1FR1GPKE1-G-AWYQY2FY1QRKRDGRNRLHR1LCGLLQVMVTRCKQTSVLSTKSSK3	/NCGR_SEQ_ID=MMETSP1070-20121207|9843 /TAXON_ID=265543 /ORGANISM="Minutocellus polymorphus, Strain NH13" /LENGTH=2369	29	29
MRM1	CAMNT_0023134421	99	210	1672	1370	TFPYKLFDLMEHATGEGGSAGSVVSWLAGGTTFCVHDHARFAAEFLPTHFGHHNFRSFDRQLNFWGFXVLSPRHINNKSFGGKT--WQHPFFQKDRRHLLGLVVRKTVSKSSPG	TFPQRLMELLDDARND-----DIIGWLPHGRGFLIYQKRRFAADIMPKYFKQSKFTSFTRKLNRWGFTRI--------SRGPETGAYYHPYFRRGNLRLCLQMTCQSLTSKSPG	1e-09	68.6	166	114	30.7	35	64	59	3	15	51.75	0/-1	3YQKR1FMDE1MLEDHD1TRGNEDG-G-S-A-G-SDVIVISG2APGH1TRTG1CLVIHYDQHKAR4EDFILM1TKHY1GKHQHSNK1RT2DT1QK2FR3XTVRLIS-P-R-H-I-N-N-K-1FR1GPKE1-G-AWYQY2FY1QRKRDGRNRLHR1LCGLLQVMVTRCKQTSVLSTKSSK3	/NCGR_SEQ_ID=MMETSP1070-20121207|19035 /TAXON_ID=265543 /ORGANISM="Minutocellus polymorphus, Strain NH13" /LENGTH=2380	29	29
MRM1	CAMNT_0047356271	100	208	104	415	FPYKLFDLME--HATGEGGSAGSVVSWLAGGTTFCVHDHARFAAEFLPTHFGHHNFRSFDRQLNFWGFXVLSPRHINNKSFGGKTWQHPFFQKDRRHLLGLVVRKTVSKSS	FPHKLHSMLEIESARMETCALGSV-QWEKHGFTFRILDANRFETETIPKYFKHTKYTSFQRQLNLYGFRRLS------KGEDQGSYFHPKFQRNRKDLLYEIRRLPVKSSS	1e-09	68.2	165	111	38.74	43	59	58	3	9	52.25	0/2	2YH2FHDSLMML1-I-EHS1TRGM1GTGCSAAL3V-SQ1LEAKGH1TF2CRVIHL1HAAN2AEAT1FTLI1TKHY1GK1HTNKFYRT2DQ4FLWY2XRVR2P-R-H-I-N-N-1SGFEGDGQKGTSWYQF2FK2KRDN1RKHD2GYLEVIVR1KLTP1SKKS2	/NCGR_SEQ_ID=MMETSP0812-20130820|9012 /ASSEMBLY_ACC=CAM_ASM_000668 /TAXON_ID=98059 /ORGANISM="Dinobryon sp., Strain UTEXLB2267" /LENGTH=1445	28	28
MRM1	CAMNT_0020412145	100	202	716	423	FPYKLFDLMEHATGEGGSAGSVVSWLAGGTTFCVHDHARFAAEFLPTHFGHHN-FRSFDRQLNFWGFXVLSPRHINNKSFGGKTWQHPFFQKDRRHLLGLVVRK	FPFKMYDVLEDAEREG--FHDIVSWLPGGTAFKIHSRAAFENIVMPRYFPNMNSYKSFRRQLNLYG--IYQDRTLQN--CADNAYSHELFVRGHRYLCDFMERR	1e-09	67.4	163	104	34.62	36	61	56	4	7	53.85	0/-1	2YF1LMFY1LVML1HD1TEGR2G-S-AFGHSDVI4AP3TA1CKVI1DSHR1RA1AEANEIFVLM1TRHY1GPHNHM1-SFYRK2DR4FLWY1F-X-VILYSQPD1HTILNQ1K-S-FCGAGDKNTAWYQS1PEFL1QVKRDGRH1HY1LCGDLFVMVE1KR	/NCGR_SEQ_ID=MMETSP0744-20121128|14057 /TAXON_ID=913974 /ORGANISM="Nitzschia punctata, Strain CCMP561" /LENGTH=959	27	27
MRM1	CAMNT_0010454967	100	205	362	664	FPYKLFDLMEHATGEGGSAGSVVSWLAGGTTFCVHDHARFAAEFLPTHFGHHNFRSFDRQLNFWGFXVLSPRHINNKSFGGKTWQHPFFQKDRRHLLGLVVR-KTVS	FPWRLHEMLEEI--EEKRLNWIVSWTPDGKAFQVHSPEQFTATIVPMYFRHKRYKSFQRQLYLYGFRSM---QVNSAAKAGAYF-HPLFVKDNRALCRHIVRPKAVS	1e-09	67.8	164	107	35.51	38	62	56	4	7	52.34	0/2	2YWKR1FHDELMML1HEAIT-G-1GEGKSRALGNSWVI3LTAPGD1TKTA1CQ2DSHPAERQ1AT1ETFILV1TMHY1GR1HKNRFYRK2DQ3NYFLWY2XRVSLMS-P-R-HQIV1NSKASAFKGA1KATYWFQ-2FL1QV2RN1HA1LCGRLHVI2-P1TA2	/NCGR_SEQ_ID=MMETSP0116_2-20130129|1832 /TAXON_ID=400756 /ORGANISM="Durinskia baltica, Strain CSIRO CS-38" /LENGTH=1349	28	28
MRM1	CAMNT_0024611941	100	201	156	455	FPYKLFDLMEHATGEGGSAGSVVSWLAGGTTFCVHDHARFAAEFLPTHFGHHNFRSFDRQLNFWGF-XVLSPRHINNKSFGGKTW---QHPFFQKDRRHLLGLVVR	FLRKTFSMIDSAPQD------IACWSEGGDTFLVKDPKRFADETIPKFFKHNNFSSFVRQLNFYGFRKVKSELLLGVPTDENKQWWEFRHPLFQRGKPSLLSEIKR	1e-09	68.2	165	106	37.74	40	56	54	3	10	50.94	0/3	1PLYR1LT1DSLMMIEDHS1TPGQEDG-G-S-A-G-S-VIVASC1LSAE2TD2CL1HK1HPAK3AD1FTLI1TKHF1GK1HN2RS2DV5WY2-RXK1LK1PERLHLILNGNVKPSTFDGEGN1TQ1-W-E-FQR2FL2KRDGRKRPHS2GSLEVIVK1	/NCGR_SEQ_ID=MMETSP1167-20130531|23837 /TAXON_ID=2988 /ORGANISM="Mallomonas Sp, Strain CCMP3275" /LENGTH=1487	27	27
MRM1	CAMNT_0008188701	100	203	2657	2349	FPYKLFDLMEHATGEGGSAGSVVSWLAGGTTFCVHDHARFAAEFLPTHFGHHNFRSFDRQLNFWGFXVLSPRHINNKSFGGKTWQH-----PFFQKDRRHLLGLVVRKT	FLKKTYRMLESSPPE------IAAWTSDGEMFVVKDPDRFASQIIPQYFDHNKFSSFARQLNFYGFRKMQSKPIRNSDFDANTAKHVTFYNEHFKRGRHDLLKKIQRST	1e-09	68.6	166	109	33.03	36	62	55	2	11	50.46	0/-3	1PLYK1LTFYDRLMML1HSASTPGP1G-G-S-A-G-S-VIVASA1LTASGD1TETM1CV1HK1HPAD3ASEQFILI1TQHY1GD1HNNK1RS2DA5WY2XRVKLMSQPSRKHP1NR1KSSD1GDGAKN1WAQK1-V-T-F-Y-NPEFH1QKKRDG1RHHD2GKLKVIVQ1KS1	/NCGR_SEQ_ID=MMETSP0141_2-20121125|3636 /TAXON_ID=44445 /ORGANISM="Pseudo-nitzschia australis, Strain 10249 10 AB" /LENGTH=3064	27	27
MRM1	CAMNT_0027300967	77	196	1784	1446	TTENPSPMPTKLTQAQIHSKSYTFPYKLFDLMEHATGEGGSAGSVVSWLAGGTTFCVHDHARFAAEFLPTHFGHHNFRSFDRQLNFWGFXVLSPRHINNKSFGGKTWQHPFFQKDRRHLL	TIRNNKQMKEPTTNGGIMLMADTFPSKAYLLLTHLSQNDPK---VSSFSSDGLSFEIYDQSVFASKYLPQYFKHSNYGSFVRQLNLYGFT--SSRLKQN--IDVVVWTHELFQRDRKELL	1e-09	68.2	165	120	35	42	71	60	3	7	50	0/-2	1TIER1PNSKPQ1PKTEKPLT1QNAGQG1HMSLKMSAYD3YS1LAFYDL1MLET1ALTSGQENGDGPSKA-G-S-1VS1WFLSASGD1TLTS1CEVIHY1HQASRV2ASEKFY2TQHY1GK1HS1FYRG2DV4FLWY2XTV-L-1PS1HLIKNQ1K-S-FIGDGVKVTV1QT1PEFL2KR2RKHE2	/NCGR_SEQ_ID=MMETSP0404_2-20130426|1146 /TAXON_ID=49265 /ORGANISM="Thalassiosira rotula, Strain CCMP3096" /LENGTH=1881	31	31
MRM1	CAMNT_0023140843	99	210	709	1011	TFPYKLFDLMEHATGEGGSAGSVVSWLAGGTTFCVHDHARFAAEFLPTHFGHHNFRSFDRQLNFWGFXVLSPRHINNKSFGGKT--WQHPFFQKDRRHLLGLVVRKTVSKSSPG	TFPQRLMELLDDARND-----DIIGWLPHGRGFLIYQKRRFAADIMPKYFKQSKFTSFTRKLNRWGFTRI--------SRGPETGAYYHPYFRRGNLRLCLQMTCQSLTSKSPG	1e-09	68.6	166	114	30.7	35	64	59	3	15	51.75	0/1	3YQKR1FMDE1MLEDHD1TRGNEDG-G-S-A-G-SDVIVISG2APGH1TRTG1CLVIHYDQHKAR4EDFILM1TKHY1GKHQHSNK1RT2DT1QK2FR3XTVRLIS-P-R-H-I-N-N-K-1FR1GPKE1-G-AWYQY2FY1QRKRDGRNRLHR1LCGLLQVMVTRCKQTSVLSTKSSK3	/NCGR_SEQ_ID=MMETSP1070-20121207|22246 /TAXON_ID=265543 /ORGANISM="Minutocellus polymorphus, Strain NH13" /LENGTH=2606	29	29
MRM1	CAMNT_0050058029	82	201	73	423	SPMPTKLTQAQIHSKSY----TFPYKLFDLMEHATGEGGSAGSVVSWLAGGTTFCVHDHARFAAEFLPTHFGHHNFRSFDRQLNFWGFXVLSPRHINNKSFGGKTWQHPFFQKDRRHLLGLVVR	SPSPRAPTATKTNSKSVCSTDTFPVKTHHLIVHLDKHNPG---IAAFSADGSSFEVYDQVTFSQQYLPQYFKHSNWGSFVRQLNLYGFT--SSRSMDKSDV--QVWRHDYFHRDKRESVGKIKR	1e-09	68.6	166	124	33.06	41	72	65	4	11	52.42	0/1	2MS1TRKALP1QAATQKITHN3YV-C-S-T-D3YV1LTFHDH1MIEV1ALTDGKEHGNGPSGA-G-S-VIVASAWFLS1GD1TSTS1CE1HY1HQAVRT1ASAQEQFY2TQHY1GK1HS1FWRG2DV4FLWY2XTV-L-1PS1HSIMNDNKKSSDFVG-G-KQTV1QR1PDFY1QHKR1RK1HELSLV1LKVIVK1	/NCGR_SEQ_ID=MMETSP1411-20130829|5025 /ASSEMBLY_ACC=CAM_ASM_000911 /TAXON_ID=67004 /ORGANISM="Thalassiosira weissflogii, Strain CCMP1010" /LENGTH=2517	31	31
MRM1	CAMNT_0050451183	100	204	791	498	FPYKLFDLMEHATGEGGSAGSVVSWLAGGTTFCVHDHARFAAEFLPTHFGHHNFRSFDRQLNFWGFXVLSPRHINNKSFGGK---TWQHPFFQKDRRHLLGLVVRKTV	FPLKLFNMLEIASELGFHQS--LSWTPDGKSFVILNREKFMCQMVPLFFKQTKFRSFTRQLNIWGF--------EPTTFGYQYDGVWRHKYFIRDKPELLKCMERVRV	2e-09	67	162	108	33.33	36	59	54	3	13	50	0/-3	2YL3DNLMML1HI1TSGEEL1GFSHAQGSS-V-VL2LTAPGD1TKTS1CVVIHLDNHRAERK1AMACEQFMLV1TLHF1GKHQHTNK4DT4FI3X-V-L-S-P-R-H-I-NENPKTST2GYKQ-Y-D-GTV1QR1PKFY1QIKR1RKRPHE2GKLCVMVE1KVTR1	/NCGR_SEQ_ID=MMETSP1422-20130829|904 /ASSEMBLY_ACC=CAM_ASM_000908 /TAXON_ID=67004 /ORGANISM="Thalassiosira weissflogii, Strain CCMP1010" /LENGTH=964	27	27
MRM1	CAMNT_0039472745	94	201	85	372	HSKSYTFPYKLFDLMEHATGEGGSAGSVVSWLAGGTTFCVHDHARFAAEFLPTHFGHHNFRSFDRQLNFWGFXVLSPRHINNKSFGGKTWQHPFFQKDRRHLLGLVVR	NSRTPAFPNKLYHILL------TEPESLICWAEHGLCFFVVSQERFVEDVLPTHFKQKKFSSFKRQLNFYGFRCLT------KGADQGGFFHPFFRKGQPHLLPKVVR	2e-09	67.8	164	108	37.04	40	56	54	2	12	50	0/1	HN1KRSTYPTA2YN2FYDHLIMLELH-A-T-G-E-G-GTSEAPGE1VLVISC1LAAEGH1TLTC1CF1HVDSHQAE2AVAEEDFV5GKHQHKNK1RS2DK5WY2XRVC1STP-R-H-I-N-N-1SGFAGDGQKGTGWFQF4QR1DGRQRP3GPLK3	/NCGR_SEQ_ID=MMETSP0294-20121125|3263 /TAXON_ID=39354 /ORGANISM="Heterosigma akashiwo, Strain CCMP2393" /LENGTH=1489	28	28
MRM1	CAMNT_0020441283	100	202	722	429	FPYKLFDLMEHATGEGGSAGSVVSWLAGGTTFCVHDHARFAAEFLPTHFGHHN-FRSFDRQLNFWGFXVLSPRHINNKSFGGKTWQHPFFQKDRRHLLGLVVRK	FPFKMYDVLEDAEREG--FHDIVSWLPGGTAFKIHSRAAFENIVMPRYFPNMNSYKSFRRQLNLYG--IYQDRTLQN--CADNAYSHELFVRGHRYLCDFMERR	2e-09	67.4	163	104	34.62	36	61	56	4	7	53.85	0/-2	2YF1LMFY1LVML1HD1TEGR2G-S-AFGHSDVI4AP3TA1CKVI1DSHR1RA1AEANEIFVLM1TRHY1GPHNHM1-SFYRK2DR4FLWY1F-X-VILYSQPD1HTILNQ1K-S-FCGAGDKNTAWYQS1PEFL1QVKRDGRH1HY1LCGDLFVMVE1KR	/NCGR_SEQ_ID=MMETSP0745-20121128|3852 /TAXON_ID=913974 /ORGANISM="Nitzschia punctata, Strain CCMP561" /LENGTH=978	27	27
# BLAST processed 1 queries

## Sheet: sequenceserver-full_tsv_report 
# TBLASTN 2.2.30+
# Query: MRM1
# Database: /opt/blastdb/mmetsp/CAM_P_0001000.nt.fa
# Fields: query id	query gi	query acc.	subject id	subject ids	subject gi	subject gis	subject acc.	subject accs.	q. start	q. end	s. start	s. end	query seq	subject seq	evalue	bit score	score	alignment length	% identity	identical	mismatches	positives	gap opens	gaps	% positives	query/sbjct frames	query frame	BTOP	subject tax ids	subject sci names	subject com names	subject blast names	subject super kingdoms	subject title	subject titles	subject strand	% query coverage per subject	% query coverage per hsp
# 528 hits found
MRM1	0	MRM1	CAMNT_0013145689	CAMNT_0013145689	0	0	CAMNT_0013145689	CAMNT_0013145689	90	206	918	1295	QAQIHSKSYTFPYKLFDLMEHATGEGGSAG---------SVVSWLAGGTTFCVHDHARFAAEFLPTHFGHHNFRSFDRQLNFWGFXVLSPRHINNKSFGGKTWQHPFFQKDRRHLLGLVVRKTVSK	QAQIHSKSYTFPHKLFDLMEDNAASDGNGNGNGNGNGHTSIVSWSADGTTFCVHNHARFAAEFLPTYFGHHQFRSFDRQLNFWGFEVISPRNINNKSFGGKAWKHPFFQRGKRHLLQRVTRKLVIK	1e-48	184	468	126	69.84	88	29	98	1	9	77.78	0/3	0	12YH7HDANTAGAESGD1SNAGGN-G-N-G-N-G-N-G-H-T1VI3LS1GD7DN11HY4NQ13XE1LI3HN9TA1QK5KRDGRK4GQLR1VT2TL1SI1	N/A	N/A	N/A	N/A	N/A	/NCGR_SEQ_ID=MMETSP1061-20121228|76412 /TAXON_ID=37318 /ORGANISM="Pseudo-nitzschia pungens, Strain cf. pungens" /LENGTH=2634	/NCGR_SEQ_ID=MMETSP1061-20121228|76412 /TAXON_ID=37318 /ORGANISM="Pseudo-nitzschia pungens, Strain cf. pungens" /LENGTH=2634	N/A	31	31
MRM1	0	MRM1	CAMNT_0011170057	CAMNT_0011170057	0	0	CAMNT_0011170057	CAMNT_0011170057	88	202	306	644	LTQAQIHSKSYTFPYKLFDLMEHATGEGGSAGSVVSWLAGGTTFCVHDHARFAAEFLPTHFGHHNFRSFDRQLNFWGFXVLSPRHINNKSFGGKTWQHPFFQKDRRHLLGLVVRK	IPQSQVHSKKYPFPHKLYDLLTNANESGNT--DIVSWSSDGTVFVVHDHARFASEFLPTYFGHSLFRSFDRQLNYWEFEKVSPKKISNRSFGGKSWKHPFFQKDRRDLLKNVLRK	2e-43	167	422	115	61.74	71	42	91	1	2	79.13	0/3	0	LITP1AS1IV3SK1TP2YH2FY2MLETHN1TNGEES1GNSTA-G-SDVI3LSASGD2TV1CV8AS5HY3HSNL9FY1GE1XEVKLV2RKHK1NS1KR5TS1QK9HD2GKLN1VL2	N/A	N/A	N/A	N/A	N/A	/NCGR_SEQ_ID=MMETSP0733-20121128|36489 /TAXON_ID=186038 /ORGANISM="Fragilariopsis kerguelensis, Strain L26-C5" /LENGTH=1527	/NCGR_SEQ_ID=MMETSP0733-20121128|36489 /TAXON_ID=186038 /ORGANISM="Fragilariopsis kerguelensis, Strain L26-C5" /LENGTH=1527	N/A	30	30
MRM1	0	MRM1	CAMNT_0042638377	CAMNT_0042638377	0	0	CAMNT_0042638377	CAMNT_0042638377	91	202	690	1022	AQIHSKSYTFPYKLFDLMEHATGEGGSAGSVVSWLAGGTTFCVHDHARFAAEFLPTHFGHHNFRSFDRQLNFWGFXVLSPRHINNKSFGGKTWQHPFFQKDRRHLLGLVVRK	SEIHSKKYPFPNKLYDLLSKASIDKRSS-KVVSWSSNGMAFVIHYHARFAAEFLPTYFGHTQLRSFDRQLNYWGFELVSPRNINNTSFGGKSWKHPFFQKDRRDLLKRVARK	1e-40	160	406	112	63.39	71	40	87	1	1	77.68	0/3	0	ASQE4SK1TP2YN2FY2MLESHK1TSGIEDGKGR1ASG-SK4LSASGN1TMTA1CVVI1DY11HY3HTNQFL8FY3XEVLLV3HN3KT5TS1QK9HD2GKLR1VA2	N/A	N/A	N/A	N/A	N/A	/NCGR_SEQ_ID=MMETSP1423-20130617|14890 /TAXON_ID=476441 /ORGANISM="Pseudo-nitzschia heimii, Strain UNC1101" /LENGTH=1943	/NCGR_SEQ_ID=MMETSP1423-20130617|14890 /TAXON_ID=476441 /ORGANISM="Pseudo-nitzschia heimii, Strain UNC1101" /LENGTH=1943	N/A	29	29
MRM1	0	MRM1	CAMNT_0011396591	CAMNT_0011396591	0	0	CAMNT_0011396591	CAMNT_0011396591	93	209	639	295	IHSKSYTFPYKLFDLMEHATGEGGSAGSVVSWLAGGTTFCVHDHARFAAEFLPTHFGHHNFRSFDRQLNFWGFXVLSPRHINNKSFGGKTWQHPFFQKDRRHLLGLVVRKTVSKSSP	VHSKKYTFRDKLFDLLLDATSSGNTE--VISWSSNGSVFVIHDHARFASEFLPTYFGHNKMRSLDRQLHYWSFETVSPTSINNRSFGGKSWKHPFFQRDRRDLLELITRKKKKSKDP	4e-39	154	388	117	57.26	67	48	85	1	2	72.65	0/-2	0	IV3SK3PRYD5MLELHD2GSES1GNSTAEG-S-1VI2LSASGN1TSTV1CVVI7AS5HY3HNNKFM2FL4NHFY1GS1XEVTLV2RTHS3KR5TS1QK5KR3HD2GE1VIVT2TKVKSKKSSKSD1	N/A	N/A	N/A	N/A	N/A	/NCGR_SEQ_ID=MMETSP0735-20130129|47820 /TAXON_ID=186038 /ORGANISM="Fragilariopsis kerguelensis, Strain L26-C5" /LENGTH=1270	/NCGR_SEQ_ID=MMETSP0735-20130129|47820 /TAXON_ID=186038 /ORGANISM="Fragilariopsis kerguelensis, Strain L26-C5" /LENGTH=1270	N/A	31	31
MRM1	0	MRM1	CAMNT_0011310573	CAMNT_0011310573	0	0	CAMNT_0011310573	CAMNT_0011310573	93	209	626	970	IHSKSYTFPYKLFDLMEHATGEGGSAGSVVSWLAGGTTFCVHDHARFAAEFLPTHFGHHNFRSFDRQLNFWGFXVLSPRHINNKSFGGKTWQHPFFQKDRRHLLGLVVRKTVSKSSP	VHSKKYTFRDKLFDLLLDATSSGNTE--VISWSSNGSVFVIHDHARFASEFLPTYFGHNKMRSLDRQLHYWSFETVSPTSINNRSFGGKSWKHPFFQRDRRDLLELITRKKKKSKDP	4e-39	154	388	117	57.26	67	48	85	1	2	72.65	0/2	0	IV3SK3PRYD5MLELHD2GSES1GNSTAEG-S-1VI2LSASGN1TSTV1CVVI7AS5HY3HNNKFM2FL4NHFY1GS1XEVTLV2RTHS3KR5TS1QK5KR3HD2GE1VIVT2TKVKSKKSSKSD1	N/A	N/A	N/A	N/A	N/A	/NCGR_SEQ_ID=MMETSP0735-20130129|4811 /TAXON_ID=186038 /ORGANISM="Fragilariopsis kerguelensis, Strain L26-C5" /LENGTH=1264	/NCGR_SEQ_ID=MMETSP0735-20130129|4811 /TAXON_ID=186038 /ORGANISM="Fragilariopsis kerguelensis, Strain L26-C5" /LENGTH=1264	N/A	31	31
MRM1	0	MRM1	CAMNT_0011401629	CAMNT_0011401629	0	0	CAMNT_0011401629	CAMNT_0011401629	93	209	796	452	IHSKSYTFPYKLFDLMEHATGEGGSAGSVVSWLAGGTTFCVHDHARFAAEFLPTHFGHHNFRSFDRQLNFWGFXVLSPRHINNKSFGGKTWQHPFFQKDRRHLLGLVVRKTVSKSSP	VHSKKYTFRDKLFDLLLDATSSGNTE--VISWSSNGSVFVIHDHARFASEFLPTYFGHNKMRSLDRQLHYWSFETVSPTSINNRSFGGKSWKHPFFQRDRRDLLELITRKKKKSKDP	6e-39	153	387	117	57.26	67	48	85	1	2	72.65	0/-1	0	IV3SK3PRYD5MLELHD2GSES1GNSTAEG-S-1VI2LSASGN1TSTV1CVVI7AS5HY3HNNKFM2FL4NHFY1GS1XEVTLV2RTHS3KR5TS1QK5KR3HD2GE1VIVT2TKVKSKKSSKSD1	N/A	N/A	N/A	N/A	N/A	/NCGR_SEQ_ID=MMETSP0736-20130129|1610 /TAXON_ID=186038 /ORGANISM="Fragilariopsis kerguelensis, Strain L26-C5" /LENGTH=1288	/NCGR_SEQ_ID=MMETSP0736-20130129|1610 /TAXON_ID=186038 /ORGANISM="Fragilariopsis kerguelensis, Strain L26-C5" /LENGTH=1288	N/A	31	31
MRM1	0	MRM1	CAMNT_0011479901	CAMNT_0011479901	0	0	CAMNT_0011479901	CAMNT_0011479901	93	209	768	1112	IHSKSYTFPYKLFDLMEHATGEGGSAGSVVSWLAGGTTFCVHDHARFAAEFLPTHFGHHNFRSFDRQLNFWGFXVLSPRHINNKSFGGKTWQHPFFQKDRRHLLGLVVRKTVSKSSP	VHSKKYTFRDKLFDLLLDATSSGNTE--VISWSSNGSVFVIHDHARFASEFLPTYFGHNKMRSLDRQLHYWSFETVSPTSINNRSFGGKSWKHPFFQRDRRDLLELITRKKKKSKDP	2e-38	153	387	117	57.26	67	48	85	1	2	72.65	0/3	0	IV3SK3PRYD5MLELHD2GSES1GNSTAEG-S-1VI2LSASGN1TSTV1CVVI7AS5HY3HNNKFM2FL4NHFY1GS1XEVTLV2RTHS3KR5TS1QK5KR3HD2GE1VIVT2TKVKSKKSSKSD1	N/A	N/A	N/A	N/A	N/A	/NCGR_SEQ_ID=MMETSP0736-20130129|40746 /TAXON_ID=186038 /ORGANISM="Fragilariopsis kerguelensis, Strain L26-C5" /LENGTH=1583	/NCGR_SEQ_ID=MMETSP0736-20130129|40746 /TAXON_ID=186038 /ORGANISM="Fragilariopsis kerguelensis, Strain L26-C5" /LENGTH=1583	N/A	31	31
MRM1	0	MRM1	CAMNT_0011109137	CAMNT_0011109137	0	0	CAMNT_0011109137	CAMNT_0011109137	93	209	871	527	IHSKSYTFPYKLFDLMEHATGEGGSAGSVVSWLAGGTTFCVHDHARFAAEFLPTHFGHHNFRSFDRQLNFWGFXVLSPRHINNKSFGGKTWQHPFFQKDRRHLLGLVVRKTVSKSSP	VHSKKYTFRDKLFDLLLDATSSGNT--EVISWSSNGSVFVIHDHARFASEFLPTYFGHNKMRSLDRQLKYWSFETVSPTSINNRSFGGKSWKHPFFQKDRLDLIKLITRKKNKRKDP	2e-38	154	390	117	56.41	66	49	84	1	2	71.79	0/-3	0	IV3SK3PRYD5MLELHD2GSES1GNSTA-G-SE1VI2LSASGN1TSTV1CVVI7AS5HY3HNNKFM2FL4NKFY1GS1XEVTLV2RTHS3KR5TS1QK8RLHD1LIGK1VIVT2TKVNSKKRSKSD1	N/A	N/A	N/A	N/A	N/A	/NCGR_SEQ_ID=MMETSP0733-20121128|6029 /TAXON_ID=186038 /ORGANISM="Fragilariopsis kerguelensis, Strain L26-C5" /LENGTH=2073	/NCGR_SEQ_ID=MMETSP0733-20121128|6029 /TAXON_ID=186038 /ORGANISM="Fragilariopsis kerguelensis, Strain L26-C5" /LENGTH=2073	N/A	31	31
MRM1	0	MRM1	CAMNT_0011198349	CAMNT_0011198349	0	0	CAMNT_0011198349	CAMNT_0011198349	93	209	1092	1436	IHSKSYTFPYKLFDLMEHATGEGGSAGSVVSWLAGGTTFCVHDHARFAAEFLPTHFGHHNFRSFDRQLNFWGFXVLSPRHINNKSFGGKTWQHPFFQKDRRHLLGLVVRKTVSKSSP	VHSKKYTFRDKLFDLLLDATSSGNTE--VISWSSNGSVFVIHDHARFASEFLPTYFGHNKMRSLDRQLHYWSFETVSPTSINNRSFGGKSWKHPFFQRDRRDLLELITRKKKKSKDP	3e-38	154	388	117	57.26	67	48	85	1	2	72.65	0/3	0	IV3SK3PRYD5MLELHD2GSES1GNSTAEG-S-1VI2LSASGN1TSTV1CVVI7AS5HY3HNNKFM2FL4NHFY1GS1XEVTLV2RTHS3KR5TS1QK5KR3HD2GE1VIVT2TKVKSKKSSKSD1	N/A	N/A	N/A	N/A	N/A	/NCGR_SEQ_ID=MMETSP0733-20121128|50635 /TAXON_ID=186038 /ORGANISM="Fragilariopsis kerguelensis, Strain L26-C5" /LENGTH=1962	/NCGR_SEQ_ID=MMETSP0733-20121128|50635 /TAXON_ID=186038 /ORGANISM="Fragilariopsis kerguelensis, Strain L26-C5" /LENGTH=1962	N/A	31	31
MRM1	0	MRM1	CAMNT_0011172391	CAMNT_0011172391	0	0	CAMNT_0011172391	CAMNT_0011172391	93	209	871	527	IHSKSYTFPYKLFDLMEHATGEGGSAGSVVSWLAGGTTFCVHDHARFAAEFLPTHFGHHNFRSFDRQLNFWGFXVLSPRHINNKSFGGKTWQHPFFQKDRRHLLGLVVRKTVSKSSP	VHSKKYTFRDKLFDLLLDATSSGNTE--VISWSSNGSVFVIHDHARFASEFLPTYFGHNKMRSLDRQLHYWSFETVSPTSINNRSFGGKSWKHPFFQRDRRDLLELITRKKKKSKDP	3e-38	152	385	117	57.26	67	48	85	1	2	72.65	0/-2	0	IV3SK3PRYD5MLELHD2GSES1GNSTAEG-S-1VI2LSASGN1TSTV1CVVI7AS5HY3HNNKFM2FL4NHFY1GS1XEVTLV2RTHS3KR5TS1QK5KR3HD2GE1VIVT2TKVKSKKSSKSD1	N/A	N/A	N/A	N/A	N/A	/NCGR_SEQ_ID=MMETSP0733-20121128|37656 /TAXON_ID=186038 /ORGANISM="Fragilariopsis kerguelensis, Strain L26-C5" /LENGTH=1613	/NCGR_SEQ_ID=MMETSP0733-20121128|37656 /TAXON_ID=186038 /ORGANISM="Fragilariopsis kerguelensis, Strain L26-C5" /LENGTH=1613	N/A	31	31
MRM1	0	MRM1	CAMNT_0011263849	CAMNT_0011263849	0	0	CAMNT_0011263849	CAMNT_0011263849	93	209	1544	1888	IHSKSYTFPYKLFDLMEHATGEGGSAGSVVSWLAGGTTFCVHDHARFAAEFLPTHFGHHNFRSFDRQLNFWGFXVLSPRHINNKSFGGKTWQHPFFQKDRRHLLGLVVRKTVSKSSP	VHSKKYTFRDKLFDLLLDATSSGNTE--VISWSSNGSVFVIHDHARFASEFLPTYFGHNKMRSLDRQLHYWSFETVSPTSINNRSFGGKSWKHPFFQRDRRDLLELITRKKKKSKDP	4e-38	154	388	117	57.26	67	48	85	1	2	72.65	0/2	0	IV3SK3PRYD5MLELHD2GSES1GNSTAEG-S-1VI2LSASGN1TSTV1CVVI7AS5HY3HNNKFM2FL4NHFY1GS1XEVTLV2RTHS3KR5TS1QK5KR3HD2GE1VIVT2TKVKSKKSSKSD1	N/A	N/A	N/A	N/A	N/A	/NCGR_SEQ_ID=MMETSP0734-20130129|32379 /TAXON_ID=186038 /ORGANISM="Fragilariopsis kerguelensis, Strain L26-C5" /LENGTH=2212	/NCGR_SEQ_ID=MMETSP0734-20130129|32379 /TAXON_ID=186038 /ORGANISM="Fragilariopsis kerguelensis, Strain L26-C5" /LENGTH=2212	N/A	31	31
MRM1	0	MRM1	CAMNT_0041318195	CAMNT_0041318195	0	0	CAMNT_0041318195	CAMNT_0041318195	93	209	688	344	IHSKSYTFPYKLFDLMEHATGEGGSAGSVVSWLAGGTTFCVHDHARFAAEFLPTHFGHHNFRSFDRQLNFWGFXVLSPRHINNKSFGGKTWQHPFFQKDRRHLLGLVVRKTVSKSSP	VHSKKYTFRDKLFDLLLDATSSGNTE--VISWSSNGSVFVIHDHARFASEFLPTYFGHNKMRSLDRQLHYWSFETVSPTSINNRSFGGKSWKHPFFQRDRRDLLELITRKKKKSKDP	5e-38	154	388	117	57.26	67	48	85	1	2	72.65	0/-1	0	IV3SK3PRYD5MLELHD2GSES1GNSTAEG-S-1VI2LSASGN1TSTV1CVVI7AS5HY3HNNKFM2FL4NHFY1GS1XEVTLV2RTHS3KR5TS1QK5KR3HD2GE1VIVT2TKVKSKKSSKSD1	N/A	N/A	N/A	N/A	N/A	/NCGR_SEQ_ID=MMETSP0908-20130614|114607 /TAXON_ID=186038 /ORGANISM="Fragilariopsis kerguelensis, Strain L2-C3" /LENGTH=2335	/NCGR_SEQ_ID=MMETSP0908-20130614|114607 /TAXON_ID=186038 /ORGANISM="Fragilariopsis kerguelensis, Strain L2-C3" /LENGTH=2335	N/A	31	31
MRM1	0	MRM1	CAMNT_0041257437	CAMNT_0041257437	0	0	CAMNT_0041257437	CAMNT_0041257437	93	209	1688	2032	IHSKSYTFPYKLFDLMEHATGEGGSAGSVVSWLAGGTTFCVHDHARFAAEFLPTHFGHHNFRSFDRQLNFWGFXVLSPRHINNKSFGGKTWQHPFFQKDRRHLLGLVVRKTVSKSSP	VHSKKYTFRDKLFDLLLDATSSGNTE--VISWSSNGSVFVIHDHARFASEFLPTYFGHNKMRSLDRQLHYWSFETVSPTSINNRSFGGKSWKHPFFQRDRRDLLELITRKKKKSKDP	6e-38	154	388	117	57.26	67	48	85	1	2	72.65	0/2	0	IV3SK3PRYD5MLELHD2GSES1GNSTAEG-S-1VI2LSASGN1TSTV1CVVI7AS5HY3HNNKFM2FL4NHFY1GS1XEVTLV2RTHS3KR5TS1QK5KR3HD2GE1VIVT2TKVKSKKSSKSD1	N/A	N/A	N/A	N/A	N/A	/NCGR_SEQ_ID=MMETSP0907-20130614|130343 /TAXON_ID=186038 /ORGANISM="Fragilariopsis kerguelensis, Strain L2-C3" /LENGTH=2399	/NCGR_SEQ_ID=MMETSP0907-20130614|130343 /TAXON_ID=186038 /ORGANISM="Fragilariopsis kerguelensis, Strain L2-C3" /LENGTH=2399	N/A	31	31
MRM1	0	MRM1	CAMNT_0011295941	CAMNT_0011295941	0	0	CAMNT_0011295941	CAMNT_0011295941	93	209	795	451	IHSKSYTFPYKLFDLMEHATGEGGSAGSVVSWLAGGTTFCVHDHARFAAEFLPTHFGHHNFRSFDRQLNFWGFXVLSPRHINNKSFGGKTWQHPFFQKDRRHLLGLVVRKTVSKSSP	VHSKKYTFRDKLFDLLLDATSSGNTE--VISWSSNGSVFVIHDHARFASEFLPTYFGHNKMRSLDRQLHYWSFETVSPTSINNRSFGGKSWKHPFFQRDRRDLLELITRKKKKSKDP	8e-38	153	387	117	57.26	67	48	85	1	2	72.65	0/-1	0	IV3SK3PRYD5MLELHD2GSES1GNSTAEG-S-1VI2LSASGN1TSTV1CVVI7AS5HY3HNNKFM2FL4NHFY1GS1XEVTLV2RTHS3KR5TS1QK5KR3HD2GE1VIVT2TKVKSKKSSKSD1	N/A	N/A	N/A	N/A	N/A	/NCGR_SEQ_ID=MMETSP0734-20130129|48425 /TAXON_ID=186038 /ORGANISM="Fragilariopsis kerguelensis, Strain L26-C5" /LENGTH=2334	/NCGR_SEQ_ID=MMETSP0734-20130129|48425 /TAXON_ID=186038 /ORGANISM="Fragilariopsis kerguelensis, Strain L26-C5" /LENGTH=2334	N/A	31	31
MRM1	0	MRM1	CAMNT_0011219949	CAMNT_0011219949	0	0	CAMNT_0011219949	CAMNT_0011219949	93	209	1500	1844	IHSKSYTFPYKLFDLMEHATGEGGSAGSVVSWLAGGTTFCVHDHARFAAEFLPTHFGHHNFRSFDRQLNFWGFXVLSPRHINNKSFGGKTWQHPFFQKDRRHLLGLVVRKTVSKSSP	VHSKKYTFRDKLFDLLLDATSSGNTE--VISWSSNGSVFVIHDHARFASEFLPTYFGHNKMRSLDRQLHYWSFETVSPTSINNRSFGGKSWKHPFFQRDRRDLLELITRKKKKSKDP	1e-37	153	386	117	57.26	67	48	85	1	2	72.65	0/3	0	IV3SK3PRYD5MLELHD2GSES1GNSTAEG-S-1VI2LSASGN1TSTV1CVVI7AS5HY3HNNKFM2FL4NHFY1GS1XEVTLV2RTHS3KR5TS1QK5KR3HD2GE1VIVT2TKVKSKKSSKSD1	N/A	N/A	N/A	N/A	N/A	/NCGR_SEQ_ID=MMETSP0734-20130129|10429 /TAXON_ID=186038 /ORGANISM="Fragilariopsis kerguelensis, Strain L26-C5" /LENGTH=2294	/NCGR_SEQ_ID=MMETSP0734-20130129|10429 /TAXON_ID=186038 /ORGANISM="Fragilariopsis kerguelensis, Strain L26-C5" /LENGTH=2294	N/A	31	31
MRM1	0	MRM1	CAMNT_0041369173	CAMNT_0041369173	0	0	CAMNT_0041369173	CAMNT_0041369173	93	209	2116	1772	IHSKSYTFPYKLFDLMEHATGEGGSAGSVVSWLAGGTTFCVHDHARFAAEFLPTHFGHHNFRSFDRQLNFWGFXVLSPRHINNKSFGGKTWQHPFFQKDRRHLLGLVVRKTVSKSSP	VHSKKYTFRDKLFDLLLDATSSGNTE--VISWSSNGSVFVIHDHARFASEFLPTYFGHNKMRSLDRQLHYWSFETVSPTSINNRSFGGKSWKHPFFQRDRRDLLELITRKKKKSKDP	1e-37	154	388	117	57.26	67	48	85	1	2	72.65	0/-1	0	IV3SK3PRYD5MLELHD2GSES1GNSTAEG-S-1VI2LSASGN1TSTV1CVVI7AS5HY3HNNKFM2FL4NHFY1GS1XEVTLV2RTHS3KR5TS1QK5KR3HD2GE1VIVT2TKVKSKKSSKSD1	N/A	N/A	N/A	N/A	N/A	/NCGR_SEQ_ID=MMETSP0909-20121228|89910 /TAXON_ID=186038 /ORGANISM="Fragilariopsis kerguelensis, Strain L2-C3" /LENGTH=2953	/NCGR_SEQ_ID=MMETSP0909-20121228|89910 /TAXON_ID=186038 /ORGANISM="Fragilariopsis kerguelensis, Strain L2-C3" /LENGTH=2953	N/A	31	31
MRM1	0	MRM1	CAMNT_0011298637	CAMNT_0011298637	0	0	CAMNT_0011298637	CAMNT_0011298637	93	209	1541	1885	IHSKSYTFPYKLFDLMEHATGEGGSAGSVVSWLAGGTTFCVHDHARFAAEFLPTHFGHHNFRSFDRQLNFWGFXVLSPRHINNKSFGGKTWQHPFFQKDRRHLLGLVVRKTVSKSSP	VHSKKYTFRDKLFDLLLDATSSGNTE--VISWSSNGSVFVIHDHARFASEFLPTYFGHNKMRSLDRQLHYWSFETVSPTSINNRSFGGKSWKHPFFQRDRRDLLELITRKKKKSKDP	1e-37	153	386	117	57.26	67	48	85	1	2	72.65	0/2	0	IV3SK3PRYD5MLELHD2GSES1GNSTAEG-S-1VI2LSASGN1TSTV1CVVI7AS5HY3HNNKFM2FL4NHFY1GS1XEVTLV2RTHS3KR5TS1QK5KR3HD2GE1VIVT2TKVKSKKSSKSD1	N/A	N/A	N/A	N/A	N/A	/NCGR_SEQ_ID=MMETSP0734-20130129|49773 /TAXON_ID=186038 /ORGANISM="Fragilariopsis kerguelensis, Strain L26-C5" /LENGTH=2335	/NCGR_SEQ_ID=MMETSP0734-20130129|49773 /TAXON_ID=186038 /ORGANISM="Fragilariopsis kerguelensis, Strain L26-C5" /LENGTH=2335	N/A	31	31
MRM1	0	MRM1	CAMNT_0041178663	CAMNT_0041178663	0	0	CAMNT_0041178663	CAMNT_0041178663	93	209	1969	1625	IHSKSYTFPYKLFDLMEHATGEGGSAGSVVSWLAGGTTFCVHDHARFAAEFLPTHFGHHNFRSFDRQLNFWGFXVLSPRHINNKSFGGKTWQHPFFQKDRRHLLGLVVRKTVSKSSP	VHSKKYTFRDKLFDLLLDATSSGNTE--VISWSSNGSVFVIHDHARFASEFLPTYFGHNKMRSLDRQLHYWSFETVSPTSINNRSFGGKSWKHPFFQRDRRDLLELITRKKKKSKDP	1e-37	154	388	117	57.26	67	48	85	1	2	72.65	0/-3	0	IV3SK3PRYD5MLELHD2GSES1GNSTAEG-S-1VI2LSASGN1TSTV1CVVI7AS5HY3HNNKFM2FL4NHFY1GS1XEVTLV2RTHS3KR5TS1QK5KR3HD2GE1VIVT2TKVKSKKSSKSD1	N/A	N/A	N/A	N/A	N/A	/NCGR_SEQ_ID=MMETSP0906-20121228|118500 /TAXON_ID=186038 /ORGANISM="Fragilariopsis kerguelensis, Strain L2-C3" /LENGTH=3072	/NCGR_SEQ_ID=MMETSP0906-20121228|118500 /TAXON_ID=186038 /ORGANISM="Fragilariopsis kerguelensis, Strain L2-C3" /LENGTH=3072	N/A	31	31
MRM1	0	MRM1	CAMNT_0011132751	CAMNT_0011132751	0	0	CAMNT_0011132751	CAMNT_0011132751	126	202	1030	800	AGGTTFCVHDHARFAAEFLPTHFGHHNFRSFDRQLNFWGFXVLSPRHINNKSFGGKTWQHPFFQKDRRHLLGLVVRK	SDGTVFVVHDHARFASEFLPTYFGHSLFRSFDRQLNYWEFEKVSPKKISNRSFGGKSWKHPFFQKDRRDLLKNVLRK	2e-33	129	323	77	70.13	54	23	65	0	0	84.42	0/-3	0	ASGD2TV1CV8AS5HY3HSNL9FY1GE1XEVKLV2RKHK1NS1KR5TS1QK9HD2GKLN1VL2	N/A	N/A	N/A	N/A	N/A	/NCGR_SEQ_ID=MMETSP0733-20121128|17836 /TAXON_ID=186038 /ORGANISM="Fragilariopsis kerguelensis, Strain L26-C5" /LENGTH=1209	/NCGR_SEQ_ID=MMETSP0733-20121128|17836 /TAXON_ID=186038 /ORGANISM="Fragilariopsis kerguelensis, Strain L26-C5" /LENGTH=1209	N/A	30	20
MRM1	0	MRM1	CAMNT_0011132751	CAMNT_0011132751	0	0	CAMNT_0011132751	CAMNT_0011132751	88	124	1142	1038	LTQAQIHSKSYTFPYKLFDLMEHATGEGGSAGSVVSW	IPQSQVHSKKYPFPHKLYDLLTNANESGNT--DIVSW	2e-33	40.4	93	37	45.95	17	18	26	1	2	70.27	0/-2	0	LITP1AS1IV3SK1TP2YH2FY2MLETHN1TNGEES1GNSTA-G-SDVI3	N/A	N/A	N/A	N/A	N/A	/NCGR_SEQ_ID=MMETSP0733-20121128|17836 /TAXON_ID=186038 /ORGANISM="Fragilariopsis kerguelensis, Strain L26-C5" /LENGTH=1209	/NCGR_SEQ_ID=MMETSP0733-20121128|17836 /TAXON_ID=186038 /ORGANISM="Fragilariopsis kerguelensis, Strain L26-C5" /LENGTH=1209	N/A	30	10
MRM1	0	MRM1	CAMNT_0011100287	CAMNT_0011100287	0	0	CAMNT_0011100287	CAMNT_0011100287	68	189	343	2	RTVQRRKATTTENPSPMPTKLTQAQIHSKSYTFPYKLFDLMEHATGEGGSAGSVVSWLAGGTTFCVHDHARFAAEFLPTHFGHHNFRSFDRQLNFWGFXVLSPRHINNKSFGGKTWQHPFFQ	RAILRGETTNQSNDNP------GFATYSKAYTFCYKLYDLLVDTTS--SSNTEVISWSPNGSFFVIHDHARFASDFLPKYFGHNKMRSLDRQLKYWSFEMVSPKSITNKSFGGKSWKHPFFQ	6e-31	126	316	122	48.36	59	55	79	2	8	64.75	0/-2	0	1TAVIQL1RGKEAT1TNTQES1PDSN1M-P-T-K-L-T-QGAFQAITHY2SA3PC3FY2MLEVHDAT1GSE-G-GS1ANGTSE1VI2LSAPGN1TSTF1CVVI7ASED3TKHY3HNNKFM2FL4NKFY1GS1XEVMLV2RKHS1NT7TS1QK5	N/A	N/A	N/A	N/A	N/A	/NCGR_SEQ_ID=MMETSP0733-20121128|1604 /TAXON_ID=186038 /ORGANISM="Fragilariopsis kerguelensis, Strain L26-C5" /LENGTH=605	/NCGR_SEQ_ID=MMETSP0733-20121128|1604 /TAXON_ID=186038 /ORGANISM="Fragilariopsis kerguelensis, Strain L26-C5" /LENGTH=605	N/A	32	32
MRM1	0	MRM1	CAMNT_0011185015	CAMNT_0011185015	0	0	CAMNT_0011185015	CAMNT_0011185015	68	189	321	662	RTVQRRKATTTENPSPMPTKLTQAQIHSKSYTFPYKLFDLMEHATGEGGSAGSVVSWLAGGTTFCVHDHARFAAEFLPTHFGHHNFRSFDRQLNFWGFXVLSPRHINNKSFGGKTWQHPFFQ	RAILRGETTNQSNDNP------GFATYSKAYTFCYKLYDLLVDTTS--SSNTEVISWSPNGSFFVIHDHARFASDFLPKYFGHNKMRSLDRQLKYWSFEMVSPKSITNKSFGGKSWKHPFFQ	1e-30	125	315	122	48.36	59	55	79	2	8	64.75	0/3	0	1TAVIQL1RGKEAT1TNTQES1PDSN1M-P-T-K-L-T-QGAFQAITHY2SA3PC3FY2MLEVHDAT1GSE-G-GS1ANGTSE1VI2LSAPGN1TSTF1CVVI7ASED3TKHY3HNNKFM2FL4NKFY1GS1XEVMLV2RKHS1NT7TS1QK5	N/A	N/A	N/A	N/A	N/A	/NCGR_SEQ_ID=MMETSP0733-20121128|43968 /TAXON_ID=186038 /ORGANISM="Fragilariopsis kerguelensis, Strain L26-C5" /LENGTH=663	/NCGR_SEQ_ID=MMETSP0733-20121128|43968 /TAXON_ID=186038 /ORGANISM="Fragilariopsis kerguelensis, Strain L26-C5" /LENGTH=663	N/A	32	32
MRM1	0	MRM1	CAMNT_0011152725	CAMNT_0011152725	0	0	CAMNT_0011152725	CAMNT_0011152725	91	182	674	405	AQIHSKSYTFPYKLFDLMEHATGEGGSAGSVVSWLAGGTTFCVHDHARFAAEFLPTHFGHHNFRSFDRQLNFWGFXVLSPRHINNKSFGGKT	VMVHSKKYTFRDKLFDLLLDATSSGNT--EVISWSSNGSVFVIHDHARFASEFLPTYFGHNKMRSLDRQLHYWSFETVSPTSINNRSFGGKS	2e-30	119	298	92	56.52	52	38	67	1	2	72.83	0/-1	0	AVQMIV3SK3PRYD5MLELHD2GSES1GNSTA-G-SE1VI2LSASGN1TSTV1CVVI7AS5HY3HNNKFM2FL4NHFY1GS1XEVTLV2RTHS3KR5TS	N/A	N/A	N/A	N/A	N/A	/NCGR_SEQ_ID=MMETSP0733-20121128|27823 /TAXON_ID=186038 /ORGANISM="Fragilariopsis kerguelensis, Strain L26-C5" /LENGTH=1184	/NCGR_SEQ_ID=MMETSP0733-20121128|27823 /TAXON_ID=186038 /ORGANISM="Fragilariopsis kerguelensis, Strain L26-C5" /LENGTH=1184	N/A	31	24
MRM1	0	MRM1	CAMNT_0011152725	CAMNT_0011152725	0	0	CAMNT_0011152725	CAMNT_0011152725	181	209	405	319	KTWQHPFFQKDRRHLLGLVVRKTVSKSSP	KSWKHPFFQRDRRDLLELITRKKKKSKDP	2e-30	40	92	29	55.17	16	13	20	0	0	68.97	0/-3	0	1TS1QK5KR3HD2GE1VIVT2TKVKSKKSSKSD1	N/A	N/A	N/A	N/A	N/A	/NCGR_SEQ_ID=MMETSP0733-20121128|27823 /TAXON_ID=186038 /ORGANISM="Fragilariopsis kerguelensis, Strain L26-C5" /LENGTH=1184	/NCGR_SEQ_ID=MMETSP0733-20121128|27823 /TAXON_ID=186038 /ORGANISM="Fragilariopsis kerguelensis, Strain L26-C5" /LENGTH=1184	N/A	31	8
MRM1	0	MRM1	CAMNT_0000335841	CAMNT_0000335841	0	0	CAMNT_0000335841	CAMNT_0000335841	93	205	877	557	IHSKSYTFPYKLFDLMEHATGEGGSAGSVVSWLAGGTTFCVHDHARFAAEFLPTHFGHHNFRSFDRQLNFWGFXVLSPRHINNKSFGGKTWQHPFFQKDRRHLLGLVVRKTVS	VRSETYPFPYKLFELIENAPPE------ICTWTKGGRAFIVHSHEEFRQKLLPMYFGHNVMRSFVRQLSYWAFDKLSDPRVTLMSAGGCMWRNTYFQQGRHDLLKHVERVRVA	2e-19	98.6	244	113	41.59	47	60	66	1	6	58.41	0/-3	0	IVHR1KEST1TP6DE1MI1HN1TPGP1G-G-S-A-G-S-VIVCST1LTAK2TRTA1CI2DS1AERE1ARAQEKFL2TMHY3HNNVFM3DV3NSFY1GA1XDVK2PDRPHRIVNTNLKM1FA2KCTM1QRHNPTFY2KQDG1RHHD2GKLH1VE1KVTR1SA	N/A	N/A	N/A	N/A	N/A	/NCGR_SEQ_ID=MMETSP0014_2-20120614|2862 /TAXON_ID=2857 /ORGANISM="Nitzschia sp." /LENGTH=1986	/NCGR_SEQ_ID=MMETSP0014_2-20120614|2862 /TAXON_ID=2857 /ORGANISM="Nitzschia sp." /LENGTH=1986	N/A	30	30
MRM1	0	MRM1	CAMNT_0000368521	CAMNT_0000368521	0	0	CAMNT_0000368521	CAMNT_0000368521	93	205	1411	1731	IHSKSYTFPYKLFDLMEHATGEGGSAGSVVSWLAGGTTFCVHDHARFAAEFLPTHFGHHNFRSFDRQLNFWGFXVLSPRHINNKSFGGKTWQHPFFQKDRRHLLGLVVRKTVS	VRSETYPFPYKLFELIENAPPE------ICTWTKGGRAFIVHSHEEFRQKLLPMYFGHNVMRSFVRQLSYWAFDKLSDPRVTLMSAGGCMWRNTYFQQGRHDLLKHVERVRVA	2e-19	98.6	244	113	41.59	47	60	66	1	6	58.41	0/1	0	IVHR1KEST1TP6DE1MI1HN1TPGP1G-G-S-A-G-S-VIVCST1LTAK2TRTA1CI2DS1AERE1ARAQEKFL2TMHY3HNNVFM3DV3NSFY1GA1XDVK2PDRPHRIVNTNLKM1FA2KCTM1QRHNPTFY2KQDG1RHHD2GKLH1VE1KVTR1SA	N/A	N/A	N/A	N/A	N/A	/NCGR_SEQ_ID=MMETSP0014_2-20120614|19202 /TAXON_ID=2857 /ORGANISM="Nitzschia sp." /LENGTH=2281	/NCGR_SEQ_ID=MMETSP0014_2-20120614|19202 /TAXON_ID=2857 /ORGANISM="Nitzschia sp." /LENGTH=2281	N/A	30	30
MRM1	0	MRM1	CAMNT_0000340127	CAMNT_0000340127	0	0	CAMNT_0000340127	CAMNT_0000340127	93	205	661	341	IHSKSYTFPYKLFDLMEHATGEGGSAGSVVSWLAGGTTFCVHDHARFAAEFLPTHFGHHNFRSFDRQLNFWGFXVLSPRHINNKSFGGKTWQHPFFQKDRRHLLGLVVRKTVS	VRSETYPFPYKLFELIENAPPE------ICTWTKGGRAFIVHSHEEFRQKLLPMYFGHNVMRSFVRQLSYWAFDKLSDPRVTLMSAGGCMWRNTYFQQGRHDLLKHVERVRVA	5e-19	95.9	237	113	41.59	47	60	66	1	6	58.41	0/-2	0	IVHR1KEST1TP6DE1MI1HN1TPGP1G-G-S-A-G-S-VIVCST1LTAK2TRTA1CI2DS1AERE1ARAQEKFL2TMHY3HNNVFM3DV3NSFY1GA1XDVK2PDRPHRIVNTNLKM1FA2KCTM1QRHNPTFY2KQDG1RHHD2GKLH1VE1KVTR1SA	N/A	N/A	N/A	N/A	N/A	/NCGR_SEQ_ID=MMETSP0014_2-20120614|5005 /TAXON_ID=2857 /ORGANISM="Nitzschia sp." /LENGTH=1310	/NCGR_SEQ_ID=MMETSP0014_2-20120614|5005 /TAXON_ID=2857 /ORGANISM="Nitzschia sp." /LENGTH=1310	N/A	30	30
MRM1	0	MRM1	CAMNT_0042665851	CAMNT_0042665851	0	0	CAMNT_0042665851	CAMNT_0042665851	81	208	1826	1467	PSPMPTKLTQAQIHSKSYTFPYKLFDLMEHATGEGGSAGSVVSWLAGGTTFCVHDHARFAAEFLPTHFGHHNFRSFDRQLNFWGFXVLSPRHINNKSFGGKTWQHPFFQKDRRHLLGLVVRKTVSKSS	PTKSVMKTNEKKLQQQQQAFPFKLYEMLEYARASASGVGSSISWLADGTGFVIHNKDAMMNDLTPMFFNQTKFRSFTRQLNLWGFLRADPR--------GENWKHKDFLRERPDLLKEIVRISVKSKS	2e-18	95.5	236	128	34.38	44	76	65	1	8	50.78	0/-3	0	1STPKMSPVTM1LTTNQEAKQKILHQSQKQSQYQTA2YF2FYDELMML1HY1TRGAESGAGSSGAV2VSVI4GD2TG1CVVI1DNHKADRAFMAMANEDFLLT1TMHF1GNHQHTNK4DT4FL3XLVRLASD2H-I-N-N-K-S-F-G-1KETN1QK1PKFD1QLKRDE1RPHD2GKLEVI2KITS1SKKSSK1	N/A	N/A	N/A	N/A	N/A	/NCGR_SEQ_ID=MMETSP1428-20130617|6684 /TAXON_ID=267567 /ORGANISM="Skeletonema marinoi, Strain UNC1201" /LENGTH=1891	/NCGR_SEQ_ID=MMETSP1428-20130617|6684 /TAXON_ID=267567 /ORGANISM="Skeletonema marinoi, Strain UNC1201" /LENGTH=1891	N/A	33	33
MRM1	0	MRM1	CAMNT_0011175319	CAMNT_0011175319	0	0	CAMNT_0011175319	CAMNT_0011175319	63	192	616	230	KNRTTRTVQRRKATTTENPSPMPTKLTQAQIHSKSYTFPYKLFDLMEHATGEGGSAGSVVSWLAGGTTFCVHDHARFAAEFLPTHFGHH--NFRSFDRQLNFWGFXVLSPRHINNKSFGGKTWQHPFFQKDR	QNENTHTNHNALSSTIEEVYGKPQKRAKLQ-YTEGQSFPHKLYNLIEHASWNG--HGDIVSWSEQGCAFIIHDHARLATELLGLHFTCHSDNHVSFIRRIIDWNFLKISPAAIKYTSPGGLSFMHPFFERGK	6e-17	87.8	216	132	37.88	50	77	73	3	5	55.3	0/-1	0	KQ1RETN1RH1VNQHRNRAKLASTS1TI1NEPVSYPGMK1TQ1LRTAQKAL1I-HYSTKESGYQTS2YH2FYDN1MI3TSGWEN1G-S-AH1SDVI3LSAEGQ1TCTA1CIVI5FL1AT1FL1PGTL2GTHC1-S-D1FHRV2DI1QRLINIFD1GN1XLVKLI2RAHA1NKNYKT1FP2KLTSWFQM4QEKRDGRK	N/A	N/A	N/A	N/A	N/A	/NCGR_SEQ_ID=MMETSP0733-20121128|39120 /TAXON_ID=186038 /ORGANISM="Fragilariopsis kerguelensis, Strain L26-C5" /LENGTH=799	/NCGR_SEQ_ID=MMETSP0733-20121128|39120 /TAXON_ID=186038 /ORGANISM="Fragilariopsis kerguelensis, Strain L26-C5" /LENGTH=799	N/A	34	34
MRM1	0	MRM1	CAMNT_0041324813	CAMNT_0041324813	0	0	CAMNT_0041324813	CAMNT_0041324813	63	192	879	493	KNRTTRTVQRRKATTTENPSPMPTKLTQAQIHSKSYTFPYKLFDLMEHATGEGGSAGSVVSWLAGGTTFCVHDHARFAAEFLPTHFGHH--NFRSFDRQLNFWGFXVLSPRHINNKSFGGKTWQHPFFQKDR	QNENTHTNHNALSSTIEEVYGKPQKRAKLQ-YTEGQSFPHKLYNLIEHASWNG--HGDIVSWSEQGCAFIIHDHARLATELLGLHFTCHSDNHVSFIRRIIDWNFLKISPAAIKYTSPGGLSFMHPFFERGK	6e-16	87.4	215	132	37.88	50	77	73	3	5	55.3	0/-1	0	KQ1RETN1RH1VNQHRNRAKLASTS1TI1NEPVSYPGMK1TQ1LRTAQKAL1I-HYSTKESGYQTS2YH2FYDN1MI3TSGWEN1G-S-AH1SDVI3LSAEGQ1TCTA1CIVI5FL1AT1FL1PGTL2GTHC1-S-D1FHRV2DI1QRLINIFD1GN1XLVKLI2RAHA1NKNYKT1FP2KLTSWFQM4QEKRDGRK	N/A	N/A	N/A	N/A	N/A	/NCGR_SEQ_ID=MMETSP0909-20121228|3745 /TAXON_ID=186038 /ORGANISM="Fragilariopsis kerguelensis, Strain L2-C3" /LENGTH=1431	/NCGR_SEQ_ID=MMETSP0909-20121228|3745 /TAXON_ID=186038 /ORGANISM="Fragilariopsis kerguelensis, Strain L2-C3" /LENGTH=1431	N/A	34	34
MRM1	0	MRM1	CAMNT_0041259355	CAMNT_0041259355	0	0	CAMNT_0041259355	CAMNT_0041259355	63	192	600	214	KNRTTRTVQRRKATTTENPSPMPTKLTQAQIHSKSYTFPYKLFDLMEHATGEGGSAGSVVSWLAGGTTFCVHDHARFAAEFLPTHFGHH--NFRSFDRQLNFWGFXVLSPRHINNKSFGGKTWQHPFFQKDR	QNENTHTNHNALSSTIEEVYGKPQKRAKLQ-YTEGQSFPHKLYNLIEHASWNG--HGDIVSWSEQGCAFIIHDHARLATELLGLHFTCHSDNHVSFIRRIIDWNFLKISPAAIKYTSPGGLSFMHPFFERGK	8e-16	87	214	132	37.88	50	77	73	3	5	55.3	0/-2	0	KQ1RETN1RH1VNQHRNRAKLASTS1TI1NEPVSYPGMK1TQ1LRTAQKAL1I-HYSTKESGYQTS2YH2FYDN1MI3TSGWEN1G-S-AH1SDVI3LSAEGQ1TCTA1CIVI5FL1AT1FL1PGTL2GTHC1-S-D1FHRV2DI1QRLINIFD1GN1XLVKLI2RAHA1NKNYKT1FP2KLTSWFQM4QEKRDGRK	N/A	N/A	N/A	N/A	N/A	/NCGR_SEQ_ID=MMETSP0907-20130614|131303 /TAXON_ID=186038 /ORGANISM="Fragilariopsis kerguelensis, Strain L2-C3" /LENGTH=1387	/NCGR_SEQ_ID=MMETSP0907-20130614|131303 /TAXON_ID=186038 /ORGANISM="Fragilariopsis kerguelensis, Strain L2-C3" /LENGTH=1387	N/A	34	34
MRM1	0	MRM1	CAMNT_0041186547	CAMNT_0041186547	0	0	CAMNT_0041186547	CAMNT_0041186547	63	192	826	440	KNRTTRTVQRRKATTTENPSPMPTKLTQAQIHSKSYTFPYKLFDLMEHATGEGGSAGSVVSWLAGGTTFCVHDHARFAAEFLPTHFGHH--NFRSFDRQLNFWGFXVLSPRHINNKSFGGKTWQHPFFQKDR	QNENTHTNHNALSSTIEEVYGKPQKRAKLQ-YTEGQSFPHKLYNLIEHASWNG--HGDIVSWSEQGCAFIIHDHARLATELLGLHFTCHSDNHVSFIRRIIDWNFLKISPAAIKYTSPGGLSFMHPFFERGK	1e-15	87	214	132	37.88	50	77	73	3	5	55.3	0/-1	0	KQ1RETN1RH1VNQHRNRAKLASTS1TI1NEPVSYPGMK1TQ1LRTAQKAL1I-HYSTKESGYQTS2YH2FYDN1MI3TSGWEN1G-S-AH1SDVI3LSAEGQ1TCTA1CIVI5FL1AT1FL1PGTL2GTHC1-S-D1FHRV2DI1QRLINIFD1GN1XLVKLI2RAHA1NKNYKT1FP2KLTSWFQM4QEKRDGRK	N/A	N/A	N/A	N/A	N/A	/NCGR_SEQ_ID=MMETSP0906-20121228|158854 /TAXON_ID=186038 /ORGANISM="Fragilariopsis kerguelensis, Strain L2-C3" /LENGTH=1906	/NCGR_SEQ_ID=MMETSP0906-20121228|158854 /TAXON_ID=186038 /ORGANISM="Fragilariopsis kerguelensis, Strain L2-C3" /LENGTH=1906	N/A	34	34
MRM1	0	MRM1	CAMNT_0011478995	CAMNT_0011478995	0	0	CAMNT_0011478995	CAMNT_0011478995	63	192	704	318	KNRTTRTVQRRKATTTENPSPMPTKLTQAQIHSKSYTFPYKLFDLMEHATGEGGSAGSVVSWLAGGTTFCVHDHARFAAEFLPTHFGHH--NFRSFDRQLNFWGFXVLSPRHINNKSFGGKTWQHPFFQKDR	QNENTHTNHNALSSTIEEVYGKPQKRAKLQ-YTEGQSFPHKLYNLIEHASWNG--HGDIVSWSEQGCAFIIHDHARLATELLGLHFTCHSDNHVSFIRRIIDWNFLKISPAAIKYTSPGGLSFMHPFFERGK	1e-15	87	214	132	37.88	50	77	73	3	5	55.3	0/-1	0	KQ1RETN1RH1VNQHRNRAKLASTS1TI1NEPVSYPGMK1TQ1LRTAQKAL1I-HYSTKESGYQTS2YH2FYDN1MI3TSGWEN1G-S-AH1SDVI3LSAEGQ1TCTA1CIVI5FL1AT1FL1PGTL2GTHC1-S-D1FHRV2DI1QRLINIFD1GN1XLVKLI2RAHA1NKNYKT1FP2KLTSWFQM4QEKRDGRK	N/A	N/A	N/A	N/A	N/A	/NCGR_SEQ_ID=MMETSP0736-20130129|40293 /TAXON_ID=186038 /ORGANISM="Fragilariopsis kerguelensis, Strain L26-C5" /LENGTH=3953	/NCGR_SEQ_ID=MMETSP0736-20130129|40293 /TAXON_ID=186038 /ORGANISM="Fragilariopsis kerguelensis, Strain L26-C5" /LENGTH=3953	N/A	34	34
MRM1	0	MRM1	CAMNT_0011318411	CAMNT_0011318411	0	0	CAMNT_0011318411	CAMNT_0011318411	63	192	3627	4013	KNRTTRTVQRRKATTTENPSPMPTKLTQAQIHSKSYTFPYKLFDLMEHATGEGGSAGSVVSWLAGGTTFCVHDHARFAAEFLPTHFGHH--NFRSFDRQLNFWGFXVLSPRHINNKSFGGKTWQHPFFQKDR	QNENTHTNHNALSSTIEEVYGKPQKRAKLQ-YTEGQSFPHKLYNLIEHASWNG--HGDIVSWSEQGCAFIIHDHARLATELLGLHFTCHSDNHVSFIRRIIDWNFLKISPAAIKYTSPGGLSFMHPFFERGK	1e-15	87	214	132	37.88	50	77	73	3	5	55.3	0/3	0	KQ1RETN1RH1VNQHRNRAKLASTS1TI1NEPVSYPGMK1TQ1LRTAQKAL1I-HYSTKESGYQTS2YH2FYDN1MI3TSGWEN1G-S-AH1SDVI3LSAEGQ1TCTA1CIVI5FL1AT1FL1PGTL2GTHC1-S-D1FHRV2DI1QRLINIFD1GN1XLVKLI2RAHA1NKNYKT1FP2KLTSWFQM4QEKRDGRK	N/A	N/A	N/A	N/A	N/A	/NCGR_SEQ_ID=MMETSP0735-20130129|8730 /TAXON_ID=186038 /ORGANISM="Fragilariopsis kerguelensis, Strain L26-C5" /LENGTH=4456	/NCGR_SEQ_ID=MMETSP0735-20130129|8730 /TAXON_ID=186038 /ORGANISM="Fragilariopsis kerguelensis, Strain L26-C5" /LENGTH=4456	N/A	34	34
MRM1	0	MRM1	CAMNT_0011211847	CAMNT_0011211847	0	0	CAMNT_0011211847	CAMNT_0011211847	63	192	3620	4006	KNRTTRTVQRRKATTTENPSPMPTKLTQAQIHSKSYTFPYKLFDLMEHATGEGGSAGSVVSWLAGGTTFCVHDHARFAAEFLPTHFGHH--NFRSFDRQLNFWGFXVLSPRHINNKSFGGKTWQHPFFQKDR	QNENTHTNHNALSSTIEEVYGKPQKRAKLQ-YTEGQSFPHKLYNLIEHASWNG--HGDIVSWSEQGCAFIIHDHARLATELLGLHFTCHSDNHVSFIRRIIDWNFLKISPAAIKYTSPGGLSFMHPFFERGK	1e-15	87	214	132	37.88	50	77	73	3	5	55.3	0/2	0	KQ1RETN1RH1VNQHRNRAKLASTS1TI1NEPVSYPGMK1TQ1LRTAQKAL1I-HYSTKESGYQTS2YH2FYDN1MI3TSGWEN1G-S-AH1SDVI3LSAEGQ1TCTA1CIVI5FL1AT1FL1PGTL2GTHC1-S-D1FHRV2DI1QRLINIFD1GN1XLVKLI2RAHA1NKNYKT1FP2KLTSWFQM4QEKRDGRK	N/A	N/A	N/A	N/A	N/A	/NCGR_SEQ_ID=MMETSP0734-20130129|6378 /TAXON_ID=186038 /ORGANISM="Fragilariopsis kerguelensis, Strain L26-C5" /LENGTH=4447	/NCGR_SEQ_ID=MMETSP0734-20130129|6378 /TAXON_ID=186038 /ORGANISM="Fragilariopsis kerguelensis, Strain L26-C5" /LENGTH=4447	N/A	34	34
MRM1	0	MRM1	CAMNT_0004803471	CAMNT_0004803471	0	0	CAMNT_0004803471	CAMNT_0004803471	97	201	67	357	SYTFPYKLFDLMEHATGEGGSAGSVVSWLAGGTTFCVHDHARFAAEFLPTHFGHHNFRSFDRQLNFWGFXVLSPRHINNKSFGGK---TWQHPFFQKDRRHLLGLVVR	STTFPVKLHRLLCEA--EKGNNSDVISWLPDGEAFKVHDKARFTTEFMPSYFGTSNYRSFQKNLNMWGFTTVR---------GGDSRGTCSHPLFIRDLLYLCHRMVR	5e-15	84.7	208	108	42.59	46	48	58	3	14	53.7	0/1	0	1YT3YV2FHDR1MLECHE1T-G-1GK1SNANGSSD1VI3APGD1TETA1CK3HK3ATAT2LM1TSHY2HTHS1FY3DQRKQN2FM3XTVTLVSRP-R-H-I-N-N-K-S-F-2KD-S-R-G1WCQS2FL1QIKR1RLRLHY1LCGHLRVM2	N/A	N/A	N/A	N/A	N/A	/NCGR_SEQ_ID=MMETSP0472-20121206|54450 /TAXON_ID=693140 ORGANISM="Tiarina fusus, Strain LIS" /NCGR_SAMPLE_ID=MMETSP0472 /ASSEMBLY_ACC=CAM_ASM_000603 /LENGTH=1547	/NCGR_SEQ_ID=MMETSP0472-20121206|54450 /TAXON_ID=693140 ORGANISM="Tiarina fusus, Strain LIS" /NCGR_SAMPLE_ID=MMETSP0472 /ASSEMBLY_ACC=CAM_ASM_000603 /LENGTH=1547	N/A	27	27
MRM1	0	MRM1	CAMNT_0011510599	CAMNT_0011510599	0	0	CAMNT_0011510599	CAMNT_0011510599	63	192	704	318	KNRTTRTVQRRKATTTENPSPMPTKLTQAQIHSKSYTFPYKLFDLMEHATGEGGSAGSVVSWLAGGTTFCVHDHARFAAEFLPTHFGHH--NFRSFDRQLNFWGFXVLSPRHINNKSFGGKTWQHPFFQKDR	QNENTHTNHNALSSTIEEVYGKPQKRAKLQ-YTEGQSFPHKFYNLIEHASWNG--HGDIVSWSEQGCAFIIHDHARLATELLGLHFTCHSDNHVSFIRRIIDWNFLKISPAAIKYTSPGGLSFMHPFFERGK	5e-15	85.5	210	132	37.12	49	78	72	3	5	54.55	0/-1	0	KQ1RETN1RH1VNQHRNRAKLASTS1TI1NEPVSYPGMK1TQ1LRTAQKAL1I-HYSTKESGYQTS2YH1LFFYDN1MI3TSGWEN1G-S-AH1SDVI3LSAEGQ1TCTA1CIVI5FL1AT1FL1PGTL2GTHC1-S-D1FHRV2DI1QRLINIFD1GN1XLVKLI2RAHA1NKNYKT1FP2KLTSWFQM4QEKRDGRK	N/A	N/A	N/A	N/A	N/A	/NCGR_SEQ_ID=MMETSP0736-20130129|56095 /TAXON_ID=186038 /ORGANISM="Fragilariopsis kerguelensis, Strain L26-C5" /LENGTH=3017	/NCGR_SEQ_ID=MMETSP0736-20130129|56095 /TAXON_ID=186038 /ORGANISM="Fragilariopsis kerguelensis, Strain L26-C5" /LENGTH=3017	N/A	34	34
MRM1	0	MRM1	CAMNT_0004719897	CAMNT_0004719897	0	0	CAMNT_0004719897	CAMNT_0004719897	97	201	253	543	SYTFPYKLFDLMEHATGEGGSAGSVVSWLAGGTTFCVHDHARFAAEFLPTHFGHHNFRSFDRQLNFWGFXVLSPRHINNKSFGGK---TWQHPFFQKDRRHLLGLVVR	STTFPVKLHRLLCEA--EKGNNSDVISWLPDGEAFKVHDKARFTTEFMPSYFGTSNYRSFQKNLNMWGFTTVR---------GGDSRGTCSHPLFIRDLLYLCHRMVR	5e-15	85.1	209	108	42.59	46	48	58	3	14	53.7	0/1	0	1YT3YV2FHDR1MLECHE1T-G-1GK1SNANGSSD1VI3APGD1TETA1CK3HK3ATAT2LM1TSHY2HTHS1FY3DQRKQN2FM3XTVTLVSRP-R-H-I-N-N-K-S-F-2KD-S-R-G1WCQS2FL1QIKR1RLRLHY1LCGHLRVM2	N/A	N/A	N/A	N/A	N/A	/NCGR_SEQ_ID=MMETSP0472-20121206|12663 /TAXON_ID=693140 ORGANISM="Tiarina fusus, Strain LIS" /NCGR_SAMPLE_ID=MMETSP0472 /ASSEMBLY_ACC=CAM_ASM_000603 /LENGTH=1759	/NCGR_SEQ_ID=MMETSP0472-20121206|12663 /TAXON_ID=693140 ORGANISM="Tiarina fusus, Strain LIS" /NCGR_SAMPLE_ID=MMETSP0472 /ASSEMBLY_ACC=CAM_ASM_000603 /LENGTH=1759	N/A	27	27
MRM1	0	MRM1	CAMNT_0011415793	CAMNT_0011415793	0	0	CAMNT_0011415793	CAMNT_0011415793	63	192	1403	1789	KNRTTRTVQRRKATTTENPSPMPTKLTQAQIHSKSYTFPYKLFDLMEHATGEGGSAGSVVSWLAGGTTFCVHDHARFAAEFLPTHFGHH--NFRSFDRQLNFWGFXVLSPRHINNKSFGGKTWQHPFFQKDR	QNENTHTNHNALSSTIEEVYGKPQKRAKLQ-YTEGQSFPHKXYNLIEHASWNG--HGDIVSWSEQGCAFIIHDHARLATELLGLHFTCHSDNHVSFIRRIIDWNFLKISPAAIKYTSPGGLSFMHPFFERGK	7e-15	84.7	208	132	37.12	49	78	72	3	5	54.55	0/2	0	KQ1RETN1RH1VNQHRNRAKLASTS1TI1NEPVSYPGMK1TQ1LRTAQKAL1I-HYSTKESGYQTS2YH1LXFYDN1MI3TSGWEN1G-S-AH1SDVI3LSAEGQ1TCTA1CIVI5FL1AT1FL1PGTL2GTHC1-S-D1FHRV2DI1QRLINIFD1GN1XLVKLI2RAHA1NKNYKT1FP2KLTSWFQM4QEKRDGRK	N/A	N/A	N/A	N/A	N/A	/NCGR_SEQ_ID=MMETSP0736-20130129|8692 /TAXON_ID=186038 /ORGANISM="Fragilariopsis kerguelensis, Strain L26-C5" /LENGTH=2106	/NCGR_SEQ_ID=MMETSP0736-20130129|8692 /TAXON_ID=186038 /ORGANISM="Fragilariopsis kerguelensis, Strain L26-C5" /LENGTH=2106	N/A	34	34
MRM1	0	MRM1	CAMNT_0013435805	CAMNT_0013435805	0	0	CAMNT_0013435805	CAMNT_0013435805	97	204	1723	1430	SYTFPYKLFDLMEHATGEGGSAGSVVSWLAGGTTFCVHDHARFAAEFLPTHFGHHNFRSFDRQLNFWGFXVLSPRHINNKSFGGKT----WQHPFFQKDRRHLLGLVVRKTV	SMPMPDRLYDMLQSEESE-----SMIVYLADGDGFTIIDQDRFVNELLPKYFRHNNFRSFTRQLNYYGF---------NSKFNPKSQAVEYEHEFFLRGRRDLLKRIVRRTI	3e-14	82.4	202	112	37.5	42	52	62	3	18	55.36	0/-1	0	1YMTPFM1YDKR1FY1LMMLEQHSAETEGS1G-G-S-A-G-1VMVISVWY2GD1TDTG1CTVIHI1HQAD2AVAN1FL2TKHY1GR1HN5DT4FYWY2X-V-L-S-P-R-H-I-N-1KSSK1GNGP1TS-Q-A-V-EWYQE1PE2QLKRDG2HD2GKLRVI2KR1VI	N/A	N/A	N/A	N/A	N/A	/NCGR_SEQ_ID=MMETSP1068-20121228|149039 /TAXON_ID=35684 /ORGANISM="Pseudopedinella elastica, Strain CCMP716" /LENGTH=1882	/NCGR_SEQ_ID=MMETSP1068-20121228|149039 /TAXON_ID=35684 /ORGANISM="Pseudopedinella elastica, Strain CCMP716" /LENGTH=1882	N/A	28	28
MRM1	0	MRM1	CAMNT_0000264227	CAMNT_0000264227	0	0	CAMNT_0000264227	CAMNT_0000264227	66	212	1033	632	TTRTVQRRKATTTENPSPMPTKLTQAQIHSKSYTFPYKLFDLMEHATGEGGSAGSVVSWLAGGTTFCVHDHARFAAEFLPTHFGHHNFRSFDRQLNFWGFXVLSPRHINNKSFGGKTWQHPFFQKDRRHLLGLVVRKTVSKSSPGGA	TRKAIPRR--VTFETPSKSVAGMQEQQQFQQQQTFPFKLYNMLEYACD--SEFGSCISWTADGSAFIIHDKEAMMDNLAPMFFNQTKFRSFTRQLNIWGF-------VRTDTLDG--WRHNNFLRGRPHLLNEIERTQVKSTAKAEA	5e-14	80.9	198	147	32.65	48	86	69	4	13	46.94	0/-2	0	1TRRKTAVIQP2K-A-TV1TF1NT2PKMSPVTAKGLMTQQEAQ1IQHFSQKQSQYQ3YF2FYDNLMML1HY1TCGDE-G-GSSEAF2VCVI2LT1GD1TSTA1CIVI2HKAERAFMAMADENFLLA1TMHF1GNHQHTNK4DT4FI3X-V-L-S-P-R-H-IVNRNTKDSTFLGD1K-T-1QR1PNFN1QLKRDG1RP3GNLEVIVE1KTTQ1SKKSSTSAPKGAGE1	N/A	N/A	N/A	N/A	N/A	/NCGR_SEQ_ID=MMETSP0013_2-20120614|5483 /TAXON_ID=2843 ORGANISM="Skeletonema costatum, Strain 1716" /NCGR_SAMPLE_ID=MMETSP0013_2 /ASSEMBLY_ACC=CAM_ASM_000158 /LENGTH=1100	/NCGR_SEQ_ID=MMETSP0013_2-20120614|5483 /TAXON_ID=2843 ORGANISM="Skeletonema costatum, Strain 1716" /NCGR_SAMPLE_ID=MMETSP0013_2 /ASSEMBLY_ACC=CAM_ASM_000158 /LENGTH=1100	N/A	38	38
MRM1	0	MRM1	CAMNT_0000288805	CAMNT_0000288805	0	0	CAMNT_0000288805	CAMNT_0000288805	66	212	1004	603	TTRTVQRRKATTTENPSPMPTKLTQAQIHSKSYTFPYKLFDLMEHATGEGGSAGSVVSWLAGGTTFCVHDHARFAAEFLPTHFGHHNFRSFDRQLNFWGFXVLSPRHINNKSFGGKTWQHPFFQKDRRHLLGLVVRKTVSKSSPGGA	TRKAIPRR--VTFETPSKSVAGMQEQQQFQQQQTFPFKLYNMLEYACD--SEFGSCISWTADGSAFIIHDKEAMMDNLAPMFFNQTKFRSFTRQLNIWGF-------VRTDTLDG--WRHNNFLRGRPHLLNEIERTQVKSTAKAEA	5e-14	80.9	198	147	32.65	48	86	69	4	13	46.94	0/-2	0	1TRRKTAVIQP2K-A-TV1TF1NT2PKMSPVTAKGLMTQQEAQ1IQHFSQKQSQYQ3YF2FYDNLMML1HY1TCGDE-G-GSSEAF2VCVI2LT1GD1TSTA1CIVI2HKAERAFMAMADENFLLA1TMHF1GNHQHTNK4DT4FI3X-V-L-S-P-R-H-IVNRNTKDSTFLGD1K-T-1QR1PNFN1QLKRDG1RP3GNLEVIVE1KTTQ1SKKSSTSAPKGAGE1	N/A	N/A	N/A	N/A	N/A	/NCGR_SEQ_ID=MMETSP0013_2-20120614|17772 /TAXON_ID=2843 ORGANISM="Skeletonema costatum, Strain 1716" /NCGR_SAMPLE_ID=MMETSP0013_2 /ASSEMBLY_ACC=CAM_ASM_000158 /LENGTH=1071	/NCGR_SEQ_ID=MMETSP0013_2-20120614|17772 /TAXON_ID=2843 ORGANISM="Skeletonema costatum, Strain 1716" /NCGR_SAMPLE_ID=MMETSP0013_2 /ASSEMBLY_ACC=CAM_ASM_000158 /LENGTH=1071	N/A	38	38
MRM1	0	MRM1	CAMNT_0003372339	CAMNT_0003372339	0	0	CAMNT_0003372339	CAMNT_0003372339	66	212	1004	603	TTRTVQRRKATTTENPSPMPTKLTQAQIHSKSYTFPYKLFDLMEHATGEGGSAGSVVSWLAGGTTFCVHDHARFAAEFLPTHFGHHNFRSFDRQLNFWGFXVLSPRHINNKSFGGKTWQHPFFQKDRRHLLGLVVRKTVSKSSPGGA	TRKAIPRR--VTFETPSKSVAGMQEQQQFQQQQTFPFKLYNMLEYACD--SEFGSCISWTADGSEFIIHDKEAMMDNLAPMFFNQTKFRSFTRQLNIWGF-------VRTDTLDG--WRHNNFLRGRPHLLNEIERTQVKSTAKAEA	6e-14	80.5	197	147	32.65	48	86	69	4	13	46.94	0/-3	0	1TRRKTAVIQP2K-A-TV1TF1NT2PKMSPVTAKGLMTQQEAQ1IQHFSQKQSQYQ3YF2FYDNLMML1HY1TCGDE-G-GSSEAF2VCVI2LT1GD1TSTE1CIVI2HKAERAFMAMADENFLLA1TMHF1GNHQHTNK4DT4FI3X-V-L-S-P-R-H-IVNRNTKDSTFLGD1K-T-1QR1PNFN1QLKRDG1RP3GNLEVIVE1KTTQ1SKKSSTSAPKGAGE1	N/A	N/A	N/A	N/A	N/A	/NCGR_SEQ_ID=MMETSP0319-20121206|12127 /TAXON_ID=267567 /ORGANISM="Skeletonema marinoi, Strain SM1012Hels-07" /LENGTH=1036	/NCGR_SEQ_ID=MMETSP0319-20121206|12127 /TAXON_ID=267567 /ORGANISM="Skeletonema marinoi, Strain SM1012Hels-07" /LENGTH=1036	N/A	38	38
MRM1	0	MRM1	CAMNT_0000314735	CAMNT_0000314735	0	0	CAMNT_0000314735	CAMNT_0000314735	66	208	1027	638	TTRTVQRRKATTTENPSPMPTKLTQAQIHSKSYTFPYKLFDLMEHATGEGGSAGSVVSWLAGGTTFCVHDHARFAAEFLPTHFGHHNFRSFDRQLNFWGFXVLSPRHINNKSFGGKTWQHPFFQKDRRHLLGLVVRKTVSKSS	TRKAIPRR--VTFETPSKSVAGMQEQQQFQQQQTFPFKLYNMLEYACD--SEFGSCISWTADGSAFIIHDKEAMMDNLAPMFFNQTKFRSFTRQLNIWGF-------VRTDTLDG--WRHNNFLRGRPHLLNEIERTQVKSTA	1e-13	79.7	195	143	32.87	47	83	68	4	13	47.55	0/-3	0	1TRRKTAVIQP2K-A-TV1TF1NT2PKMSPVTAKGLMTQQEAQ1IQHFSQKQSQYQ3YF2FYDNLMML1HY1TCGDE-G-GSSEAF2VCVI2LT1GD1TSTA1CIVI2HKAERAFMAMADENFLLA1TMHF1GNHQHTNK4DT4FI3X-V-L-S-P-R-H-IVNRNTKDSTFLGD1K-T-1QR1PNFN1QLKRDG1RP3GNLEVIVE1KTTQ1SKKSSTSA	N/A	N/A	N/A	N/A	N/A	/NCGR_SEQ_ID=MMETSP0013_2-20120614|30737 /TAXON_ID=2843 ORGANISM="Skeletonema costatum, Strain 1716" /NCGR_SAMPLE_ID=MMETSP0013_2 /ASSEMBLY_ACC=CAM_ASM_000158 /LENGTH=1053	/NCGR_SEQ_ID=MMETSP0013_2-20120614|30737 /TAXON_ID=2843 ORGANISM="Skeletonema costatum, Strain 1716" /NCGR_SAMPLE_ID=MMETSP0013_2 /ASSEMBLY_ACC=CAM_ASM_000158 /LENGTH=1053	N/A	37	37
MRM1	0	MRM1	CAMNT_0027250865	CAMNT_0027250865	0	0	CAMNT_0027250865	CAMNT_0027250865	100	209	12	326	FPYKLFDLMEHATGEGGSAGSVVSWLAGGTTFCVHDHARFAAEFLPTHFGHHNFRSFDRQLNFWGFXVLSPRHINNKSFGGKTWQHPFFQKDRRHLLGLVVRKTVSKSSP	FPFKLYVMVEHAT-DSDDCNHVVSWIKDGRAFAIYDRDLFLKHIVPRFFKQTKFRSFTRQLNLWGFT----RCVCNEGPVDGAWKHEHFVRGRVENLGFIQRVEVKSSKP	2e-13	79	193	110	37.27	41	64	55	2	5	50	0/3	0	2YF2FYDVLMMV4G-EDGSGDSDACGNSH4LIAKGD1TRTA1CAVIHY1HRADRL1ALAKEHFILV1TRHF1GKHQHTNK4DT4FL3XTV-L-S-P-1HCIVNC1KESGFPGVGDKGTA1QK1PEFH1QVKRDG1RVHELN2LFVIVQ1KVTE1SKKS1SK1	N/A	N/A	N/A	N/A	N/A	/NCGR_SEQ_ID=MMETSP0403-20120918|8074 /TAXON_ID=49265 /ORGANISM="Thalassiosira rotula, Strain CCMP3096" /LENGTH=1027	/NCGR_SEQ_ID=MMETSP0403-20120918|8074 /TAXON_ID=49265 /ORGANISM="Thalassiosira rotula, Strain CCMP3096" /LENGTH=1027	N/A	29	29
MRM1	0	MRM1	CAMNT_0022915611	CAMNT_0022915611	0	0	CAMNT_0022915611	CAMNT_0022915611	66	210	31	426	TTRTVQRRKATTTENPSPMPTKLTQAQIHSKSYTFPYKLFDLMEHATGEGGSAGSVVSWLAGGTTFCVHDHARFAAEFLPTHFGHHNFRSFDRQLNFWGFXVLSPRHINNKSFGGKTWQHPFFQKDRRHLLGLVVRKTVSKSSPG	TRKAIPRR--VTFETPSKSVAAMQEQQQFQQQQTFPFKLYNMLEYACDSEFS--SCISWTADGSAFIIHDKEAMMDNLAPMFFNQTKFRSFTRQLNIWGF-------VRTDTIDG--WRHNHFLRGRPHLLNEIERTQVKSTAKA	2e-13	79	193	145	32.41	47	85	68	4	13	46.9	0/1	0	1TRRKTAVIQP2K-A-TV1TF1NT2PKMSPVTAKALMTQQEAQ1IQHFSQKQSQYQ3YF2FYDNLMML1HY1TCGDESGEGF1A-G-1VCVI2LT1GD1TSTA1CIVI2HKAERAFMAMADENFLLA1TMHF1GNHQHTNK4DT4FI3X-V-L-S-P-R-H-IVNRNTKDSTFIGD1K-T-1QR1PNFH1QLKRDG1RP3GNLEVIVE1KTTQ1SKKSSTSAPKGA	N/A	N/A	N/A	N/A	N/A	/NCGR_SEQ_ID=MMETSP1039-20121108|18466 /TAXON_ID=267567 /ORGANISM="Skeletonema marinoi, Strain FE7" /LENGTH=1074	/NCGR_SEQ_ID=MMETSP1039-20121108|18466 /TAXON_ID=267567 /ORGANISM="Skeletonema marinoi, Strain FE7" /LENGTH=1074	N/A	38	38
MRM1	0	MRM1	CAMNT_0007777151	CAMNT_0007777151	0	0	CAMNT_0007777151	CAMNT_0007777151	88	242	4322	3891	LTQAQIHSKSYTFPYKLFDLMEHATGEGGSAGSVVSWLAGGTTFCVHDHARFAAEFLPTHFGHHNFRSFDRQLNFWGFXVLSPRHINNKSFGGKTWQHPFFQKDRRHLLGLVVRKTVSKSSPGGAKQNKRKPKGKPRQKQTVARTVSPVHTAPAG	LAQKQANSNSFQFPWKLHDMLDESAATG--LDDIVSWTDDGRSFRVHKPQKFVESVMCRYFKQTKYKSFQRQLNLYGFNRLNGGH--NK--GG--YQHKFFIRGQRNLCQMISRNNSGDGAPAGFDEGSRPQRTSTCTAVAVERSSPP---APAG	2e-13	80.5	197	155	32.9	51	93	77	5	11	49.68	0/-1	0	1TA1AK1IAHN1KN1YFTQ2YW2FH1LMMLEDHEASTAGAET1G-S-ALGDSDVI3LTADGD1TRTS1CR2DKHPAQRK1AVAEESFVLMPCTRHY1GKHQHTNKFYRK2DQ4FLWY2XNVR1SNPGRG1I-N-2S-F-2K-T-WY2PK2QIKRDGRQ1HN1LCGQLMVIVS1KNTNVSSGKDSGSA1GA1AFKDQENGKS1KPPQKRGTKSPTRCQTKAQVTA1AE1TSVSSP1V-H-T-4	N/A	N/A	N/A	N/A	N/A	/NCGR_SEQ_ID=MMETSP0118_2-20121227|18735 /TAXON_ID=160619 /ORGANISM="Glenodinium foliaceum, Strain CCAP 1116/3" /LENGTH=4517	/NCGR_SEQ_ID=MMETSP0118_2-20121227|18735 /TAXON_ID=160619 /ORGANISM="Glenodinium foliaceum, Strain CCAP 1116/3" /LENGTH=4517	N/A	44	40
MRM1	0	MRM1	CAMNT_0007777151	CAMNT_0007777151	0	0	CAMNT_0007777151	CAMNT_0007777151	74	207	3683	3330	KATTTENPSPMPTKLTQAQIHSKSYTFPYKLFDLMEHATGEGGSAGSVVSWLAGGTTFCVHDHARFAAEFLPTHFGHHNFRSFDRQLNFWGFXVLSPRHINNKSFGGKTWQHPFFQKDRRHLLGLVVRKTVSKS	ETTTTEDP--------YKSLMQKEFQFPWKLHEMLERS--ELDSFEHIVCWLPGDTCFKVHEQSLFVKNILPRFFKQTKYKSFQRQLNLYGFI-----RVDDGPNKG-AYRHNFFLKGRKELLNKVARQKMKNT	6e-11	73.2	178	134	32.09	43	75	67	4	16	50	0/-1	0	KEAT4ND1S-P-M-P-T-K-L-T-QYAKQSILHMSQ1SEYFTQ2YW2FHDELMML1HRAST-G-1GLGD1AFGESHVI1SC2AP1GD1TC1CK2DEHQASRL1AVAKENFI2TRHF1GKHQHTNKFYRK2DQ4FLWY2XIV-L-S-P-R-HRIVNDNDKGSPFNGK1K-TAWYQR1PN2QL1DG1RKHE2GNLK1VA1KQTKVMSKKNST	N/A	N/A	N/A	N/A	N/A	/NCGR_SEQ_ID=MMETSP0118_2-20121227|18735 /TAXON_ID=160619 /ORGANISM="Glenodinium foliaceum, Strain CCAP 1116/3" /LENGTH=4517	/NCGR_SEQ_ID=MMETSP0118_2-20121227|18735 /TAXON_ID=160619 /ORGANISM="Glenodinium foliaceum, Strain CCAP 1116/3" /LENGTH=4517	N/A	44	35
MRM1	0	MRM1	CAMNT_0014325981	CAMNT_0014325981	0	0	CAMNT_0014325981	CAMNT_0014325981	99	205	1386	1667	TFPYKLFDLMEHATGEGGSAGSVVSWLAGGTTFCVHDHARFAAEFLPTHFGHHNFRSFDRQLNFWGFXVLSPRHINNKSFGGKTWQHPFFQKDRRHLLGLVVRKTVS	TFPAKLYDLVSNE-GEG-----VVGWHAYGTSFQVRDMERFVSEVLPKHFKHNNFTSFQRQLNLYGFR-------RSATYDKGSYYHPQFQEGNRDLAEKIRRMLVN	3e-13	79.7	195	107	42.06	45	49	60	3	13	56.07	0/3	0	3YA2FY2MVESHNAET-3G-S-A-G-S-2SG1LH1GY2TS1CQ1HR1HMAE2AVAS1FV2TK2GK1HN2RT2DQ4FLWY2XRV-L-S-P-R-H-I-NRNSKASTFYGDGKKGTSWYQY2FQ2KEDGRN1HD1LAGELKVIVR1KMTL1SN	N/A	N/A	N/A	N/A	N/A	/NCGR_SEQ_ID=MMETSP1144-20121109|28682 /TAXON_ID=483371 /ORGANISM="non described non described, Strain CCMP2298" /LENGTH=2687	/NCGR_SEQ_ID=MMETSP1144-20121109|28682 /TAXON_ID=483371 /ORGANISM="non described non described, Strain CCMP2298" /LENGTH=2687	N/A	28	28
MRM1	0	MRM1	CAMNT_0000348715	CAMNT_0000348715	0	0	CAMNT_0000348715	CAMNT_0000348715	100	203	418	726	FPYKLFDLMEHATGEGGSAGSVVSWLAGGTTFCVHDHARFAAEFLPTHFGHHNFRSFDRQLNFWGFXVLSPRH--INNK-SFGGKTWQ--HPFFQKDRRHLLGLVVRKT	FLRKSFDLIEHADPE------IVSWSEDGKSFVVKDVKKFTDDVIPSYFKHNNFSSFVRQLNFYGFRKVKDENLKINNEPSIEDKYWKFRHPMFLKGRPDLLIEIKKAT	3e-13	79.3	194	109	41.28	45	53	61	4	11	55.96	0/1	0	1PLYR1LS3MI3TDGP1G-G-S-A-G-S-VI3LSAEGD1TKTS1CV1HK1HVAKRK1ATADEDFVLI1TSHY1GK1HN2RS2DV5WY2XRVKLVSKPDREHN-L-K3KE-P1FIGEGD1TY1QK-F-R2FM1QL1DG1RPHD2GILEVIVKRKKA1	N/A	N/A	N/A	N/A	N/A	/NCGR_SEQ_ID=MMETSP0014_2-20120614|9299 /TAXON_ID=2857 /ORGANISM="Nitzschia sp." /LENGTH=1842	/NCGR_SEQ_ID=MMETSP0014_2-20120614|9299 /TAXON_ID=2857 /ORGANISM="Nitzschia sp." /LENGTH=1842	N/A	27	27
MRM1	0	MRM1	CAMNT_0022905543	CAMNT_0022905543	0	0	CAMNT_0022905543	CAMNT_0022905543	66	210	196	591	TTRTVQRRKATTTENPSPMPTKLTQAQIHSKSYTFPYKLFDLMEHATGEGGSAGSVVSWLAGGTTFCVHDHARFAAEFLPTHFGHHNFRSFDRQLNFWGFXVLSPRHINNKSFGGKTWQHPFFQKDRRHLLGLVVRKTVSKSSPG	TRKAIPRR--VTFETPSKSVAAMQEQQQFQQQQTFPFKLYNMLEYACDSEFS--SCISWTADGSAFIIHDKEAMMDNLAPMFFNQTKFRSFTRQLNIWGF-------VRTDTIDG--WRHNHFLRGRPHLLNEIERTQVKSTAKA	4e-13	79	193	145	32.41	47	85	68	4	13	46.9	0/1	0	1TRRKTAVIQP2K-A-TV1TF1NT2PKMSPVTAKALMTQQEAQ1IQHFSQKQSQYQ3YF2FYDNLMML1HY1TCGDESGEGF1A-G-1VCVI2LT1GD1TSTA1CIVI2HKAERAFMAMADENFLLA1TMHF1GNHQHTNK4DT4FI3X-V-L-S-P-R-H-IVNRNTKDSTFIGD1K-T-1QR1PNFH1QLKRDG1RP3GNLEVIVE1KTTQ1SKKSSTSAPKGA	N/A	N/A	N/A	N/A	N/A	/NCGR_SEQ_ID=MMETSP1039-20121108|13432 /TAXON_ID=267567 /ORGANISM="Skeletonema marinoi, Strain FE7" /LENGTH=1314	/NCGR_SEQ_ID=MMETSP1039-20121108|13432 /TAXON_ID=267567 /ORGANISM="Skeletonema marinoi, Strain FE7" /LENGTH=1314	N/A	38	38
MRM1	0	MRM1	CAMNT_0014323461	CAMNT_0014323461	0	0	CAMNT_0014323461	CAMNT_0014323461	99	205	1280	999	TFPYKLFDLMEHATGEGGSAGSVVSWLAGGTTFCVHDHARFAAEFLPTHFGHHNFRSFDRQLNFWGFXVLSPRHINNKSFGGKTWQHPFFQKDRRHLLGLVVRKTVS	TFPAKLYDLVSNE-GEG-----VVGWHAYGTSFQVRDMERFVSEVLPKHFKHNNFTSFQRQLNLYGFR-------RSATYDKGSYYHPQFQEGNRDLAEKIRRMLVN	4e-13	79.7	195	107	42.06	45	49	60	3	13	56.07	0/-3	0	3YA2FY2MVESHNAET-3G-S-A-G-S-2SG1LH1GY2TS1CQ1HR1HMAE2AVAS1FV2TK2GK1HN2RT2DQ4FLWY2XRV-L-S-P-R-H-I-NRNSKASTFYGDGKKGTSWYQY2FQ2KEDGRN1HD1LAGELKVIVR1KMTL1SN	N/A	N/A	N/A	N/A	N/A	/NCGR_SEQ_ID=MMETSP1144-20121109|27422 /TAXON_ID=483371 /ORGANISM="non described non described, Strain CCMP2298" /LENGTH=2635	/NCGR_SEQ_ID=MMETSP1144-20121109|27422 /TAXON_ID=483371 /ORGANISM="non described non described, Strain CCMP2298" /LENGTH=2635	N/A	28	28
MRM1	0	MRM1	CAMNT_0022898647	CAMNT_0022898647	0	0	CAMNT_0022898647	CAMNT_0022898647	66	210	1119	724	TTRTVQRRKATTTENPSPMPTKLTQAQIHSKSYTFPYKLFDLMEHATGEGGSAGSVVSWLAGGTTFCVHDHARFAAEFLPTHFGHHNFRSFDRQLNFWGFXVLSPRHINNKSFGGKTWQHPFFQKDRRHLLGLVVRKTVSKSSPG	TRKAIPRR--VTFETPSKSVAAMQEQQQFQQQQTFPFKLYNMLEYACDSEFS--SCISWTADGSAFIIHDKDXMMDNLAPMFFNQTKFRSFTRQLNIWGF-------VRTDTIDG--WRHNHFLRGRPHLLNEIERTQVKSTAKA	4e-13	78.6	192	145	32.41	47	85	68	4	13	46.9	0/-1	0	1TRRKTAVIQP2K-A-TV1TF1NT2PKMSPVTAKALMTQQEAQ1IQHFSQKQSQYQ3YF2FYDNLMML1HY1TCGDESGEGF1A-G-1VCVI2LT1GD1TSTA1CIVI2HKADRXFMAMADENFLLA1TMHF1GNHQHTNK4DT4FI3X-V-L-S-P-R-H-IVNRNTKDSTFIGD1K-T-1QR1PNFH1QLKRDG1RP3GNLEVIVE1KTTQ1SKKSSTSAPKGA	N/A	N/A	N/A	N/A	N/A	/NCGR_SEQ_ID=MMETSP1039-20121108|9984 /TAXON_ID=267567 /ORGANISM="Skeletonema marinoi, Strain FE7" /LENGTH=1149	/NCGR_SEQ_ID=MMETSP1039-20121108|9984 /TAXON_ID=267567 /ORGANISM="Skeletonema marinoi, Strain FE7" /LENGTH=1149	N/A	38	38
MRM1	0	MRM1	CAMNT_0000420873	CAMNT_0000420873	0	0	CAMNT_0000420873	CAMNT_0000420873	100	203	1203	1511	FPYKLFDLMEHATGEGGSAGSVVSWLAGGTTFCVHDHARFAAEFLPTHFGHHNFRSFDRQLNFWGFXVLSPRH--INNK-SFGGKTWQ--HPFFQKDRRHLLGLVVRKT	FLRKSFDLIEHADPE------IVSWSEDGKSFVVKDVKKFTDDVIPSYFKHNNFSSFVRQLNFYGFRKVKDENLKINNEPSIEDKYWKFRHPMFLKGRPDLLIEIKKAT	4e-13	79.3	194	109	41.28	45	53	61	4	11	55.96	0/3	0	1PLYR1LS3MI3TDGP1G-G-S-A-G-S-VI3LSAEGD1TKTS1CV1HK1HVAKRK1ATADEDFVLI1TSHY1GK1HN2RS2DV5WY2XRVKLVSKPDREHN-L-K3KE-P1FIGEGD1TY1QK-F-R2FM1QL1DG1RPHD2GILEVIVKRKKA1	N/A	N/A	N/A	N/A	N/A	/NCGR_SEQ_ID=MMETSP0014_2-20120614|45378 /TAXON_ID=2857 /ORGANISM="Nitzschia sp." /LENGTH=2628	/NCGR_SEQ_ID=MMETSP0014_2-20120614|45378 /TAXON_ID=2857 /ORGANISM="Nitzschia sp." /LENGTH=2628	N/A	27	27
MRM1	0	MRM1	CAMNT_0000420873	CAMNT_0000420873	0	0	CAMNT_0000420873	CAMNT_0000420873	100	203	268	576	FPYKLFDLMEHATGEGGSAGSVVSWLAGGTTFCVHDHARFAAEFLPTHFGHHNFRSFDRQLNFWGFXVLSPRH--INNK-SFGGKTWQ--HPFFQKDRRHLLGLVVRKT	FLRKSFDLIEHVDPE------IASWSEDGKSFVVKDVKKFTDDVIPSYFKHNNFSSFVRQLNFYGFRKVKDENLKINNEPSIEDKYWKFRHPMFLKGRPDLLIEIKKAT	8e-12	75.5	184	109	39.45	43	55	59	4	11	54.13	0/1	0	1PLYR1LS3MI2AVTDGP1G-G-S-A-G-S-VIVA2LSAEGD1TKTS1CV1HK1HVAKRK1ATADEDFVLI1TSHY1GK1HN2RS2DV5WY2XRVKLVSKPDREHN-L-K3KE-P1FIGEGD1TY1QK-F-R2FM1QL1DG1RPHD2GILEVIVKRKKA1	N/A	N/A	N/A	N/A	N/A	/NCGR_SEQ_ID=MMETSP0014_2-20120614|45378 /TAXON_ID=2857 /ORGANISM="Nitzschia sp." /LENGTH=2628	/NCGR_SEQ_ID=MMETSP0014_2-20120614|45378 /TAXON_ID=2857 /ORGANISM="Nitzschia sp." /LENGTH=2628	N/A	27	27
MRM1	0	MRM1	CAMNT_0040216899	CAMNT_0040216899	0	0	CAMNT_0040216899	CAMNT_0040216899	66	210	1347	952	TTRTVQRRKATTTENPSPMPTKLTQAQIHSKSYTFPYKLFDLMEHATGEGGSAGSVVSWLAGGTTFCVHDHARFAAEFLPTHFGHHNFRSFDRQLNFWGFXVLSPRHINNKSFGGKTWQHPFFQKDRRHLLGLVVRKTVSKSSPG	TRKTIPRR--VTFETPSKSVAAMQEQQQFQQQQTFPFKLYNMLEYSCDSEFS--SCISWTADGSAFIIHDKDVMMDNLAPMFFNQTKFRSFTRQLNIWGF-------VRTDTLDG--WRHNNFLRGRPHLLNEIERTQVKSTAKA	4e-13	79	193	145	32.41	47	85	69	4	13	47.59	0/-3	0	1TRRK1VIQP2K-A-TV1TF1NT2PKMSPVTAKALMTQQEAQ1IQHFSQKQSQYQ3YF2FYDNLMML1HYASTCGDESGEGF1A-G-1VCVI2LT1GD1TSTA1CIVI2HKADRVFMAMADENFLLA1TMHF1GNHQHTNK4DT4FI3X-V-L-S-P-R-H-IVNRNTKDSTFLGD1K-T-1QR1PNFN1QLKRDG1RP3GNLEVIVE1KTTQ1SKKSSTSAPKGA	N/A	N/A	N/A	N/A	N/A	/NCGR_SEQ_ID=MMETSP0562-20120912|6098 /TAXON_ID=267566 /ORGANISM="Skeletonema dohrnii, Strain SkelB" /LENGTH=1421	/NCGR_SEQ_ID=MMETSP0562-20120912|6098 /TAXON_ID=267566 /ORGANISM="Skeletonema dohrnii, Strain SkelB" /LENGTH=1421	N/A	38	38
MRM1	0	MRM1	CAMNT_0014270581	CAMNT_0014270581	0	0	CAMNT_0014270581	CAMNT_0014270581	99	205	1370	1651	TFPYKLFDLMEHATGEGGSAGSVVSWLAGGTTFCVHDHARFAAEFLPTHFGHHNFRSFDRQLNFWGFXVLSPRHINNKSFGGKTWQHPFFQKDRRHLLGLVVRKTVS	TFPAKLYDLVSNE-GEG-----VVGWHAYGTSFQVRDMERFVSEVLPKHFKHNNFTSFQRQLNLYGFR-------RSATYDKGSYYHPQFQEGNRDLAEKIRRMLVN	5e-13	79	193	107	42.06	45	49	60	3	13	56.07	0/2	0	3YA2FY2MVESHNAET-3G-S-A-G-S-2SG1LH1GY2TS1CQ1HR1HMAE2AVAS1FV2TK2GK1HN2RT2DQ4FLWY2XRV-L-S-P-R-H-I-NRNSKASTFYGDGKKGTSWYQY2FQ2KEDGRN1HD1LAGELKVIVR1KMTL1SN	N/A	N/A	N/A	N/A	N/A	/NCGR_SEQ_ID=MMETSP1144-20121109|982 /TAXON_ID=483371 /ORGANISM="non described non described, Strain CCMP2298" /LENGTH=1799	/NCGR_SEQ_ID=MMETSP1144-20121109|982 /TAXON_ID=483371 /ORGANISM="non described non described, Strain CCMP2298" /LENGTH=1799	N/A	28	28
MRM1	0	MRM1	CAMNT_0003424849	CAMNT_0003424849	0	0	CAMNT_0003424849	CAMNT_0003424849	66	210	147	542	TTRTVQRRKATTTENPSPMPTKLTQAQIHSKSYTFPYKLFDLMEHATGEGGSAGSVVSWLAGGTTFCVHDHARFAAEFLPTHFGHHNFRSFDRQLNFWGFXVLSPRHINNKSFGGKTWQHPFFQKDRRHLLGLVVRKTVSKSSPG	TRKAIPRR--VTFETPSKSVAGMQEQQQFQQQQTFPFKLYNMLEYACD--SEFGSCISWTADGSEFIIHDKEAMMDNLAPMFFNQTKFRSFTRQLNIWGF-------VRTDTLDG--WRHNNFLRGRPHLLNEIERTQVKSTAKA	5e-13	79.3	194	145	32.41	47	85	68	4	13	46.9	0/3	0	1TRRKTAVIQP2K-A-TV1TF1NT2PKMSPVTAKGLMTQQEAQ1IQHFSQKQSQYQ3YF2FYDNLMML1HY1TCGDE-G-GSSEAF2VCVI2LT1GD1TSTE1CIVI2HKAERAFMAMADENFLLA1TMHF1GNHQHTNK4DT4FI3X-V-L-S-P-R-H-IVNRNTKDSTFLGD1K-T-1QR1PNFN1QLKRDG1RP3GNLEVIVE1KTTQ1SKKSSTSAPKGA	N/A	N/A	N/A	N/A	N/A	/NCGR_SEQ_ID=MMETSP0320-20121206|7985 /TAXON_ID=267567 /ORGANISM="Skeletonema marinoi, Strain SM1012Den-03" /LENGTH=3887	/NCGR_SEQ_ID=MMETSP0320-20121206|7985 /TAXON_ID=267567 /ORGANISM="Skeletonema marinoi, Strain SM1012Den-03" /LENGTH=3887	N/A	38	38
MRM1	0	MRM1	CAMNT_0027554991	CAMNT_0027554991	0	0	CAMNT_0027554991	CAMNT_0027554991	87	208	77	403	KLTQAQIHSKSYTFPYKLFDLMEHATGEGGSAGSVVSWLAGGTTFCVHDHARFAAEFLPTHFGHHNFRSFDRQLNFWGFXVLSPRHINNKSFGGKTWQHPFFQKDRRHLLGLVVRKTVSKSS	KIMTAEMASPNATFPQKLFILMEN------EPTSIVTWNANGISFRVVDTEKFSEEIIPKYFRHTKMASFQRQLNLYGF-----RRVTKGDDAG-SYFHPKFQKGRKDLM-IEIKRLPGKSS	5e-13	78.6	192	122	36.89	45	64	67	4	13	54.92	0/2	0	1LITMQT1QEIMHA1KPSNYA3YQ3DI3HNA-T-G-E-G-G-SEAPGT1VI1ST1LN1GN1TITS1CR1HV1HTAERK1ASAE1FILI1TKHY1GR1HTNKFMRA2DQ4FLWY2X-V-L-S-P-1HRIVNTNKKGSDFDGA1K-TSWYQF2FK3DG1RKHD1LMG-LIVEVIRKKRTLVPSG3	N/A	N/A	N/A	N/A	N/A	/NCGR_SEQ_ID=MMETSP1103-20130426|5463 /TAXON_ID=36769 /ORGANISM="Paraphysomonas bandaiensis, Strain Caron Lab Isolate" /LENGTH=1316	/NCGR_SEQ_ID=MMETSP1103-20130426|5463 /TAXON_ID=36769 /ORGANISM="Paraphysomonas bandaiensis, Strain Caron Lab Isolate" /LENGTH=1316	N/A	32	32
MRM1	0	MRM1	CAMNT_0004803453	CAMNT_0004803453	0	0	CAMNT_0004803453	CAMNT_0004803453	100	206	703	401	FPYKLFDLMEHATGEGGSAGSVVSWLAGGTTFCVHDHARFAAEFLPTHFGHHNFRSFDRQLNFWGFXVLSPRHINNKSFGGKTWQHPFFQKDRRHLLGLVVRKTVSK	FPWKLHEMLE--TSEKNGEDHIVSWMPDGRSFRVHDRDLFVDGMMKVFFNQTKYKSFQRQLNLWGFERISNRXPNEKG----AYSHPLFRKGRRDLCPCMTRQKAAQ	5e-13	76.3	186	107	35.51	38	63	55	2	6	51.4	0/-1	0	2YW2FHDELMML1H-A-1GS1GKGNSGAEGDSHVI3LMAPGD1TRTS1CR3HRADRL1AVADEGFMLMPKTVHF1GNHQHTNKFYRK2DQ4FL3XEVRLI1PN1HXIP1NE1SGF-G-G-K-TAWYQS2FL1QR1DG2HD1LCGPLCVMVT1KQTKVASAKQ	N/A	N/A	N/A	N/A	N/A	/NCGR_SEQ_ID=MMETSP0472-20121206|54441 /TAXON_ID=693140 ORGANISM="Tiarina fusus, Strain LIS" /NCGR_SAMPLE_ID=MMETSP0472 /ASSEMBLY_ACC=CAM_ASM_000603 /LENGTH=784	/NCGR_SEQ_ID=MMETSP0472-20121206|54441 /TAXON_ID=693140 ORGANISM="Tiarina fusus, Strain LIS" /NCGR_SAMPLE_ID=MMETSP0472 /ASSEMBLY_ACC=CAM_ASM_000603 /LENGTH=784	N/A	28	28
MRM1	0	MRM1	CAMNT_0003470727	CAMNT_0003470727	0	0	CAMNT_0003470727	CAMNT_0003470727	66	165	3766	3479	TTRTVQRRKATTTENPSPMPTKLTQAQIHSKSYTFPYKLFDLMEHATGEGGSAGSVVSWLAGGTTFCVHDHARFAAEFLPTHFGHHNFRSFDRQLNFWGF	TRKAIPRR--VTFETPSKSVAGMQEQQQFQQQQTFPFKLYNMLEYACD--SEFGSCISWTADGSEFIIHDKEAMMDNLAPMFFNQTKFRSFTRQLNIWGF	6e-13	69.3	168	100	37	37	59	51	2	4	51	0/-1	0	1TRRKTAVIQP2K-A-TV1TF1NT2PKMSPVTAKGLMTQQEAQ1IQHFSQKQSQYQ3YF2FYDNLMML1HY1TCGDE-G-GSSEAF2VCVI2LT1GD1TSTE1CIVI2HKAERAFMAMADENFLLA1TMHF1GNHQHTNK4DT4FI3	N/A	N/A	N/A	N/A	N/A	/NCGR_SEQ_ID=MMETSP0320-20121206|30924 /TAXON_ID=267567 /ORGANISM="Skeletonema marinoi, Strain SM1012Den-03" /LENGTH=3823	/NCGR_SEQ_ID=MMETSP0320-20121206|30924 /TAXON_ID=267567 /ORGANISM="Skeletonema marinoi, Strain SM1012Den-03" /LENGTH=3823	N/A	38	26
MRM1	0	MRM1	CAMNT_0003470727	CAMNT_0003470727	0	0	CAMNT_0003470727	CAMNT_0003470727	158	210	3468	3337	RQLNFWGFXVLSPRHINNKSFGGKTWQHPFFQKDRRHLLGLVVRKTVSKSSPG	RQLNIWGF-------VRTDTLDG--WRHNHFLRGRPHLLNEIERTQVKSTAKA	6e-13	31.6	70	53	32.08	17	27	24	2	9	45.28	0/-2	0	4FI3X-V-L-S-P-R-H-IVNRNTKDSTFLGD1K-T-1QR1PNFH1QLKRDG1RP3GNLEVIVE1KTTQ1SKKSSTSAPKGA	N/A	N/A	N/A	N/A	N/A	/NCGR_SEQ_ID=MMETSP0320-20121206|30924 /TAXON_ID=267567 /ORGANISM="Skeletonema marinoi, Strain SM1012Den-03" /LENGTH=3823	/NCGR_SEQ_ID=MMETSP0320-20121206|30924 /TAXON_ID=267567 /ORGANISM="Skeletonema marinoi, Strain SM1012Den-03" /LENGTH=3823	N/A	38	14
MRM1	0	MRM1	CAMNT_0014266625	CAMNT_0014266625	0	0	CAMNT_0014266625	CAMNT_0014266625	99	205	1395	1676	TFPYKLFDLMEHATGEGGSAGSVVSWLAGGTTFCVHDHARFAAEFLPTHFGHHNFRSFDRQLNFWGFXVLSPRHINNKSFGGKTWQHPFFQKDRRHLLGLVVRKTVS	TFPAKLYDLVSNE-GEG-----VVGWHAYGTSFQVRDMERFVSEVLPKHFKHNNFTSFQRQLNLYGFR-------RSATYDKGSYYHPQFQEGNRDLAEKIRRMLVN	7e-13	78.2	191	107	42.06	45	49	60	3	13	56.07	0/3	0	3YA2FY2MVESHNAET-3G-S-A-G-S-2SG1LH1GY2TS1CQ1HR1HMAE2AVAS1FV2TK2GK1HN2RT2DQ4FLWY2XRV-L-S-P-R-H-I-NRNSKASTFYGDGKKGTSWYQY2FQ2KEDGRN1HD1LAGELKVIVR1KMTL1SN	N/A	N/A	N/A	N/A	N/A	/NCGR_SEQ_ID=MMETSP1143-20121109|30128 /TAXON_ID=483371 /ORGANISM="non described non described, Strain CCMP2298" /LENGTH=1709	/NCGR_SEQ_ID=MMETSP1143-20121109|30128 /TAXON_ID=483371 /ORGANISM="non described non described, Strain CCMP2298" /LENGTH=1709	N/A	28	28
MRM1	0	MRM1	CAMNT_0014091431	CAMNT_0014091431	0	0	CAMNT_0014091431	CAMNT_0014091431	99	205	324	43	TFPYKLFDLMEHATGEGGSAGSVVSWLAGGTTFCVHDHARFAAEFLPTHFGHHNFRSFDRQLNFWGFXVLSPRHINNKSFGGKTWQHPFFQKDRRHLLGLVVRKTVS	TFPAKLYDLVSNE-GEG-----VVGWHAYGTSFQVRDMERFVSEVLPKHFKHNNFTSFQRQLNLYGFR-------RSATYDKGSYYHPQFQEGNRDLAEKIRRMLVN	7e-13	78.2	191	107	42.06	45	49	60	3	13	56.07	0/-3	0	3YA2FY2MVESHNAET-3G-S-A-G-S-2SG1LH1GY2TS1CQ1HR1HMAE2AVAS1FV2TK2GK1HN2RT2DQ4FLWY2XRV-L-S-P-R-H-I-NRNSKASTFYGDGKKGTSWYQY2FQ2KEDGRN1HD1LAGELKVIVR1KMTL1SN	N/A	N/A	N/A	N/A	N/A	/NCGR_SEQ_ID=MMETSP1141-20130122|787 /TAXON_ID=483371 /ORGANISM="non described non described, Strain CCMP2298" /LENGTH=1709	/NCGR_SEQ_ID=MMETSP1141-20130122|787 /TAXON_ID=483371 /ORGANISM="non described non described, Strain CCMP2298" /LENGTH=1709	N/A	28	28
MRM1	0	MRM1	CAMNT_0014213195	CAMNT_0014213195	0	0	CAMNT_0014213195	CAMNT_0014213195	99	205	1406	1687	TFPYKLFDLMEHATGEGGSAGSVVSWLAGGTTFCVHDHARFAAEFLPTHFGHHNFRSFDRQLNFWGFXVLSPRHINNKSFGGKTWQHPFFQKDRRHLLGLVVRKTVS	TFPAKLYDLVSNE-GEG-----VVGWHAYGTSFQVRDMERFVSEVLPKHFKHNNFTSFQRQLNLYGFR-------RSATYDKGSYYHPQFQEGNRDLAEKIRRMLVN	7e-13	78.2	191	107	42.06	45	49	60	3	13	56.07	0/2	0	3YA2FY2MVESHNAET-3G-S-A-G-S-2SG1LH1GY2TS1CQ1HR1HMAE2AVAS1FV2TK2GK1HN2RT2DQ4FLWY2XRV-L-S-P-R-H-I-NRNSKASTFYGDGKKGTSWYQY2FQ2KEDGRN1HD1LAGELKVIVR1KMTL1SN	N/A	N/A	N/A	N/A	N/A	/NCGR_SEQ_ID=MMETSP1143-20121109|3413 /TAXON_ID=483371 /ORGANISM="non described non described, Strain CCMP2298" /LENGTH=1720	/NCGR_SEQ_ID=MMETSP1143-20121109|3413 /TAXON_ID=483371 /ORGANISM="non described non described, Strain CCMP2298" /LENGTH=1720	N/A	28	28
MRM1	0	MRM1	CAMNT_0014168811	CAMNT_0014168811	0	0	CAMNT_0014168811	CAMNT_0014168811	99	205	314	33	TFPYKLFDLMEHATGEGGSAGSVVSWLAGGTTFCVHDHARFAAEFLPTHFGHHNFRSFDRQLNFWGFXVLSPRHINNKSFGGKTWQHPFFQKDRRHLLGLVVRKTVS	TFPAKLYDLVSNE-GEG-----VVGWHAYGTSFQVRDMERFVSEVLPKHFKHNNFTSFQRQLNLYGFR-------RSATYDKGSYYHPQFQEGNRDLAEKIRRMLVN	7e-13	78.2	191	107	42.06	45	49	60	3	13	56.07	0/-1	0	3YA2FY2MVESHNAET-3G-S-A-G-S-2SG1LH1GY2TS1CQ1HR1HMAE2AVAS1FV2TK2GK1HN2RT2DQ4FLWY2XRV-L-S-P-R-H-I-NRNSKASTFYGDGKKGTSWYQY2FQ2KEDGRN1HD1LAGELKVIVR1KMTL1SN	N/A	N/A	N/A	N/A	N/A	/NCGR_SEQ_ID=MMETSP1142-20121109|12392 /TAXON_ID=483371 /ORGANISM="non described non described, Strain CCMP2298" /LENGTH=1721	/NCGR_SEQ_ID=MMETSP1142-20121109|12392 /TAXON_ID=483371 /ORGANISM="non described non described, Strain CCMP2298" /LENGTH=1721	N/A	28	28
MRM1	0	MRM1	CAMNT_0014204585	CAMNT_0014204585	0	0	CAMNT_0014204585	CAMNT_0014204585	99	205	307	26	TFPYKLFDLMEHATGEGGSAGSVVSWLAGGTTFCVHDHARFAAEFLPTHFGHHNFRSFDRQLNFWGFXVLSPRHINNKSFGGKTWQHPFFQKDRRHLLGLVVRKTVS	TFPAKLYDLVSNE-GEG-----VVGWHAYGTSFQVRDMERFVSEVLPKHFKHNNFTSFQRQLNLYGFR-------RSATYDKGSYYHPQFQEGNRDLAEKIRRMLVN	8e-13	78.2	191	107	42.06	45	49	60	3	13	56.07	0/-3	0	3YA2FY2MVESHNAET-3G-S-A-G-S-2SG1LH1GY2TS1CQ1HR1HMAE2AVAS1FV2TK2GK1HN2RT2DQ4FLWY2XRV-L-S-P-R-H-I-NRNSKASTFYGDGKKGTSWYQY2FQ2KEDGRN1HD1LAGELKVIVR1KMTL1SN	N/A	N/A	N/A	N/A	N/A	/NCGR_SEQ_ID=MMETSP1142-20121109|30279 /TAXON_ID=483371 /ORGANISM="non described non described, Strain CCMP2298" /LENGTH=1641	/NCGR_SEQ_ID=MMETSP1142-20121109|30279 /TAXON_ID=483371 /ORGANISM="non described non described, Strain CCMP2298" /LENGTH=1641	N/A	28	28
MRM1	0	MRM1	CAMNT_0014204685	CAMNT_0014204685	0	0	CAMNT_0014204685	CAMNT_0014204685	99	205	307	26	TFPYKLFDLMEHATGEGGSAGSVVSWLAGGTTFCVHDHARFAAEFLPTHFGHHNFRSFDRQLNFWGFXVLSPRHINNKSFGGKTWQHPFFQKDRRHLLGLVVRKTVS	TFPAKLYDLVSNE-GEG-----VVGWHAYGTSFQVRDMERFVSEVLPKHFKHNNFTSFQRQLNLYGFR-------RSATYDKGSYYHPQFQEGNRDLAEKIRRMLVN	8e-13	78.2	191	107	42.06	45	49	60	3	13	56.07	0/-2	0	3YA2FY2MVESHNAET-3G-S-A-G-S-2SG1LH1GY2TS1CQ1HR1HMAE2AVAS1FV2TK2GK1HN2RT2DQ4FLWY2XRV-L-S-P-R-H-I-NRNSKASTFYGDGKKGTSWYQY2FQ2KEDGRN1HD1LAGELKVIVR1KMTL1SN	N/A	N/A	N/A	N/A	N/A	/NCGR_SEQ_ID=MMETSP1142-20121109|30329 /TAXON_ID=483371 /ORGANISM="non described non described, Strain CCMP2298" /LENGTH=1736	/NCGR_SEQ_ID=MMETSP1142-20121109|30329 /TAXON_ID=483371 /ORGANISM="non described non described, Strain CCMP2298" /LENGTH=1736	N/A	28	28
MRM1	0	MRM1	CAMNT_0006806751	CAMNT_0006806751	0	0	CAMNT_0006806751	CAMNT_0006806751	120	203	452	685	SVVSWLAGGTTFCVHDHARFAAEFLPTHFGHHNFRSFDRQLNFWGFXVLSPRHINNKSFGGKTWQHPFFQKDRRHLLGLVVRKT	SVIDWLPHGEAFAIHDCDAFVAKVLPKYFRHNNLTSFQRQLNLYGF-----RRITKGDDKG-AYRHPHFQRDRPDLMSLVSRKT	8e-13	75.9	185	84	45.24	38	40	48	2	6	57.14	0/2	0	2VISD2APGH1TETA1CAVI2HCADRA1AV1EKFV2TKHY1GR1HN1FLRT2DQ4FLWY2X-V-L-S-P-1HR1NTNKKGSDFDGK1K-TAWYQR2FH2KR2RPHD1LMGS2VS3	N/A	N/A	N/A	N/A	N/A	/NCGR_SEQ_ID=MMETSP1163-20130328|14145 /TAXON_ID=124430 /ORGANISM="Phaeomonas parva, Strain CCMP2877" /LENGTH=821	/NCGR_SEQ_ID=MMETSP1163-20130328|14145 /TAXON_ID=124430 /ORGANISM="Phaeomonas parva, Strain CCMP2877" /LENGTH=821	N/A	22	22
MRM1	0	MRM1	CAMNT_0048210371	CAMNT_0048210371	0	0	CAMNT_0048210371	CAMNT_0048210371	99	204	1139	852	TFPYKLFDLMEHATGEGGSAGSVVSWLAGGTTFCVHDHARFAAEFLPTHFGHHNFRSFDRQLNFWGFXVLSPRHINNKSFGGKTWQHPFFQKDRRHLLGLVVRKTV	TFPFKLYEMIEHAHESGFT--SALSWLSDGNAFFIHDKHAMMNDLAPMFFKQTKFRSFTRQLNIWGFERVGP--------GRDVWKHKEFLRGQPDLLEKIVRTEI	1e-12	77.4	189	106	36.79	39	57	55	2	10	51.89	0/-2	0	3YF2FYDELMMI3THGEES1GFSTA-G-1VAVL3ASGD1TNTA1CFVI2HKAHRAFMAMANEDFLLA1TMHF1GKHQHTNK4DT4FI3XEVRLVSG1R-H-I-N-N-K-S-F-1GRKDTV1QK1PKFE1QLKRDGRQRPHD2GELKVI2KTTEVI	N/A	N/A	N/A	N/A	N/A	/NCGR_SEQ_ID=MMETSP0593-20130828|4949 /ASSEMBLY_ACC=CAM_ASM_000672 /TAXON_ID=267983 /ORGANISM="Skeletonema japonicum, Strain CCMP2506" /LENGTH=1272	/NCGR_SEQ_ID=MMETSP0593-20130828|4949 /ASSEMBLY_ACC=CAM_ASM_000672 /TAXON_ID=267983 /ORGANISM="Skeletonema japonicum, Strain CCMP2506" /LENGTH=1272	N/A	28	28
MRM1	0	MRM1	CAMNT_0022932789	CAMNT_0022932789	0	0	CAMNT_0022932789	CAMNT_0022932789	66	210	478	83	TTRTVQRRKATTTENPSPMPTKLTQAQIHSKSYTFPYKLFDLMEHATGEGGSAGSVVSWLAGGTTFCVHDHARFAAEFLPTHFGHHNFRSFDRQLNFWGFXVLSPRHINNKSFGGKTWQHPFFQKDRRHLLGLVVRKTVSKSSPG	TRKAIPRR--VTFESPPKSVAAMQEQQQFQQQQTFPFKLYNMLEYACDSEFS--SCISWTADGSAFIIHDKEAMMDNLAPMFFNQTKFRSFTRQLNIWGF-------VRTDTJDG--WRHNHFLRGRPHLLNEIERTQVKSTAKA	1e-12	74.3	181	145	31.72	46	86	68	4	13	46.9	0/-1	0	1TRRKTAVIQP2K-A-TV1TF1NS1SPPKMSPVTAKALMTQQEAQ1IQHFSQKQSQYQ3YF2FYDNLMML1HY1TCGDESGEGF1A-G-1VCVI2LT1GD1TSTA1CIVI2HKAERAFMAMADENFLLA1TMHF1GNHQHTNK4DT4FI3X-V-L-S-P-R-H-IVNRNTKDSTFJGD1K-T-1QR1PNFH1QLKRDG1RP3GNLEVIVE1KTTQ1SKKSSTSAPKGA	N/A	N/A	N/A	N/A	N/A	/NCGR_SEQ_ID=MMETSP1040-20121108|5372 /TAXON_ID=267567 /ORGANISM="Skeletonema marinoi, Strain FE60" /LENGTH=538	/NCGR_SEQ_ID=MMETSP1040-20121108|5372 /TAXON_ID=267567 /ORGANISM="Skeletonema marinoi, Strain FE60" /LENGTH=538	N/A	38	38
MRM1	0	MRM1	CAMNT_0003401937	CAMNT_0003401937	0	0	CAMNT_0003401937	CAMNT_0003401937	66	210	33	428	TTRTVQRRKATTTENPSPMPTKLTQAQIHSKSYTFPYKLFDLMEHATGEGGSAGSVVSWLAGGTTFCVHDHARFAAEFLPTHFGHHNFRSFDRQLNFWGFXVLSPRHINNKSFGGKTWQHPFFQKDRRHLLGLVVRKTVSKSSPG	TRKAIPRR--VTFETPSKSVAGMQEQQQFQQQQTFPFKLYNMLEYACD--SEFGSCISWTADGSEFIIHDKEAMMDNLAPMFFNQTKFRSFTRQLNIWGF-------VRTDTLDG--WRHNNFLRGRPHLLNEIERTQVKSTAKA	1e-12	76.6	187	145	32.41	47	85	68	4	13	46.9	0/3	0	1TRRKTAVIQP2K-A-TV1TF1NT2PKMSPVTAKGLMTQQEAQ1IQHFSQKQSQYQ3YF2FYDNLMML1HY1TCGDE-G-GSSEAF2VCVI2LT1GD1TSTE1CIVI2HKAERAFMAMADENFLLA1TMHF1GNHQHTNK4DT4FI3X-V-L-S-P-R-H-IVNRNTKDSTFLGD1K-T-1QR1PNFN1QLKRDG1RP3GNLEVIVE1KTTQ1SKKSSTSAPKGA	N/A	N/A	N/A	N/A	N/A	/NCGR_SEQ_ID=MMETSP0319-20121206|26926 /TAXON_ID=267567 /ORGANISM="Skeletonema marinoi, Strain SM1012Hels-07" /LENGTH=1029	/NCGR_SEQ_ID=MMETSP0319-20121206|26926 /TAXON_ID=267567 /ORGANISM="Skeletonema marinoi, Strain SM1012Hels-07" /LENGTH=1029	N/A	38	38
MRM1	0	MRM1	CAMNT_0003419595	CAMNT_0003419595	0	0	CAMNT_0003419595	CAMNT_0003419595	82	208	187	534	SPMPTKLTQAQIHSKSYTFPYKLFDLMEHATGEGGSAGSVVSWLAGGTTFCVHDHARFAAEFLPTHFGHHNFRSFDRQLNFWGFXVLSPRHINNKSFGGKTWQHPFFQKDRRHLLGLVVRKTVSKSS	SPPKSGMQEQQQFQQQQTFPFKLYNMLEYACD--SEFGSCISWTADGSEFIIHDKEAMMDNLAPMFFNQTKFRSFTRQLNIWGF-------VRTDTLDG--WRHNHFLRGRPHLLNEIERTQVKSTA	1e-12	75.9	185	127	33.07	42	74	62	3	11	48.82	0/1	0	2MPPKTSKGLMTQQEAQ1IQHFSQKQSQYQ3YF2FYDNLMML1HY1TCGDE-G-GSSEAF2VCVI2LT1GD1TSTE1CIVI2HKAERAFMAMADENFLLA1TMHF1GNHQHTNK4DT4FI3X-V-L-S-P-R-H-IVNRNTKDSTFLGD1K-T-1QR1PNFH1QLKRDG1RP3GNLEVIVE1KTTQ1SKKSSTSA	N/A	N/A	N/A	N/A	N/A	/NCGR_SEQ_ID=MMETSP0320-20121206|5358 /TAXON_ID=267567 /ORGANISM="Skeletonema marinoi, Strain SM1012Den-03" /LENGTH=835	/NCGR_SEQ_ID=MMETSP0320-20121206|5358 /TAXON_ID=267567 /ORGANISM="Skeletonema marinoi, Strain SM1012Den-03" /LENGTH=835	N/A	33	33
MRM1	0	MRM1	CAMNT_0042959453	CAMNT_0042959453	0	0	CAMNT_0042959453	CAMNT_0042959453	99	201	2545	2252	TFPYKLFDLME-HATGEGGSAGSVVSWLAGGTTFCVHDHARFAAEFLPTHFGHHNFRSFDRQLNFWGFXVLSPRHINNKSFGGKTWQHPFFQKDRRHLLGLVVR	SFPAKLYELVEGHSSRATSDEDLVVSWCEGGLAFIVRDLTRFCEEVLPKHFCHNKWASFIRQLNLYGF-----RRITQGQSSGAYW-HKYFQRGQPQLLRGITR	1e-12	77.8	190	104	40.38	42	55	55	3	7	52.88	0/-2	0	TS2YA2FYDE1MV1-G1ASTSGREAGTGSSDAEGDSL4LCAE2TLTA1CI1HR1HLAT2ACAE1FV2TK2GC1HNNKFWRA2DI4FLWY2X-V-L-S-P-1HR1NTNQKGSQFSGS1KATY1Q-1PKFY2KRDGRQRPHQ2GRLGVIVT1	N/A	N/A	N/A	N/A	N/A	/NCGR_SEQ_ID=MMETSP1170-20131217|53209 /TAXON_ID=54406 /ORGANISM="Sarcinochrysis sp, Strain CCMP770" /LENGTH=2567	/NCGR_SEQ_ID=MMETSP1170-20131217|53209 /TAXON_ID=54406 /ORGANISM="Sarcinochrysis sp, Strain CCMP770" /LENGTH=2567	N/A	27	27
MRM1	0	MRM1	CAMNT_0008224053	CAMNT_0008224053	0	0	CAMNT_0008224053	CAMNT_0008224053	98	209	1217	906	YTFPYKLFDLMEHATGEGGSAGSVVSWLAGGTTFCVHDHARFAAEFLPTH-FGHHNFRSFDRQLNFWGFXVLSPRHINNKSFGGKTWQHPFFQKDRRHLLGLVVRKTVSKSSP	YLFPHEVYDLLEDVDRRGRDFTSIVSWMADGRSFRIDDQKSFEASILPLYFFGMTSYRSFRRQLNNYGIY---------QNRGSRTYSHEFLVRGERHGCDKIARKTNSRYRP	1e-12	77.8	190	113	35.4	40	63	60	2	10	53.1	0/-3	0	1TL2YHKELVFY2ML1HDAVTDGRER1GRSDAFGT1VI3LM1GD1TRTS1CRVIHD1HQAKRS1AE1ESFI2TLHY-F2HMHTNSFY3DR4FNWY1FIXYV-L-S-P-R-H-I-N-N-KQSNFR1GSKR1WYQS1PE1FLQVKRDGRE2LGLCGDLKVIVA3VN1KRSYSR1	N/A	N/A	N/A	N/A	N/A	/NCGR_SEQ_ID=MMETSP0141_2-20121125|21312 /TAXON_ID=44445 /ORGANISM="Pseudo-nitzschia australis, Strain 10249 10 AB" /LENGTH=1921	/NCGR_SEQ_ID=MMETSP0141_2-20121125|21312 /TAXON_ID=44445 /ORGANISM="Pseudo-nitzschia australis, Strain 10249 10 AB" /LENGTH=1921	N/A	29	29
MRM1	0	MRM1	CAMNT_0048461671	CAMNT_0048461671	0	0	CAMNT_0048461671	CAMNT_0048461671	96	209	1176	856	KSYTFPYKLFDLMEHATGEGGSAGSVVSWLAGGTTFCVHDHARFAAEFLPTHFGHHNFRSFDRQLNFWGFXVLSPRHINNKSFGGKTWQHPFFQKDRRHLLGLVVRKTVSKSSP	EQHNFPFKLYDMLEYVADSEYS--SAMSWIEEGTAFAIRNKDTFLKHIVPMFFKQTKFRSFTRQLNLWGFTRLS-----NDGPDGGSWKHAHFVCGRVERLGSIERNEVKNSKP	1e-12	77.4	189	114	35.96	41	66	56	2	7	49.12	0/-1	0	KESQYHTN2YF2FY1LMML1HYAVTAGDESGEGY1A-G-1VAVM2LIAEGE2TA1CAVIHRDNHKADRT1ALAKEHFILV1TMHF1GKHQHTNK4DT4FL3XTVR2P-R-H-I-N-1KDSGFPGD1KGTS1QK1PAFH1QVKCDG1RVHELR2LSVIVE1KNTE1SKKN1SK1	N/A	N/A	N/A	N/A	N/A	/NCGR_SEQ_ID=MMETSP0903-20130614|12987 /ASSEMBLY_ACC=CAM_ASM_000552 /TAXON_ID=420261 /ORGANISM="Thalassiosira antarctica, Strain CCMP982" /LENGTH=1284	/NCGR_SEQ_ID=MMETSP0903-20130614|12987 /ASSEMBLY_ACC=CAM_ASM_000552 /TAXON_ID=420261 /ORGANISM="Thalassiosira antarctica, Strain CCMP982" /LENGTH=1284	N/A	30	30
MRM1	0	MRM1	CAMNT_0048501617	CAMNT_0048501617	0	0	CAMNT_0048501617	CAMNT_0048501617	96	209	1171	851	KSYTFPYKLFDLMEHATGEGGSAGSVVSWLAGGTTFCVHDHARFAAEFLPTHFGHHNFRSFDRQLNFWGFXVLSPRHINNKSFGGKTWQHPFFQKDRRHLLGLVVRKTVSKSSP	EQHNFPFKLYDMLEYVADSEYS--SAMSWIEEGTAFAIRNKDTFLKHIVPMFFKQTKFRSFTRQLNLWGFTRLS-----NDGPDGGSWKHAHFVCGRVERLGSIERNEVKNSKP	1e-12	77	188	114	35.96	41	66	56	2	7	49.12	0/-1	0	KESQYHTN2YF2FY1LMML1HYAVTAGDESGEGY1A-G-1VAVM2LIAEGE2TA1CAVIHRDNHKADRT1ALAKEHFILV1TMHF1GKHQHTNK4DT4FL3XTVR2P-R-H-I-N-1KDSGFPGD1KGTS1QK1PAFH1QVKCDG1RVHELR2LSVIVE1KNTE1SKKN1SK1	N/A	N/A	N/A	N/A	N/A	/NCGR_SEQ_ID=MMETSP0904-20121228|4295 /ASSEMBLY_ACC=CAM_ASM_000553 /TAXON_ID=420261 /ORGANISM="Thalassiosira antarctica, Strain CCMP982" /LENGTH=1246	/NCGR_SEQ_ID=MMETSP0904-20121228|4295 /ASSEMBLY_ACC=CAM_ASM_000553 /TAXON_ID=420261 /ORGANISM="Thalassiosira antarctica, Strain CCMP982" /LENGTH=1246	N/A	30	30
MRM1	0	MRM1	CAMNT_0008235509	CAMNT_0008235509	0	0	CAMNT_0008235509	CAMNT_0008235509	98	209	999	1310	YTFPYKLFDLMEHATGEGGSAGSVVSWLAGGTTFCVHDHARFAAEFLPTH-FGHHNFRSFDRQLNFWGFXVLSPRHINNKSFGGKTWQHPFFQKDRRHLLGLVVRKTVSKSSP	YLFPHEVYDLLEDVDRRGRDFTSIVSWMADGRSFRIDDQKSFEASILPLYFFGMTSYRSFRRQLNNYGIY---------QNRGSRTYSHEFLVRGERHGCDKIARKTNSRYRP	1e-12	77.8	190	113	35.4	40	63	60	2	10	53.1	0/3	0	1TL2YHKELVFY2ML1HDAVTDGRER1GRSDAFGT1VI3LM1GD1TRTS1CRVIHD1HQAKRS1AE1ESFI2TLHY-F2HMHTNSFY3DR4FNWY1FIXYV-L-S-P-R-H-I-N-N-KQSNFR1GSKR1WYQS1PE1FLQVKRDGRE2LGLCGDLKVIVA3VN1KRSYSR1	N/A	N/A	N/A	N/A	N/A	/NCGR_SEQ_ID=MMETSP0142_2-20121227|4014 /TAXON_ID=44445 /ORGANISM="Pseudo-nitzschia australis, Strain 10249 10 AB" /LENGTH=2242	/NCGR_SEQ_ID=MMETSP0142_2-20121227|4014 /TAXON_ID=44445 /ORGANISM="Pseudo-nitzschia australis, Strain 10249 10 AB" /LENGTH=2242	N/A	29	29
MRM1	0	MRM1	CAMNT_0008142927	CAMNT_0008142927	0	0	CAMNT_0008142927	CAMNT_0008142927	98	209	1241	930	YTFPYKLFDLMEHATGEGGSAGSVVSWLAGGTTFCVHDHARFAAEFLPTH-FGHHNFRSFDRQLNFWGFXVLSPRHINNKSFGGKTWQHPFFQKDRRHLLGLVVRKTVSKSSP	YLFPHEVYDLLEDVDRRGRDFTSIVSWMADGRSFRIDDQKSFEASILPLYFFGMTSYRSFRRQLNNYGIY---------QNRGSRTYSHEFLVRGERHGCDKIARKTNSRYRP	1e-12	77.8	190	113	35.4	40	63	60	2	10	53.1	0/-2	0	1TL2YHKELVFY2ML1HDAVTDGRER1GRSDAFGT1VI3LM1GD1TRTS1CRVIHD1HQAKRS1AE1ESFI2TLHY-F2HMHTNSFY3DR4FNWY1FIXYV-L-S-P-R-H-I-N-N-KQSNFR1GSKR1WYQS1PE1FLQVKRDGRE2LGLCGDLKVIVA3VN1KRSYSR1	N/A	N/A	N/A	N/A	N/A	/NCGR_SEQ_ID=MMETSP0140_2-20121125|6114 /TAXON_ID=44445 /ORGANISM="Pseudo-nitzschia australis, Strain 10249 10 AB" /LENGTH=2358	/NCGR_SEQ_ID=MMETSP0140_2-20121125|6114 /TAXON_ID=44445 /ORGANISM="Pseudo-nitzschia australis, Strain 10249 10 AB" /LENGTH=2358	N/A	29	29
MRM1	0	MRM1	CAMNT_0009078523	CAMNT_0009078523	0	0	CAMNT_0009078523	CAMNT_0009078523	85	212	246	608	PTKLTQAQIHSKSYTFPYKLFDLME-HATGEGGSAGSVVSWLAGGTTFCVHDHARFAAEFLPTHFGHHNFRSFDRQLNFWGFXVLSPRHINNKSFGGKTWQHPFFQKDRRHLLGLVVRKTVSKSSPGGA	PRILPMADQKSARGSFPAKLYDLVDSHSNVPEDEA--IVSWCENGLAFIVRDLTRFCEEVLPAHFCHNKWASFIRQLNLYGF-----RRITQGASSGAYW-HKFFQRGEPHLLRGITRSRRQGSGSSAA	1e-12	74.7	182	129	37.98	49	71	61	4	9	47.29	0/3	0	1TRKI1TPQM1QDIQHK1KASRYGTS2YA2FY2MVED-S1ASTNGVEPGEGDSE1G-S-VI3LCAEGN1TLTA1CI1HR1HLAT2ACAE1FV2TA2GC1HNNKFWRA2DI4FLWY2X-V-L-S-P-1HR1NTNQKGSAFSGS1KATY1Q-1PK3KRDGRERP3GRLGVIVT1KSTRVRSQKG1SGPSGSGA1	N/A	N/A	N/A	N/A	N/A	/NCGR_SEQ_ID=MMETSP0917-20121207|4312 /TAXON_ID=44056 /ORGANISM="Aureococcus anophagefferens, Strain CCMP1850" /LENGTH=660	/NCGR_SEQ_ID=MMETSP0917-20121207|4312 /TAXON_ID=44056 /ORGANISM="Aureococcus anophagefferens, Strain CCMP1850" /LENGTH=660	N/A	33	33
MRM1	0	MRM1	CAMNT_0004719899	CAMNT_0004719899	0	0	CAMNT_0004719899	CAMNT_0004719899	100	206	82	384	FPYKLFDLMEHATGEGGSAGSVVSWLAGGTTFCVHDHARFAAEFLPTHFGHHNFRSFDRQLNFWGFXVLSPRHINNKSFGGKTWQHPFFQKDRRHLLGLVVRKTVSK	FPWKLHEMLE--TSEKNGEDHIVSWMPDGRSFRVHDRDLFVDGMMKVFFNQTKYKSFQRQLNLWGFERISNRDPNEKG----AYSHPLFRKGRRDLCPCMTRQKAAQ	1e-12	75.5	184	107	35.51	38	63	55	2	6	51.4	0/1	0	2YW2FHDELMML1H-A-1GS1GKGNSGAEGDSHVI3LMAPGD1TRTS1CR3HRADRL1AVADEGFMLMPKTVHF1GNHQHTNKFYRK2DQ4FL3XEVRLI1PN1HDIP1NE1SGF-G-G-K-TAWYQS2FL1QR1DG2HD1LCGPLCVMVT1KQTKVASAKQ	N/A	N/A	N/A	N/A	N/A	/NCGR_SEQ_ID=MMETSP0472-20121206|12664 /TAXON_ID=693140 ORGANISM="Tiarina fusus, Strain LIS" /NCGR_SAMPLE_ID=MMETSP0472 /ASSEMBLY_ACC=CAM_ASM_000603 /LENGTH=847	/NCGR_SEQ_ID=MMETSP0472-20121206|12664 /TAXON_ID=693140 ORGANISM="Tiarina fusus, Strain LIS" /NCGR_SAMPLE_ID=MMETSP0472 /ASSEMBLY_ACC=CAM_ASM_000603 /LENGTH=847	N/A	28	28
MRM1	0	MRM1	CAMNT_0042659977	CAMNT_0042659977	0	0	CAMNT_0042659977	CAMNT_0042659977	82	204	102	440	SPMPT-KLTQAQIHSKSYTFPYKLFDLMEHATGEGGSAGSVVSWLAGGTTFCVHDHARFAAEFLPTHFGHHNFRSFDRQLNFWGFXVLSPRHINNKSFGGKTWQHP--FFQKDRRHLLGLVVRKTV	SPIPTPAVKRTDTKEQQITFPHKLYEMLEYACD--SEFNSACSWSADGSAFAISNRNVMMEELVPMFFRQIKFRSFTRQLNLWGFVR-----------TGTTWRHTCDLFHREKKHLLKQMRRIAV	1e-12	75.5	184	126	32.54	41	69	61	4	16	48.41	0/3	0	2MI2-PKALVTKQRATQDITHKSEKQSQYI3YH2FYDELMML1HY1TCGDE-G-GSSEAFGN1VAVC2LS1GD1TSTA1CAVIHSDNHRANRVFMAMAE1FLLV1TMHF1GRHQHINK4DT4FL3XVVRL-S-P-R-H-I-N-N-K-S-F-GT1KT2QR1PT-C-DFL1QHKRDERKRK3GKLQVMVR1KITA1	N/A	N/A	N/A	N/A	N/A	/NCGR_SEQ_ID=MMETSP1428-20130617|3212 /TAXON_ID=267567 /ORGANISM="Skeletonema marinoi, Strain UNC1201" /LENGTH=837	/NCGR_SEQ_ID=MMETSP1428-20130617|3212 /TAXON_ID=267567 /ORGANISM="Skeletonema marinoi, Strain UNC1201" /LENGTH=837	N/A	32	32
MRM1	0	MRM1	CAMNT_0008111521	CAMNT_0008111521	0	0	CAMNT_0008111521	CAMNT_0008111521	98	209	1212	1523	YTFPYKLFDLMEHATGEGGSAGSVVSWLAGGTTFCVHDHARFAAEFLPTH-FGHHNFRSFDRQLNFWGFXVLSPRHINNKSFGGKTWQHPFFQKDRRHLLGLVVRKTVSKSSP	YLFPHEVYDLLEDVDRRGRDFTSIVSWMADGRSFRIDDQKSFEASILPLYFFGMTSYRSFRRQLNNYGIY---------QNRGSRTYSHEFLVRGERHGCDKIARKTNSRYRP	1e-12	77.8	190	113	35.4	40	63	60	2	10	53.1	0/3	0	1TL2YHKELVFY2ML1HDAVTDGRER1GRSDAFGT1VI3LM1GD1TRTS1CRVIHD1HQAKRS1AE1ESFI2TLHY-F2HMHTNSFY3DR4FNWY1FIXYV-L-S-P-R-H-I-N-N-KQSNFR1GSKR1WYQS1PE1FLQVKRDGRE2LGLCGDLKVIVA3VN1KRSYSR1	N/A	N/A	N/A	N/A	N/A	/NCGR_SEQ_ID=MMETSP0139_2-20121125|15970 /TAXON_ID=44445 /ORGANISM="Pseudo-nitzschia australis, Strain 10249 10 AB" /LENGTH=2416	/NCGR_SEQ_ID=MMETSP0139_2-20121125|15970 /TAXON_ID=44445 /ORGANISM="Pseudo-nitzschia australis, Strain 10249 10 AB" /LENGTH=2416	N/A	29	29
MRM1	0	MRM1	CAMNT_0048397425	CAMNT_0048397425	0	0	CAMNT_0048397425	CAMNT_0048397425	96	209	102	422	KSYTFPYKLFDLMEHATGEGGSAGSVVSWLAGGTTFCVHDHARFAAEFLPTHFGHHNFRSFDRQLNFWGFXVLSPRHINNKSFGGKTWQHPFFQKDRRHLLGLVVRKTVSKSSP	EQHNFPFKLYDMLEYVADSEYS--SAMSWIEEGTAFAIRNKDTFLKHIVPMFFKQTKFRSFTRQLNLWGFTRLS-----NDGPDGGSWKHAHFVCGRVERLGSIERNEVKNSKP	1e-12	77	188	114	35.96	41	66	56	2	7	49.12	0/3	0	KESQYHTN2YF2FY1LMML1HYAVTAGDESGEGY1A-G-1VAVM2LIAEGE2TA1CAVIHRDNHKADRT1ALAKEHFILV1TMHF1GKHQHTNK4DT4FL3XTVR2P-R-H-I-N-1KDSGFPGD1KGTS1QK1PAFH1QVKCDG1RVHELR2LSVIVE1KNTE1SKKN1SK1	N/A	N/A	N/A	N/A	N/A	/NCGR_SEQ_ID=MMETSP0902-20130614|4360 /ASSEMBLY_ACC=CAM_ASM_000551 /TAXON_ID=420261 /ORGANISM="Thalassiosira antarctica, Strain CCMP982" /LENGTH=1238	/NCGR_SEQ_ID=MMETSP0902-20130614|4360 /ASSEMBLY_ACC=CAM_ASM_000551 /TAXON_ID=420261 /ORGANISM="Thalassiosira antarctica, Strain CCMP982" /LENGTH=1238	N/A	30	30
MRM1	0	MRM1	CAMNT_0008090303	CAMNT_0008090303	0	0	CAMNT_0008090303	CAMNT_0008090303	98	209	1231	1542	YTFPYKLFDLMEHATGEGGSAGSVVSWLAGGTTFCVHDHARFAAEFLPTH-FGHHNFRSFDRQLNFWGFXVLSPRHINNKSFGGKTWQHPFFQKDRRHLLGLVVRKTVSKSSP	YLFPHEVYDLLEDVDRRGRDFTSIVSWMADGRSFRIDDQKSFEASILPLYFFGMTSYRSFRRQLNNYGIY---------QNRGSRTYSHEFLVRGERHGCDKIARKTNSRYRP	1e-12	77.8	190	113	35.4	40	63	60	2	10	53.1	0/1	0	1TL2YHKELVFY2ML1HDAVTDGRER1GRSDAFGT1VI3LM1GD1TRTS1CRVIHD1HQAKRS1AE1ESFI2TLHY-F2HMHTNSFY3DR4FNWY1FIXYV-L-S-P-R-H-I-N-N-KQSNFR1GSKR1WYQS1PE1FLQVKRDGRE2LGLCGDLKVIVA3VN1KRSYSR1	N/A	N/A	N/A	N/A	N/A	/NCGR_SEQ_ID=MMETSP0139_2-20121125|5361 /TAXON_ID=44445 /ORGANISM="Pseudo-nitzschia australis, Strain 10249 10 AB" /LENGTH=2438	/NCGR_SEQ_ID=MMETSP0139_2-20121125|5361 /TAXON_ID=44445 /ORGANISM="Pseudo-nitzschia australis, Strain 10249 10 AB" /LENGTH=2438	N/A	29	29
[truncated: 444 more rows]
