# Supplementary material for: MRP3 is a sex determining gene in the diatom Pseudo-nitzschia multistriata
Source: Nat Commun. 2018 Nov 28;9:5050. doi: 10.1038/s41467-018-07496-0 (PMC6261938; doi:10.1038/s41467-018-07496-0)
Supplement: Supplementary file 4 — Supplementary Data 2 [file 41467_2018_7496_MOESM4_ESM.xls]

## Sheet: MRP2
Supplementary Data 2. TblastN output using the MRP2 protein as a query against the mmetsp_nucleotide database
# TBLASTN 2.2.30+
# Query: MRP2
# Database: /opt/blastdb/mmetsp/CAM_P_0001000.nt.fa
# Fields: query id	subject id	q. start	q. end	s. start	s. end	query seq	subject seq	evalue	bit score	score	alignment length	% identity	identical	mismatches	positives	gap opens	gaps	% positives	query/sbjct frames	BTOP	subject title	% query coverage per subject	% query coverage per hsp
# 706 hits found
MRP2	CAMNT_0013082077	1	571	254	1948	MEAQVVNQEQSQHVTFEADNKAAFFADSSEGKNRFGKVSNEKKGYNLLSSKWYWYAMIAMTLIFLVLVGYGFGSGLFLLKRGN-ATLNNDPAKDGSTPNGSDP-SSISDSSNTVQDRQDYKYSIVTLLGLPMVMERTSPQARAVEWLAYQDEPLFDVTKETSAEEQDRHHEILEQRYALVVWYFDQGGPTVWKTINRDESAGWVEFGAGVHECDWKGVDCDYENGNTETGTVIGLRLSPALGLVLTGTHLSTELGMLTALRRVDFSDQRLQGTIPDEWASMTNLKSVILSKNQLQTTVPEWIGRSSEEGGGWQNLEQLALDDNFLYGSLPSSMRNLRKLTHLELQVNPQLEGRFDELLFLEKEDEATGLPGQNLEILDLSNTRLKGKIPKITLPSIRSF…	IEAQVV-VERSTQVAF-AENGGALFENSSNAKD-----SNKKRGFRSFSPDWFFCSMVAMTLIFLSLVGYGFGSGLFLPSKARIPTTNNDQVKDDAITAGDDAPSSVSVSSNSIQDRQDYKYSIVTLLGLPLIMERTSPQAQALEWLAYEDEPLFDVSKESSAEEEDHYKAMLEQRYALVVWYFAQGGPTVWKTINREESAGWIAFGAGVHECDWKGVDCDYDDTETEAGIVVGLRLSPALGIVLTGTSLSTELGMLTALRRMDFSDQRLQGTIPDAWASMTNLESFILSKNQLQTTIPEWIGRSPKNGGGWSNLDQLVLDGNSLYGSLPSSLSNLRQLTRLELQVNPQLEGRFDQILFSQEEDGTNRFLWENLEFLDLSNTGLKGKLPRMTLPSIRSF…	0	790	2040	573	72.6	416	147	483	6	10	84.29	0/2	MI5N-QV1QR1QTHQ1TA1E-1DE1KGAG1FL1AEDN2ENGA1NDR-F-G-K-V-2EK1KR1YFNRLSLF1SPKD1YFWFYCAS1IV7VS12LPKSRKGANR-IAP1LT3PQAV2GDSATIPTNA1SD1PA-P2IV1DV3TSVI17MLVI8RQ1VL5QE7TS2TS4QE1RHHYHKEAIM12DA12DE5VIEA17EDNDGTNE2TA1TI1IV9LI5HS13VM13EA7KE1VF10VI7SPEKEN4QS2ED2AV2DG1FS8MLRS3KQ2HR14EQLI2LSEQKE2EGATTNGRLFPLGWQE3IF6RG4IL1KRIM12LM1GR1SW4PRDE2ST5IT23EKIT14KR5S-13TN10VANK2NRLI2LM2KRYL6ST2GAYQ5SFLI5SD6QD1VI3DE1MI1T…	/NCGR_SEQ_ID=MMETSP1060-20121228|4236 /TAXON_ID=37318 /ORGANISM="Pseudo-nitzschia pungens, Strain cf. cingulata" /LENGTH=2142	99	99
MRP2	CAMNT_0008163717	1	571	253	2067	MEAQVVNQEQSQHVTFEADNKAAFFADSSEGKNRFGKVS----NEKKGYNLLSSKWYWYAMIAMTLIFLVLVGYGFGSGLFLLKRG---NATLNNDPAK--------DGSTPNGSDPSSISDSSNTVQDRQDYKYSIVTLLGLPMVMERTSPQARAVEWLAYQDEPLFDVTKETSAEEQDR--HHEILEQRYALVVWYFDQGGPTVWKTINRDESAGWVEFGAGVHECDWKGVDCDYE--------NGNTETGTVIGLRLSPALGLVLTGTHLSTELGMLTALRRVDFSDQRLQGTIPDEWASMTNLKSVILSKNQLQTTVPEWIGRSSEEGGGWQNLEQLALDDNFLYGSLPSSMRNLRKLTHLELQVNPQLEGRFDELL----------FLEKEDEA…	MEAQVV-AKQSKSFSHDINNSTACFGNNSGNNNNNDDDLGKDDSNSRGKFSFSPNWFVYTMIAMTLIFLALVGYGFGSGLFLPSKSAISSGSTTNDPSKYNPYASSSSSSSSSTSSNSNGDNVKNNRQDRQDYKYNIGTLLGLPMVMERTSPQARAVEWLAYQDQPLFDVSVESSYTYEEEEIHKALLEQRYALVVWYYDQGGPTVWKTLNRDESAGWIAFGAGMHECNWKGVDCDYKSVNIGVDGNSNNDRGTVVGLRLSPALGLVLTGTHLSTELGLLTALRRMDFSSQRLQGTIPDEWASMTNLETVILSKNQLQTRIPEWIGRSSEAGGGWSTLQQLALDGNFLYGNLPSSLSNLRRLTHLELQVNPQLEGRFDETLFWQEQNDGDDTNANANAN…	0	746	1926	606	67.33	408	162	469	7	36	77.39	0/1	6N-QAEK2QKHSVFTSFHEDAIDN1KSAT1FC1AGDNSN1EGGNKN1RNFNGDKDVDSL-G-K-D-DNSENKSKR1YKNFLSLF1SPKN1YFWV1AT9VA12LPKSRKGS-A-I-SNSAGTSLTNT3AS1-Y-N-P-Y-A-S-S-SDSGS1TSPSNSGT1DSPN1SNIGSDDNSVSK1TNVR8SN1VG26EQ5TSKV1TS1AYETEYQEDERE-E-I1HKEAIL11FY10IL8VIEA4VM3DN8EK-S-V-N-I-G-V-D-G1GS1TNEDTR3IV22ML6VM3DS17KEST10TRVI9EA4QSNT1EQ5DG5SN4MLRS3KR18LT1-F-W-Q-E-Q-N-D-G-D-DFTLNEAKNEADNEAANTAGNLAPNGTQN3IF6RG4IL1KG4SA2SF5LM3SW…	/NCGR_SEQ_ID=MMETSP0140_2-20121125|16509 /TAXON_ID=44445 /ORGANISM="Pseudo-nitzschia australis, Strain 10249 10 AB" /LENGTH=3254	99	99
MRP2	CAMNT_0008179763	1	571	3016	1202	MEAQVVNQEQSQHVTFEADNKAAFFADSSEGKNRFGKVS----NEKKGYNLLSSKWYWYAMIAMTLIFLVLVGYGFGSGLFLLKRG---NATLNNDPAK--------DGSTPNGSDPSSISDSSNTVQDRQDYKYSIVTLLGLPMVMERTSPQARAVEWLAYQDEPLFDVTKETSAEEQDR--HHEILEQRYALVVWYFDQGGPTVWKTINRDESAGWVEFGAGVHECDWKGVDCDYE--------NGNTETGTVIGLRLSPALGLVLTGTHLSTELGMLTALRRVDFSDQRLQGTIPDEWASMTNLKSVILSKNQLQTTVPEWIGRSSEEGGGWQNLEQLALDDNFLYGSLPSSMRNLRKLTHLELQVNPQLEGRFDELL----------FLEKEDEA…	MEAQVV-AKQSKSFSHDINNSTACFGNNSGNNNNNDDDLGKDDSNSRGKFSFSPNWFVYTMIAMTLIFLALVGYGFGSGLFLPSKSAISSGSTTNDPSKYNPYASSSSSSSSSTSSNSNGDNVKNNRQDRQDYKYNIGTLLGLPMVMERTSPQARAVEWLAYQDQPLFDVSVESSYTYEEEEIHKALLEQRYALVVWYYDQGGPTVWKTLNRDESAGWIAFGAGMHECNWKGVDCDYKSVNIGVDGNSNNDRGTVVGLRLSPALGLVLTGTHLSTELGLLTALRRMDFSSQRLQGTIPDEWASMTNLETVILSKNQLQTRIPEWIGRSSEAGGGWSTLQQLALDGNFLYGNLPSSLSNLRRLTHLELQVNPQLEGRFDETLFWQEQNDGDDTNANANAN…	0	746	1926	606	67.33	408	162	469	7	36	77.39	0/-1	6N-QAEK2QKHSVFTSFHEDAIDN1KSAT1FC1AGDNSN1EGGNKN1RNFNGDKDVDSL-G-K-D-DNSENKSKR1YKNFLSLF1SPKN1YFWV1AT9VA12LPKSRKGS-A-I-SNSAGTSLTNT3AS1-Y-N-P-Y-A-S-S-SDSGS1TSPSNSGT1DSPN1SNIGSDDNSVSK1TNVR8SN1VG26EQ5TSKV1TS1AYETEYQEDERE-E-I1HKEAIL11FY10IL8VIEA4VM3DN8EK-S-V-N-I-G-V-D-G1GS1TNEDTR3IV22ML6VM3DS17KEST10TRVI9EA4QSNT1EQ5DG5SN4MLRS3KR18LT1-F-W-Q-E-Q-N-D-G-D-DFTLNEAKNEADNEAANTAGNLAPNGTQN3IF6RG4IL1KG4SA2SF5LM3SW…	/NCGR_SEQ_ID=MMETSP0140_2-20121125|24532 /TAXON_ID=44445 /ORGANISM="Pseudo-nitzschia australis, Strain 10249 10 AB" /LENGTH=3268	99	99
MRP2	CAMNT_0008145177	1	571	3185	1371	MEAQVVNQEQSQHVTFEADNKAAFFADSSEGKNRFGKVS----NEKKGYNLLSSKWYWYAMIAMTLIFLVLVGYGFGSGLFLLKRG---NATLNNDPAK--------DGSTPNGSDPSSISDSSNTVQDRQDYKYSIVTLLGLPMVMERTSPQARAVEWLAYQDEPLFDVTKETSAEEQDR--HHEILEQRYALVVWYFDQGGPTVWKTINRDESAGWVEFGAGVHECDWKGVDCDYE--------NGNTETGTVIGLRLSPALGLVLTGTHLSTELGMLTALRRVDFSDQRLQGTIPDEWASMTNLKSVILSKNQLQTTVPEWIGRSSEEGGGWQNLEQLALDDNFLYGSLPSSMRNLRKLTHLELQVNPQLEGRFDELL----------FLEKEDEA…	MEAQVV-AKQSKSFSHDINNSTACFGNNSGNNNNNDDDLGKDDSNSRGKFSFSPNWFVYTMIAMTLIFLALVGYGFGSGLFLPSKSAISSGSTTNDPSKYNPYASSSSSSSSSTSSNSNGDNVKNNRQDRQDYKYNIGTLLGLPMVMERTSPQARAVEWLAYQDQPLFDVSVESSYTYEEEEIHKALLEQRYALVVWYYDQGGPTVWKTLNRDESAGWIAFGAGMHECNWKGVDCDYKSVNIGVDGNSNNDRGTVVGLRLSPALGLVLTGTHLSTELGLLTALRRMDFSSQRLQGTIPDEWASMTNLETVILSKNQLQTRIPEWIGRSSEAGGGWSTLQQLALDGNFLYGNLPSSLSNLRRLTHLELQVNPQLEGRFDETLFWQEQNDGDDTNANANAN…	0	746	1926	606	67.33	408	162	469	7	36	77.39	0/-3	6N-QAEK2QKHSVFTSFHEDAIDN1KSAT1FC1AGDNSN1EGGNKN1RNFNGDKDVDSL-G-K-D-DNSENKSKR1YKNFLSLF1SPKN1YFWV1AT9VA12LPKSRKGS-A-I-SNSAGTSLTNT3AS1-Y-N-P-Y-A-S-S-SDSGS1TSPSNSGT1DSPN1SNIGSDDNSVSK1TNVR8SN1VG26EQ5TSKV1TS1AYETEYQEDERE-E-I1HKEAIL11FY10IL8VIEA4VM3DN8EK-S-V-N-I-G-V-D-G1GS1TNEDTR3IV22ML6VM3DS17KEST10TRVI9EA4QSNT1EQ5DG5SN4MLRS3KR18LT1-F-W-Q-E-Q-N-D-G-D-DFTLNEAKNEADNEAANTAGNLAPNGTQN3IF6RG4IL1KG4SA2SF5LM3SW…	/NCGR_SEQ_ID=MMETSP0140_2-20121125|7239 /TAXON_ID=44445 /ORGANISM="Pseudo-nitzschia australis, Strain 10249 10 AB" /LENGTH=3475	99	99
MRP2	CAMNT_0008221801	167	571	710	1978	HHEILEQRYALVVWYFDQGGPTVWKTINRDESAGWVEFGAGVHECDWKGVDCDYE--------NGNTETGTVIGLRLSPALGLVLTGTHLSTELGMLTALRRVDFSDQRLQGTIPDEWASMTNLKSVILSKNQLQTTVPEWIGRSSEEGGGWQNLEQLALDDNFLYGSLPSSMRNLRKLTHLELQVNPQLEGRFDELL----------FLEKEDEATGLPGQNLEILDLSNTRLKGKIPKITLPSIRSFRLWNLPGFSGTLPPDIGSWSNLEIFSIKEMPGLTGTLPTEFGSLEKLEILEVLDSNFMSGELPKELGNLSSNLKTINFRYTNQTGTLPVEWSSLVNLENLNLLQNKYLTGTIPSEYGYMTSLRSLDLRGTSLSGEVSQEVCAIDSMETLQ…	HKALLEQRYALVVWYYDQGGPTVWKTLNRDESAGWIAFGAGMHECNWKGVDCDYKSVNIGVDGNSNNDRGTVVGLRLSPALGLVLTGTHLSTELGLLTALRRMDFSSQRLQGTIPDEWASMTNLETVILSKNQLQTRIPEWIGRSSEAGGGWSTLQQLALDGNFLYGNLPSSLSNLRRLTHLELQVNPQLEGRFDETLFWQEQNDGDDTNANANANANANTNNLEFLDLSNTGLKGKLPGITLPAIRFFRLWNMPGFWGTLPREIGTWSNLETFSIREMPGLTGTLPTEFGALQKLRTLEVLDSNFMSGELPTELGNLSSNLKTINFRYTNQTGTLPAEWSSLVNLETINLMQNGQLTGTIPTEYAYMTSLRFLDLRGTDLSGEVSQEICAIESIEEFQ…	0	620	1598	423	75.65	320	85	357	2	18	84.4	0/2	1HKEAIL11FY10IL8VIEA4VM3DN8EK-S-V-N-I-G-V-D-G1GS1TNEDTR3IV22ML6VM3DS17KEST10TRVI9EA4QSNT1EQ5DG5SN4MLRS3KR18LT1-F-W-Q-E-Q-N-D-G-D-DFTLNEAKNEADNEAANTAGNLAPNGTQN3IF6RG4IL1KG4SA2SF5LM3SW4PRDE2ST5IT3KR14SA1EQ2ERIT14KT24VA9NTLI2LM2KGYQ6ST2GA6SF6SD8VI3DE1MI1TELF10SN4VM1LA2LVXW2DN	/NCGR_SEQ_ID=MMETSP0141_2-20121125|20186 /TAXON_ID=44445 /ORGANISM="Pseudo-nitzschia australis, Strain 10249 10 AB" /LENGTH=3312	98	71
MRP2	CAMNT_0008221801	1	156	196	705	MEAQVVNQEQSQHVTFEADNKAAFFADSSEGKNRFGKVS----NEKKGYNLLSSKWYWYAMIAMTLIFLVLVGYGFGSGLFLLKRG---NATLNNDPAK--------DGSTPNGSDPSSISDSSNTVQDRQDYKYSIVTLLGLPMVMERTSPQARAVEWLAYQDEPLFDVT	MEAQVV-AKQSKSFSHDINNSTACFGNNSGNNNNNDDDLGKDDSNSRGKFSFSPNWFVYTMIAMTLIFLALVGYGFGSGLFLPSKSAISSGSTTNDPSKYNPYASSSSSSSSSTSSNSNGDNVKNNRQDRQDYKYNIGTLLGLPMVMERTSPQARAVEWLAYQDQPLFDVS	0	136	343	171	50.29	86	69	107	4	16	62.57	0/1	6N-QAEK2QKHSVFTSFHEDAIDN1KSAT1FC1AGDNSN1EGGNKN1RNFNGDKDVDSL-G-K-D-DNSENKSKR1YKNFLSLF1SPKN1YFWV1AT9VA12LPKSRKGS-A-I-SNSAGTSLTNT3AS1-Y-N-P-Y-A-S-S-SDSGS1TSPSNSGT1DSPN1SNIGSDDNSVSK1TNVR8SN1VG26EQ5TS	/NCGR_SEQ_ID=MMETSP0141_2-20121125|20186 /TAXON_ID=44445 /ORGANISM="Pseudo-nitzschia australis, Strain 10249 10 AB" /LENGTH=3312	98	27
MRP2	CAMNT_0008191189	167	571	2892	1624	HHEILEQRYALVVWYFDQGGPTVWKTINRDESAGWVEFGAGVHECDWKGVDCDYE--------NGNTETGTVIGLRLSPALGLVLTGTHLSTELGMLTALRRVDFSDQRLQGTIPDEWASMTNLKSVILSKNQLQTTVPEWIGRSSEEGGGWQNLEQLALDDNFLYGSLPSSMRNLRKLTHLELQVNPQLEGRFDELL----------FLEKEDEATGLPGQNLEILDLSNTRLKGKIPKITLPSIRSFRLWNLPGFSGTLPPDIGSWSNLEIFSIKEMPGLTGTLPTEFGSLEKLEILEVLDSNFMSGELPKELGNLSSNLKTINFRYTNQTGTLPVEWSSLVNLENLNLLQNKYLTGTIPSEYGYMTSLRSLDLRGTSLSGEVSQEVCAIDSMETLQ…	HKALLEQRYALVVWYYDQGGPTVWKTLNRDESAGWIAFGAGMHECNWKGVDCDYKSVNIGVDGNSNNDRGTVVGLRLSPALGLVLTGTHLSTELGLLTALRRMDFSSQRLQGTIPDEWASMTNLETVILSKNQLQTRIPEWIGRSSEAGGGWSTLQQLALDGNFLYGNLPSSLSNLRRLTHLELQVNPQLEGRFDETLFWQEQNDGDDTNANANANANANTNNLEFLDLSNTGLKGKLPGITLPAIRFFRLWNMPGFWGTLPREIGTWSNLETFSIREMPGLTGTLPTEFGALQKLRTLEVLDSNFMSGELPTELGNLSSNLKTINFRYTNQTGTLPAEWSSLVNLETINLMQNGQLTGTIPTEYAYMTSLRFLDLRGTDLSGEVSQEICAIESIEEFQ…	0	619	1597	423	75.65	320	85	357	2	18	84.4	0/-1	1HKEAIL11FY10IL8VIEA4VM3DN8EK-S-V-N-I-G-V-D-G1GS1TNEDTR3IV22ML6VM3DS17KEST10TRVI9EA4QSNT1EQ5DG5SN4MLRS3KR18LT1-F-W-Q-E-Q-N-D-G-D-DFTLNEAKNEADNEAANTAGNLAPNGTQN3IF6RG4IL1KG4SA2SF5LM3SW4PRDE2ST5IT3KR14SA1EQ2ERIT14KT24VA9NTLI2LM2KGYQ6ST2GA6SF6SD8VI3DE1MI1TELF10SN4VM1LA2LVXW2DN	/NCGR_SEQ_ID=MMETSP0141_2-20121125|4880 /TAXON_ID=44445 /ORGANISM="Pseudo-nitzschia australis, Strain 10249 10 AB" /LENGTH=3687	98	71
MRP2	CAMNT_0008191189	1	156	3439	2930	MEAQVVNQEQSQHVTFEADNKAAFFADSSEGKNRFGKVS----NEKKGYNLLSSKWYWYAMIAMTLIFLVLVGYGFGSGLFLLKRG---NATLNNDPAK--------DGSTPNGSDPSSISDSSNTVQDRQDYKYSIVTLLGLPMVMERTSPQARAVEWLAYQDEPLFDVT	MEAQVV-AKQSKSFSHDINNSTACFGNNSGNNNNNDDDLGKDDSNSRGKFSFSPNWFVYTMIAMTLIFLALVGYGFGSGLFLPSKSAISSGSTTNDPSKYNPYASSSSSSSSSTSSNSNGDNVKNNRQDRQDYKYNIGTLLGLPMVMERTSPQARAVEWLAYQDQPLFDVS	0	136	342	171	50.29	86	69	107	4	16	62.57	0/-3	6N-QAEK2QKHSVFTSFHEDAIDN1KSAT1FC1AGDNSN1EGGNKN1RNFNGDKDVDSL-G-K-D-DNSENKSKR1YKNFLSLF1SPKN1YFWV1AT9VA12LPKSRKGS-A-I-SNSAGTSLTNT3AS1-Y-N-P-Y-A-S-S-SDSGS1TSPSNSGT1DSPN1SNIGSDDNSVSK1TNVR8SN1VG26EQ5TS	/NCGR_SEQ_ID=MMETSP0141_2-20121125|4880 /TAXON_ID=44445 /ORGANISM="Pseudo-nitzschia australis, Strain 10249 10 AB" /LENGTH=3687	98	27
MRP2	CAMNT_0008229517	167	571	763	2031	HHEILEQRYALVVWYFDQGGPTVWKTINRDESAGWVEFGAGVHECDWKGVDCDYE--------NGNTETGTVIGLRLSPALGLVLTGTHLSTELGMLTALRRVDFSDQRLQGTIPDEWASMTNLKSVILSKNQLQTTVPEWIGRSSEEGGGWQNLEQLALDDNFLYGSLPSSMRNLRKLTHLELQVNPQLEGRFDELL----------FLEKEDEATGLPGQNLEILDLSNTRLKGKIPKITLPSIRSFRLWNLPGFSGTLPPDIGSWSNLEIFSIKEMPGLTGTLPTEFGSLEKLEILEVLDSNFMSGELPKELGNLSSNLKTINFRYTNQTGTLPVEWSSLVNLENLNLLQNKYLTGTIPSEYGYMTSLRSLDLRGTSLSGEVSQEVCAIDSMETLQ…	HKALLEQRYALVVWYYDQGGPTVWKTLNRDESAGWIAFGAGMHECNWKGVDCDYKSVNIGVDGNSNNDRGTVVGLRLSPALGLVLTGTHLSTELGLLTALRRMDFSSQRLQGTIPDEWASMTNLETVILSKNQLQTRIPEWIGRSSEAGGGWSTLQQLALDGNFLYGNLPSSLSNLRRLTHLELQVNPQLEGRFDETLFWQEQNDGDDTNANANANANANTNNLEFLDLSNTGLKGKLPGITLPAIRFFRLWNMPGFWGTLPREIGTWSNLETFSIREMPGLTGTLPTEFGALQKLRTLEVLDSNFMSGELPTELGNLSSNLKTINFRYTNQTGTLPAEWSSLVNLETINLMQNGQLTGTIPTEYAYMTSLRFLDLRGTDLSGEVSQEICAIESIEEFQ…	0	619	1596	423	75.65	320	85	357	2	18	84.4	0/1	1HKEAIL11FY10IL8VIEA4VM3DN8EK-S-V-N-I-G-V-D-G1GS1TNEDTR3IV22ML6VM3DS17KEST10TRVI9EA4QSNT1EQ5DG5SN4MLRS3KR18LT1-F-W-Q-E-Q-N-D-G-D-DFTLNEAKNEADNEAANTAGNLAPNGTQN3IF6RG4IL1KG4SA2SF5LM3SW4PRDE2ST5IT3KR14SA1EQ2ERIT14KT24VA9NTLI2LM2KGYQ6ST2GA6SF6SD8VI3DE1MI1TELF10SN4VM1LA2LVXW2DN	/NCGR_SEQ_ID=MMETSP0141_2-20121125|24044 /TAXON_ID=44445 /ORGANISM="Pseudo-nitzschia australis, Strain 10249 10 AB" /LENGTH=3501	98	71
MRP2	CAMNT_0008229517	1	156	249	758	MEAQVVNQEQSQHVTFEADNKAAFFADSSEGKNRFGKVS----NEKKGYNLLSSKWYWYAMIAMTLIFLVLVGYGFGSGLFLLKRG---NATLNNDPAK--------DGSTPNGSDPSSISDSSNTVQDRQDYKYSIVTLLGLPMVMERTSPQARAVEWLAYQDEPLFDVT	MEAQVV-AKQSKSFSHDINNSTACFGNNSGNNNNNDDDLGKDDSNSRGKFSFSPNWFVYTMIAMTLIFLALVGYGFGSGLFLPSKSAISSGSTTNDPSKYNPYASSSSSSSSSTSSNSNGDNVKNNRQDRQDYKYNIGTLLGLPMVMERTSPQARAVEWLAYQDQPLFDVS	0	136	343	171	50.29	86	69	107	4	16	62.57	0/3	6N-QAEK2QKHSVFTSFHEDAIDN1KSAT1FC1AGDNSN1EGGNKN1RNFNGDKDVDSL-G-K-D-DNSENKSKR1YKNFLSLF1SPKN1YFWV1AT9VA12LPKSRKGS-A-I-SNSAGTSLTNT3AS1-Y-N-P-Y-A-S-S-SDSGS1TSPSNSGT1DSPN1SNIGSDDNSVSK1TNVR8SN1VG26EQ5TS	/NCGR_SEQ_ID=MMETSP0141_2-20121125|24044 /TAXON_ID=44445 /ORGANISM="Pseudo-nitzschia australis, Strain 10249 10 AB" /LENGTH=3501	98	27
MRP2	CAMNT_0047397535	7	570	65	1831	NQEQSQHVTFEADNKAAFFADSSEGKNRF----------GKVSNEKKGYNLLSSKWYWYAMIAMTLIFLVLVGYGFGSGLFLLKRGNATLNNDPA-----------------KDGSTPNGSDPSSISDSSNTVQ--DRQDYKYSIVTLLGLPMVMERTSPQARAVEWLAYQDEPLF------DVTKETSAEEQDRHHEILEQRYALVVWYFDQGGPTVWKTINRDESAGWVEFGAGVHECDWKGVDCDYENGNTETG--TVIGLRLSPALGLVLTGTHLSTELGMLTALRRVDFSDQRLQGTIPDEWASMTNLKSVILSKNQLQTTVPEWIGRSSEEGGGWQNLEQLALDDNFLYGSLPSSMRNLRKLTHLELQVNPQLEGRFDELLFLEKEDEATGLP…	SAERSKEEAFEANTTNPRGLRDETGRGVFFGDNNNNNDSGVVFKEGR-RSLWSPDWFACTMAGMTVVFVALVGYGFGSGLFLPP--ETTPSDDRGFPIESGASVGASAAAGSSLLLAPPGSLPGVSSTSSSLLSEFDRQDYRRTIATLLGLPVVMERASPQIRALDWLAYEDEPLIVSESVGGESRATSEETEGLFRDLLEQRYALVVWYFDQGGPTVWKTLNREASSGWIAFGAGVHECDWKGVDCGEGGGGSDNTKRVVVGLRLSPALGVVLTGTSLSTEIGLLTNLRRMDFSDQRLQGKIPDEWAALSQLETVVLSKNQLQTTIPGWIGE-------WTNLENLALDGNLLYGTIPSSLGSLQRLKHLELQTNPRLGGRFDTVLFQTEA--GGGGL…	0	587	1512	601	55.91	336	216	413	9	49	68.72	0/2	NSQA1QR1QKHEVETA3DNNTKTANAPFRFGALDRSDSEET1KRNGRV1-F-G-D-N-N-N-N-N-D-S1KV1SFNK1KGKRG-YRNS1LW1SPKD1YFWAYCAT1IAAG2LVIV1LVVA12LPKPR-G-NEAT1LPNSND1PRAG-F-P-I-E-S-G-A-S-V-G-A-S-A-A-A-G-SKSDLGLSLTA1NP2DL1SGSVIS1DT2NSTLVLQS-E-F5KRYRST1VA6MV4TA3AI2VLED4QE4FI-V-S-E-S-V-GDGVETSKREA2AE1ETQEDGRLHFHREDIL22IL2DEEA1AS2VIEA15DGYEEGNG1NGTSEDTNGT-K-RTV1IV9LV5HS4LI1ML2AN3VM9TK6SAMLTSNQ1KEST1IV9VI1EG3RES-S-E-E-G-G-G-…	/NCGR_SEQ_ID=MMETSP0850-20130426|33522 /ASSEMBLY_ACC=CAM_ASM_000622 /TAXON_ID=183588 /ORGANISM="Pseudo-nitzschia fraudulenta, Strain WWA7" /LENGTH=2039	99	99
MRP2	CAMNT_0047565943	9	570	1988	228	EQSQHVTFEADNKAAFFADSSEGKNRF----------GKVSNEKKGYNLLSSKWYWYAMIAMTLIFLVLVGYGFGSGLFLLKRGNATLNNDPA-----------------KDGSTPNGSDPSSISDSSNTVQ--DRQDYKYSIVTLLGLPMVMERTSPQARAVEWLAYQDEPLF------DVTKETSAEEQDRHHEILEQRYALVVWYFDQGGPTVWKTINRDESAGWVEFGAGVHECDWKGVDCDYENGNTETG--TVIGLRLSPALGLVLTGTHLSTELGMLTALRRVDFSDQRLQGTIPDEWASMTNLKSVILSKNQLQTTVPEWIGRSSEEGGGWQNLEQLALDDNFLYGSLPSSMRNLRKLTHLELQVNPQLEGRFDELLFLEKEDEATGLPGQ…	ERSKEEAFEANTTNPRGLRDETGRGVFFGDNNNNNDSGVVFKEGR-RSLWSPDWFACTMAGMTVVFVALVGYGFGSGLFLPP--ETTPSDDRGFPIESGASVGASAAAGSSLLLAPPGSLPGVSSTSSSLLSEFDRQDYRRTIATLLGLPVVMERASPQIRALDWLAYEDEPLIVSESVGGESRATSEETEGLFRDLLEQRYALVVWYFDQGGPTVWKTLNREASSGWIAFGAGVHECDWKGVDCGEGGGGSDNTKRVVVGLRLSPALGVVLTGTSLSTEIGLLTNLRRMDFSDQRLQGKIPDEWAALSQLETVVLSKNQLQTTIPGWIGE-------WTNLENLALDGNLLYGTIPSSLGSLQRLKHLELQTNPRLGGRFDTVLFQTEA--GGGGLRT…	0	588	1517	599	56.09	336	214	412	9	49	68.78	0/-1	1QR1QKHEVETA3DNNTKTANAPFRFGALDRSDSEET1KRNGRV1-F-G-D-N-N-N-N-N-D-S1KV1SFNK1KGKRG-YRNS1LW1SPKD1YFWAYCAT1IAAG2LVIV1LVVA12LPKPR-G-NEAT1LPNSND1PRAG-F-P-I-E-S-G-A-S-V-G-A-S-A-A-A-G-SKSDLGLSLTA1NP2DL1SGSVIS1DT2NSTLVLQS-E-F5KRYRST1VA6MV4TA3AI2VLED4QE4FI-V-S-E-S-V-GDGVETSKREA2AE1ETQEDGRLHFHREDIL22IL2DEEA1AS2VIEA15DGYEEGNG1NGTSEDTNGT-K-RTV1IV9LV5HS4LI1ML2AN3VM9TK6SAMLTSNQ1KEST1IV9VI1EG3RES-S-E-E-G-G-G-1QT3…	/NCGR_SEQ_ID=MMETSP0853-20130426|6560 /ASSEMBLY_ACC=CAM_ASM_000640 /TAXON_ID=183588 /ORGANISM="Pseudo-nitzschia fraudulenta, Strain WWA7" /LENGTH=2381	98	98
MRP2	CAMNT_0047525865	9	570	369	2129	EQSQHVTFEADNKAAFFADSSEGKNRF----------GKVSNEKKGYNLLSSKWYWYAMIAMTLIFLVLVGYGFGSGLFLLKRGNATLNNDPA-----------------KDGSTPNGSDPSSISDSSNTVQ--DRQDYKYSIVTLLGLPMVMERTSPQARAVEWLAYQDEPLF------DVTKETSAEEQDRHHEILEQRYALVVWYFDQGGPTVWKTINRDESAGWVEFGAGVHECDWKGVDCDYENGNTETG--TVIGLRLSPALGLVLTGTHLSTELGMLTALRRVDFSDQRLQGTIPDEWASMTNLKSVILSKNQLQTTVPEWIGRSSEEGGGWQNLEQLALDDNFLYGSLPSSMRNLRKLTHLELQVNPQLEGRFDELLFLEKEDEATGLPGQ…	ERSKEEAFEANTTNPRGLRDETGRGVFFGDNNNNNDSGVVFKEGR-RSLWSPDWFACTMAGMTVVFVALVGYGFGSGLFLPP--ETTPSDDRGFPIESGASVGASAAAGSSLLLAPPGSLPGVSSTSSSLLSEFDRQDYRRTIATLLGLPVVMERASPQIRALDWLAYEDEPLIVSESVGGESRATSEETEGLFRDLLEQRYALVVWYFDQGGPTVWKTLNREASSGWIAFGAGVHECDWKGVDCGEGGGGSDNTKRVVVGLRLSPALGVVLTGTSLSTEIGLLTNLRRMDFSDQRLQGKIPDEWAALSQLETVVLSKNQLQTTIPGWIGE-------WTNLENLALDGNLLYGTIPSSLGSLQRLKHLELQTNPRLGGRFDTVLFQTEA--GGGGLRT…	0	588	1515	599	56.09	336	214	412	9	49	68.78	0/3	1QR1QKHEVETA3DNNTKTANAPFRFGALDRSDSEET1KRNGRV1-F-G-D-N-N-N-N-N-D-S1KV1SFNK1KGKRG-YRNS1LW1SPKD1YFWAYCAT1IAAG2LVIV1LVVA12LPKPR-G-NEAT1LPNSND1PRAG-F-P-I-E-S-G-A-S-V-G-A-S-A-A-A-G-SKSDLGLSLTA1NP2DL1SGSVIS1DT2NSTLVLQS-E-F5KRYRST1VA6MV4TA3AI2VLED4QE4FI-V-S-E-S-V-GDGVETSKREA2AE1ETQEDGRLHFHREDIL22IL2DEEA1AS2VIEA15DGYEEGNG1NGTSEDTNGT-K-RTV1IV9LV5HS4LI1ML2AN3VM9TK6SAMLTSNQ1KEST1IV9VI1EG3RES-S-E-E-G-G-G-1QT3…	/NCGR_SEQ_ID=MMETSP0852-20130820|4974 /ASSEMBLY_ACC=CAM_ASM_000632 /TAXON_ID=183588 /ORGANISM="Pseudo-nitzschia fraudulenta, Strain WWA7" /LENGTH=2346	98	98
MRP2	CAMNT_0047422909	9	570	551	2311	EQSQHVTFEADNKAAFFADSSEGKNRF----------GKVSNEKKGYNLLSSKWYWYAMIAMTLIFLVLVGYGFGSGLFLLKRGNATLNNDPA-----------------KDGSTPNGSDPSSISDSSNTVQ--DRQDYKYSIVTLLGLPMVMERTSPQARAVEWLAYQDEPLF------DVTKETSAEEQDRHHEILEQRYALVVWYFDQGGPTVWKTINRDESAGWVEFGAGVHECDWKGVDCDYENGNTETG--TVIGLRLSPALGLVLTGTHLSTELGMLTALRRVDFSDQRLQGTIPDEWASMTNLKSVILSKNQLQTTVPEWIGRSSEEGGGWQNLEQLALDDNFLYGSLPSSMRNLRKLTHLELQVNPQLEGRFDELLFLEKEDEATGLPGQ…	ERSKEEAFEANTTNPRGLRDETGRGVFFGDNNNNNDSGVVFKEGR-RSLWSPDWFACTMAGMTVVFVALVGYGFGSGLFLPP--ETTPSDDRGFPIESGASVGASAAAGSSLLLAPPGSLPGVSSTSSSLLSEFDRQDYRRTIATLLGLPVVMERASPQIRALDWLAYEDEPLIVSESVGGESRATSEETEGLFRDLLEQRYALVVWYFDQGGPTVWKTLNREASSGWIAFGAGVHECDWKGVDCGEGGGGSDNTKRVVVGLRLSPALGVVLTGTSLSTEIGLLTNLRRMDFSDQRLQGKIPDEWAALSQLETVVLSKNQLQTTIPGWIGE-------WTNLENLALDGNLLYGTIPSSLGSLQRLKHLELQTNPRLGGRFDTVLFQTEA--GGGGLRT…	0	588	1516	599	56.09	336	214	412	9	49	68.78	0/2	1QR1QKHEVETA3DNNTKTANAPFRFGALDRSDSEET1KRNGRV1-F-G-D-N-N-N-N-N-D-S1KV1SFNK1KGKRG-YRNS1LW1SPKD1YFWAYCAT1IAAG2LVIV1LVVA12LPKPR-G-NEAT1LPNSND1PRAG-F-P-I-E-S-G-A-S-V-G-A-S-A-A-A-G-SKSDLGLSLTA1NP2DL1SGSVIS1DT2NSTLVLQS-E-F5KRYRST1VA6MV4TA3AI2VLED4QE4FI-V-S-E-S-V-GDGVETSKREA2AE1ETQEDGRLHFHREDIL22IL2DEEA1AS2VIEA15DGYEEGNG1NGTSEDTNGT-K-RTV1IV9LV5HS4LI1ML2AN3VM9TK6SAMLTSNQ1KEST1IV9VI1EG3RES-S-E-E-G-G-G-1QT3…	/NCGR_SEQ_ID=MMETSP0851-20130426|8737 /ASSEMBLY_ACC=CAM_ASM_000631 /TAXON_ID=183588 /ORGANISM="Pseudo-nitzschia fraudulenta, Strain WWA7" /LENGTH=2548	98	98
MRP2	CAMNT_0003599921	54	569	1580	78	WYAMIAMTLIFLVLVGYGFGSGLFLLKR--GNATLNNDPAKDGSTPNGSDPSSISDSSNTVQDRQDYKYSIVTLLGLPMVMERTSPQARAVEWLAYQDEPLFDVTKETSAEEQDRHHEILEQRYALVVWYFDQGGPTVWKTINRDESAGWVEFGAGVHECDWKGVDCDYENGNTETGTVIGLRLSPALGLVLTGTHLSTELGMLTALRRVDFSDQRLQGTIPDEWASMTNLKSVILSKNQLQTTVPEWIGRSSEEGGGWQNLEQLALDDNFLYGSLPSSMRNLRKLTHLELQVNPQLEGRFDELLFLEKEDEATGLPGQNLEILDLSNTRLKGKIPKITLPSIRSFRLWNLPGFSGTLPPDIGSWSNLEIFSIKEMPGLTGTLPTEFGSLEKLEILEVL…	WF-LLGMTIVLLTLVGYGFGSGLYLPHRTVGDTNANSNDDATLGTINGALESPGLFPLET--NSQDYKYSIMTLLGLPIVMERTSAQARAIDWLAFDDEPLFDPNSMGDDHTQDQRDR-LAQRYALVVWYFDQGGPAMWTTLNREESAGWIEHGAGVHECDWRGIDCDYLDGND--GIVAGLRLSPIMGLLLTGSSVSSELGILTNLRRIDFSDQRLQGKIPNSWSLLTNLELVVLSQNQLQSTIPEWIG-------GWTNLKHLALDRNQLYGTIPSSLATLQKLEQLELQENPQLRGRFDVLFSLDDD--TAGLQ-NTLEHLDLSNTDLVGALPNTTFPSLKFLRLWNTNGFGGTIPTEIGSWSNLEYFSLKENPQLVGSIPTEFGLLQNLTTLELL…	0	561	1447	518	58.88	305	194	372	9	19	71.81	0/-3	1YFA-MLILAG2LIIVFL1VT10FY1LPKH1-T-V1NDATTNLA1NSDNPDADKADTGLSG1PI2SADLPE1SPIGSLDFSPSLNE1V-Q-DNRS7VM6MI6PA4VIED3YFQD6VPTNKSEMTGSDADEHET2RQHRHDERI-1EA15TAVM1KT1IL2DE5VI1FH9KR1VI4ELND2TDE-T-1TI1IA6AILM2VL3TSHSLV1TS3MI2AN3VI9TK2DNES1ASSLML3KESL1IV2KQ4TS1VI5R-S-S-E-E-G-G-2QT2EKQH4DR1FQ3STLI3MLRANT1RQ2TEHQ4VE4ER4EV1LFFS1EDKDEDD-E-ATTA2PQG-QNNT2IH6RD1KV1KAIL1KNIT1LF2ILRKSFFL4LTPN2SG2LI1PTDE8IY2IL2MN1GQ1T…	/NCGR_SEQ_ID=MMETSP0327-20121206|16071 /TAXON_ID=44447 /ORGANISM="Pseudo-nitzschia delicatissima, Strain B596" /LENGTH=2077	90	90
MRP2	CAMNT_0003606569	114	569	1403	78	DRQDYKYSIVTLLGLPMVMERTSPQARAVEWLAYQDEPLFDVTKETSAEEQDRHHEILEQRYALVVWYFDQGGPTVWKTINRDESAGWVEFGAGVHECDWKGVDCDYENGNTETGTVIGLRLSPALGLVLTGTHLSTELGMLTALRRVDFSDQRLQGTIPDEWASMTNLKSVILSKNQLQTTVPEWIGRSSEEGGGWQNLEQLALDDNFLYGSLPSSMRNLRKLTHLELQVNPQLEGRFDELLFLEKEDEATGLPGQN-LEILDLSNTRLKGKIPKITLPSIRSFRLWNLPGFSGTLPPDIGSWSNLEIFSIKEMPGLTGTLPTEFGSLEKLEILEVLDSNFMSGELPKELGNLSSNLKTINFRYTNQTGTLPVEWSSLVNLENLNLLQNKYLTGTIPS…	NSQDYKYSIMTLLGLPIVMERTSAQARAIDWLAFDDEPLFDPNSMGDDHTQDQRDR-LAQRYALVVWYFDQGGPAMWTTLNREESAGWIEHGAGVHECDWRGIDCDYLDGND--GIVAGLRLSPIMGLLLTGSSVSSELGILTNLRRIDFSDQRLQGKIPNSWSLLTNLELVVLSQNQLQSTIPEWIG-------GWTNLKHLALDRNQLYGTIPSSLATLQKLEQLELQENPQLRGRFDVLFSLDDD--TAGL--QNTLEHLDLSNTDLVGALPNTTFPSLKFLRLWNTNGFGGTIPTEIGSWSNLEYFSLKENPQLVGSIPTEFGLLQNLTTLELLESNFMSGTLPTELGNLSSNLKIINFRYTNQTGSLPTEWSNLGSLQLLDVSTNKLD-GTVPP…	1e-179	534	1375	457	62.14	284	157	341	7	16	74.62	0/-3	DNRS7VM6MI6PA4VIED3YFQD6VPTNKSEMTGSDADEHET2RQHRHDERI-1EA15TAVM1KT1IL2DE5VI1FH9KR1VI4ELND2TDE-T-1TI1IA6AILM2VL3TSHSLV1TS3MI2AN3VI9TK2DNES1ASSLML3KESL1IV2KQ4TS1VI5R-S-S-E-E-G-G-2QT2EKQH4DR1FQ3STLI3MLRANT1RQ2TEHQ4VE4ER4EV1LFFS1EDKDEDD-E-ATTA2P-G-2-T2IH6RD1KV1KAIL1KNIT1LF2ILRKSFFL4LTPN2SG2LI1PTDE8IY2IL2MN1GQ1TV1TSLI5SL1EQKN1ETIT2VL1DE6ET2KT10TI10TS2VT3SN1VGNS1EQNL1NDLVLSQT2YLLDT-2IV1SP2GSYQML1SQ2SF6S…	/NCGR_SEQ_ID=MMETSP0327-20121206|19395 /TAXON_ID=44447 /ORGANISM="Pseudo-nitzschia delicatissima, Strain B596" /LENGTH=2023	80	80
MRP2	CAMNT_0003579523	75	569	506	1948	GLFLLKR--GNATLNNDPAKDGSTPNGSDPSSISDSSNTVQDRQDYKYSIVTLLGLPMVMERTSPQARAVEWLAYQDEPLFDVTKETSAEEQDRHHEILEQRYALVVWYFDQGGPTVWKTINRDESAGWVEFGAGVHECDWKGVDCDYENGNTETGTVIGLRLSPALGLVLTGTHLSTELGMLTALRRVDFSDQRLQGTIPDEWASMTNLKSVILSKNQLQTTVPEWIGRSSEEGGGWQNLEQLALDDNFLYGSLPSSMRNLRKLTHLELQVNPQLEGRFDELLFLEKEDEATGLPGQN-LEILDLSNTRLKGKIPKITLPSIRSFRLWNLPGFSGTLPPDIGSWSNLEIFSIKEMPGLTGTLPTEFGSLEKLEILEVLDSNFMSGELPKELGNLSSNL…	GLYLPHRTVGDTNANSNDDATLGTINGALESPGLFPLET--NSQDYKYSIMTLLGLPIVMERTSAQARAIDWLAFDDEPLFDPNSMGDDHTQDQRDR-LAQRYALVVWYFDQGGPAMWTTLNREESAGWIEHGAGVHECDWRGIDCDYLDGND--GIVAGLRLSPIMGLLLTGSSVSSELGILTNLRRIDFSDQRLQGKIPNSWSLLTNLELVVLSQNQLQSTIPEWIG-------GWTNLKHLALDRNQLYGTIPSSLATLQKLEQLELQENPQLRGRFDVLFSLDDD--TAGL--QNTLEHLDLSNTDLVGALPNTTFPSLKFLRLWNTNGFGGTIPTEIGSWSNLEYFSLKENPQLVGSIPTEFGLLQNLTTLELLESNFMSGTLPTELGNLSSNL…	2e-179	533	1374	498	59.24	295	183	357	9	20	71.69	0/2	2FY1LPKH1-T-V1NDATTNLA1NSDNPDADKADTGLSG1PI2SADLPE1SPIGSLDFSPSLNE1V-Q-DNRS7VM6MI6PA4VIED3YFQD6VPTNKSEMTGSDADEHET2RQHRHDERI-1EA15TAVM1KT1IL2DE5VI1FH9KR1VI4ELND2TDE-T-1TI1IA6AILM2VL3TSHSLV1TS3MI2AN3VI9TK2DNES1ASSLML3KESL1IV2KQ4TS1VI5R-S-S-E-E-G-G-2QT2EKQH4DR1FQ3STLI3MLRANT1RQ2TEHQ4VE4ER4EV1LFFS1EDKDEDD-E-ATTA2P-G-2-T2IH6RD1KV1KAIL1KNIT1LF2ILRKSFFL4LTPN2SG2LI1PTDE8IY2IL2MN1GQ1TV1TSLI5SL1EQKN1ETIT2VL1…	/NCGR_SEQ_ID=MMETSP0327-20121206|5872 /TAXON_ID=44447 /ORGANISM="Pseudo-nitzschia delicatissima, Strain B596" /LENGTH=2025	87	87
MRP2	CAMNT_0041254931	52	572	432	2156	WYWYAMIAMTLIFLVLVGYGFGSGLFLLKRGNATLNNDPAKDGSTPNGSDPSSISDSSNTVQDRQDYKYSIVTLLGLPMVMERTSPQARAVEWLAYQDEPLFDVTKETSAEE----------------------------------------------QDRHHEI----LEQRYALVVWYFDQGGPTVWKTINRDESAGWVEFGAGVHECDWKGVDCDYEN--------GNTETGTVIGLRLSPALGLVLTGTHLSTELGMLTALRRVDFSDQRLQGTIPDEWASMTNLKSVILSKNQLQTTVPEWIGRSSEEGGGWQNLEQLALDDNFLYGSLPSSMRNLRKLTHLELQVNPQLEGRFDELLFLEKEDEATGLPG----QNLEILDLSNTRLKGKIPK…	WFMYTMVVIVVLFLALIGYGFGSGLFIPDSRPAGAADDTFHINNNTGGANSASLSSPVSSKLARQDYKYQIMTLLGLPNVMERTSPQAQAIEWLAFEDEPLFVV--EDSATTTTTTTTATTTNKTTVTDSSSSSSSNNSNNNSNNNSNNNSNNNNNGYDDDYYEPYVGRLEQRYSLVVWYFDQGGPKLWTTLNREPSSGWINFGSGVHECQWKGIDCDYDNVVIIGDNDNNDDNGIVVGLRLSPALGIVLTGTSLSTELGLLTSLRRLDVSDQRLQGTIPDEWSKMTELESLILSKNQLQTTIPEWIGNE------WTKLEILALDGNLCYGDIPSSLSTLTGLRHFDVQQNQQLSGRFDKTLMMSSSLMSSASASASATETIEYIDISYTNLTGSLPN…	1e-162	493	1269	585	48.03	281	230	365	9	74	62.39	0/3	1YFWM1AT1IVAVMITVLVIL2VA1VI9LILPKDRSGRNP1TGLANAND1PTAFKHDIGNSNTNPTNG1SADNPSSA1IL1DSSPSVNSTSVKQLDA6SQ1VM6MN9RQ1VI4YFQE5DV1T-K-1TD2ETET-T-T-T-T-T-T-A-T-T-T-N-K-T-T-V-T-D-S-S-S-S-S-S-S-N-N-S-N-N-N-S-N-N-N-S-N-N-N-S-N-N-N-N-N-G-YQD1RDHYHY1IP-Y-V-G-R5AS11TKVL1KT1IL2DEEP1AS2VIEN2AS5DQ3VI4ED1-V-V-I-I-G-D-N-DGN1TDEDTN1TI1IV9LI5HS6ML2AS3VL1FV13ASSK2NE1KE1VL10VI5RNSES-E-E-G-G-G-1QTNK2QI4DG1FLLC2SDLI3MLRSNT…	/NCGR_SEQ_ID=MMETSP0907-20130614|129091 /TAXON_ID=186038 /ORGANISM="Fragilariopsis kerguelensis, Strain L2-C3" /LENGTH=2279	91	91
MRP2	CAMNT_0041312337	171	572	1354	131	LEQRYALVVWYFDQGGPTVWKTINRDESAGWVEFGAGVHECDWKGVDCDYEN--------GNTETGTVIGLRLSPALGLVLTGTHLSTELGMLTALRRVDFSDQRLQGTIPDEWASMTNLKSVILSKNQLQTTVPEWIGRSSEEGGGWQNLEQLALDDNFLYGSLPSSMRNLRKLTHLELQVNPQLEGRFDELLFLEKEDEATGLPG----QNLEILDLSNTRLKGKIPKIT--LPSIRSFRLWNLPGFSGTLPPDIGSWSNLEIFSIKEMPGLTGTLPTEFGSLEKLEILEVLDSNFMSGELPKELGNLSSNLKTINFRYTNQTGTLPVEWSSLVNLENLNLLQNKYLTGTIPSEYGYMTSLRSLDLRGTSLSGEVSQEVCAIDSMETLQADCSYKND…	LEQRYSLVVWYFDQGGPKLWTTLNREPSSGWINFGSGVHECQWKGIDCDYDNVVIIGDNDNNDDNGIVVGLRLSPALGIVLTGTSLSTELGLLTSLRRLDVSDQRLQGTIPDEWSKMTELESLILSKNQLQTTIPEWIGNE------WTKLEILALDGNLCYGDIPSSLSTLTGLRHFDVQQNQQLSGRFDKTLMMSSSLMSSASASASATETIEYIDISYTNLTGSLPNSTNILPNLRFFRAWNTRGLEGSIPSEISSWSNLEVLSIDDGPNLLGTLPTQLGLLTNLKTLEIQRSFNVFGTLPTELG-LLTNLEVLNFGASNHNGTLPIEYSQLTKLEKMDFMTNQALTGTLPIEYSSLVNLKYLDLRATGLEGEVSPEICAID-FELFNADCGSAND…	6e-132	414	1065	416	53.61	223	171	285	6	22	68.51	0/-3	5AS11TKVL1KT1IL2DEEP1AS2VIEN2AS5DQ3VI4ED1-V-V-I-I-G-D-N-DGN1TDEDTN1TI1IV9LI5HS6ML2AS3VL1FV13ASSK2NE1KE1VL10VI5RNSES-E-E-G-G-G-1QTNK2QI4DG1FLLC2SDLI3MLRSNT1RTKG1TR1LFEDLV1VQ1PQ2ES4EKLT1FMLMESKSESDLEMASTSGALSPAGS-A-S-A-TQENTLI1IYLI1LI1NY1RN1KT1KSIL1KNIS1-N-I2SNIL1SF2LA2LTPR1FLSE1TSLI1PSDE1GS6IVFL2KDEDMG1GN1TL5EQFL1SL1ETKN1EKIT2VILQDR1NFFNMVSF1ET2KT3N-1SLST2KETVIL2RGYATS1QHTN4VI1WY1SQ1VTNK2NKLMNDLFL…	/NCGR_SEQ_ID=MMETSP0908-20130614|111677 /TAXON_ID=186038 /ORGANISM="Fragilariopsis kerguelensis, Strain L2-C3" /LENGTH=2349	88	70
MRP2	CAMNT_0041312337	52	155	1936	1625	WYWYAMIAMTLIFLVLVGYGFGSGLFLLKRGNATLNNDPAKDGSTPNGSDPSSISDSSNTVQDRQDYKYSIVTLLGLPMVMERTSPQARAVEWLAYQDEPLFDV	WFMYTMVVIVVLFLALIGYGFGSGLFIPDSRPAGAADDTFHINNNTGGANSASLSSPVSSKLARQDYKYQIMTLLGLPNVMERTSPQAQAIEWLAFEDEPLFVV	5e-21	105	263	104	50.96	53	51	73	0	0	70.19	0/-3	1YFWM1AT1IVAVMITVLVIL2VA1VI9LILPKDRSGRNP1TGLANAND1PTAFKHDIGNSNTNPTNG1SADNPSSA1IL1DSSPSVNSTSVKQLDA6SQ1VM6MN9RQ1VI4YFQE5DV1	/NCGR_SEQ_ID=MMETSP0908-20130614|111677 /TAXON_ID=186038 /ORGANISM="Fragilariopsis kerguelensis, Strain L2-C3" /LENGTH=2349	88	18
MRP2	CAMNT_0020546941	52	569	1544	99	WYWYAMIAMTLIFLVLVGYGFGSGLFLLKRGNATLNNDPAKDGSTPNGSDPSSISDSSNTVQDRQDYKYSIVTLLGLPMVMERTSPQARAVEWLAYQDEPLFDVTKETSAEEQDRHHEILEQRYALVVWYFDQGGPTVWKTINRDESAGWVEFGAGVHECDWKGVDCD-----YENGNTETGTVIGLRLSPALGLVLTGTHLSTELGMLTALRRVDFSDQRLQGTIPDEWASMTNLKSVILSKNQLQTTVPEWIGRSSEEGGGWQNLEQLALDDNFLYGSLPSSMRNLRKLTHLELQVNPQLEGRFDELLFLEKEDEATGLPGQNLEILDLSNTRLKGKIP-KITLPSIRSFRLWNLPGFSGTLPPDIGSWSNLEIFSIKEMPGLTGTLPTEFGSLEKL…	WYFVWMGLLTLIFVVLVFFGFWSGLFL------------------PNAAQEDVGSA---SSVERQAYMEELLSFFDFPL-LEPGSPQEQAIEWLAYRDEPLPVPSKEGGNSNNQYQRVRLEQRYALTTFYFAQGGPKLWSSINRHTWAGWINYGMGVHECEWHGIDCEADNDDGNNNDNERRHVVALRLNPSTGVVLTGESLSTELGLLTSLRRLDFSSQRLEGSIPDEWKALTNLEMLALSKNQIQATIPEWIGDS------WKQLKTLALNGNLVEGTLPTSILSLTNLKHLELQFNQKLQGR--------FDDLMVAIP--DLEHLDISSTDLEGTIPSEVIMSNLRVFQAWNTQKLAGTIPSAMGQWQSLEIFSIDDIPDMKGTIPTEVGGLSNL…	3e-125	392	1008	524	43.89	230	246	326	12	48	62.21	0/-3	2WFYVAW1IGALML4LV3GFYF2GW5L-K-R-G-N-A-T-L-N-N-D-P-A-K-D-G-S-T-2GASADQPESDSVIG1DAS-S-N-TSVSQVDE2DA1KMYESEILVLTSLFLFGDLF1MLV-ML1RPTG3AERQ1VI5QR4FPDVVPTS2TGSGANESENQNDQRYHQHREVIR7VTVTWF2DA4TKVL1KSTS3DHETSW3VIENFY1AM5DE1KH1VI2DE-A-D-N-D-DYGEN1GNNDTN1TRGRTH1IVGA3SN1ASLT1LV4TEHS6ML2AS3VL3DS3QE1TS5AKSAML3KESMVLIA5LI1TA1VI5RD1S-E-E-G-G-G-1QKNQ1EKQT3DNDG1FLLVYE1ST2ST1MIRLNS1RTKN1TK5VF1PQQK1EQ2F-D-E-L-L-F-…	/NCGR_SEQ_ID=MMETSP0747-20121128|11768 /TAXON_ID=913974 /ORGANISM="Nitzschia punctata, Strain CCMP561" /LENGTH=1885	91	91
MRP2	CAMNT_0020531295	46	569	1565	99	NLLSSKWYWYAMIAMTLIFLVLVGYGFGSGLFLLKRGNATLNNDPAKDGSTPNGSDPSSISDSSNTVQDRQDYKYSIVTLLGLPMVMERTSPQARAVEWLAYQDEPLFDVTKETSAEEQDRHHEILEQRYALVVWYFDQGGPTVWKTINRDESAGWVEFGAGVHECDWKGVDCD------YENGNTETGTVIGLRLSPALGLVLTGTHLSTELGMLTALRRVDFSDQRLQGTIPDEWASMTNLKSVILSKNQLQTTVPEWIGRSSEEGGGWQNLEQLALDDNFLYGSLPSSMRNLRKLTHLELQVNPQLEGRFDELLFLEKEDEATGLPGQNLEILDLSNTRLKGKIP-KITLPSIRSFRLWNLPGFSGTLPPDIGSWSNLEIFSIKEMPGLTGTLPTE…	NKXQRDWYFVWMGLLTLIFVVLVFFGFWSGLFL------------------PNAAQEDVGSA---SSVERQAYMEELLSFFDFPL-XEPGSPQEQAIEWLAYRDEPLPVPSKEGGNSNNQYQRVRLEQRYALTTFYFAQGGPKLWSSINRHTWAGWINYGMGVHECEWHGIDCEADNDDGNNNNDNERRHVVALRLNPSTGVVLTGESLSTELGLLTSLRRLDFSSQRLEGSIPDEWKALTNLEMLALSKNQIQATIPEWIGDS------WKQLKTLALNGNLVEGTLPTSILSLTNLKHLELQFNQKLQGR--------FDDLMVAIP--DLEHLDISSTDLEGTIPSEVIMSNLRVFQAWNTQKLAGTIPSAMGQWQSLEIFSIDDIPDMKGTIPTE…	4e-124	390	1003	531	43.5	231	251	326	12	49	61.39	0/-1	1LKLXSQSRKD2WFYVAW1IGALML4LV3GFYF2GW5L-K-R-G-N-A-T-L-N-N-D-P-A-K-D-G-S-T-2GASADQPESDSVIG1DAS-S-N-TSVSQVDE2DA1KMYESEILVLTSLFLFGDLF1MLV-MX1RPTG3AERQ1VI5QR4FPDVVPTS2TGSGANESENQNDQRYHQHREVIR7VTVTWF2DA4TKVL1KSTS3DHETSW3VIENFY1AM5DE1KH1VI2DE-A-D-N-D-D-GYNEN1GNNDTN1TRGRTH1IVGA3SN1ASLT1LV4TEHS6ML2AS3VL3DS3QE1TS5AKSAML3KESMVLIA5LI1TA1VI5RD1S-E-E-G-G-G-1QKNQ1EKQT3DNDG1FLLVYE1ST2ST1MIRLNS1RTKN1TK5VF1PQQK1EQ…	/NCGR_SEQ_ID=MMETSP0747-20121128|3945 /TAXON_ID=913974 /ORGANISM="Nitzschia punctata, Strain CCMP561" /LENGTH=1976	92	92
MRP2	CAMNT_0020507667	133	569	3	1271	ERTSPQARAVEWLAYQDEPLFDVTKETSAEEQDRHHEILEQRYALVVWYFDQGGPTVWKTINRDESAGWVEFGAGVHECDWKGVDCD-----YENGNTETGTVIGLRLSPALGLVLTGTHLSTELGMLTALRRVDFSDQRLQGTIPDEWASMTNLKSVILSKNQLQTTVPEWIGRSSEEGGGWQNLEQLALDDNFLYGSLPSSMRNLRKLTHLELQVNPQLEGRFDELLFLEKEDEATGLPGQNLEILDLSNTRLKGKIP-KITLPSIRSFRLWNLPGFSGTLPPDIGSWSNLEIFSIKEMPGLTGTLPTEFGSLEKLEILEVLDSNFMSGELPKELGNLSSNLKTINFRYTNQTGTLPVEWSSLVNLENLNLLQNKYLTGTIPSEYGYMTSLRSLDLR…	EPGSPQEQAIEWLAYRDEPLPVPSKEGGNSNNQYQRVRLEQRYALTTFYFAQGGPKLWSSINRHTWAGWIN*GMGVHECEWHGIDCEADNDDGNNNDNERRHVVALRLNPSTGVVLTGESLSTELGLLTSLRRLDFSSQRLEGSIPDEWKALTNLEMLALSKNQIQATIPEWIGDS------WKQLKTLALNGNLVEGTLPTSILSLTNLKHLELQFNQKLQGR--------FDDLMVAIP--DLEHLDISSTDLEGTIPSEVIMSNLRVFQAWNTQKLAGTIPSAMGQWQSLEIFSIDDIPDMKGTIPTEVGGLSNLQELKIIRVP-LTGALPTELGNL-SNLHTMVLSFLELKSTLPTEYGNLSNLETLDLNINSGLTGTIPTDYGKLVNLKYFDVS…	4e-116	363	932	443	46.5	206	211	289	9	26	65.24	0/3	1RPTG3AERQ1VI5QR4FPDVVPTS2TGSGANESENQNDQRYHQHREVIR7VTVTWF2DA4TKVL1KSTS3DHETSW3VIENF*1AM5DE1KH1VI2DE-A-D-N-D-DYGEN1GNNDTN1TRGRTH1IVGA3SN1ASLT1LV4TEHS6ML2AS3VL3DS3QE1TS5AKSAML3KESMVLIA5LI1TA1VI5RD1S-E-E-G-G-G-1QKNQ1EKQT3DNDG1FLLVYE1ST2ST1MIRLNS1RTKN1TK5VF1PQQK1EQ2F-D-E-L-L-F-L-E-KFED1ELAMTVGALI1G-Q-ND2IH2LI1NS1RD1KE1KT2-SKEIVTILMPSSNIL1SV1RQLA2LTPQGKFLSA2LI1PSDAIM1SQ1SQNS6KDEDMI1GDLMTK2LI3FV1SG1ESK…	/NCGR_SEQ_ID=MMETSP0746-20121128|16454 /TAXON_ID=913974 /ORGANISM="Nitzschia punctata, Strain CCMP561" /LENGTH=1365	76	76
MRP2	CAMNT_0042746819	236	569	3	971	SPALGLVLTGTHLSTELGMLTALRRVDFSDQRLQGTIPDEWASMTNLKSVILSKNQLQTTVPEWIGRSSEEGGGWQNLEQLALDDNFLYGSLPSSMRNLRKLTHLELQVNPQLEGRFDELLFLEKEDEATGLPGQNLEILDLSNTRLKGKIPKITLPSIRSFRLWNLPGFSGTLPPDIGSWSNLEIFSIKEMPGLTGTLPTEFGSLEKLEILEVLDSNFMSGELPKELGNLSSNLKTINFRYTNQTGTLPVEWSSLVNLENLNLLQNKYLTGTIPSEYGYMTSLRSLDLRGTSLSGEVSQEVCAIDSMETLQADCSYKNDKSVGKIVCLCCLXC	SPIMGLLLTGSSVSSELGILTNLRRIDFSDQRLQGKIPNSWSLLTNLELVVLSQNQLQSTIPEWIG-------GWTNLKHLALDRNQLYGTIPSSIATLQNLEQLELQENPQLRGRFDVLFSLDN---GTAGLQNTLEHLDLSNTDLEGALPNITLPSLKFLRLWNTNGFGGTVPTEIGSWSNLEYFSLKENPQLVGSIPTEFGLLQNLTTLELLESNFMSGTLPTELGNLSSNLKIINFRYTNQTGSLPTEWSNLGSLQLLDVSTNKLD-GTVPPEYSQLTQLRFLDLRGTKLTGEVPGGVCSIESREEFLADCSTSKDVGVSKIKCSCCGWC	6e-110	357	916	334	59.58	199	124	243	3	11	72.75	0/3	2AILM2VL3TSHSLV1TS3MI2AN3VI9TK2DNES1ASSLML3KESL1IV2KQ4TS1VI5R-S-S-E-E-G-G-2QT2EKQH4DR1FQ3STLI3MIRANT1RQKN1TEHQ4VE4ER4EV1LFFS1EDKNE-D-E-AG1GALGPLGQQNNT2IH6RD1KE1KAIL1KN5ILRKSFFL4LTPN2SG2LV1PTDE8IY2IL2MN1GQ1TV1TSLI5SL1EQKN1ETIT2VL1DE6ET2KT10TI10TS2VT3SN1VGNS1EQNL1NDLVLSQT2YLLDT-2IV1SP2GSYQML1SQ2SF6SK1ST3SPQGEG2AS1DE1MR1TELFQL4YTKSNK1KVSG1GS2VK1LS2LGXW1	/NCGR_SEQ_ID=MMETSP1432-20130617|21127 /TAXON_ID=44447 /ORGANISM="Pseudo-nitzschia delicatissima, Strain UNC1205" /LENGTH=2339	58	58
MRP2	CAMNT_0020483817	57	522	1515	220	MIAMTLIFLVLVGYGFGSGLFLLKRGNATLNNDPAKDGSTPNGSDPSSISDSSNTVQDRQDYKYSIVTLLGLPMVMERTSPQARAVEWLAYQDEPLFDVTKETSAEEQDRHHEILEQRYALVVWYFDQGGPTVWKTINRDESAGWVEFGAGVHECDWKGVDCD-----YENGNTETGTVIGLRLSPALGLVLTGTHLSTELGMLTALRRVDFSDQRLQGTIPDEWASMTNLKSVILSKNQLQTTVPEWIGRSSEEGGGWQNLEQLALDDNFLYGSLPSSMRNLRKLTHLELQVNPQLEGRFDELLFLEKEDEATGLPGQNLEILDLSNTRLKGKIP-KITLPSIRSFRLWNLPGFSGTLPPDIGSWSNLEIFSIKEMPGLTGTLPTEFGSLEKLEILEV…	MGLLTLIFVVLVFFGFWSGLFL------------------PNAAQEDVGSA---SSVERQAYMEELLSFFDFPL-XEPGSPQEQAIEWLAYRDEPLPVPSKEGGNSNNQYQRVRLEQRYALTTFYFAQGGPKLWSSINRHTWAGWINYGMGVHECEWHGIDCEADNDDGNNNDNERRHVVALRLNPSTGVVLTGESLSTELGLLTSLRRLDFSSQRLEGSIPDEWKALTNLEMLALSKNQIQATIPEWIGDS------WKQLKTLALNGNLVEGTLPTSILSLTNLKHLELQFNQKLQGR--------FDDLMVAIP--DLEHLDISSTDLEGTIPSEVIMSNLRVFQAWNTQKLAGTIPSAMGQWQSLEIFSIDDIPDMKGTIPTEVGGLSNLQELKI…	6e-109	350	898	472	44.49	210	216	294	10	46	62.29	0/-3	1IGALML4LV3GFYF2GW5L-K-R-G-N-A-T-L-N-N-D-P-A-K-D-G-S-T-2GASADQPESDSVIG1DAS-S-N-TSVSQVDE2DA1KMYESEILVLTSLFLFGDLF1MLV-MX1RPTG3AERQ1VI5QR4FPDVVPTS2TGSGANESENQNDQRYHQHREVIR7VTVTWF2DA4TKVL1KSTS3DHETSW3VIENFY1AM5DE1KH1VI2DE-A-D-N-D-DYGEN1GNNDTN1TRGRTH1IVGA3SN1ASLT1LV4TEHS6ML2AS3VL3DS3QE1TS5AKSAML3KESMVLIA5LI1TA1VI5RD1S-E-E-G-G-G-1QKNQ1EKQT3DNDG1FLLVYE1ST2ST1MIRLNS1RTKN1TK5VF1PQQK1EQ2F-D-E-L-L-F-L-E-KFE…	/NCGR_SEQ_ID=MMETSP0746-20121128|4529 /TAXON_ID=913974 /ORGANISM="Nitzschia punctata, Strain CCMP561" /LENGTH=1904	86	81
MRP2	CAMNT_0020483817	371	546	894	367	NLEILDLSNTRLKGKIPKITLPSIRSFRLWNLPG--FSGTLPPDIGSWSNLEIFSIKEMPGLTGTLPTEFGSLEKLEILEVLDSNFMSGELPKELGNLSSNLKTINFRYTNQ-TGTLPVEWSSLVNLENLNLLQNKYLTGTIPSEYGYMTSLRSLDLRGTSLSGEVSQEVCAIDSMETL	NLEMLALSKNQIQATIPEWIGDSWKQLKTLALNGNLVEGTLPTSILSLTNLKHLELQFNQKLQGRFDDLMVAIPDLEHLDI-SSTDLEGTIPSEV--IMSNLRVFQAWNTQKLAGTIPSAMGQWQSLEIFSIDDIPDMKGTIPTEVGGLSNLQELKIIRVPLTGALPTELGNLSNLHTM	0.002	50.1	118	179	27.37	49	124	88	4	6	49.16	0/-3	3IM1DA2NKTNRQLIKQGAKT2KEIWTILGPD1IWRKSQFLRKLTWLNA1PN1-N-LFVSE4PTDS1GL1WLST2EKIHFLSEILKQEFMNPQGK1TQ1TRLFPDTDELFMGVSALIEPKD2IH1EDVIL-DS1NTFDMLSE1ETLI1KS1LVG-N-LISM3KRTVIFNQFARWYN1NQQK-LTA2LI1VSEAWMSGSQLWVQNS2NILFNSLILDQDNIKPYDLMTK4ST1YV1YGMLTSSN1RQSE1DKLIRIGRTVSP1ST1EAVLSPQT1VLCGANILDSSNMLEH1LM	/NCGR_SEQ_ID=MMETSP0746-20121128|4529 /TAXON_ID=913974 /ORGANISM="Nitzschia punctata, Strain CCMP561" /LENGTH=1904	86	31
MRP2	CAMNT_0020386813	171	569	1929	775	LEQRYALVVWYFDQGGPTVWKTINRDESAGWVEFGAGVHECDWKGVDCD-----YENGNTETGTVIGLRLSPALGLVLTGTHLSTELGMLTALRRVDFSDQRLQGTIPDEWASMTNLKSVILSKNQLQTTVPEWIGRSSEEGGGWQNLEQLALDDNFLYGSLPSSMRNLRKLTHLELQVNPQLEGRFDELLFLEKEDEATGLPGQNLEILDLSNTRLKGKIP-KITLPSIRSFRLWNLPGFSGTLPPDIGSWSNLEIFSIKEMPGLTGTLPTEFGSLEKLEILEVLDSNFMSGELPKELGNLSSNLKTINFRYTNQTGTLPVEWSSLVNLENLNLLQNKYLTGTIPSEYGYMTSLRSLDLRGTSLSGEVSQEVCAIDSMETLQADCSYKNDKSVGKIVC…	LEQRYALTTFYFAQGGPKLWSSINRHTWAGWINYGMGVHECEWHGIDCEADNDDGNNNDNERRHVVALRLNPSTGVVLTGESLSTELGLLTSLRRLDFSSQRLEGSIPDEWKALTNLEMLALSKNQIQATIPEWIGDS------WKQLKTLALNGNLVEGTLPTSILSLTNLKHLELQFNQKLQGR--------FDDLMVAIP--DLEHLDISSTDLEGTJPSEVIMSNLRVFQAWNTQKLAGTIPSXMGQWQSLEIFSIDDIPDMKGTIPTEVGGLSNLXELKIIRVP-LTGALPTELGNL-SNLHTMVLSFLELKSTLPTEYGNLSNLETLDLNINSGLTGTIPTDYGKLVNLKYFDVSTTNLSGTVSTDVCDL-KLDFFRADCPNKNPEP-NDIIC…	2e-103	336	861	405	46.67	189	190	268	9	26	66.17	0/-3	7VTVTWF2DA4TKVL1KSTS3DHETSW3VIENFY1AM5DE1KH1VI2DE-A-D-N-D-DYGEN1GNNDTN1TRGRTH1IVGA3SN1ASLT1LV4TEHS6ML2AS3VL3DS3QE1TS5AKSAML3KESMVLIA5LI1TA1VI5RD1S-E-E-G-G-G-1QKNQ1EKQT3DNDG1FLLVYE1ST2ST1MIRLNS1RTKN1TK5VF1PQQK1EQ2F-D-E-L-L-F-L-E-KFED1ELAMTVGALI1G-Q-ND2IH2LI1NS1RD1KE1KTIJ1-SKEIVTILMPSSNIL1SV1RQLA2LTPQGKFLSA2LI1PSDXIM1SQ1SQNS6KDEDMI1GDLMTK2LI3FV1SG1ESKN1EXIE1EKVILIDRSVNPF-MLST1EA2KT5S-3KH1IMNVFLRSYF…	/NCGR_SEQ_ID=MMETSP0744-20121128|1391 /TAXON_ID=913974 /ORGANISM="Nitzschia punctata, Strain CCMP561" /LENGTH=1931	70	70
MRP2	CAMNT_0008239225	372	571	1855	2454	LEILDLSNTRLKGKIPKITLPSIRSFRLWNLPGFSGTLPPDIGSWSNLEIFSIKEMPGLTGTLPTEFGSLEKLEILEVLDSNFMSGELPKELGNLSSNLKTINFRYTNQTGTLPVEWSSLVNLENLNLLQNKYLTGTIPSEYGYMTSLRSLDLRGTSLSGEVSQEVCAIDSMETLQADCSYKNDKSVGKIVCLCCLXCHD	LEFLDLSNTGLKGKLPGITLPAIRFFRLWNMPGFWGTLPREIGTWSNLETFSIREMPGLTGTLPTEFGALQKLRTLEVLDSNFMSGELPTELGNLSSNLKTINFRYTNQTGTLPAEWSSLVNLETINLMQNGQLTGTIPTEYAYMTSLRFLDLRGTDLSGEVSQEICAIESIEEFQADCSYKNDKNVGKIMCACCVWCHN	2e-89	312	799	200	80.5	161	39	179	0	0	89.5	0/1	2IF6RG4IL1KG4SA2SF5LM3SW4PRDE2ST5IT3KR14SA1EQ2ERIT14KT24VA9NTLI2LM2KGYQ6ST2GA6SF6SD8VI3DE1MI1TELF10SN4VM1LA2LVXW2DN	/NCGR_SEQ_ID=MMETSP0142_2-20121227|6450 /TAXON_ID=44445 /ORGANISM="Pseudo-nitzschia australis, Strain 10249 10 AB" /LENGTH=4903	48	35
MRP2	CAMNT_0008239225	225	297	2047	2271	TETGTVIGLRLSPALGLVLTGTHLSTELGMLTA-LRRVDFSDQRLQGTIPDEWASMTNLKSVILSKN-QLQTTVP	TEFGALQKLRTLEVLDSNFMSGELPTELGNLSSNLKTINFRYTNQTGTLPAEWSSLVNLETINLMQNGQLTGTIP	0.73	42	97	75	37.33	28	45	42	2	2	56	0/1	2TF1TAVLIQGK2LTSLPEAV1GDLSVNLFTMGSTGHE1SP4MN1TSAS-N1RKRTVIDN1SRDYQTRNLQQT2IL1DA2AS1MLTV2KESTVIIN1SMKQ1-G2QTTG1VI1	/NCGR_SEQ_ID=MMETSP0142_2-20121227|6450 /TAXON_ID=44445 /ORGANISM="Pseudo-nitzschia australis, Strain 10249 10 AB" /LENGTH=4903	48	13
MRP2	CAMNT_0020447833	212	569	1050	19	DWKGVDCD-----YENGNTETGTVIGLRLSPALGLVLTGTHLSTELGMLTALRRVDFSDQRLQGTIPDEWASMTNLKSVILSKNQLQTTVPEWIGRSSEEGGGWQNLEQLALDDNFLYGSLPSSMRNLRKLTHLELQVNPQLEGRFDELLFLEKEDEATGLPGQNLEILDLSNTRLKGKIP-KITLPSIRSFRLWNLPGFSGTLPPDIGSWSNLEIFSIKEMPGLTGTLPTEFGSLEKLEILEVLDSNFMSGELPKELGNLSSNLKTINFRYTNQTGTLPVEWSSLVNLENLNLLQNKYLTGTIPSEYGYMTSLRSLDLRGTSLSGEVSQEVCAIDSMETLQADCSYKNDKSVGKIVCLCCLXC	EWHGIDCEADNDDGNNNDNERRHVVALRLNPSTGVVLTGESLSTELGLLTSLRRLDFSSQRLEGSIPDEWKALTNLEMLALSKNQIQATIPEWIGDS------WKQLKTLALNGNLVEGTLPTSILSLTNLKHLELQFNQKLQGR--------FDDLMVAIP--DLEHLDISSTDLEGTJPSEVIMSNLRVFQAWNTQKLAGTIPSAMGQWQSLEIFSIDDIPDMKGTIPTEVGGLSNLHELKIIRVP-LTGALPTELGNL-SNLHTMVLSFLELKSTLPTEYGNLSNLETLDLNINSGLTGTIPTDYGKLVNLKYFDVSTTNLSGTVSTDVCDL-KLDFFRADCPNKNPEP-NDIICVCCTWC	3e-83	274	701	364	44.78	163	175	237	9	26	65.11	0/-3	DE1KH1VI2DE-A-D-N-D-DYGEN1GNNDTN1TRGRTH1IVGA3SN1ASLT1LV4TEHS6ML2AS3VL3DS3QE1TS5AKSAML3KESMVLIA5LI1TA1VI5RD1S-E-E-G-G-G-1QKNQ1EKQT3DNDG1FLLVYE1ST2ST1MIRLNS1RTKN1TK5VF1PQQK1EQ2F-D-E-L-L-F-L-E-KFED1ELAMTVGALI1G-Q-ND2IH2LI1NS1RD1KE1KTIJ1-SKEIVTILMPSSNIL1SV1RQLA2LTPQGKFLSA2LI1PSDAIM1SQ1SQNS6KDEDMI1GDLMTK2LI3FV1SG1ESKN1EHIE1EKVILIDRSVNPF-MLST1EA2KT5S-3KH1IMNVFLRSYFTLNEQLTKGS3VT1WYSGSN1VS3NT1ND1LNQI1KSY…	/NCGR_SEQ_ID=MMETSP0745-20121128|7127 /TAXON_ID=913974 /ORGANISM="Nitzschia punctata, Strain CCMP561" /LENGTH=1052	63	63
MRP2	CAMNT_0000511607	112	572	241	1503	VQDRQDY-KYSIVTLLGLPMVMERTSPQARAVEWLAYQDEPLFDVTKETSAEEQDRHHEILEQRYALVVWYFDQGGPTVWKTINRDESAGWVEFGAGVHECDWKGVDCDYENGNTETGTVIGLRLSPALGLVLTGTHLSTELGM-LTALRRVDFSDQRLQGTIPDEWASMTNLKSVILSKNQLQTTVPEWIGRSSEEGGGWQNLEQLALDDNFLYGSLPSSMRNLRKLTHLELQVNPQLEGRFDELLFLEKEDEATGLPGQNLEILDLSNTRLKGKIPKITLPSIRSFRLWNLPGFSGTLPPDIGSWSNLEIFSIKEMPGLTGTLPTEFGSLEKLEILEVLDSNFMSGELPKELGNLSSNLKTINFRYTNQTGTLPVEWSSLVNLENLNLLQNKYLTGT…	IVDRQGYYTYLLNTYSPLP-----NTPQDQAIEWLAFQDEPL----------SGDELLSRLDQRYALVVLYYAHGGTSTWNSINDSSGSGWINSGAGVHECEWKGVDCNNNNINAAR-QITGLRLSAEQGILLTGSQLSTEIGCYLTQLQSLYMADQRLQGSIPSDWKTLTNLVILDLSNNEIRSTIPDFFGE-------FDDLQALLLGGNLLSGSIPATLAD-SNIERLELHFNLGIXGRIEELL--------TSMP--KLTYLDVSSTSFSGVLPSTQVQKLQELHALG-SDVSGTVPSEISTWSSLVNLNIGH-SHITGTIPSEFGLLPNLEGIN-LSYLSMEGTLPTEL-SRLDSLSSLELRSSSFVGTLPTEYGQLKDLIVFDLALNGEINGG…	3e-64	230	586	463	37.8	175	244	258	15	44	55.72	0/1	VIQV3DG1-YKT1SLILVN1LYLSGP2M-V-M-E-R-TNST2ADRQ1VI4YF5F-D-V-T-K-E-T-S-A-E-ESQG1REHLHLESIR1ED7WL1FYDAQH2PTTSVT1KNTS2RDDSESSGAS2VIENFS7DE6DNYNEN1GI1TAEATRG-TQVIIT5PAAELQ1LIVL3TSHQ4LI1MC-Y2AQ1RQRSVLDYFMSA6TS2DSED1AKSTML3KVSIVLID2KN1QELIQRTS1VI1EDWFIF1RES-S-E-E-G-G-G-WFQDND1EQQA1AL1DGDG1FL1YS2LI1SASTMLRANDL-RSKNLITEHR3QHVF1PLQGLIEX2FIDE3F-L-E-K-E-D-E-A-1GSLM1G-Q-NK1ETIY2LV1NS1RSLFKS1KVIL1KSITTQLVPQSKI…	/NCGR_SEQ_ID=MMETSP0017_2-20120614|1167 /TAXON_ID=2856 /ORGANISM="Cylindrotheca closterium" /LENGTH=1683	81	81
MRP2	CAMNT_0020517881	219	437	2	613	DYENGNTETGTVIGLRLSPALGLVLTGTHLSTELGMLTALRRVDFSDQRLQGTIPDEWASMTNLKSVILSKNQLQTTVPEWIGRSSEEGGGWQNLEQLALDDNFLYGSLPSSMRNLRKLTHLELQVNPQLEGRFDELLFLEKEDEATGLPGQNLEILDLSNTRLKGKIP-KITLPSIRSFRLWNLPGFSGTLPPDIGSWSNLEIFSIKEMPGLTGTLPTE	DGNNNDNERRHVVALRLNPSTGVVLTGESLSTELGLLTSLRRLDFSSQRLEGSIPDEWKALTNLEMLALSKNQIQATIPEWIGDS------WKQLKTLALNGNLVEGTLPTSILSLTNLKHLELQFNQKLQGRFDDLM--------VAIP--DLEHLDISSTDLEGTIPSEVIMSNLRVFQAWNTQKLAGTIPSAMGQWQSLEIFSIDDIPDMKGTIPTE	5e-56	200	509	220	49.09	108	95	155	4	17	70.45	0/2	1YGEN1GNNDTN1TRGRTH1IVGA3SN1ASLT1LV4TEHS6ML2AS3VL3DS3QE1TS5AKSAML3KESMVLIA5LI1TA1VI5RD1S-E-E-G-G-G-1QKNQ1EKQT3DNDG1FLLVYE1ST2ST1MIRLNS1RTKN1TK5VF1PQQK1EQ4ED1LMF-L-E-K-E-D-E-A-TVGALI1G-Q-ND2IH2LI1NS1RD1KE1KT2-SKEIVTILMPSSNIL1SV1RQLA2LTPQGKFLSA2LI1PSDAIM1SQ1SQNS6KDEDMI1GDLMTK2LI3	/NCGR_SEQ_ID=MMETSP0746-20121128|21561 /TAXON_ID=913974 /ORGANISM="Nitzschia punctata, Strain CCMP561" /LENGTH=865	55	38
MRP2	CAMNT_0020517881	392	530	477	863	PSIRSFRLWNLPGFSGTLP-PDIGSWSNLEIFSIKEMPGLTGTLPTEFGSLEKLEILEVLDSNFMSGELPKELGNLSSNLKTINFRYTNQTGTLPVEWSSLVNLENLNLLQNKYLTGTIPSEYGYMTSLRSLDLRGTSLS	PTYVSFKL----GIPKSLPGPSLPQWGSGKAW--RYFPLMTFLI*RELSQPRELKIIRVP----LTGALPTELGNLS-NLHTMVLSFLELKSTLPTEYGNLSNLETLDLNINSGLTGTIPTDYGKLVNLKYFDVSTTNLS	0.0002	52	123	140	36.43	51	77	78	5	12	55.71	0/3	1STIYRV2RK1W-N-L-P-1FISPGKTS2-G1DSILGPSQ1SGNSLGEKIAFWS-I-KREYMF1GLLM1GFTLLIP*TR1FLGSSQLPERKE1EK1LIER1LPD-S-N-F-MLST1EA2KT6S-2KH1IMNVFLRSYFTLNEQLTKGS3VT1WYSGSN1VS3NT1ND1LNQI1KSYG6STED2YKMLTVSN1RKSYLF1LVRSGT1SN2	/NCGR_SEQ_ID=MMETSP0746-20121128|21561 /TAXON_ID=913974 /ORGANISM="Nitzschia punctata, Strain CCMP561" /LENGTH=865	55	24
MRP2	CAMNT_0008121773	457	571	3	347	GELPKELGNLSSNLKTINFRYTNQTGTLPVEWSSLVNLENLNLLQNKYLTGTIPSEYGYMTSLRSLDLRGTSLSGEVSQEVCAIDSMETLQADCSYKNDKSVGKIVCLCCLXCHD	GELPTELGNLSSNLKTINFRYTNQTGTLPAEWSSLVNLETINLMQNGQLTGTIPTEYAYMTSLRFLDLRGTDLSGEVSQEICAIESIEEFQADCSYKNDKNVGKIMCACCVWCHN	2e-48	174	441	115	80.87	93	22	103	0	0	89.57	0/3	4KT24VA9NTLI2LM2KGYQ6ST2GA6SF6SD8VI3DE1MI1TELF10SN4VM1LA2LVXW2DN	/NCGR_SEQ_ID=MMETSP0139_2-20121125|21096 /TAXON_ID=44445 /ORGANISM="Pseudo-nitzschia australis, Strain 10249 10 AB" /LENGTH=348	38	20
MRP2	CAMNT_0008121773	406	468	75	260	SGTLPPDIGSWSNLEIFSIKEMPGLTGTLPTEFGSLEKLEILEVLDSNFMSGELPKELGNLSS	TGTLPAEWSSLVNLETINLMQNGQLTGTIPTEYAYMTSLRFLDLRGTD-LSGEVSQEICAIES	0.12	41.6	96	63	34.92	22	40	39	1	1	61.9	0/3	ST4PADEIWGS1WLSV3ITFISNILKMEQMNPGGQ4LI3FYGASYLMETKS1ERIF1EDVLLRDGSTNDF-ML3LVPSKQ1LIGCNALISE1	/NCGR_SEQ_ID=MMETSP0139_2-20121125|21096 /TAXON_ID=44445 /ORGANISM="Pseudo-nitzschia australis, Strain 10249 10 AB" /LENGTH=348	38	11
MRP2	CAMNT_0008121773	247	297	6	164	HLSTELGMLTA-LRRVDFSDQRLQGTIPDEWASMTNLKSVILSKN-QLQTTVP	ELPTELGNLSSNLKTINFRYTNQTGTLPAEWSSLVNLETINLMQNGQLTGTIP	0.24	40.4	93	53	41.51	22	29	35	2	2	66.04	0/3	HE1SP4MN1TSAS-N1RKRTVIDN1SRDYQTRNLQQT2IL1DA2AS1MLTV2KESTVIIN1SMKQ1-G2QTTG1VI1	/NCGR_SEQ_ID=MMETSP0139_2-20121125|21096 /TAXON_ID=44445 /ORGANISM="Pseudo-nitzschia australis, Strain 10249 10 AB" /LENGTH=348	38	9
MRP2	CAMNT_0020618957	115	569	1283	2668	RQDYKYSIVTLLGLPMVMERTSPQARAVEWLAYQDEPLFDVTKETSAEEQDRHHEILEQRYALVVWYFDQGGPTVWKTINRDESAGWVEFGAGVHECDWKGVDCDYENGNTETGTVIGLRLSPALGLVLTGTHLS----TELGMLTALRRVDFSDQRLQGTIPDEWASMTNLKSVILSKNQLQTTVPEWIGRSSEEGGGWQNLEQLALDDNFLYGSLPSSMRNLRKLTHLELQVNPQLEG------------RFDELLFLEKEDEATGLPG--QNLEILDLSNTRLKGKIPKIT--LPSIRSFRLWNLPGFSGTLPPDIGSWSNLEIFSIKEMPGLTGTLPTEFGSLEKLEILEVLDSNFMSGELPKELGNLSS--------------------NLKTI…	RNDVLEIISSVTPKDLIMQEGSIQNMASEWLV-ENDPLINTENFRLKDER------VIQRYVLASMYYSLDGDS-WV-----EKQGWL---TDAHECDWDGINCNINEEDLNPGDVDGISVSAVTGIDLTGRNLSGVIPLEIGYLNELKSIWLFDNRIRGQIPNSILRLERLTELYLDDNQISGSIPQDIGL-------LKNLESLDLSGNNLKGKIPNGIGNMESMTDLRLSKN-QLTGEFPIEILDLKKIRTLLLDHNQIEGDIPRLVGRLKNLQILRLSRNEFYGRIPEEIGFLTALRELHL-DFNVLSGTIPKSLGKLENLRELFLTEN-DLVGEIPTNLGELEMLETLR-LDYNKLEGDIPSEIGSLENLRSLYLGATGVEGPIPDELKNLKSL…	3e-40	165	418	498	29.52	147	272	225	18	79	45.18	0/2	1QN1YVKLYESI1VSTSLVLTGPLKPDMLVI1EQRETG1PI1ANRM1VS3AVY-QEDNED2FIDNVTTEKNEFTRSLAKED1QRD-R-H-H-E-I-LVEI3AV1VAVSWM1FYDSQLGD1PDTSV-1KVT-I-N-R-D-1SKAQ2VLE-F-G-ATGDVA5KD1VIDN1DNYIENNEGENDTLENTP1TD1ID1LIRSLV1PAAVLT1LIVD3TRHN2-G-V-I-PTL1LI1MY1TNAE1RKRSVIDWFLSF1QN1LIQR1TQ2DNESWIALSRMLTENR1KTSEVLIY1SDKD2LIQSTGTSVI1EQWD2RLS-S-E-E-G-G-G-WLQK3QS1AD1DSDG1FN1YK1SKLI1SNSGMIRG1LMREKSLM1HD1ER1QSVK1P-2ET1-E-F-P-I-E-…	/NCGR_SEQ_ID=MMETSP0789-20121207|549 /TAXON_ID=3005 /ORGANISM="Rhizosolenia setigera, Strain CCMP 1694" /LENGTH=2711	80	80
MRP2	CAMNT_0049119637	136	569	1342	218	SPQARAVEWLAYQDEPLFDVTKETSAEEQDRHHEILEQRYALVVWYFDQGGPTVWKTINRDESAGWVEFGAGVHECDWKGVDCDYENGNTETGTVIGLRLSPALGLVLTGTHLSTELGMLTALRRVDFSDQRLQGTIPDEWASMTNLKSVILSKNQLQTTVPEWIGRSSEEGGGWQNLEQLALDDNFLYGSLPSSMRNLRKLTHLELQVNPQLEGRFDELLFLEKEDEATGLPG-QNLEILDLSNTRLKGKIPK--------ITLPSIRSFRLWNLPGFSGTLPPDIGSWSNLEIFSIKEMPGLTGTLPTEFGSLEKLEILEVLDSNFMSGELPKELGNLSSNLKTINFRYTNQTGTLPVEWSSLVNLENLNLLQNKYLTGTIPSEYGYMTSLRSLDLR…	APQLRATELMAIQQPPI------------SVNSSRLYQRYAILTMYFTNGG------------ERWHDVDPMMHECDWFVVECTSQK-------VVELNMGNRLDM--TGS-LVSELGLLSLLRIADFGRNRLEGTIPSTLYELTNLVTLRLSSNRLSSTISSSIGNLTK-------LRSLRLNDNFFDGTLPSSLGLLTGLTRIAVESN-----------FFTGNTLLEYMPKWTNLEYFDVSDTDISGTIPTEVGLLTSLIEIEAIGS-RL------TGTLPSELGLLDKLHSFATYD-SGLSGTLPSTLGNLKSAEYL-LLSELFLTGTIPTEIGKMDM-LVSLSLSLNTLNGTIPAEL-GRLTNVKELYFIYNHLTGTVPSQLGNLSKLERLSLF…	1e-37	155	391	444	30.86	137	228	207	17	79	46.62	0/-1	SA2AL2VT1WLLM1YI1DQEP1LIF-D-V-T-K-E-T-S-A-E-E-Q-DSRVHNHSESIR1EY4LIVLVTWM2DTQN2P-T-V-W-K-T-I-N-R-D-E-S-AEGR1VHEDFVGDAPGMVM5KFGV1DE1DTYSEQNKG-N-T-E-T-G-T-1IVGE1RNLMSGPNAR1GDLMV-L-2TSH-1SVTS3ML1TSAL2RIVA2SGDRQN2QE4DSETWLAYSEML3KVSTVLIR2KS1QR1QSTS1VIPSESWS2RNSLSTEKE-G-G-G-W-Q-N-1ERQS1AR1DN3LFYD1ST4MLRGNL1RTKG2HRLIEALVQEVS1P-Q-L-E-G-R-F-D-E-L-L-1LFETKGENDTELALTEGYLM1GK-WQT3IYLF1LV1ND1RDLIKS1KT2KT-E-V-…	/NCGR_SEQ_ID=MMETSP1361-20130828|7439 /ASSEMBLY_ACC=CAM_ASM_000849 /TAXON_ID=210615 /ORGANISM="Staurosira complex sp., Strain CCMP2646" /LENGTH=1777	76	76
MRP2	CAMNT_0013059195	127	569	1365	103	GLPMVMERTSPQARAVEWLAYQDEPLFDVTKETSAEEQDRHHEILEQRYALVVWYFDQGGPTVWKTINRDESAGWVEFGAGVHECDWKGVDC-DYE------NGNT----ETGTVIGLRLSPALGLV--------LTGTHLSTELGMLTALRRVDFSDQRLQGTIPDEWASMTNLKSVILSKNQLQTTVPEWIGRSSEEGGGWQNLEQLALDDNFLYGSLPSSMRNLRKLTHLELQVNPQLEGRFDELLFLEKEDEATGLPGQNLEILDLSNTRLKGKIPKI--TLPSIRSFRLWNLPGFSGTLPPDIGSWSNLEIFSIKEMPGLTGTLPTEFGSLEKLEILEVLDSNFMSGELPKELGNLSSNLKTINFRYTNQTGTLPVEWSSLVNLENLNLLQNKY…	GEDILSDPTTAQNRALNWLVYEDGMELGASKDH-----------LHQRFVLMVVYFISGP---WTPVE-----GRLEWGSPVHECEWEGIYCKDVEELEEELQGRVDELLEVGREDGIKIDVPQRIINRLHLRQRLVSGEVPAEFSLLYYLQHLDLENNKLIGALPTPLYKLFNLQTLFLEQNELTNV---------DAIGEYRHLEHLALSKNAFQGQLPESFRNLQKLKTLYLHTN-AFTGEVFEILKDF----------KSMELLDIAFNEFEGTLPTELGEMSNLTSF-FAGHNQFEGQIPQEIGQCTNLKEFQVDGSHDIGGKIPAVLGQLTKLEFLK-LDTCAFTGELPSQIGNL-ANLTFMDVSSNELEGAIPTELGK-LTNIVTLGLANND…	8e-36	150	380	470	28.09	132	262	212	17	76	45.11	0/-1	1LEPDMIVLMSEDRP1STPA1AN2VLEN2AV1QE1EGPMLEFLDGVATS1EDTHS-A-E-E-Q-D-R-H-H-E-I-1EH2YFAV1VM1WV2DIQS1GPP-T-V-1KTTPIVNER-D-E-S-A-1WRVL1FW1ASGP4DE1KE1VIDY1-K1YV1-E-L-E-E-E-LNQ1NRTV-D-E-L-L1TV1TRVEID1LIRKLISDPVAPLQGRLIVI-N-R-L-H-L-R-Q-R1TVGSTGHELVSPTA1LFGSML1TYAY1RQRHVL1FLSEDNQNRK1QI1TAIL1DTEPWLAYSKMLTF2KQSTVLIF1SEKQ1QE1QTTNTVV-P-E-W-I-G-R-S-S-EDEAGI1GEWYQRNH2QH3DSDK1FALFYQ1SQ2SE1MF3RQ2TKHT1EY1QHVT1P-QAL…	/NCGR_SEQ_ID=MMETSP1059-20121228|5713 /TAXON_ID=35127 ORGANISM="Thalassiosira sp., Strain FW" /NCGR_SAMPLE_ID=MMETSP1059 /ASSEMBLY_ACC=CAM_ASM_000426 /LENGTH=2256	77	77
MRP2	CAMNT_0008258675	260	338	237	1	RVDFSDQRLQGTIPDEWASMTNLKSVILSKNQLQTTVPEWIGRSSEEGGGWQNLEQLALDDNFLYGSLPSSMRNLRKLT	RMDFSSQRLQGTIPDEWASMTNLETVILSKNQLQTRIPEWIGRSSEAGGGWSTLQQLALDGNFLYGNLPSSLSNLRRLT	1e-35	137	344	79	81.01	64	15	72	0	0	91.14	0/-3	1VM3DS17KEST10TRVI9EA4QSNT1EQ5DG5SN4MLRS3KR2	/NCGR_SEQ_ID=MMETSP0142_2-20121227|55215 /TAXON_ID=44445 /ORGANISM="Pseudo-nitzschia australis, Strain 10249 10 AB" /LENGTH=239	14	14
MRP2	CAMNT_0050271705	122	569	844	2121	IVTLLGLPMVM-ERTSPQARAVEWLAYQDEPLFDVTKETSAEEQDRHHEILEQRYALVVWYFDQGGPTVWKTINRDESAGWVEFGAGVHECDWKGVDCDYEN-------GNT----ETGTVIGLRLSPALGLV--------LTGTHLSTELGMLTALRRVDFSDQRLQGTIPDEWASMTNLKSVILSKNQLQTTVPEWIGRSSEEGGGWQNLEQLALDDNFLYGSLPSSMRNLRKLTHLELQVNPQLEGRFDELLFLEKEDEATGLPGQNLEILDLSNTRLKGKIPKITLPSI-------RSFRLWNLPGFSGTLPPDIGSWSNLEIFSIKEMPGLTGTLPTEFGSLEKLEILEVLDSNFMSGELPKELGNLSSNLKTINFRYTNQTGTLPVEWSSLVN…	LAPIAGGPEVLADPTTAQNRALNWIVYED-----------GMELGHSKDHLHQRFVLMVIYFISGP---WTPVE-----GRLEWGSPVHECEWEGIFCKDVNDLEEELQGRVDELLEVGREDGIKIDVPQQIVNRLELRQRLVSGEVPAEFSLLYYLQHLDLENNQLVGALPTPLYKLFNLQTLFLEQNQLTNV---------DAIGEYRHLENLALSKNAFQGSLPESFRNLNKLKTLYLHTN-AWTGQVFEILKDF----------KDLELLDIAFNQFEGTFP----PELGDMKNLTRFFAGHN--RFEGEIPQQLSKCSNLKEFQVDGSHDVTGKIPTFFGRLEKLTFLK-LDTCAFTGVLPSEIGNL-KNLTFLDVSSNYLEGNIPTELGGLES…	4e-35	149	377	481	29.94	144	249	215	18	88	44.7	0/1	ILVATPLILA1LG1ME1ML-AEDRP1STPA1AN2VLEN1LIAV1QE1E-P-L-F-D-V-T-K-E-T-S-AGEM1QLDGRHHSHKEDIH1EH2YFAV1VM1WI2DIQS1GPP-T-V-1KTTPIVNER-D-E-S-A-1WRVL1FW1ASGP4DE1KE1VIDF1DKYDEV1-D-L-E-E-E-L-Q1NRTV-D-E-L-L1TV1TRVEID1LIRKLISDPVAPLQGQLI1-N-R-L-E-L-R-Q-R1TVGSTGHELVSPTA1LFGSML1TYAY1RQRHVL1FLSEDNQNRQ1QV1TAIL1DTEPWLAYSKMLTF2KQSTVLIF1SEKQ3QTTNTVV-P-E-W-I-G-R-S-S-EDEAGI1GEWYQRNH2QN3DSDK1FALFYQ4SE1MF3RN2TKHT1EY1QHVT…	/NCGR_SEQ_ID=MMETSP1417-20130829|1479 /ASSEMBLY_ACC=CAM_ASM_000903 /TAXON_ID=67004 /ORGANISM="Thalassiosira weissflogii, Strain CCMP1010" /LENGTH=2531	78	78
MRP2	CAMNT_0050160711	122	569	1732	455	IVTLLGLPMVM-ERTSPQARAVEWLAYQDEPLFDVTKETSAEEQDRHHEILEQRYALVVWYFDQGGPTVWKTINRDESAGWVEFGAGVHECDWKGVDCDYEN-------GNT----ETGTVIGLRLSPALGLV--------LTGTHLSTELGMLTALRRVDFSDQRLQGTIPDEWASMTNLKSVILSKNQLQTTVPEWIGRSSEEGGGWQNLEQLALDDNFLYGSLPSSMRNLRKLTHLELQVNPQLEGRFDELLFLEKEDEATGLPGQNLEILDLSNTRLKGKIPKITLPSI-------RSFRLWNLPGFSGTLPPDIGSWSNLEIFSIKEMPGLTGTLPTEFGSLEKLEILEVLDSNFMSGELPKELGNLSSNLKTINFRYTNQTGTLPVEWSSLVN…	LAPIAGGPEVLADPTTAQNRALNWIVYED-----------GMELGHSKDHLHQRFVLMVIYFISGP---WTPVE-----GRLEWGSPVHECEWEGIFCKDVNDLEEELQGRVDELLEVGREDGIKIDVPQQIVNRLELRQRLVSGEVPAEFSLLYYLQHLDLENNQLVGALPTPLYKLFNLQTLFLEQNQLTNV---------DAIGEYRHLENLALSKNAFQGSLPESFRNLNKLKTLYLHTN-AWTGQVFEILKDF----------KDLELLDIAFNQFEGTFP----PELGDMKNLTRFFAGHN--RFEGEIPQQLSKCSNLKEFQVDGSHDVTGKIPTFFGRLEKLTFLK-LDTCAFTGVLPSEIGNL-KNLTFLDVSSNYLEGNIPTELGGLES…	4e-35	149	377	481	29.94	144	249	215	18	88	44.7	0/-3	ILVATPLILA1LG1ME1ML-AEDRP1STPA1AN2VLEN1LIAV1QE1E-P-L-F-D-V-T-K-E-T-S-AGEM1QLDGRHHSHKEDIH1EH2YFAV1VM1WI2DIQS1GPP-T-V-1KTTPIVNER-D-E-S-A-1WRVL1FW1ASGP4DE1KE1VIDF1DKYDEV1-D-L-E-E-E-L-Q1NRTV-D-E-L-L1TV1TRVEID1LIRKLISDPVAPLQGQLI1-N-R-L-E-L-R-Q-R1TVGSTGHELVSPTA1LFGSML1TYAY1RQRHVL1FLSEDNQNRQ1QV1TAIL1DTEPWLAYSKMLTF2KQSTVLIF1SEKQ3QTTNTVV-P-E-W-I-G-R-S-S-EDEAGI1GEWYQRNH2QN3DSDK1FALFYQ4SE1MF3RN2TKHT1EY1QHVT…	/NCGR_SEQ_ID=MMETSP1414-20130829|564 /ASSEMBLY_ACC=CAM_ASM_000914 /TAXON_ID=67004 /ORGANISM="Thalassiosira weissflogii, Strain CCMP1010" /LENGTH=2628	78	78
MRP2	CAMNT_0049862423	122	569	1672	395	IVTLLGLPMVM-ERTSPQARAVEWLAYQDEPLFDVTKETSAEEQDRHHEILEQRYALVVWYFDQGGPTVWKTINRDESAGWVEFGAGVHECDWKGVDCDYEN-------GNT----ETGTVIGLRLSPALGLV--------LTGTHLSTELGMLTALRRVDFSDQRLQGTIPDEWASMTNLKSVILSKNQLQTTVPEWIGRSSEEGGGWQNLEQLALDDNFLYGSLPSSMRNLRKLTHLELQVNPQLEGRFDELLFLEKEDEATGLPGQNLEILDLSNTRLKGKIPKITLPSI-------RSFRLWNLPGFSGTLPPDIGSWSNLEIFSIKEMPGLTGTLPTEFGSLEKLEILEVLDSNFMSGELPKELGNLSSNLKTINFRYTNQTGTLPVEWSSLVN…	LAPIAGGPEVLADPTTAQNRALNWIVYED-----------GMELGHSKDHLHQRFVLMVIYFISGP---WTPVE-----GRLEWGSPVHECEWEGIFCKDVNDLEEELQGRVDELLEVGREDGIKIDVPQQIVNRLELRQRLVSGEVPAEFSLLYYLQHLDLENNQLVGALPTPLYKLFNLQTLFLEQNQLTNV---------DAIGEYRHLENLALSKNAFQGSLPESFRNLNKLKTLYLHTN-AWTGQVFEILKDF----------KDLELLDIAFNQFEGTFP----PELGDMKNLTRFFAGHN--RFEGEIPQQLSKCSNLKEFQVDGSHDVTGKIPTFFGRLEKLTFLK-LDTCAFTGVLPSEIGNL-KNLTFLDVSSNYLEGNIPTELGGLES…	4e-35	149	376	481	29.94	144	249	216	18	88	44.91	0/-1	ILVATPLILA1LG1ME1ML-AEDRP1STPA1AN2VLEN1LIAV1QE1E-P-L-F-D-V-T-K-E-T-S-AGEM1QLDGRHHSHKEDIH1EH2YFAV1VM1WI2DIQS1GPP-T-V-1KTTPIVNER-D-E-S-A-1WRVL1FW1ASGP4DE1KE1VIDF1DKYDEV1-D-L-E-E-E-L-Q1NRTV-D-E-L-L1TV1TRVEID1LIRKLISDPVAPLQGQLI1-N-R-L-E-L-R-Q-R1TVGSTGHELVSPTA1LFGSML1TYAY1RQRHVL1FLSEDNQNRQ1QV1TAIL1DTEPWLAYSKMLTF2KQSTVLIF1SEKQ3QTTNTVV-P-E-W-I-G-R-S-S-EDEAGI1GEWYQRNH2QN3DSDK1FALFYQ4SE1MF3RN2TKHT1EY1QHVT…	/NCGR_SEQ_ID=MMETSP1406-20130829|228 /ASSEMBLY_ACC=CAM_ASM_000897 /TAXON_ID=67004 /ORGANISM="Thalassiosira weissflogii, Strain CCMP1010" /LENGTH=2521	78	78
MRP2	CAMNT_0050450411	122	569	1681	404	IVTLLGLPMVM-ERTSPQARAVEWLAYQDEPLFDVTKETSAEEQDRHHEILEQRYALVVWYFDQGGPTVWKTINRDESAGWVEFGAGVHECDWKGVDCDYEN-------GNT----ETGTVIGLRLSPALGLV--------LTGTHLSTELGMLTALRRVDFSDQRLQGTIPDEWASMTNLKSVILSKNQLQTTVPEWIGRSSEEGGGWQNLEQLALDDNFLYGSLPSSMRNLRKLTHLELQVNPQLEGRFDELLFLEKEDEATGLPGQNLEILDLSNTRLKGKIPKITLPSI-------RSFRLWNLPGFSGTLPPDIGSWSNLEIFSIKEMPGLTGTLPTEFGSLEKLEILEVLDSNFMSGELPKELGNLSSNLKTINFRYTNQTGTLPVEWSSLVN…	LAPIAGGPEVLADPTTAQNRALNWIVYED-----------GMELGHSKDHLHQRFVLMVIYFISGP---WTPVE-----GRLEWGSPVHECEWEGIFCKDVNDLEEELQGRVDELLEVGREDGIKIDVPQQIVNRLELRQRLVSGEVPAEFSLLYYLQHLDLENNQLVGALPTPLYKLFNLQTLFLEQNQLTNV---------DAIGEYRHLENLALSKNAFQGSLPESFRNLNKLKTLYLHTN-AWTGQVFEILKDF----------KDLELLDIAFNQFEGTFP----PELGDMKNLTRFFAGHN--RFEGEIPQQLSKCSNLKEFQVDGSHDVTGKIPTFFGRLEKLTFLK-LDTCAFTGVLPSEIGNL-KNLTFLDVSSNYLEGNIPTELGGLES…	5e-35	149	376	481	29.94	144	249	216	18	88	44.91	0/-1	ILVATPLILA1LG1ME1ML-AEDRP1STPA1AN2VLEN1LIAV1QE1E-P-L-F-D-V-T-K-E-T-S-AGEM1QLDGRHHSHKEDIH1EH2YFAV1VM1WI2DIQS1GPP-T-V-1KTTPIVNER-D-E-S-A-1WRVL1FW1ASGP4DE1KE1VIDF1DKYDEV1-D-L-E-E-E-L-Q1NRTV-D-E-L-L1TV1TRVEID1LIRKLISDPVAPLQGQLI1-N-R-L-E-L-R-Q-R1TVGSTGHELVSPTA1LFGSML1TYAY1RQRHVL1FLSEDNQNRQ1QV1TAIL1DTEPWLAYSKMLTF2KQSTVLIF1SEKQ3QTTNTVV-P-E-W-I-G-R-S-S-EDEAGI1GEWYQRNH2QN3DSDK1FALFYQ4SE1MF3RN2TKHT1EY1QHVT…	/NCGR_SEQ_ID=MMETSP1422-20130829|499 /ASSEMBLY_ACC=CAM_ASM_000908 /TAXON_ID=67004 /ORGANISM="Thalassiosira weissflogii, Strain CCMP1010" /LENGTH=2551	78	78
MRP2	CAMNT_0049824937	122	569	1689	412	IVTLLGLPMVM-ERTSPQARAVEWLAYQDEPLFDVTKETSAEEQDRHHEILEQRYALVVWYFDQGGPTVWKTINRDESAGWVEFGAGVHECDWKGVDCDYEN-------GNT----ETGTVIGLRLSPALGLV--------LTGTHLSTELGMLTALRRVDFSDQRLQGTIPDEWASMTNLKSVILSKNQLQTTVPEWIGRSSEEGGGWQNLEQLALDDNFLYGSLPSSMRNLRKLTHLELQVNPQLEGRFDELLFLEKEDEATGLPGQNLEILDLSNTRLKGKIPKITLPSI-------RSFRLWNLPGFSGTLPPDIGSWSNLEIFSIKEMPGLTGTLPTEFGSLEKLEILEVLDSNFMSGELPKELGNLSSNLKTINFRYTNQTGTLPVEWSSLVN…	LAPIAGGPEVLADPTTAQNRALNWIVYED-----------GMELGHSKDHLHQRFVLMVIYFISGP---WTPVE-----GRLEWGSPVHECEWEGIFCKDVNDLEEELQGRVDELLEVGREDGIKIDVPQQIVNRLELRQRLVSGEVPAEFSLLYYLQHLDLENNQLVGALPTPLYKLFNLQTLFLEQNQLTNV---------DAIGEYRHLENLALSKNAFQGSLPESFRNLNKLKTLYLHTN-AWTGQVFEILKDF----------KDLELLDIAFNQFEGTFP----PELGDMKNLTRFFAGHN--RFEGEIPQQLSKCSNLKEFQVDGSHDVTGKIPTFFGRLEKLTFLK-LDTCAFTGVLPSEIGNL-KNLTFLDVSSNYLEGNIPTELGGLES…	5e-35	149	376	481	29.94	144	249	216	18	88	44.91	0/-3	ILVATPLILA1LG1ME1ML-AEDRP1STPA1AN2VLEN1LIAV1QE1E-P-L-F-D-V-T-K-E-T-S-AGEM1QLDGRHHSHKEDIH1EH2YFAV1VM1WI2DIQS1GPP-T-V-1KTTPIVNER-D-E-S-A-1WRVL1FW1ASGP4DE1KE1VIDF1DKYDEV1-D-L-E-E-E-L-Q1NRTV-D-E-L-L1TV1TRVEID1LIRKLISDPVAPLQGQLI1-N-R-L-E-L-R-Q-R1TVGSTGHELVSPTA1LFGSML1TYAY1RQRHVL1FLSEDNQNRQ1QV1TAIL1DTEPWLAYSKMLTF2KQSTVLIF1SEKQ3QTTNTVV-P-E-W-I-G-R-S-S-EDEAGI1GEWYQRNH2QN3DSDK1FALFYQ4SE1MF3RN2TKHT1EY1QHVT…	/NCGR_SEQ_ID=MMETSP1405-20130829|449 /ASSEMBLY_ACC=CAM_ASM_000896 /TAXON_ID=67004 /ORGANISM="Thalassiosira weissflogii, Strain CCMP1010" /LENGTH=2573	78	78
MRP2	CAMNT_0050305521	122	569	896	2173	IVTLLGLPMVM-ERTSPQARAVEWLAYQDEPLFDVTKETSAEEQDRHHEILEQRYALVVWYFDQGGPTVWKTINRDESAGWVEFGAGVHECDWKGVDCDYEN-------GNT----ETGTVIGLRLSPALGLV--------LTGTHLSTELGMLTALRRVDFSDQRLQGTIPDEWASMTNLKSVILSKNQLQTTVPEWIGRSSEEGGGWQNLEQLALDDNFLYGSLPSSMRNLRKLTHLELQVNPQLEGRFDELLFLEKEDEATGLPGQNLEILDLSNTRLKGKIPKITLPSI-------RSFRLWNLPGFSGTLPPDIGSWSNLEIFSIKEMPGLTGTLPTEFGSLEKLEILEVLDSNFMSGELPKELGNLSSNLKTINFRYTNQTGTLPVEWSSLVN…	LAPIAGGPEVLADPTTAQNRALNWIVYED-----------GMELGHSKDHLHQRFVLMVIYFISGP---WTPVE-----GRLEWGSPVHECEWEGIFCKDVNDLEEELQGRVDELLEVGREDGIKIDVPQQIVNRLELRQRLVSGEVPAEFSLLYYLQHLDLENNQLVGALPTPLYKLFNLQTLFLEQNQLTNV---------DAIGEYRHLENLALSKNAFQGSLPESFRNLNKLKTLYLHTN-AWTGQVFEILKDF----------KDLELLDIAFNQFEGTFP----PELGDMKNLTRFFAGHN--RFEGEIPQQLSKCSNLKEFQVDGSHDVTGKIPTFFGRLEKLTFLK-LDTCAFTGVLPSEIGNL-KNLTFLDVSSNYLEGNIPTELGGLES…	5e-35	149	376	481	29.94	144	249	216	18	88	44.91	0/2	ILVATPLILA1LG1ME1ML-AEDRP1STPA1AN2VLEN1LIAV1QE1E-P-L-F-D-V-T-K-E-T-S-AGEM1QLDGRHHSHKEDIH1EH2YFAV1VM1WI2DIQS1GPP-T-V-1KTTPIVNER-D-E-S-A-1WRVL1FW1ASGP4DE1KE1VIDF1DKYDEV1-D-L-E-E-E-L-Q1NRTV-D-E-L-L1TV1TRVEID1LIRKLISDPVAPLQGQLI1-N-R-L-E-L-R-Q-R1TVGSTGHELVSPTA1LFGSML1TYAY1RQRHVL1FLSEDNQNRQ1QV1TAIL1DTEPWLAYSKMLTF2KQSTVLIF1SEKQ3QTTNTVV-P-E-W-I-G-R-S-S-EDEAGI1GEWYQRNH2QN3DSDK1FALFYQ4SE1MF3RN2TKHT1EY1QHVT…	/NCGR_SEQ_ID=MMETSP1418-20130829|323 /ASSEMBLY_ACC=CAM_ASM_000904 /TAXON_ID=67004 /ORGANISM="Thalassiosira weissflogii, Strain CCMP1010" /LENGTH=2584	78	78
MRP2	CAMNT_0050050843	122	569	1742	465	IVTLLGLPMVM-ERTSPQARAVEWLAYQDEPLFDVTKETSAEEQDRHHEILEQRYALVVWYFDQGGPTVWKTINRDESAGWVEFGAGVHECDWKGVDCDYEN-------GNT----ETGTVIGLRLSPALGLV--------LTGTHLSTELGMLTALRRVDFSDQRLQGTIPDEWASMTNLKSVILSKNQLQTTVPEWIGRSSEEGGGWQNLEQLALDDNFLYGSLPSSMRNLRKLTHLELQVNPQLEGRFDELLFLEKEDEATGLPGQNLEILDLSNTRLKGKIPKITLPSI-------RSFRLWNLPGFSGTLPPDIGSWSNLEIFSIKEMPGLTGTLPTEFGSLEKLEILEVLDSNFMSGELPKELGNLSSNLKTINFRYTNQTGTLPVEWSSLVN…	LAPIAGGPEVLADPTTAQNRALNWIVYED-----------GMELGHSKDHLHQRFVLMVIYFISGP---WTPVE-----GRLEWGSPVHECEWEGIFCKDVNDLEEELQGRVDELLEVGREDGIKIDVPQQIVNRLELRQRLVSGEVPAEFSLLYYLQHLDLENNQLVGALPTPLYKLFNLQTLFLEQNQLTNV---------DAIGEYRHLENLALSKNAFQGSLPESFRNLNKLKTLYLHTN-AWTGQVFEILKDF----------KDLELLDIAFNQFEGTFP----PELGDMKNLTRFFAGHN--RFEGEIPQQLSKCSNLKEFQVDGSHDVTGKIPTFFGRLEKLTFLK-LDTCAFTGVLPSEIGNL-KNLTFLDVSSNYLEGNIPTELGGLES…	5e-35	149	376	481	29.94	144	249	216	18	88	44.91	0/-1	ILVATPLILA1LG1ME1ML-AEDRP1STPA1AN2VLEN1LIAV1QE1E-P-L-F-D-V-T-K-E-T-S-AGEM1QLDGRHHSHKEDIH1EH2YFAV1VM1WI2DIQS1GPP-T-V-1KTTPIVNER-D-E-S-A-1WRVL1FW1ASGP4DE1KE1VIDF1DKYDEV1-D-L-E-E-E-L-Q1NRTV-D-E-L-L1TV1TRVEID1LIRKLISDPVAPLQGQLI1-N-R-L-E-L-R-Q-R1TVGSTGHELVSPTA1LFGSML1TYAY1RQRHVL1FLSEDNQNRQ1QV1TAIL1DTEPWLAYSKMLTF2KQSTVLIF1SEKQ3QTTNTVV-P-E-W-I-G-R-S-S-EDEAGI1GEWYQRNH2QN3DSDK1FALFYQ4SE1MF3RN2TKHT1EY1QHVT…	/NCGR_SEQ_ID=MMETSP1411-20130829|1012 /ASSEMBLY_ACC=CAM_ASM_000911 /TAXON_ID=67004 /ORGANISM="Thalassiosira weissflogii, Strain CCMP1010" /LENGTH=2594	78	78
MRP2	CAMNT_0050416549	122	569	1722	445	IVTLLGLPMVM-ERTSPQARAVEWLAYQDEPLFDVTKETSAEEQDRHHEILEQRYALVVWYFDQGGPTVWKTINRDESAGWVEFGAGVHECDWKGVDCDYEN-------GNT----ETGTVIGLRLSPALGLV--------LTGTHLSTELGMLTALRRVDFSDQRLQGTIPDEWASMTNLKSVILSKNQLQTTVPEWIGRSSEEGGGWQNLEQLALDDNFLYGSLPSSMRNLRKLTHLELQVNPQLEGRFDELLFLEKEDEATGLPGQNLEILDLSNTRLKGKIPKITLPSI-------RSFRLWNLPGFSGTLPPDIGSWSNLEIFSIKEMPGLTGTLPTEFGSLEKLEILEVLDSNFMSGELPKELGNLSSNLKTINFRYTNQTGTLPVEWSSLVN…	LAPIAGGPEVLADPTTAQNRALNWIVYED-----------GMELGHSKDHLHQRFVLMVIYFISGP---WTPVE-----GRLEWGSPVHECEWEGIFCKDVNDLEEELQGRVDELLEVGREDGIKIDVPQQIVNRLELRQRLVSGEVPAEFSLLYYLQHLDLENNQLVGALPTPLYKLFNLQTLFLEQNQLTNV---------DAIGEYRHLENLALSKNAFQGSLPESFRNLNKLKTLYLHTN-AWTGQVFEILKDF----------KDLELLDIAFNQFEGTFP----PELGDMKNLTRFFAGHN--RFEGEIPQQLSKCSNLKEFQVDGSHDVTGKIPTFFGRLEKLTFLK-LDTCAFTGVLPSEIGNL-KNLTFLDVSSNYLEGNIPTELGGLES…	5e-35	149	376	481	29.94	144	249	216	18	88	44.91	0/-2	ILVATPLILA1LG1ME1ML-AEDRP1STPA1AN2VLEN1LIAV1QE1E-P-L-F-D-V-T-K-E-T-S-AGEM1QLDGRHHSHKEDIH1EH2YFAV1VM1WI2DIQS1GPP-T-V-1KTTPIVNER-D-E-S-A-1WRVL1FW1ASGP4DE1KE1VIDF1DKYDEV1-D-L-E-E-E-L-Q1NRTV-D-E-L-L1TV1TRVEID1LIRKLISDPVAPLQGQLI1-N-R-L-E-L-R-Q-R1TVGSTGHELVSPTA1LFGSML1TYAY1RQRHVL1FLSEDNQNRQ1QV1TAIL1DTEPWLAYSKMLTF2KQSTVLIF1SEKQ3QTTNTVV-P-E-W-I-G-R-S-S-EDEAGI1GEWYQRNH2QN3DSDK1FALFYQ4SE1MF3RN2TKHT1EY1QHVT…	/NCGR_SEQ_ID=MMETSP1421-20130829|1661 /ASSEMBLY_ACC=CAM_ASM_000907 /TAXON_ID=67004 /ORGANISM="Thalassiosira weissflogii, Strain CCMP1010" /LENGTH=2599	78	78
MRP2	CAMNT_0050233403	122	569	1728	451	IVTLLGLPMVM-ERTSPQARAVEWLAYQDEPLFDVTKETSAEEQDRHHEILEQRYALVVWYFDQGGPTVWKTINRDESAGWVEFGAGVHECDWKGVDCDYEN-------GNT----ETGTVIGLRLSPALGLV--------LTGTHLSTELGMLTALRRVDFSDQRLQGTIPDEWASMTNLKSVILSKNQLQTTVPEWIGRSSEEGGGWQNLEQLALDDNFLYGSLPSSMRNLRKLTHLELQVNPQLEGRFDELLFLEKEDEATGLPGQNLEILDLSNTRLKGKIPKITLPSI-------RSFRLWNLPGFSGTLPPDIGSWSNLEIFSIKEMPGLTGTLPTEFGSLEKLEILEVLDSNFMSGELPKELGNLSSNLKTINFRYTNQTGTLPVEWSSLVN…	LAPIAGGPEVLADPTTAQNRALNWIVYED-----------GMELGHSKDHLHQRFVLMVIYFISGP---WTPVE-----GRLEWGSPVHECEWEGIFCKDVNDLEEELQGRVDELLEVGREDGIKIDVPQQIVNRLELRQRLVSGEVPAEFSLLYYLQHLDLENNQLVGALPTPLYKLFNLQTLFLEQNQLTNV---------DAIGEYRHLENLALSKNAFQGSLPESFRNLNKLKTLYLHTN-AWTGQVFEILKDF----------KDLELLDIAFNQFEGTFP----PELGDMKNLTRFFAGHN--RFEGEIPQQLSKCSNLKEFQVDGSHDVTGKIPTFFGRLEKLTFLK-LDTCAFTGVLPSEIGNL-KNLTFLDVSSNYLEGNIPTELGGLES…	5e-35	149	376	481	29.94	144	249	216	18	88	44.91	0/-3	ILVATPLILA1LG1ME1ML-AEDRP1STPA1AN2VLEN1LIAV1QE1E-P-L-F-D-V-T-K-E-T-S-AGEM1QLDGRHHSHKEDIH1EH2YFAV1VM1WI2DIQS1GPP-T-V-1KTTPIVNER-D-E-S-A-1WRVL1FW1ASGP4DE1KE1VIDF1DKYDEV1-D-L-E-E-E-L-Q1NRTV-D-E-L-L1TV1TRVEID1LIRKLISDPVAPLQGQLI1-N-R-L-E-L-R-Q-R1TVGSTGHELVSPTA1LFGSML1TYAY1RQRHVL1FLSEDNQNRQ1QV1TAIL1DTEPWLAYSKMLTF2KQSTVLIF1SEKQ3QTTNTVV-P-E-W-I-G-R-S-S-EDEAGI1GEWYQRNH2QN3DSDK1FALFYQ4SE1MF3RN2TKHT1EY1QHVT…	/NCGR_SEQ_ID=MMETSP1416-20130829|541 /ASSEMBLY_ACC=CAM_ASM_000899 /TAXON_ID=67004 /ORGANISM="Thalassiosira weissflogii, Strain CCMP1010" /LENGTH=2624	78	78
MRP2	CAMNT_0049986831	122	569	1732	455	IVTLLGLPMVM-ERTSPQARAVEWLAYQDEPLFDVTKETSAEEQDRHHEILEQRYALVVWYFDQGGPTVWKTINRDESAGWVEFGAGVHECDWKGVDCDYEN-------GNT----ETGTVIGLRLSPALGLV--------LTGTHLSTELGMLTALRRVDFSDQRLQGTIPDEWASMTNLKSVILSKNQLQTTVPEWIGRSSEEGGGWQNLEQLALDDNFLYGSLPSSMRNLRKLTHLELQVNPQLEGRFDELLFLEKEDEATGLPGQNLEILDLSNTRLKGKIPKITLPSI-------RSFRLWNLPGFSGTLPPDIGSWSNLEIFSIKEMPGLTGTLPTEFGSLEKLEILEVLDSNFMSGELPKELGNLSSNLKTINFRYTNQTGTLPVEWSSLVN…	LAPIAGGPEVLADPTTAQNRALNWIVYED-----------GMELGHSKDHLHQRFVLMVIYFISGP---WTPVE-----GRLEWGSPVHECEWEGIFCKDVNDLEEELQGRVDELLEVGREDGIKIDVPQQIVNRLELRQRLVSGEVPAEFSLLYYLQHLDLENNQLVGALPTPLYKLFNLQTLFLEQNQLTNV---------DAIGEYRHLENLALSKNAFQGSLPESFRNLNKLKTLYLHTN-AWTGQVFEILKDF----------KDLELLDIAFNQFEGTFP----PELGDMKNLTRFFAGHN--RFEGEIPQQLSKCSNLKEFQVDGSHDVTGKIPTFFGRLEKLTFLK-LDTCAFTGVLPSEIGNL-KNLTFLDVSSNYLEGNIPTELGGLES…	5e-35	149	376	481	29.94	144	249	216	18	88	44.91	0/-3	ILVATPLILA1LG1ME1ML-AEDRP1STPA1AN2VLEN1LIAV1QE1E-P-L-F-D-V-T-K-E-T-S-AGEM1QLDGRHHSHKEDIH1EH2YFAV1VM1WI2DIQS1GPP-T-V-1KTTPIVNER-D-E-S-A-1WRVL1FW1ASGP4DE1KE1VIDF1DKYDEV1-D-L-E-E-E-L-Q1NRTV-D-E-L-L1TV1TRVEID1LIRKLISDPVAPLQGQLI1-N-R-L-E-L-R-Q-R1TVGSTGHELVSPTA1LFGSML1TYAY1RQRHVL1FLSEDNQNRQ1QV1TAIL1DTEPWLAYSKMLTF2KQSTVLIF1SEKQ3QTTNTVV-P-E-W-I-G-R-S-S-EDEAGI1GEWYQRNH2QN3DSDK1FALFYQ4SE1MF3RN2TKHT1EY1QHVT…	/NCGR_SEQ_ID=MMETSP1409-20130829|6865 /ASSEMBLY_ACC=CAM_ASM_000909 /TAXON_ID=67004 /ORGANISM="Thalassiosira weissflogii, Strain CCMP1010" /LENGTH=2625	78	78
MRP2	CAMNT_0048354725	122	569	1691	414	IVTLLGLPMVM-ERTSPQARAVEWLAYQDEPLFDVTKETSAEEQDRHHEILEQRYALVVWYFDQGGPTVWKTINRDESAGWVEFGAGVHECDWKGVDCDYEN-------GNT----ETGTVIGLRLSPALGLV--------LTGTHLSTELGMLTALRRVDFSDQRLQGTIPDEWASMTNLKSVILSKNQLQTTVPEWIGRSSEEGGGWQNLEQLALDDNFLYGSLPSSMRNLRKLTHLELQVNPQLEGRFDELLFLEKEDEATGLPGQNLEILDLSNTRLKGKIPKITLPSI-------RSFRLWNLPGFSGTLPPDIGSWSNLEIFSIKEMPGLTGTLPTEFGSLEKLEILEVLDSNFMSGELPKELGNLSSNLKTINFRYTNQTGTLPVEWSSLVN…	LAPIAGGPEVLADPTTAQNRALNWIVYED-----------GMELGHSKDHLHQRFVLMVIYFISGP---WTPVE-----GRLEWGSPVHECEWEGIFCKDVNDLEEELQGRVDELLEVGREDGIKIDVPQQIVNRLELRQRLVSGEVPAEFSLLYYLQHLDLENNQLVGALPTPLYKLFNLQTLFLEQNQLTNV---------DAIGEYRHLENLALSKNAFQGSLPESFRNLNKLKTLYLHTN-AWTGQVFEILKDF----------KDLELLDIAFNQFEGTFP----PELGDMKNLTRFFAGHN--RFEGEIPQQLSKCSNLKEFQVDGSHDVTGKIPTFFGRLEKLTFLK-LDTCAFTGVLPSEIGNL-KNLTFLDVSSNYLEGNIPTELGGLES…	5e-35	149	376	481	29.94	144	249	216	18	88	44.91	0/-2	ILVATPLILA1LG1ME1ML-AEDRP1STPA1AN2VLEN1LIAV1QE1E-P-L-F-D-V-T-K-E-T-S-AGEM1QLDGRHHSHKEDIH1EH2YFAV1VM1WI2DIQS1GPP-T-V-1KTTPIVNER-D-E-S-A-1WRVL1FW1ASGP4DE1KE1VIDF1DKYDEV1-D-L-E-E-E-L-Q1NRTV-D-E-L-L1TV1TRVEID1LIRKLISDPVAPLQGQLI1-N-R-L-E-L-R-Q-R1TVGSTGHELVSPTA1LFGSML1TYAY1RQRHVL1FLSEDNQNRQ1QV1TAIL1DTEPWLAYSKMLTF2KQSTVLIF1SEKQ3QTTNTVV-P-E-W-I-G-R-S-S-EDEAGI1GEWYQRNH2QN3DSDK1FALFYQ4SE1MF3RN2TKHT1EY1QHVT…	/NCGR_SEQ_ID=MMETSP0901_2-20130828|683 /ASSEMBLY_ACC=CAM_ASM_000550 /TAXON_ID=67004 /ORGANISM="Thalassiosira weissflogii, Strain CCMP1010" /LENGTH=2655	78	78
MRP2	CAMNT_0050199811	122	569	905	2182	IVTLLGLPMVM-ERTSPQARAVEWLAYQDEPLFDVTKETSAEEQDRHHEILEQRYALVVWYFDQGGPTVWKTINRDESAGWVEFGAGVHECDWKGVDCDYEN-------GNT----ETGTVIGLRLSPALGLV--------LTGTHLSTELGMLTALRRVDFSDQRLQGTIPDEWASMTNLKSVILSKNQLQTTVPEWIGRSSEEGGGWQNLEQLALDDNFLYGSLPSSMRNLRKLTHLELQVNPQLEGRFDELLFLEKEDEATGLPGQNLEILDLSNTRLKGKIPKITLPSI-------RSFRLWNLPGFSGTLPPDIGSWSNLEIFSIKEMPGLTGTLPTEFGSLEKLEILEVLDSNFMSGELPKELGNLSSNLKTINFRYTNQTGTLPVEWSSLVN…	LAPIAGGPEVLADPTTAQNRALNWIVYED-----------GMELGHSKDHLHQRFVLMVIYFISGP---WTPVE-----GRLEWGSPVHECEWEGIFCKDVNDLEEELQGRVDELLEVGREDGIKIDVPQQIVNRLELRQRLVSGEVPAEFSLLYYLQHLDLENNQLVGALPTPLYKLFNLQTLFLEQNQLTNV---------DAIGEYRHLENLALSKNAFQGSLPESFRNLNKLKTLYLHTN-AWTGQVFEILKDF----------KDLELLDIAFNQFEGTFP----PELGDMKNLTRFFAGHN--RFEGEIPQQLSKCSNLKEFQVDGSHDVTGKIPTFFGRLEKLTFLK-LDTCAFTGVLPSEIGNL-KNLTFLDVSSNYLEGNIPTELGGLES…	6e-35	149	375	481	29.94	144	249	215	18	88	44.7	0/2	ILVATPLILA1LG1ME1ML-AEDRP1STPA1AN2VLEN1LIAV1QE1E-P-L-F-D-V-T-K-E-T-S-AGEM1QLDGRHHSHKEDIH1EH2YFAV1VM1WI2DIQS1GPP-T-V-1KTTPIVNER-D-E-S-A-1WRVL1FW1ASGP4DE1KE1VIDF1DKYDEV1-D-L-E-E-E-L-Q1NRTV-D-E-L-L1TV1TRVEID1LIRKLISDPVAPLQGQLI1-N-R-L-E-L-R-Q-R1TVGSTGHELVSPTA1LFGSML1TYAY1RQRHVL1FLSEDNQNRQ1QV1TAIL1DTEPWLAYSKMLTF2KQSTVLIF1SEKQ3QTTNTVV-P-E-W-I-G-R-S-S-EDEAGI1GEWYQRNH2QN3DSDK1FALFYQ4SE1MF3RN2TKHT1EY1QHVT…	/NCGR_SEQ_ID=MMETSP1415-20130829|2258 /ASSEMBLY_ACC=CAM_ASM_000898 /TAXON_ID=67004 /ORGANISM="Thalassiosira weissflogii, Strain CCMP1010" /LENGTH=2592	78	78
MRP2	CAMNT_0048240025	122	569	863	2140	IVTLLGLPMVM-ERTSPQARAVEWLAYQDEPLFDVTKETSAEEQDRHHEILEQRYALVVWYFDQGGPTVWKTINRDESAGWVEFGAGVHECDWKGVDCDYEN-------GNT----ETGTVIGLRLSPALGLV--------LTGTHLSTELGMLTALRRVDFSDQRLQGTIPDEWASMTNLKSVILSKNQLQTTVPEWIGRSSEEGGGWQNLEQLALDDNFLYGSLPSSMRNLRKLTHLELQVNPQLEGRFDELLFLEKEDEATGLPGQNLEILDLSNTRLKGKIPKITLPSI-------RSFRLWNLPGFSGTLPPDIGSWSNLEIFSIKEMPGLTGTLPTEFGSLEKLEILEVLDSNFMSGELPKELGNLSSNLKTINFRYTNQTGTLPVEWSSLVN…	LAPIAGGPEVLADPTTAQNRALNWIVYED-----------GMELGHSKDHLHQRFVLMVIYFISGP---WTPVE-----GRLEWGSPVHECEWEGIFCKDVNDLEEELQGRVDELLEVGREDGIKIDVPQQIVNRLELRQRLVSGEVPAEFSLLYYLQHLDLENNQLVGALPTPLYKLFNLQTLFLEQNQLTNV---------DAIGEYRHLENLALSKNAFQGSLPESFRNLNKLKTLYLHTN-AWTGQVFEILKDF----------KDLELLDIAFNQFEGTFP----PELGDMKNLTRFFAGHN--RFEGEIPQQLSKCSNLKEFQVDGSHDVKGKIPTFFGRLEKLTFLK-LDTCAFTGVLPSEIGNL-KNLTFLDVSSNYLEGNIPTELGGLES…	1e-34	147	372	481	29.73	143	250	214	18	88	44.49	0/2	ILVATPLILA1LG1ME1ML-AEDRP1STPA1AN2VLEN1LIAV1QE1E-P-L-F-D-V-T-K-E-T-S-AGEM1QLDGRHHSHKEDIH1EH2YFAV1VM1WI2DIQS1GPP-T-V-1KTTPIVNER-D-E-S-A-1WRVL1FW1ASGP4DE1KE1VIDF1DKYDEV1-D-L-E-E-E-L-Q1NRTV-D-E-L-L1TV1TRVEID1LIRKLISDPVAPLQGQLI1-N-R-L-E-L-R-Q-R1TVGSTGHELVSPTA1LFGSML1TYAY1RQRHVL1FLSEDNQNRQ1QV1TAIL1DTEPWLAYSKMLTF2KQSTVLIF1SEKQ3QTTNTVV-P-E-W-I-G-R-S-S-EDEAGI1GEWYQRNH2QN3DSDK1FALFYQ4SE1MF3RN2TKHT1EY1QHVT…	/NCGR_SEQ_ID=MMETSP0898_2-20130426|1653 /ASSEMBLY_ACC=CAM_ASM_000547 /TAXON_ID=67004 /ORGANISM="Thalassiosira weissflogii, Strain CCMP1010" /LENGTH=2456	78	78
MRP2	CAMNT_0050125459	122	569	897	2174	IVTLLGLPMVM-ERTSPQARAVEWLAYQDEPLFDVTKETSAEEQDRHHEILEQRYALVVWYFDQGGPTVWKTINRDESAGWVEFGAGVHECDWKGVDCDYEN-------GNT----ETGTVIGLRLSPALGLV--------LTGTHLSTELGMLTALRRVDFSDQRLQGTIPDEWASMTNLKSVILSKNQLQTTVPEWIGRSSEEGGGWQNLEQLALDDNFLYGSLPSSMRNLRKLTHLELQVNPQLEGRFDELLFLEKEDEATGLPGQNLEILDLSNTRLKGKIPKITLPSI-------RSFRLWNLPGFSGTLPPDIGSWSNLEIFSIKEMPGLTGTLPTEFGSLEKLEILEVLDSNFMSGELPKELGNLSSNLKTINFRYTNQTGTLPVEWSSLVN…	LAPIAGGPEVLADPTTAQNRALNWIVYED-----------GMELGHSKDHLHQRFVLMVIYFISGP---WTPVE-----GRLEWGSPVHECEWEGIFCKDVNDLEEELQGRVDELLEVGREDGIKIDVPQQIVNRLELRQRLVSGEVPAEFSLLYYLQHLDLENNQLVGALPTPLYKLFNLQTLFLEQNQLTNV---------DAIGEYRHLENLALSKNAFQGSLPESFRNLNKLKTLYLHTN-AWTGQVFEILKDF----------KDLELLDIAFNQFEGTFP----PELGDMKNLTRFFAGHN--RFEGEIPQQLSKCSNLKEFQVDGSHDVKGKIPTFFGRLEKLTFLK-LDTCAFTGVLPSEIGNL-KNLTFLDVSSNYLEGNIPTELGGLES…	2e-34	147	372	481	29.73	143	250	214	18	88	44.49	0/3	ILVATPLILA1LG1ME1ML-AEDRP1STPA1AN2VLEN1LIAV1QE1E-P-L-F-D-V-T-K-E-T-S-AGEM1QLDGRHHSHKEDIH1EH2YFAV1VM1WI2DIQS1GPP-T-V-1KTTPIVNER-D-E-S-A-1WRVL1FW1ASGP4DE1KE1VIDF1DKYDEV1-D-L-E-E-E-L-Q1NRTV-D-E-L-L1TV1TRVEID1LIRKLISDPVAPLQGQLI1-N-R-L-E-L-R-Q-R1TVGSTGHELVSPTA1LFGSML1TYAY1RQRHVL1FLSEDNQNRQ1QV1TAIL1DTEPWLAYSKMLTF2KQSTVLIF1SEKQ3QTTNTVV-P-E-W-I-G-R-S-S-EDEAGI1GEWYQRNH2QN3DSDK1FALFYQ4SE1MF3RN2TKHT1EY1QHVT…	/NCGR_SEQ_ID=MMETSP1413-20130829|667 /ASSEMBLY_ACC=CAM_ASM_000913 /TAXON_ID=67004 /ORGANISM="Thalassiosira weissflogii, Strain CCMP1010" /LENGTH=2570	78	78
MRP2	CAMNT_0050343401	122	569	885	2162	IVTLLGLPMVM-ERTSPQARAVEWLAYQDEPLFDVTKETSAEEQDRHHEILEQRYALVVWYFDQGGPTVWKTINRDESAGWVEFGAGVHECDWKGVDCDYEN-------GNT----ETGTVIGLRLSPALGLV--------LTGTHLSTELGMLTALRRVDFSDQRLQGTIPDEWASMTNLKSVILSKNQLQTTVPEWIGRSSEEGGGWQNLEQLALDDNFLYGSLPSSMRNLRKLTHLELQVNPQLEGRFDELLFLEKEDEATGLPGQNLEILDLSNTRLKGKIPKITLPSI-------RSFRLWNLPGFSGTLPPDIGSWSNLEIFSIKEMPGLTGTLPTEFGSLEKLEILEVLDSNFMSGELPKELGNLSSNLKTINFRYTNQTGTLPVEWSSLVN…	LAPIAGGPEVLADPTTAQNRALNWIVYED-----------GMELGHSKDHLHQRFVLMVIYFISGP---WTPVE-----GRLEWGSPVHECEWEGIFCKDVNDLEEELQGRVDELLEVGREDGIKIDVPQQIVNRLELRQRLVSGEVPAEFSLLYYLQHLDLENNQLVGALPTPLYKLFNLQTLFLEQNQLTNV---------DAIGEYRHLENLALSKNAFQGSLPESFRNLNKLKTLYLHTN-AWTGQVFEILKDF----------KDLELLDIAFNQFEGTFP----PELGDMKNLTRFFAGHN--RFEGEIPQQLSKCSNLKEFQVDGSHDVKGKIPTFFGRLEKLTFLK-LDTCAFTGVLPSEIGNL-KNLTFLDVSSNYLEGNIPTELGGLES…	2e-34	147	372	481	29.73	143	250	214	18	88	44.49	0/3	ILVATPLILA1LG1ME1ML-AEDRP1STPA1AN2VLEN1LIAV1QE1E-P-L-F-D-V-T-K-E-T-S-AGEM1QLDGRHHSHKEDIH1EH2YFAV1VM1WI2DIQS1GPP-T-V-1KTTPIVNER-D-E-S-A-1WRVL1FW1ASGP4DE1KE1VIDF1DKYDEV1-D-L-E-E-E-L-Q1NRTV-D-E-L-L1TV1TRVEID1LIRKLISDPVAPLQGQLI1-N-R-L-E-L-R-Q-R1TVGSTGHELVSPTA1LFGSML1TYAY1RQRHVL1FLSEDNQNRQ1QV1TAIL1DTEPWLAYSKMLTF2KQSTVLIF1SEKQ3QTTNTVV-P-E-W-I-G-R-S-S-EDEAGI1GEWYQRNH2QN3DSDK1FALFYQ4SE1MF3RN2TKHT1EY1QHVT…	/NCGR_SEQ_ID=MMETSP1419-20130829|1208 /ASSEMBLY_ACC=CAM_ASM_000905 /TAXON_ID=67004 /ORGANISM="Thalassiosira weissflogii, Strain CCMP1010" /LENGTH=2570	78	78
MRP2	CAMNT_0048315633	122	569	827	2104	IVTLLGLPMVM-ERTSPQARAVEWLAYQDEPLFDVTKETSAEEQDRHHEILEQRYALVVWYFDQGGPTVWKTINRDESAGWVEFGAGVHECDWKGVDCDYEN-------GNT----ETGTVIGLRLSPALGLV--------LTGTHLSTELGMLTALRRVDFSDQRLQGTIPDEWASMTNLKSVILSKNQLQTTVPEWIGRSSEEGGGWQNLEQLALDDNFLYGSLPSSMRNLRKLTHLELQVNPQLEGRFDELLFLEKEDEATGLPGQNLEILDLSNTRLKGKIPKITLPSI-------RSFRLWNLPGFSGTLPPDIGSWSNLEIFSIKEMPGLTGTLPTEFGSLEKLEILEVLDSNFMSGELPKELGNLSSNLKTINFRYTNQTGTLPVEWSSLVN…	LAPIAGGPEVLADPTTAQNRALNWIVYED-----------GMELGHSKDHLHQRFVLMVIYFISGP---WTPVE-----GRLEWGSPVHECEWEGIFCKDVNDLEEELQGRVDELLEVGREDGIKIDVPQQIVNRLELRQRLVSGEVPAEFSLLYYLQHLDLENNQLVGALPTPLYKLFNLQTLFLEQNQLTNV---------DAIGEYRHLENLALSKNAFQGSLPESFRNLNKLKTLYLHTN-AWTGQVFEILKDF----------KDLELLDIAFNQFEGTFP----PELGDMKNLTRFFAGHN--RFEGEIPQQLSKCSNLKEFQVDGSHDVKGKIPTFFGRLEKLTFLK-LDTCAFTGVLPSEIGNL-KNLTFLDVSSNYLEGNIPTELGGLES…	2e-34	147	371	481	29.73	143	250	215	18	88	44.7	0/2	ILVATPLILA1LG1ME1ML-AEDRP1STPA1AN2VLEN1LIAV1QE1E-P-L-F-D-V-T-K-E-T-S-AGEM1QLDGRHHSHKEDIH1EH2YFAV1VM1WI2DIQS1GPP-T-V-1KTTPIVNER-D-E-S-A-1WRVL1FW1ASGP4DE1KE1VIDF1DKYDEV1-D-L-E-E-E-L-Q1NRTV-D-E-L-L1TV1TRVEID1LIRKLISDPVAPLQGQLI1-N-R-L-E-L-R-Q-R1TVGSTGHELVSPTA1LFGSML1TYAY1RQRHVL1FLSEDNQNRQ1QV1TAIL1DTEPWLAYSKMLTF2KQSTVLIF1SEKQ3QTTNTVV-P-E-W-I-G-R-S-S-EDEAGI1GEWYQRNH2QN3DSDK1FALFYQ4SE1MF3RN2TKHT1EY1QHVT…	/NCGR_SEQ_ID=MMETSP0900_2-20130426|952 /ASSEMBLY_ACC=CAM_ASM_000549 /TAXON_ID=67004 /ORGANISM="Thalassiosira weissflogii, Strain CCMP1010" /LENGTH=2521	78	78
MRP2	CAMNT_0050087165	122	569	1691	414	IVTLLGLPMVM-ERTSPQARAVEWLAYQDEPLFDVTKETSAEEQDRHHEILEQRYALVVWYFDQGGPTVWKTINRDESAGWVEFGAGVHECDWKGVDCDYEN-------GNT----ETGTVIGLRLSPALGLV--------LTGTHLSTELGMLTALRRVDFSDQRLQGTIPDEWASMTNLKSVILSKNQLQTTVPEWIGRSSEEGGGWQNLEQLALDDNFLYGSLPSSMRNLRKLTHLELQVNPQLEGRFDELLFLEKEDEATGLPGQNLEILDLSNTRLKGKIPKITLPSI-------RSFRLWNLPGFSGTLPPDIGSWSNLEIFSIKEMPGLTGTLPTEFGSLEKLEILEVLDSNFMSGELPKELGNLSSNLKTINFRYTNQTGTLPVEWSSLVN…	LAPIAGGPEVLADPTTAQNRALNWIVYED-----------GMELGHSKDHLHQRFVLMVIYFISGP---WTPVE-----GRLEWGSPVHECEWEGIFCKDVNDLEEELQGRVDELLEVGREDGIKIDVPQQIVNRLELRQRLVSGEVPAEFSLLYYLQHLDLENNQLVGALPTPLYKLFNLQTLFLEQNQLTNV---------DAIGEYRHLENLALSKNAFQGSLPESFRNLNKLKTLYLHTN-AWTGQVFEILKDF----------KDLELLDIAFNQFEGTFP----PELGDMKNLTRFFAGHN--RFEGEIPQQLSKCSNLKEFQVDGSHDVKGKIPTFFGRLEKLTFLK-LDTCAFTGVLPSEIGNL-KNLTFLDVSSNYLEGNIPTELGGLES…	2e-34	147	371	481	29.73	143	250	215	18	88	44.7	0/-1	ILVATPLILA1LG1ME1ML-AEDRP1STPA1AN2VLEN1LIAV1QE1E-P-L-F-D-V-T-K-E-T-S-AGEM1QLDGRHHSHKEDIH1EH2YFAV1VM1WI2DIQS1GPP-T-V-1KTTPIVNER-D-E-S-A-1WRVL1FW1ASGP4DE1KE1VIDF1DKYDEV1-D-L-E-E-E-L-Q1NRTV-D-E-L-L1TV1TRVEID1LIRKLISDPVAPLQGQLI1-N-R-L-E-L-R-Q-R1TVGSTGHELVSPTA1LFGSML1TYAY1RQRHVL1FLSEDNQNRQ1QV1TAIL1DTEPWLAYSKMLTF2KQSTVLIF1SEKQ3QTTNTVV-P-E-W-I-G-R-S-S-EDEAGI1GEWYQRNH2QN3DSDK1FALFYQ4SE1MF3RN2TKHT1EY1QHVT…	/NCGR_SEQ_ID=MMETSP1412-20130829|463 /ASSEMBLY_ACC=CAM_ASM_000912 /TAXON_ID=67004 /ORGANISM="Thalassiosira weissflogii, Strain CCMP1010" /LENGTH=2534	78	78
MRP2	CAMNT_0050379071	122	569	1695	418	IVTLLGLPMVM-ERTSPQARAVEWLAYQDEPLFDVTKETSAEEQDRHHEILEQRYALVVWYFDQGGPTVWKTINRDESAGWVEFGAGVHECDWKGVDCDYEN-------GNT----ETGTVIGLRLSPALGLV--------LTGTHLSTELGMLTALRRVDFSDQRLQGTIPDEWASMTNLKSVILSKNQLQTTVPEWIGRSSEEGGGWQNLEQLALDDNFLYGSLPSSMRNLRKLTHLELQVNPQLEGRFDELLFLEKEDEATGLPGQNLEILDLSNTRLKGKIPKITLPSI-------RSFRLWNLPGFSGTLPPDIGSWSNLEIFSIKEMPGLTGTLPTEFGSLEKLEILEVLDSNFMSGELPKELGNLSSNLKTINFRYTNQTGTLPVEWSSLVN…	LAPIAGGPEVLADPTTAQNRALNWIVYED-----------GMELGHSKDHLHQRFVLMVIYFISGP---WTPVE-----GRLEWGSPVHECEWEGIFCKDVNDLEEELQGRVDELLEVGREDGIKIDVPQQIVNRLELRQRLVSGEVPAEFSLLYYLQHLDLENNQLVGALPTPLYKLFNLQTLFLEQNQLTNV---------DAIGEYRHLENLALSKNAFQGSLPESFRNLNKLKTLYLHTN-AWTGQVFEILKDF----------KDLELLDIAFNQFEGTFP----PELGDMKNLTRFFAGHN--RFEGEIPQQLSKCSNLKEFQVDGSHDVKGKIPTFFGRLEKLTFLK-LDTCAFTGVLPSEIGNL-KNLTFLDVSSNYLEGNIPTELGGLES…	2e-34	147	371	481	29.73	143	250	215	18	88	44.7	0/-2	ILVATPLILA1LG1ME1ML-AEDRP1STPA1AN2VLEN1LIAV1QE1E-P-L-F-D-V-T-K-E-T-S-AGEM1QLDGRHHSHKEDIH1EH2YFAV1VM1WI2DIQS1GPP-T-V-1KTTPIVNER-D-E-S-A-1WRVL1FW1ASGP4DE1KE1VIDF1DKYDEV1-D-L-E-E-E-L-Q1NRTV-D-E-L-L1TV1TRVEID1LIRKLISDPVAPLQGQLI1-N-R-L-E-L-R-Q-R1TVGSTGHELVSPTA1LFGSML1TYAY1RQRHVL1FLSEDNQNRQ1QV1TAIL1DTEPWLAYSKMLTF2KQSTVLIF1SEKQ3QTTNTVV-P-E-W-I-G-R-S-S-EDEAGI1GEWYQRNH2QN3DSDK1FALFYQ4SE1MF3RN2TKHT1EY1QHVT…	/NCGR_SEQ_ID=MMETSP1420-20130829|1045 /ASSEMBLY_ACC=CAM_ASM_000906 /TAXON_ID=67004 /ORGANISM="Thalassiosira weissflogii, Strain CCMP1010" /LENGTH=2539	78	78
MRP2	CAMNT_0049939771	122	569	1688	411	IVTLLGLPMVM-ERTSPQARAVEWLAYQDEPLFDVTKETSAEEQDRHHEILEQRYALVVWYFDQGGPTVWKTINRDESAGWVEFGAGVHECDWKGVDCDYEN-------GNT----ETGTVIGLRLSPALGLV--------LTGTHLSTELGMLTALRRVDFSDQRLQGTIPDEWASMTNLKSVILSKNQLQTTVPEWIGRSSEEGGGWQNLEQLALDDNFLYGSLPSSMRNLRKLTHLELQVNPQLEGRFDELLFLEKEDEATGLPGQNLEILDLSNTRLKGKIPKITLPSI-------RSFRLWNLPGFSGTLPPDIGSWSNLEIFSIKEMPGLTGTLPTEFGSLEKLEILEVLDSNFMSGELPKELGNLSSNLKTINFRYTNQTGTLPVEWSSLVN…	LAPIAGGPEVLADPTTAQNRALNWIVYED-----------GMELGHSKDHLHQRFVLMVIYFISGP---WTPVE-----GRLEWGSPVHECEWEGIFCKDVNDLEEELQGRVDELLEVGREDGIKIDVPQQIVNRLELRQRLVSGEVPAEFSLLYYLQHLDLENNQLVGALPTPLYKLFNLQTLFLEQNQLTNV---------DAIGEYRHLENLALSKNAFQGSLPESFRNLNKLKTLYLHTN-AWTGQVFEILKDF----------KDLELLDIAFNQFEGTFP----PELGDMKNLTRFFAGHN--RFEGEIPQQLSKCSNLKEFQVDGSHDVKGKIPTFFGRLEKLTFLK-LDTCAFTGVLPSEIGNL-KNLTFLDVSSNYLEGNIPTELGGLES…	2e-34	147	371	481	29.73	143	250	215	18	88	44.7	0/-3	ILVATPLILA1LG1ME1ML-AEDRP1STPA1AN2VLEN1LIAV1QE1E-P-L-F-D-V-T-K-E-T-S-AGEM1QLDGRHHSHKEDIH1EH2YFAV1VM1WI2DIQS1GPP-T-V-1KTTPIVNER-D-E-S-A-1WRVL1FW1ASGP4DE1KE1VIDF1DKYDEV1-D-L-E-E-E-L-Q1NRTV-D-E-L-L1TV1TRVEID1LIRKLISDPVAPLQGQLI1-N-R-L-E-L-R-Q-R1TVGSTGHELVSPTA1LFGSML1TYAY1RQRHVL1FLSEDNQNRQ1QV1TAIL1DTEPWLAYSKMLTF2KQSTVLIF1SEKQ3QTTNTVV-P-E-W-I-G-R-S-S-EDEAGI1GEWYQRNH2QN3DSDK1FALFYQ4SE1MF3RN2TKHT1EY1QHVT…	/NCGR_SEQ_ID=MMETSP1408-20130829|1167 /ASSEMBLY_ACC=CAM_ASM_000890 /TAXON_ID=67004 /ORGANISM="Thalassiosira weissflogii, Strain CCMP1010" /LENGTH=2566	78	78
MRP2	CAMNT_0050011869	122	569	1719	442	IVTLLGLPMVM-ERTSPQARAVEWLAYQDEPLFDVTKETSAEEQDRHHEILEQRYALVVWYFDQGGPTVWKTINRDESAGWVEFGAGVHECDWKGVDCDYEN-------GNT----ETGTVIGLRLSPALGLV--------LTGTHLSTELGMLTALRRVDFSDQRLQGTIPDEWASMTNLKSVILSKNQLQTTVPEWIGRSSEEGGGWQNLEQLALDDNFLYGSLPSSMRNLRKLTHLELQVNPQLEGRFDELLFLEKEDEATGLPGQNLEILDLSNTRLKGKIPKITLPSI-------RSFRLWNLPGFSGTLPPDIGSWSNLEIFSIKEMPGLTGTLPTEFGSLEKLEILEVLDSNFMSGELPKELGNLSSNLKTINFRYTNQTGTLPVEWSSLVN…	LAPIAGGPEVLADPTTAQNRALNWIVYED-----------GMELGHSKDHLHQRFVLMVIYFISGP---WTPVE-----GRLEWGSPVHECEWEGIFCKDVNDLEEELQGRVDELLEVGREDGIKIDVPQQIVNRLELRQRLVSGEVPAEFSLLYYLQHLDLENNQLVGALPTPLYKLFNLQTLFLEQNQLTNV---------DAIGEYRHLENLALSKNAFQGSLPESFRNLNKLKTLYLHTN-AWTGQVFEILKDF----------KDLELLDIAFNQFEGTFP----PELGDMKNLTRFFAGHN--RFEGEIPQQLSKCSNLKEFQVDGSHDVKGKIPTFFGRLEKLTFLK-LDTCAFTGVLPSEIGNL-KNLTFLDVSSNYLEGNIPTELGGLES…	2e-34	147	371	481	29.73	143	250	215	18	88	44.7	0/-3	ILVATPLILA1LG1ME1ML-AEDRP1STPA1AN2VLEN1LIAV1QE1E-P-L-F-D-V-T-K-E-T-S-AGEM1QLDGRHHSHKEDIH1EH2YFAV1VM1WI2DIQS1GPP-T-V-1KTTPIVNER-D-E-S-A-1WRVL1FW1ASGP4DE1KE1VIDF1DKYDEV1-D-L-E-E-E-L-Q1NRTV-D-E-L-L1TV1TRVEID1LIRKLISDPVAPLQGQLI1-N-R-L-E-L-R-Q-R1TVGSTGHELVSPTA1LFGSML1TYAY1RQRHVL1FLSEDNQNRQ1QV1TAIL1DTEPWLAYSKMLTF2KQSTVLIF1SEKQ3QTTNTVV-P-E-W-I-G-R-S-S-EDEAGI1GEWYQRNH2QN3DSDK1FALFYQ4SE1MF3RN2TKHT1EY1QHVT…	/NCGR_SEQ_ID=MMETSP1410-20130829|418 /ASSEMBLY_ACC=CAM_ASM_000910 /TAXON_ID=67004 /ORGANISM="Thalassiosira weissflogii, Strain CCMP1010" /LENGTH=2579	78	78
MRP2	CAMNT_0011870815	122	569	1747	470	IVTLLGLPMVM-ERTSPQARAVEWLAYQDEPLFDVTKETSAEEQDRHHEILEQRYALVVWYFDQGGPTVWKTINRDESAGWVEFGAGVHECDWKGVDCDYEN-------GNT----ETGTVIGLRLSPALGLV--------LTGTHLSTELGMLTALRRVDFSDQRLQGTIPDEWASMTNLKSVILSKNQLQTTVPEWIGRSSEEGGGWQNLEQLALDDNFLYGSLPSSMRNLRKLTHLELQVNPQLEGRFDELLFLEKEDEATGLPGQNLEILDLSNTRLKGKIPKITLPSI-------RSFRLWNLPGFSGTLPPDIGSWSNLEIFSIKEMPGLTGTLPTEFGSLEKLEILEVLDSNFMSGELPKELGNLSSNLKTINFRYTNQTGTLPVEWSSLVN…	LAPIAGGPEVLADPTTAQNRALNWIVYED-----------GMELGHSKDHLHQRFVLMVIYFISGP---WTPVE-----GRLEWGSPVHECEWEGIFCKDVNDLEEELQGRVDELLEVGREDGIKIDVPQQIVNRLELRQRLVSGEVPAEFSLLYYLQHLDLENNQLVGALPTPLYKLFNLQTLFLEQNQLTNV---------DAIGEYRHLENLALSKNAFQGSLPESFRNLNKLKTLYLHTN-AWTGQVFEILKDF----------KDLELLDIAFNQFEGTFP----PELGDMKNLTRFFAGHN--RFEGEIPQQLSKCSNLKEFQVDGSHDVKGKIPTFFGRLEKLTFLK-LDTCAFTGVLPSEIGNL-KNLTFLDVSSNYLEGNIPTELGGLES…	2e-34	147	371	481	29.73	143	250	215	18	88	44.7	0/-1	ILVATPLILA1LG1ME1ML-AEDRP1STPA1AN2VLEN1LIAV1QE1E-P-L-F-D-V-T-K-E-T-S-AGEM1QLDGRHHSHKEDIH1EH2YFAV1VM1WI2DIQS1GPP-T-V-1KTTPIVNER-D-E-S-A-1WRVL1FW1ASGP4DE1KE1VIDF1DKYDEV1-D-L-E-E-E-L-Q1NRTV-D-E-L-L1TV1TRVEID1LIRKLISDPVAPLQGQLI1-N-R-L-E-L-R-Q-R1TVGSTGHELVSPTA1LFGSML1TYAY1RQRHVL1FLSEDNQNRQ1QV1TAIL1DTEPWLAYSKMLTF2KQSTVLIF1SEKQ3QTTNTVV-P-E-W-I-G-R-S-S-EDEAGI1GEWYQRNH2QN3DSDK1FALFYQ4SE1MF3RN2TKHT1EY1QHVT…	/NCGR_SEQ_ID=MMETSP0879-20121228|3473 /TAXON_ID=67004 /ORGANISM="Thalassiosira weissflogii, Strain CCMP1336" /LENGTH=2644	78	78
MRP2	CAMNT_0011906807	122	569	1766	489	IVTLLGLPMVM-ERTSPQARAVEWLAYQDEPLFDVTKETSAEEQDRHHEILEQRYALVVWYFDQGGPTVWKTINRDESAGWVEFGAGVHECDWKGVDCDYEN-------GNT----ETGTVIGLRLSPALGLV--------LTGTHLSTELGMLTALRRVDFSDQRLQGTIPDEWASMTNLKSVILSKNQLQTTVPEWIGRSSEEGGGWQNLEQLALDDNFLYGSLPSSMRNLRKLTHLELQVNPQLEGRFDELLFLEKEDEATGLPGQNLEILDLSNTRLKGKIPKITLPSI-------RSFRLWNLPGFSGTLPPDIGSWSNLEIFSIKEMPGLTGTLPTEFGSLEKLEILEVLDSNFMSGELPKELGNLSSNLKTINFRYTNQTGTLPVEWSSLVN…	LAPIAGGPEVLADPTTAQNRALNWIVYED-----------GMELGHSKDHLHQRFVLMVIYFISGP---WTPVE-----GRLEWGSPVHECEWEGIFCKDVNDLEEELQGRVDELLEVGREDGIKIDVPQQIVNRLELRQRLVSGEVPAEFSLLYYLQHLDLENNQLVGALPTPLYKLFNLQTLFLEQNQLTNV---------DAIGEYRHLENLALSKNAFQGSLPESFRNLNKLKTLYLHTN-AWTGQVFEILKDF----------KDLELLDIAFNQFEGTFP----PELGDMKNLTRFFAGHN--RFEGEIPQQLSKCSNLKEFQVDGSHDVKGKIPTFFGRLEKLTFLK-LDTCAFTGVLPSEIGNL-KNLTFLDVSSNYLEGNIPTELGGLES…	2e-34	147	371	481	29.73	143	250	215	18	88	44.7	0/-1	ILVATPLILA1LG1ME1ML-AEDRP1STPA1AN2VLEN1LIAV1QE1E-P-L-F-D-V-T-K-E-T-S-AGEM1QLDGRHHSHKEDIH1EH2YFAV1VM1WI2DIQS1GPP-T-V-1KTTPIVNER-D-E-S-A-1WRVL1FW1ASGP4DE1KE1VIDF1DKYDEV1-D-L-E-E-E-L-Q1NRTV-D-E-L-L1TV1TRVEID1LIRKLISDPVAPLQGQLI1-N-R-L-E-L-R-Q-R1TVGSTGHELVSPTA1LFGSML1TYAY1RQRHVL1FLSEDNQNRQ1QV1TAIL1DTEPWLAYSKMLTF2KQSTVLIF1SEKQ3QTTNTVV-P-E-W-I-G-R-S-S-EDEAGI1GEWYQRNH2QN3DSDK1FALFYQ4SE1MF3RN2TKHT1EY1QHVT…	/NCGR_SEQ_ID=MMETSP0880-20121228|2783 /TAXON_ID=67004 /ORGANISM="Thalassiosira weissflogii, Strain CCMP1336" /LENGTH=2651	78	78
MRP2	CAMNT_0049901243	122	569	1760	483	IVTLLGLPMVM-ERTSPQARAVEWLAYQDEPLFDVTKETSAEEQDRHHEILEQRYALVVWYFDQGGPTVWKTINRDESAGWVEFGAGVHECDWKGVDCDYEN-------GNT----ETGTVIGLRLSPALGLV--------LTGTHLSTELGMLTALRRVDFSDQRLQGTIPDEWASMTNLKSVILSKNQLQTTVPEWIGRSSEEGGGWQNLEQLALDDNFLYGSLPSSMRNLRKLTHLELQVNPQLEGRFDELLFLEKEDEATGLPGQNLEILDLSNTRLKGKIPKITLPSI-------RSFRLWNLPGFSGTLPPDIGSWSNLEIFSIKEMPGLTGTLPTEFGSLEKLEILEVLDSNFMSGELPKELGNLSSNLKTINFRYTNQTGTLPVEWSSLVN…	LAPIAGGPEVLADPTTAQNRALNWIVYED-----------GMELGHSKDHLHQRFVLMVIYFISGP---WTPVE-----GRLEWGSPVHECEWEGIFCKDVNDLEEELQGRVDELLEVGREDGIKIDVPQQIVNRLELRQRLVSGEVPAEFSLLYYLQHLDLENNQLVGALPTPLYKLFNLQTLFLEQNQLTNV---------DAIGEYRHLENLALSKNAFQGSLPESFRNLNKLKTLYLHTN-AWTGQVFEILKDF----------KDLELLDIAFNQFEGTFP----PELGDMKNLTRFFAGHN--RFEGEIPQQLSKCSNLKEFQVDGSHDVKGKIPTFFGRLEKLTFLK-LDTCAFTGVLPSEIGNL-KNLTFLDVSSNYLEGNIPTELGGLES…	2e-34	147	371	481	29.73	143	250	215	18	88	44.7	0/-3	ILVATPLILA1LG1ME1ML-AEDRP1STPA1AN2VLEN1LIAV1QE1E-P-L-F-D-V-T-K-E-T-S-AGEM1QLDGRHHSHKEDIH1EH2YFAV1VM1WI2DIQS1GPP-T-V-1KTTPIVNER-D-E-S-A-1WRVL1FW1ASGP4DE1KE1VIDF1DKYDEV1-D-L-E-E-E-L-Q1NRTV-D-E-L-L1TV1TRVEID1LIRKLISDPVAPLQGQLI1-N-R-L-E-L-R-Q-R1TVGSTGHELVSPTA1LFGSML1TYAY1RQRHVL1FLSEDNQNRQ1QV1TAIL1DTEPWLAYSKMLTF2KQSTVLIF1SEKQ3QTTNTVV-P-E-W-I-G-R-S-S-EDEAGI1GEWYQRNH2QN3DSDK1FALFYQ4SE1MF3RN2TKHT1EY1QHVT…	/NCGR_SEQ_ID=MMETSP1407-20130829|1324 /ASSEMBLY_ACC=CAM_ASM_000889 /TAXON_ID=67004 /ORGANISM="Thalassiosira weissflogii, Strain CCMP1010" /LENGTH=2662	78	78
MRP2	CAMNT_0028524181	133	569	2505	3722	ERTSPQARAVEWLAYQDEPLFDVTKETSAEEQDRHHEILEQRYALVVWYFDQGGPTVWKTINRDESAGWVEFGAGVHECDWKGVDCDYENGN----------TETGTVIGLRLSPALGLVLTGTHLSTEL--GMLTALRRVDFSDQRLQGTIPDEWASMTNLKSVILSKNQLQTTVPEWIGRSSEEGGGWQNLEQLALDDNFLYGSLPSSMRNLRKLTHLELQVNPQLEGRFDELLFLEKEDEATGLPGQNLEILDLSNTRLKGK-IPKITLPSIRSFRLWNLPGFSGTLPPDIGSWSNLEIFSIKEMPGLTGTLPTEFGSLEKLEILEVLDSNFMSGELPKELGNLSSNLKTINFRYTNQTGTLPVEWSSLVNLENLNLLQNKYLTGTIPSEYGYMTS…	DDSSPQTQALQWVAFDD---------AAALTADSANLI--QRYSLMCLFFGSGGSSTL--------LGWDEDGAE-DECSWLGVECKSDMSNITLSLVSDASTTRTTNFGSASGHVTSLDLKRSRLAGSLVIGSLPHLEVLNIGENLLNGAIPSTLYDLSKLQSVIMEKNFFGPYLTEGIGR-------LTLLETLSLNDNRFESDLPSTLGNLKALKNLYLFSN-SFSGRLVEYI----------LQMPKLEVVDVADNLFTGTLIPSIGRLSNLRYLLLGRNSFSGTIPGEIGLASSLEMLSL-ETNALEGSIPTEIGQLENLTRLNLARNGF-SSSVPSELGNLA-NLQLLDASKQSLAGEIPSTLGNLRELLILNLMGNDL-SGSIPSELGRCVS…	2e-34	148	373	453	32.23	146	244	211	16	63	46.58	0/3	EDRDTS3ATRQ1VLEQ1LV1YFQD1E-P-L-F-D-V-T-K-E-TASA1ELETQA1RSHAHNEL1L-E-3AS1VMVCWLYF1DGQS2PSTSVTWLK-T-I-N-R-D-E-S-AL2VD1FD2GEV-HD2DS1KL2DE1DKYSEDNMGS1-I-T-L-S-L-V-S-D-A-S1ETTRGT1VNIF1LSRALSSGPHAVLTGS1VD1TKGRTSHR1SATGES1-V-I1MS1TPAH1RERVVLDNFISGDEQNRL1QN1TA2DSETWLAYSDMLTSNK1KQ3LMSE2QFLFQGTPTYVLPT1WG3S-S-E-E-G-G-G-WLQTNL2QT1AS1DN2FRLFYEGSSD3STMLRG2RKKA1TKHN1EY1QFVS1P-QSLFES2FLDV1LYLIF-L-E-K-E-D-E-A-T-G…	/NCGR_SEQ_ID=MMETSP1322-20130828|31556 /TAXON_ID=265543 /ORGANISM="Minutocellus polymorphus, Strain RCC2270" /LENGTH=5510	76	76
MRP2	CAMNT_0048277019	122	569	839	2116	IVTLLGLPMVM-ERTSPQARAVEWLAYQDEPLFDVTKETSAEEQDRHHEILEQRYALVVWYFDQGGPTVWKTINRDESAGWVEFGAGVHECDWKGVDCDYEN-------GNT----ETGTVIGLRLSPALGLV--------LTGTHLSTELGMLTALRRVDFSDQRLQGTIPDEWASMTNLKSVILSKNQLQTTVPEWIGRSSEEGGGWQNLEQLALDDNFLYGSLPSSMRNLRKLTHLELQVNPQLEGRFDELLFLEKEDEATGLPGQNLEILDLSNTRLKGKIPKITLPSI-------RSFRLWNLPGFSGTLPPDIGSWSNLEIFSIKEMPGLTGTLPTEFGSLEKLEILEVLDSNFMSGELPKELGNLSSNLKTINFRYTNQTGTLPVEWSSLVN…	LAPIAGGPEVLADPTTAQNRALNWIVYED-----------GMELGHSKDHLHQRFVLMVIYFISGP---WTPVE-----GRLEWGSPVHECEWEGIFCKDVNDLEEELQGRVDELLEVGREDGIKIDVPQQIVNRLELRQRLVSGEVPAEFSLLYYLQHLDLENNQLVGALPTPLYKLFNLQTLFLEQNQLTNV---------DAIGEYRHLENLALSKNAFQGSLPESFRNLNKLKTLYLHTN-AWTGQVFEILKDF----------KDLELLDIAFNQFEGTFP----PELGDMKNLTRFFAGHN--RFEGEIPQQLSKCSNLKEFQVDGSHDVKGKIPTFFGRLEKLTFLK-LDTCAFTGVLPSEIGNL-KNLTFLDVSSNYLEGNIPTELGGLES…	2e-34	147	370	481	29.73	143	250	214	18	88	44.49	0/2	ILVATPLILA1LG1ME1ML-AEDRP1STPA1AN2VLEN1LIAV1QE1E-P-L-F-D-V-T-K-E-T-S-AGEM1QLDGRHHSHKEDIH1EH2YFAV1VM1WI2DIQS1GPP-T-V-1KTTPIVNER-D-E-S-A-1WRVL1FW1ASGP4DE1KE1VIDF1DKYDEV1-D-L-E-E-E-L-Q1NRTV-D-E-L-L1TV1TRVEID1LIRKLISDPVAPLQGQLI1-N-R-L-E-L-R-Q-R1TVGSTGHELVSPTA1LFGSML1TYAY1RQRHVL1FLSEDNQNRQ1QV1TAIL1DTEPWLAYSKMLTF2KQSTVLIF1SEKQ3QTTNTVV-P-E-W-I-G-R-S-S-EDEAGI1GEWYQRNH2QN3DSDK1FALFYQ4SE1MF3RN2TKHT1EY1QHVT…	/NCGR_SEQ_ID=MMETSP0899_2-20130528|917 /ASSEMBLY_ACC=CAM_ASM_000548 /TAXON_ID=67004 /ORGANISM="Thalassiosira weissflogii, Strain CCMP1010" /LENGTH=2529	78	78
MRP2	CAMNT_0011947159	122	569	1768	491	IVTLLGLPMVM-ERTSPQARAVEWLAYQDEPLFDVTKETSAEEQDRHHEILEQRYALVVWYFDQGGPTVWKTINRDESAGWVEFGAGVHECDWKGVDCDYEN-------GNT----ETGTVIGLRLSPALGLV--------LTGTHLSTELGMLTALRRVDFSDQRLQGTIPDEWASMTNLKSVILSKNQLQTTVPEWIGRSSEEGGGWQNLEQLALDDNFLYGSLPSSMRNLRKLTHLELQVNPQLEGRFDELLFLEKEDEATGLPGQNLEILDLSNTRLKGKIPKITLPSI-------RSFRLWNLPGFSGTLPPDIGSWSNLEIFSIKEMPGLTGTLPTEFGSLEKLEILEVLDSNFMSGELPKELGNLSSNLKTINFRYTNQTGTLPVEWSSLVN…	LAPIAGGPEVLADPTTAQNRALNWIVYED-----------GMELGHSKDHLHQRFVLMVIYFISGP---WTPVE-----GRLEWGSPVHECEWEGIFCKDVNDLEEELQGRVDELLEVGREDGIKIDVPQQIVNRLELRQRLVSGEVPAEFSLLYYLQHLDLENNQLVGALPTPLYKLFNLQTLFLEQNQLTNV---------DAIGEYRHLENLALSKNAFQGSLPESFRNLNKLKTLYLHTN-AWTGQVFEILKDF----------KDLELLDIAFNQFEGTFP----PELGDMKNLTRFFAGHN--RFEGEIPQQLSKCSNLKEFQVDGSHDVKGKIPTFFGRLEKLTFLK-LDTCAFTGVLPSEIGNL-KNLTFLDVSSNYLEGNIPTELGGLES…	2e-34	147	370	481	29.73	143	250	214	18	88	44.49	0/-3	ILVATPLILA1LG1ME1ML-AEDRP1STPA1AN2VLEN1LIAV1QE1E-P-L-F-D-V-T-K-E-T-S-AGEM1QLDGRHHSHKEDIH1EH2YFAV1VM1WI2DIQS1GPP-T-V-1KTTPIVNER-D-E-S-A-1WRVL1FW1ASGP4DE1KE1VIDF1DKYDEV1-D-L-E-E-E-L-Q1NRTV-D-E-L-L1TV1TRVEID1LIRKLISDPVAPLQGQLI1-N-R-L-E-L-R-Q-R1TVGSTGHELVSPTA1LFGSML1TYAY1RQRHVL1FLSEDNQNRQ1QV1TAIL1DTEPWLAYSKMLTF2KQSTVLIF1SEKQ3QTTNTVV-P-E-W-I-G-R-S-S-EDEAGI1GEWYQRNH2QN3DSDK1FALFYQ4SE1MF3RN2TKHT1EY1QHVT…	/NCGR_SEQ_ID=MMETSP0881-20121228|4640 /TAXON_ID=67004 /ORGANISM="Thalassiosira weissflogii, Strain CCMP1336" /LENGTH=2586	78	78
MRP2	CAMNT_0011829807	122	569	1703	426	IVTLLGLPMVM-ERTSPQARAVEWLAYQDEPLFDVTKETSAEEQDRHHEILEQRYALVVWYFDQGGPTVWKTINRDESAGWVEFGAGVHECDWKGVDCDYEN-------GNT----ETGTVIGLRLSPALGLV--------LTGTHLSTELGMLTALRRVDFSDQRLQGTIPDEWASMTNLKSVILSKNQLQTTVPEWIGRSSEEGGGWQNLEQLALDDNFLYGSLPSSMRNLRKLTHLELQVNPQLEGRFDELLFLEKEDEATGLPGQNLEILDLSNTRLKGKIPKITLPSI-------RSFRLWNLPGFSGTLPPDIGSWSNLEIFSIKEMPGLTGTLPTEFGSLEKLEILEVLDSNFMSGELPKELGNLSSNLKTINFRYTNQTGTLPVEWSSLVN…	LAPIAGGPEVLADPTTAQNRALNWIVYED-----------GMELGHSKDHLHQRFVLMVIYFISGP---WTPVE-----GRLEWGSPVHECEWEGIFCKDVNDLEEELQGRVDELLEVGREDGIKIDVPQQIVNRLELRQRLVSGEVPAEFSLLYYLQHLDLENNQLVGALPTPLYKLFNLQTLFLEQNQLTNV---------DAIGEYRHLENLALSKNAFQGSLPESFRNLNKLKTLYLHTN-AWTGQVFEILKDF----------KDLELLDIAFNQFEGTFP----PELGDMKNLTRFFAGHN--RFEGEIPQQLSKCSNLKEFQVDGSHDVKGKIPTFFGRLEKLTFLK-LDTCAFTGVLPSEIGNL-KNLTFLDVSSNYLEGNIPTELGGLES…	2e-34	147	370	481	29.73	143	250	214	18	88	44.49	0/-2	ILVATPLILA1LG1ME1ML-AEDRP1STPA1AN2VLEN1LIAV1QE1E-P-L-F-D-V-T-K-E-T-S-AGEM1QLDGRHHSHKEDIH1EH2YFAV1VM1WI2DIQS1GPP-T-V-1KTTPIVNER-D-E-S-A-1WRVL1FW1ASGP4DE1KE1VIDF1DKYDEV1-D-L-E-E-E-L-Q1NRTV-D-E-L-L1TV1TRVEID1LIRKLISDPVAPLQGQLI1-N-R-L-E-L-R-Q-R1TVGSTGHELVSPTA1LFGSML1TYAY1RQRHVL1FLSEDNQNRQ1QV1TAIL1DTEPWLAYSKMLTF2KQSTVLIF1SEKQ3QTTNTVV-P-E-W-I-G-R-S-S-EDEAGI1GEWYQRNH2QN3DSDK1FALFYQ4SE1MF3RN2TKHT1EY1QHVT…	/NCGR_SEQ_ID=MMETSP0878-20121228|1482 /TAXON_ID=67004 /ORGANISM="Thalassiosira weissflogii, Strain CCMP1336" /LENGTH=2601	78	78
MRP2	CAMNT_0013328689	119	569	1346	60	KYSIVTLLGLPMVMERTSPQARAVEWLAYQDEPLFDVTKETSAEEQDRHHEILEQRYALVVWYFDQGGPTVWKTINRDESAGWVEFGAGVHECDWKGVDCDYENGNT-----------ETGTVIGL------RLSPALGLV--LTGTHLSTELGMLTALRRVDFSDQRLQGTIPDEWASMTNLKSVILSKNQLQTTVPEWIGRSSEEGGGWQNLEQLALDDNFLYGSLPSSMRNLRKLTHLELQVNPQLEGRFDELLFLEKEDEATGLPGQ------NLEILDLSNTRLKGKIPKI--TLPSIRSFRLWNLPGFSGTLPPDIGSWSNLEIFSIKEMPGLTGTLPTEFGSLEKLEILEVLDSNFMSGELPKELGNLSSNLKTINFRYTNQTGTLPVEWSS…	RLAKITPGGIDTLLDPTTAHHRAFQWMVYEDGMELGAAKDH-----------LHQRYVLMVIYFISG---PWTPVE-----GRLEWGSPVHECEWEGIHCKDVEELEDELEGRIEELLEVGREDGIKIDVPQRVANKLHLRQRLVSGEVPAEFSLLYYMQHLDLENNKLVGGIPTPLYKLFNLQTLFLEQNDLTNV---------DAIGEYRHLEHLSLSKNNFQGPLPDSFKNLRKLKTLYLHTN-----------------KFTGEPFDILKDFTKLELLDIAHNEFAGTLPPEFGNMKNLTSVFVGH-NNFHGTIPAELGSCKNLKEFQVDASHDIGGPIPSFFGQLPELEFLK-LDTCAFEGNLPMSLGNLQK-LKFLDVNSNYLGGKIPTQLGK…	2e-34	146	369	484	27.69	134	262	211	16	88	43.6	0/-3	KRYLSAIKVI1LPLG1LIPDMTVLMLEDRP1STPAQHAH2VFEQ1LMAV1QE1EGPMLEFLDGVATA1EDTHS-A-E-E-Q-D-R-H-H-E-I-1EH3AV1VM1WI2DIQS1G-P-T-VP1KTTPIVNER-D-E-S-A-1WRVL1FW1ASGP4DE1KE1VIDH1DKYDEVNEGENLTE-D-E-L-E-G-R-I-E-E-L-L1TV1TRVEID1LI-K-I-D-V-P-Q1LVSAPNAK1GH1VR-Q-R1TVGSTGHELVSPTA1LFGSML1TYAYLMRQRHVL1FLSEDNQNRK1QV1TG2DTEPWLAYSKMLTF2KQSTVLIF1SEKQ1QD1QTTNTVV-P-E-W-I-G-R-S-S-EDEAGI1GEWYQRNH2QH1AS1DSDK1FNLFYQ1SP2SD1MFRK5T…	/NCGR_SEQ_ID=MMETSP1067-20121228|13055 /TAXON_ID=265564 ORGANISM="Thalassiosira punctigera, Strain Tpunct2005C2" /NCGR_SAMPLE_ID=MMETSP1067 /ASSEMBLY_ACC=CAM_ASM_000444 /LENGTH=2209	79	79
MRP2	CAMNT_0023105491	136	569	3039	1837	SPQARAVEWLAYQDEPLFDVTKETSAEEQDRHHEILEQRYALVVWYFDQGGPTVWKTINRDESAGWVEFGAGVHECDWKGVDCDYEN------GNTETGTVIGLRLSPALGLVLTGTHLS----TELGMLTALRRVDFSDQRLQGTIPDEWASMTNLKSVILSKNQLQTTVPEWIGRSSEEGGGWQNLEQLALDDNFLYGSLPSSMRNLRKLTHLELQVNPQLEGRFDELLFLEKEDEATGLPGQNLEILDLSNTRLKGK-IPKITLPSIRSFRLWNLPGFSGTLPPDIGSWSNLEIFSIKEMPGLTGTLPTEFGSLEKLEILEVLDSNFMSGELPKELGNLSSNLKTINFRYTNQTGTLPVEWSSLVNLENLNLLQNKYLTGTIPSEYGYMTSLRSLD…	APQTQALQWVAYDD------AAGLTADSPN-----LIQRYSLMCLFFGSGGSSTL--------LGWDEDGAD-DECSWLGVECKSKNITSNLASDTSTTTTLGSASGHVTSLDLKRTRLAGSLVSEVGSLPHLESLNIGENFLQGAIPSTLYDLSKLRSLIMEKNFFGPYLTEGIGR-------LVLLETLSLNDNRFESDLPSTLVNLKAMKHLSLFSN-SFSGRLVEYILQ--------MPA--LEVVDVADNLLTGTLVPSIGRLSNLRYLLLGRNSLSGTIPGEI-GLLSSLELLGLETNALEGSIPTEIGQLENLTRLN-LARNGLSSSLPSELGNLA-KLQLLDASKQSLAGEIPSTVGNLRELLILNLMGNDL-SGTIPSELGRCTSLLEMQ…	1e-33	145	367	448	32.14	144	243	211	17	61	47.1	0/-1	SA2ATRQ1VLEQ1LV2QD1E-P-L-F-D-V-TAKAEGTLST1EDESQPDNR-H-H-E-I-1EI3AS1VMVCWLYF1DGQS2PSTSVTWLK-T-I-N-R-D-E-S-AL2VD1FD2GDV-HD2DS1KL2DE1DKYSEK1-I-T-S-N-L-AGSND1ES1GT1VTIL1LSRALSSGPHAVLTGS1VD1TKGR1HR1SA-G-S-L-VTS1LV1MS1TPAH1RERSVLDNFISGDEQNRF3TA2DSETWLAYSDMLTSNK1KR1VL1LMSE2QFLFQGTPTYVLPT1WG3S-S-E-E-G-G-G-WLQVNL2QT1AS1DN2FRLFYEGSSD3STMLRV2RKKALMTK2ES1QFVS1P-QSLFES2FLDV1LYLIFLLQE-K-E-D-E-A-T-G-LM1GAQ-N-2I…	/NCGR_SEQ_ID=MMETSP1070-20121207|4570 /TAXON_ID=265543 /ORGANISM="Minutocellus polymorphus, Strain NH13" /LENGTH=4332	76	76
MRP2	CAMNT_0023150129	136	569	3153	1951	SPQARAVEWLAYQDEPLFDVTKETSAEEQDRHHEILEQRYALVVWYFDQGGPTVWKTINRDESAGWVEFGAGVHECDWKGVDCDYEN------GNTETGTVIGLRLSPALGLVLTGTHLS----TELGMLTALRRVDFSDQRLQGTIPDEWASMTNLKSVILSKNQLQTTVPEWIGRSSEEGGGWQNLEQLALDDNFLYGSLPSSMRNLRKLTHLELQVNPQLEGRFDELLFLEKEDEATGLPGQNLEILDLSNTRLKGK-IPKITLPSIRSFRLWNLPGFSGTLPPDIGSWSNLEIFSIKEMPGLTGTLPTEFGSLEKLEILEVLDSNFMSGELPKELGNLSSNLKTINFRYTNQTGTLPVEWSSLVNLENLNLLQNKYLTGTIPSEYGYMTSLRSLD…	APQTQALQWVAYDD------AAGLTADSPN-----LIQRYSLMCLFFGSGGSSTL--------LGWDEDGAD-DECSWLGVECKSKNITSNLASDTSTTTTLGSASGHVTSLDLKRTRLAGSLVSEVGSLPHLESLNIGENFLQGAIPSTLYDLSKLRSLIMEKNFFGPYLTEGIGR-------LVLLETLSLNDNRFESDLPSTLVNLKAMKHLSLFSN-SFSGRLVEYILQ--------MPA--LEVVDVADNLLTGTLVPSIGRLSNLRYLLLGRNSLSGTIPGEI-GLLSSLELLGLETNALEGSIPTEIGQLENLTRLN-LARNGLSSSLPSELGNLA-KLQLLDASKQSLAGEIPSTVGNLRELLILNLMGNDL-SGTIPSELGRCTSLLEMQ…	1e-33	145	367	448	32.14	144	243	211	17	61	47.1	0/-2	SA2ATRQ1VLEQ1LV2QD1E-P-L-F-D-V-TAKAEGTLST1EDESQPDNR-H-H-E-I-1EI3AS1VMVCWLYF1DGQS2PSTSVTWLK-T-I-N-R-D-E-S-AL2VD1FD2GDV-HD2DS1KL2DE1DKYSEK1-I-T-S-N-L-AGSND1ES1GT1VTIL1LSRALSSGPHAVLTGS1VD1TKGR1HR1SA-G-S-L-VTS1LV1MS1TPAH1RERSVLDNFISGDEQNRF3TA2DSETWLAYSDMLTSNK1KR1VL1LMSE2QFLFQGTPTYVLPT1WG3S-S-E-E-G-G-G-WLQVNL2QT1AS1DN2FRLFYEGSSD3STMLRV2RKKALMTK2ES1QFVS1P-QSLFES2FLDV1LYLIFLLQE-K-E-D-E-A-T-G-LM1GAQ-N-2I…	/NCGR_SEQ_ID=MMETSP1070-20121207|26889 /TAXON_ID=265543 /ORGANISM="Minutocellus polymorphus, Strain NH13" /LENGTH=5491	76	76
MRP2	CAMNT_0023107335	136	569	2348	3550	SPQARAVEWLAYQDEPLFDVTKETSAEEQDRHHEILEQRYALVVWYFDQGGPTVWKTINRDESAGWVEFGAGVHECDWKGVDCDYEN------GNTETGTVIGLRLSPALGLVLTGTHLS----TELGMLTALRRVDFSDQRLQGTIPDEWASMTNLKSVILSKNQLQTTVPEWIGRSSEEGGGWQNLEQLALDDNFLYGSLPSSMRNLRKLTHLELQVNPQLEGRFDELLFLEKEDEATGLPGQNLEILDLSNTRLKGK-IPKITLPSIRSFRLWNLPGFSGTLPPDIGSWSNLEIFSIKEMPGLTGTLPTEFGSLEKLEILEVLDSNFMSGELPKELGNLSSNLKTINFRYTNQTGTLPVEWSSLVNLENLNLLQNKYLTGTIPSEYGYMTSLRSLD…	APQTQALQWVAYDD------AAGLTADSPN-----LIQRYSLMCLFFGSGGSSTL--------LGWDEDGAD-DECSWLGVECKSKNITSNLASDTSTTTTLGSASGHVTSLDLKRTRLAGSLVSEVGSLPHLESLNIGENFLQGAIPSTLYDLSKLRSLIMEKNFFGPYLTEGIGR-------LVLLETLSLNDNRFESDLPSTLVNLKAMKHLSLFSN-SFSGRLVEYILQ--------MPA--LEVVDVADNLLTGTLVPSIGRLSNLRYLLLGRNSLSGTIPGEI-GLLSSLELLGLETNALEGSIPTEIGQLENLTRLN-LARNGLSSSLPSELGNLA-KLQLLDASKQSLAGEIPSTVGNLRELLILNLMGNDL-SGTIPSELGRCTSLLEMQ…	1e-33	145	367	448	32.14	144	243	211	17	61	47.1	0/2	SA2ATRQ1VLEQ1LV2QD1E-P-L-F-D-V-TAKAEGTLST1EDESQPDNR-H-H-E-I-1EI3AS1VMVCWLYF1DGQS2PSTSVTWLK-T-I-N-R-D-E-S-AL2VD1FD2GDV-HD2DS1KL2DE1DKYSEK1-I-T-S-N-L-AGSND1ES1GT1VTIL1LSRALSSGPHAVLTGS1VD1TKGR1HR1SA-G-S-L-VTS1LV1MS1TPAH1RERSVLDNFISGDEQNRF3TA2DSETWLAYSDMLTSNK1KR1VL1LMSE2QFLFQGTPTYVLPT1WG3S-S-E-E-G-G-G-WLQVNL2QT1AS1DN2FRLFYEGSSD3STMLRV2RKKALMTK2ES1QFVS1P-QSLFES2FLDV1LYLIFLLQE-K-E-D-E-A-T-G-LM1GAQ-N-2I…	/NCGR_SEQ_ID=MMETSP1070-20121207|5492 /TAXON_ID=265543 /ORGANISM="Minutocellus polymorphus, Strain NH13" /LENGTH=5814	76	76
MRP2	CAMNT_0004102239	117	570	296	1438	DYKYSIV--------TLLGLPMVMERTSPQARAVEWLAYQDEPLFDVTKETSAEEQDRHHEILEQRYALVVWYFDQGGPTVWKTINRDESAGWVEFGAGVHECDWKGVDCDYENGNTETGTVIGLRLSPALGLVLTGTHLSTELGMLTALRRVDFSDQRLQGTIPDEWASMTNLKSVILSKNQLQTTVPEWIGRSSEEGGGWQNLEQLALDDNFLYGSLPSSMRNLRKLTHLELQVNPQLEGRFDELLFLEKEDEATGLPGQNLEILDLSNTRLKGKIPKITLPSIRSFR-LWNLPGF-SGTLPPDIGSWSNLEIFSIKEMPGLTGTLPTEFGSLEKLEILEVLDSNFMSGELPKELGNLSSNLKTINFRYTNQTGTLPVEWSSLVNLENLNLLQNKYL…	DYIKTIIVESSPDTESLLAMP-----ASPQSEAVEWLLIWIG--LDPVIEPSIPK-------ILQRYALVTLYYSTRG-EAW-----NNNQNWLR--TNVDECDWAGLTCDGFR------RVIELKLDDT---SLVGS-LPNEITLLSDLRIIELRNNTLQGTIPESIGDFTNLVSFVADRNRLTGSIPTTLGFLT-------NLQTFEVDENQLGGEIPDVFSEMTGLTRLRLDEN-SFHGRLPASWGSLAV----------LETLTFHTNSLTGTLDIIELTRLRNLRHVWGWSNLISGTIPTGIGALSMLERFQF-ENNQLNGTLPTQLGRVGSLVRL-YLHGNELIGTLPSELGRLTNAER---FRLQSN-----------------------LF…	3e-33	140	354	464	30.39	141	230	197	21	93	42.46	0/2	2KIYKST1VI-V-E-S-S-P-D-T-ETS2GALM1M-V-M-E-R-TA3ASRE5ALYIQWDIEGP-L-FL1VPTVKI1TP1AIEPEKQ-D-R-H-H-E-I-LIEL6VTWL1FYDSQTGR1P-TEVA1K-T-I-N-R-DNENSNAQGN1VLERF-G-ATGN1HD4KA1VLDT2YGEFNRG-N-T-E-T-G-TR2GE1RK1SDPDATL-G-L-VS1TV1TSH-1SPTN1LIGTML1TSAD2RIVIDEFLSRDNQNRT6DEESWIAGSDMF3KV1VFIVLASDKR1QR1QTTGTSVI1ETWTIL1RFSLSTE-E-G-G-G-W-Q-2EQQTLFAELV1DE1FQ1YG1SELI1SDSVMFRSNELMRTKG2HR1ER1QDVE1P-QSLFEH2FLDPEALSLWFGLSEL…	/NCGR_SEQ_ID=MMETSP0397-20121206|18912 /TAXON_ID=216820 /ORGANISM="Cyclophora tenuis, Strain ECT3854" /LENGTH=1453	79	79
MRP2	CAMNT_0023210243	119	569	1435	149	KYSIVTLLGLPMVMERTSPQARAVEWLAYQDEPLFDVTKETSAEEQDRHHEILEQRYALVVWYFDQGGPTVWKTINRDESAGWVEFGAGVHECDWKGVDCDYENGNT-----------ETGTVIGL------RLSPALGLV--LTGTHLSTELGMLTALRRVDFSDQRLQGTIPDEWASMTNLKSVILSKNQLQTTVPEWIGRSSEEGGGWQNLEQLALDDNFLYGSLPSSMRNLRKLTHLELQVNPQLEGRFDELLFLEKEDEATGLPGQNLEILDLSNTRLKGKIPKIT--LPSIRSFRLWNLPGFSGTLPPDIGSWSNLEIFSIKEMPGLTGTLPTEFGSLEKLEILEVLDSNFMSGELPKELGNLSSNLKTINFRYTNQTGTLPVEWSSLVNLEN…	RVASITPGGLETLQDESTAHHRAFMWLVYEDGMELGASKDH-----------LHQRYVLMVIYFISGP---WTPVE-----GRLEWGSPVHECEWEGIYCKEVEELEDELEGRIEELLEVGREDGIKIDVPQRIANKLHLRQRLVSGEVPAEFSLLYYLQHLDLENNKLTGRLPQPLYKLFNLQTLFLEQNELTNV---------DNIGEYRHLEHLALSKNNFNGPLPLTFKSLKKLKTMYLHTN-RFNGPVFDILKDF----------QSMELLDIANNEFTGTIPTEIGKMKNLTSIFLGH-NNFEGEIPEEISSCKNLKQFQIDGSHDIGGTIPSFFGMLPKLEFLK-LDTCAFEGELPRSLGNL-KNLTFLDVNSNELSGAIPSTLGK-AVSLR…	3e-33	143	360	478	27.41	131	271	211	16	76	44.14	0/-2	KRYVSAISVI1LPLG2PEMTVLMQEDRETSSTPAQHAH2VFEM2AV1QE1EGPMLEFLDGVATS1EDTHS-A-E-E-Q-D-R-H-H-E-I-1EH3AV1VM1WI2DIQS1GPP-T-V-1KTTPIVNER-D-E-S-A-1WRVL1FW1ASGP4DE1KE1VIDY1DKYEEVNEGENLTE-D-E-L-E-G-R-I-E-E-L-L1TV1TRVEID1LI-K-I-D-V-P-Q1LISAPNAK1GH1VR-Q-R1TVGSTGHELVSPTA1LFGSML1TYAY1RQRHVL1FLSEDNQNRK1QT1TRIL1DQEPWLAYSKMLTF2KQSTVLIF1SEKQ1QE1QTTNTVV-P-E-W-I-G-R-S-S-EDENGI1GEWYQRNH2QH3DSDK1FNLFYN1SP2SLSTMFRKNS1RK2…	/NCGR_SEQ_ID=MMETSP1071-20121207|26731 /TAXON_ID=35127 /ORGANISM="Thalassiosira sp., Strain NH16" /LENGTH=2084	79	79
MRP2	CAMNT_0004460845	132	571	1667	516	MERTSPQARAVEWLAYQDEPLFDVTKETSAEEQDRHHEILEQRYALVVWYFDQGGPTVWKTINRDESAGWVEFGAGVHECDWKGVDCDYENGNTETGTVIGLRLSPALGLVLTGTHLSTELGMLTALRRVDFSDQRLQGTIPDEWASMTNLKSVILSKNQLQTTVPEWIGRSSEEGGGWQNLEQLALDDNFLYGSLPSSMRNLRKLTHLELQVNPQLEGRFDELLFLEKEDEATGLPGQNLEILDLSNTRLKGKIPKI--TLPSIRSFRLWNLPGFSGTLPPDIGSWSNL-------------------EIFSIKEMPG----LTGTLPTE-FGSLEKLEILEVLDSNFMSGELPKELGNLSSNLKTINFRYTNQTGTLPVEWSSLVNLENLNLLQNKY…	LKKDAPQMKATEWISLEDKPRLEVDSPR-----------LKQRYALMVLFYTNN----LENHQXGXDSGWAQ--SGKHECDWKFISCQNE-------TVQQFRLRGTV-VDMTGS-LPTEIGLLENLEYLDISRNRLEGELPSSIGSLTNLVTIDVSHNDLTSTIPNDIGNLTK-------LEVLNLGSNSFTGSLPSELVEL-----------------------------------SNMESFDVGNNRFAADAWHLLPSWPRIETFIIENNSGMDGTIPTEIGLLTHLQTVGFSASGTEGSLPSEIGEVSNLRKLDGSRNLLVGVLPLEDLSRLSHLETLNLGDNSFDARSLPKSMGNMR-NLNVLALISCSLTGTLSPEMGDMSMLSTISITSNQV…	4e-33	143	361	466	28.11	131	227	204	16	108	43.78	0/-1	MLEKRKTDSA2AMRK1VT2LIASYLQE1EK1LRFLDE1TDKSEPTRS-A-E-E-Q-D-R-H-H-E-I-1EK5VM1WLYFFYDTQNGNG-P-T-V-WLKETNIHNQRXDGEXSDAS2VAEQF-G-AS1VK6GFVIDS1DQYN1N-G-N-T-E-T-G-2IQGQLF2SRPGATLVG-LVVDLM2TSH-1SP2LI1ML1TEAN1RERYVL1FI1DRQN2QE1TEIL1DSESWIAG1ML3KVSTVIIDLV1KH1QD1QTTS1VI1ENWD2RNSLSTEKE-G-G-G-W-Q-N-2QV1AN1DGDS1FSLFYT5SEMLRVNE1R-K-L-T-H-L-E-L-Q-V-N-P-Q-L-E-G-R-F-D-E-L-L-F-L-E-K-E-D-E-A-T-G-L-P-G-QS1LM1ISLF1LVS…	/NCGR_SEQ_ID=MMETSP0418-20121206|5415 /TAXON_ID=1158023 /ORGANISM="Astrosyne radiata, Strain 13vi08-1A" /LENGTH=2717	77	77
MRP2	CAMNT_0020573299	171	550	388	1494	LEQRYALVVWY---FDQGGPTVWKTINRDESAGWVEFGAGVHECDWKGVDCDYENGNTETGTVIGLRLSPALGLVLTGTHLSTELGMLTALRRVDFSDQRLQGTIPDEWASMTNLKSVILSKNQLQTTVPEWIGRSSEEGGGWQNLEQLALDDNFLYGSLPSSMRNLRKLTHLELQVNPQLEGRFDELLFLEKEDEATGLPGQNLEILDLSN-TRLKGKIPKITLPSIRSFRLWNLP--GFSGTLPPDIGSWSNLEIFS--IKEMPG---------------------LTGTLPTEFGS----LEKLEILEVLDSNFMSGELPKELGNLSSNLKTINFRYTNQTGTLPVEWSSLVNLENLNLLQNKYLTGTIPSEYGYMTSLRSLDLRGTSLSGEVSQE…	LVSRFVLANFFLSWYDYNAP--WKTMD-----GWMTYE---DECQWYGVVC---NEDAEVIS-ISLRRNRLSGL------LPTELGLLSHLSKLELDDNHISGTIPTEVGRLENLVRLRIKNNKISGGVPTEFGQLTK-------IEQIQLSTNKIKGNIPKELGQLKSLKHLYLHLN-QLTGTIPSELGKL----------MHLEDINLSNNVALKGIIPT-ALGQCRSLQSISLDVCQLSGIIPSEVGQLSNLQWFSASFNKLHGSIPFTFEGFNQLHTLSLASNELTGTIPPTLGLNSTLLERLQ----LSSNSISGTIPKEIGMLS-NLQLMDFRDNNLHGSIPSQLGLCLSLTLISFDYNRQVLGTIPSELGALTKLTTFRVAGTKLEGKVPDE…	6e-33	140	352	413	31.72	131	205	202	18	77	48.91	0/1	1EVQS1YFAV1VAVNWFYF-L-S-WFY1QYGNGA1T-V-3IMNDR-D-E-S-A-2VMETFYGEA-G-V-HD2DQ1KY2DV1D-Y-E-1GENDTA1TVGITSV-1GS2LRSNPRALLS2V-L-T-G-T-H-1SP4ML1TSAH1RSRKVLDEFLSD1QNRHLIQS4DT1WVAGSRMLTE2KVSRVLIRLISKKN1QKLIQSTGTG2ETWEIF1RQSLSTEKE-G-G-G-W-Q-N-LI2LIAQ1DSDT1FKLIYK1SNLI1SKSEMLRGNQ1RKKS1TK2EY1QHVL1P-2ET1RTFIDPESLE1FGLKELK-E-D-E-A-T-G-L-P-G-QMNH2IDLIDN3-NTVRA3KI2KTI-TA1PGSQIC2FLRQLSWINS1PD-V-CGQFL2TILI1PSDEIV1S…	/NCGR_SEQ_ID=MMETSP0786-20121207|4402 /TAXON_ID=186022 /ORGANISM="Thalassionema frauenfeldii, Strain CCMP 1798" /LENGTH=1498	66	66
MRP2	CAMNT_0000263235	122	538	1154	3	IVTLLGLPMVMERTSPQARAVEWLAYQDEPLFDVTKETSAEEQDRHHEILEQRYALVVWYFDQGGPTVWKTINRDESAGWVEFGAGVHECDWKGVDCD------YENG--------NTETGTVIGLRLSPALGLVLTGTHLSTELGMLTALRRVDFSDQRLQGTIPDEWASMTNLKSVILSKNQLQTTVPEWIGRSSEEGGGWQNLEQLALDDNFLYGSLPSSMRNLRKLTHLELQVNPQLEGRFDELLFLEKEDEATGLPGQNLEILDLSNTRLKGKIPKI--TLPSIRSFRLWNLPGFSGTLPPDIGSWSNLEIFSIKEMPGLTGTLPTEFGSLEKLEILEVLDSNFMSGELPKELGNLSSNLKTINFRYTNQTGTLPVEWSSLVNLENLNLLQNKY…	LVTPGGNETLMEPSTPQYRALQWLVYDDE-----------MELDPAADHLQQRYLLMVIHF----PST-----KDASVDRRQWXSAVHECEWDEVQCEDKMDLMYEYGQDDIAWTDDTPERIVTGLTLRQRL-----GGQIHEELSLLSFVEYLDLENSKLVGSLPSHIYELHKLKTLFLSQNQLSNV---------DDIGEFKHLEHLSLSMNXFKGPLPASFENLKHLKTLDLHTN-EFTGDLFQVINDF----------ESLETIDVAFNDFNGTLSPLIGNMTNLTTILLGN-NQFSGSIPEEIQFCKLLQDLSVEANHDLGGIIPAVLGQLTSLVFLNLSTCGF-KGPLPASFGNLEK-LKFLDVSFNNLDGALPKELGN-ATSLTTLGLAYNE…	6e-33	140	352	433	28.41	123	245	199	14	65	45.96	0/-3	IL2LPLG1LNPEMTVL2RPTSST2AY2VLEQ2AV1QD2P-L-F-D-V-T-K-E-T-S-A-EM1QL1RPHAHAEDIH1EQ3AL1VM1WIYH1D-Q-G-G-1TSVTW-K-T-I-N-RK1EA1AVGDWRVREQFWGXASGA4DE1KDGE1DQ1DE-D-K-M-D-L-M2NY1-Q-D-D-I-A-W-T-DND1EPTEGRTI1IT2RT1SRPQAR1G-L-V-L-T-1TGHQLISHTE2GSML1TSAFLVRERYVL1FLSEDNQSRK1QV1TSIL1DSEHWIAYSEMLTHNK2STVLIF2KQ3QSTNTVV-P-E-W-I-G-R-S-S-EDEDGI1GEWFQKNH2QH1AS1DSDM1FXLFYK1SP2SA1MFRE2RKKH1TKHT1ED1QHVT1P-QELFET1RDFLDFEQ…	/NCGR_SEQ_ID=MMETSP0013_2-20120614|4987 /TAXON_ID=2843 ORGANISM="Skeletonema costatum, Strain 1716" /NCGR_SAMPLE_ID=MMETSP0013_2 /ASSEMBLY_ACC=CAM_ASM_000158 /LENGTH=1546	73	73
MRP2	CAMNT_0038863529	135	563	1192	122	TSPQARAVEWLAYQDEPLFDVTKETSAEEQDRHHEILEQRYALVVWYFDQGGPTVWKTINRDESAGWVEFGAGVHECDWKGVDCDYENGNTETGTVIGLRLSPALGLV-LTGTHLSTELGMLTALRRVDFSDQRLQGTIPDEWASMTNLKSVILSKNQLQTTVPEWIGRSSEEGGGWQNLEQLALDDNFLYGSLPSSMRNLRKLTHLELQVNPQLEGRFDELLFLEKEDEATGLPGQNLEILDLSNTRLKGKIPKITLPSIRSFRLWNLPGFSGTLPPDIGSWSNLEIFSIKEMPGLTGTLPTEFGSLEKLEILEVLDSNFMSGELPKELGNLSSNLKTINFRYTNQTGTLPVEWSSLVNLENLNLLQNKYLTGTIPSEYGYMTSLRSLDLRGTSLSGE…	SSPQMSAVEWMSFNDSPRLDITTLNR----------LKQRFALTTMYFSMGGED-WNL------KDWLK--SGRHECEWDQVSCNADNEITEI----------ELGQIGLSGT-LVEDLGLLTSLTSLDFSENRIEGTIPTMLYNISTLVSIIFSRNEISGTIASMINNLS-------NLEILELNHNYLSGTIPQEFKTLEKLKNLNLMVN-----------------GFTGDAFQNI-------------IP--SLKNMETIYVDSNP-FKGTIPTEIGELSYLKYFG-QTATFIGGTLPTEIGNLSRITRFEAHSSS-LTGSIPTEIGKLSL-LENFHIRFNEMTGSVIPTEIGLCSSLQSLLISHLNIEGSLPTEMGMLTQLRAFFAASNNLEGS…	2e-32	140	354	430	29.53	127	229	206	15	74	47.91	0/-2	TS3AMRS4LMASYFQN1ES1LRFL1VI1KTELTNSRA-E-E-Q-D-R-H-H-E-I-1EK2YF2VTVTWM2DSQM2PETDV-1KNTLI-N-R-D-E-S-AKGD1VLEKF-G-AS1VR3DE1KDGQ1DS1DNYAED1GENI2TIG-T-V-I-G-L-R-L-S-P-AE2LQVI-G1TS2H-1SVTEED2ML2AS1RTRSVL3DEQN1LIQE4DTEMWLAYSNMITSNT1KV1VI1LF1KR1QELIQSTG1VIPAESWM1GNRNSL1E-E-G-G-G-W-Q-3QI1AE1DNDH1FY1YS1STLI1SQSEMFRKNT1RE2TKHN1EN1QM2P-Q-L-E-G-R-F-D-E-L-L-F-L-E-K-E-D-EGAF2LDPAGF2LIE-I-L-D-L-S-N-T-R-L-K-G-K-2…	/NCGR_SEQ_ID=MMETSP0152-20130528|67077 /TAXON_ID=1049557 /ORGANISM="Thalassiothrix antarctica, Strain L6-D1" /LENGTH=2255	75	75
MRP2	CAMNT_0004067441	117	570	751	1914	DYKYSIV--------TLLGLPMVMERTSPQARAVEWLAYQDEPLFDVTKETSAEEQDRHHEILEQRYALVVWYFDQGGPTVWKTINRDESAGWVEFGAGVHECDWKGVDCDYENGNTET-GTVIGLRLSPALGLVLTGTHLSTELGMLTALRRVDFSDQRLQGTIPDEWASMTNLKSVILSKNQLQTTVPEWIGRSSEEGGGWQNLEQLALDDNFLYGSLPSSMRNLRKLTHLELQVNPQLEGRFDELLFLEKEDEATGLPGQNLEILDLSNTRLKGKIPKITLPSIRSFR-LW---NLPGFSGTLPPDIGSWSNLEIFSIKEMPGLTGTLPTEFGSLEKLEILEVLDSNFMSGELPKELGNLSSNLKTINFRYTNQTGTLPVEWSSLVNLENLNLLQN…	DYIKTIIVESSPDTESLLAMP-----ASPQSEAVEWLLIWIG--LDPVIEPSIPK-------ILQRYALVTLYYSTRG-EAW-----NNNQNWLR--TNVDECDWAGLTCEQARPXAHGFRRVIELKLD---DTSLVGS-LPNEITLLSDLRIIELRNNTLQGTIPESIGDFTNLVSFVADRNRLTGSIPTTLGFLT-------NLQTFEVDENQLGGEIPDVFSEMTGLTRLRLDEN-SFHGRLPASWGSLAV----------LETLTFHTNSLTGTLDIIELTRLRNLRHVWGWSNL--ISGTIPTGIGALSMLERFQF-ENNQLNGTLPTQLGRVGSLVRL-YLHGNELIGTLPSELGRLTNAER---FRLQSN----------------------…	3e-32	139	351	467	30.41	142	233	199	22	92	42.61	0/1	2KIYKST1VI-V-E-S-S-P-D-T-ETS2GALM1M-V-M-E-R-TA3ASRE5ALYIQWDIEGP-L-FL1VPTVKI1TP1AIEPEKQ-D-R-H-H-E-I-LIEL6VTWL1FYDSQTGR1P-TEVA1K-T-I-N-R-DNENSNAQGN1VLERF-G-ATGN1HD4KA1VLDT1DEYQEANRGPNXTAEHTG-FGRTR2GE1RK1SDP-A-L-GDLTVS1TV1TSH-1SPTN1LIGTML1TSAD2RIVIDEFLSRDNQNRT6DEESWIAGSDMF3KV1VFIVLASDKR1QR1QTTGTSVI1ETWTIL1RFSLSTE-E-G-G-G-W-Q-2EQQTLFAELV1DE1FQ1YG1SELI1SDSVMFRSNELMRTKG2HR1ER1QDVE1P-QSLFEH2FLDPEALSLWFG…	/NCGR_SEQ_ID=MMETSP0397-20121206|1513 /TAXON_ID=216820 /ORGANISM="Cyclophora tenuis, Strain ECT3854" /LENGTH=1973	79	79
MRP2	CAMNT_0006569691	117	551	47	1180	DYKYSIVTLLGLPMVMERTSPQARAVEWLAYQDEPLFDVTKETSAEEQDRHHEILEQRYALVVWYFDQGGPTVWKTINR-DESAGWVEFGAGVHECDWKGVDCDYENGNTETGTVIGLRLSPALGLVLTGTHLSTELGMLTALRRVDFSDQRLQGTIPDEWASMTNLKSVILSKNQLQTTVPEWIGRSSEEGGGWQNLEQLALDDNFLYGSLPSSMRNLRKLTHLELQVNPQLEGRFDELLFLEKEDEATGLPGQNLEILDLSNTRLKGKIPKITLPSIRSFRLWNL----PGFSGTLPPDIGSWSNLEIFSIKEMPGLTGTLPTEFGSLEKLEILEVLDSNFMSGELPKELGNLSSNLKTINFRYTNQTGTLPVE---WSSLVNLENLNLLQNKYLTG…	DFKTALAHLTDAVYFSSPLSVQSRALNWILDTD-PL----------QLNPDDENLIQRYALMVIYF---------TIDSSDTILDWET--SLTHECEWESISCD--EGNNVTEFVLEGRSSRG--------SIPSEIGGLSSLKRFSILENAWEGSIPSDFYELALLEYVDLSRNFLTGTIAEAIGD-------LIHLKKLDLGYNDFEGTIPGSISKLVQLEHL-LFARTLLETNLT-----------------NLHILELFDNKFIGTIPS-TIDSLK--KLTNLQVKSDMFSGSVPSQMGSLVNLEHLELAS-KSFTGTLPHEFGSLIKLTKL-VISSTQIGGSLPSELGNLE-NLTIFECTYNNFDSVIPSELGNWTSVKEIELQHNDL----SG…	3e-32	140	353	445	31.24	139	229	207	19	77	46.52	0/2	1YF1YTSAILVATH1LTGDLAPVMYVFMSESRPTL1PV1AS2VLEN1LIALYDQT1E-2F-D-V-T-K-E-T-S-A-E-EQQLDNRPHDHD1IN1EI5VM1WI2D-Q-G-G-P-T-V-W-K-2NDRS-S1ETSIALGD1VEETF-G-ASGLVT3DE1KEGSVIDS2Y-E-NE2TNEV1GETF1ILGELG1LS1PRAGL-G-L-V-L-T-G-T-HSLISPTS1LI1MG1TSAS1RK1VFDSFISLDEQNRALWQE1TS2DSEDWFAYSEMLTANL1KESY1ID2KR1QF1QTTG1VIPA1WA2RDS-S-E-E-G-G-G-WLQINH1EKQK1AD1DGDY1FDLFYE1STLI1SG1MIRSNK1RVKQ1TE2E-1QFVANRPTQL2GTRNFLDTE-L-L-F-L…	/NCGR_SEQ_ID=MMETSP0800-20121206|917 /TAXON_ID=210618 ORGANISM="Striatella unipunctata, Strain CCMP2910" /NCGR_SAMPLE_ID=MMETSP0800 /ASSEMBLY_ACC=CAM_ASM_000638 /LENGTH=2378	76	76
MRP2	CAMNT_0006572271	111	570	659	1858	TVQDRQDYKYSIVTLLGLPMVMERTSPQARAVEWLAYQDEPLFDVTKETSAEEQDRHHEILEQRYALVVWYFDQGGPTVWKTINRDESAGWVEFGAGVHECDWKGVDCDYENGNTETGTVIGLRLSPALGLVLTGTHLSTELGMLTALRRVDFSDQRLQGTIPDEWASMTNLKSVILSKNQLQTTVPEWIGRSSEEGGGWQNLEQLALDDNFLYGSLPSSMRNLRKLTHLELQVNPQLEGRFDELLFLEKEDEATGLPGQNLEILDLSNTRLKGKIPKITLPSIRSFRLWNLPG--FSGTLPPDIGSWSNLEIFSIKEMPGLTGTLPTEFGSLEKLEILEVLDSNFMSGELPKELGNLSSNLKTINFRYTNQTGTLPVEWSSLVNLENLNLLQNKYLTG…	TPASREQFQTALSSVTDQSTFAITKSPQSLALDWLMLKD-----------PERLRLESENLVQRYCLMVLFFEAGG-SGWDF----EGESWI---GGAPECEWEFVTC-INNKVTRI---------EAVGKSVSGT-LPSEVGGLSDLNVFDLSDNQISGSIPESIYEMTRLERLELNNNELVGTISEQIGQLS-------NLNNLELFDNDLSGSVPSSISNLKKMVILDFGFN-LFEGEILDYLMVMT----------DLESLVLKENSMDGTIPD-GIGGLSDLGRLSLEGNDFSGSLPSVIGGLTKLSILDLRHNV-LNFTIPTEVGNLLLLD-ILLFDTNSFSGMIPTEIG-MMGELVFIHIESNQLSGPIPTSFGQLSKVQHIFASNNLL-TG…	1e-31	138	347	462	29.65	137	261	214	18	64	46.32	0/2	1VPQADS1QEDQYFKQYTSAILVSTSLVLTGDLQPSMTVFMAEIRTTK3ASRL1VLED2AMYLQK1E-P-L-F-D-V-T-K-E-T-S-AP1ERQLDRRLHEHS1IN1EV3AC1VM1WLYF1DEQA2P-TSVG1KDTFI-N-R-D-1SGAEGS1VIE-F-G-AG1VAHP2DE1KEGF1DT1D-YIEN1GKNV1ERTIG-T-V-I-G-L-R-L-S-PE1LV1LKVSLVTS2H-1SPTS1LV1MG1TSAD1RNRVVF1FL2QNRQLIQS1TS2DEESWIAYSE2NR1KESRVLIE1SNKN1QE1QVTG1VIPS1WQ2RQSL1E-E-G-G-G-W-Q-2ENQN1AE1DF2FD1YS2LV3MIRS2RK1LMTVHI1EDLFQGVF1P-QLLF2REFIDLEDLY1FML…	/NCGR_SEQ_ID=MMETSP0800-20121206|2207 /TAXON_ID=210618 ORGANISM="Striatella unipunctata, Strain CCMP2910" /NCGR_SAMPLE_ID=MMETSP0800 /ASSEMBLY_ACC=CAM_ASM_000638 /LENGTH=2046	80	80
MRP2	CAMNT_0042966207	125	569	1412	2752	LLGLPMVMERTSPQARAVEWLAYQDEPLFDVTKETSAEEQDRHHEILEQRYALVVWYFDQGGPTVWKTINRDESAGWVEFGAGVHECDW-----KGVDCDYENGNTETGTVIGLRLSPALGLVLTGTHLSTELGMLTALRRVDFSDQRLQGTIPDEWASMTNLKSVILSKNQLQTTVPEWIGRSSEEGGGWQNLEQLALDDNFLYGSLPSSMRNLRKL-------THLELQVNP------QLEGRFDELLFLEKEDEATGLPGQNLEILDLSNTRLKGKIPKI--TLPSIRSFRLWNLPGFSGTLPPDIGSWSNLEIFSIKEMPGLTGTLPTEFGSLEKLEILEVLDSNFMSGELPKELGNLSSNLKTINFRYTNQTGTLPVEWSSLVNLENLNLLQNK…	LSGTEALHDPDSPQSRAFRWLKKERQNFPSLVSV----------DTLKQRYALAVLYFATGGPTSWTK--------QYGFLSAEPECEWQDDDEKGVKC---NGKNE---VLKINLPKN---NMTGTIPRSELGAFPILTHLNFSSNGLKGMVPEELGVLTNLRSVSVGKNNLNGTLPFSMTKLSQ-------LEFFDAVENELTGSIPSAIGNMLNLQTFFISQNHLSSTLPPSWNELDQLKDFQMFKNKFNGSIPFCPTCNQNLEVLLLARNLLTGTVPSLLSTLPNLRALAL-HMNRFDGTIPSALGSLSKLEALSLHSN-FLSGTIPPEVFASPKLGAL-LLGNNSFTGSLPSFSG--SHKLFTFSAEYNQLTGTIPNTFGN-SSEMIMMSLHSN…	1e-31	139	349	491	29.12	143	258	214	18	90	43.58	0/2	1LS1LTPEMAVLMHEDRPTD3AS2VFER2AKYKQEDREQPNLFFPDSVLTVKSEVT-S-A-E-E-Q-D-R-H-H-EDIT1EK5VA1WL2DAQT4VS1KTTKI-N-R-D-E-S-A-G-WQVYEG1GLASGAVEHP2DE1-Q-D-D-D-E3DK1D-Y-E-2NKTN1T-G-T-1ILGKLIRN1SPPKANL-G-L-VNLM3HILPSRTS3MALFTPAI1RTRHVLDN2DSQNRG1QK1TMIV1DE1WLAGSVML3KR2ISLVSG2QN1QNTG1VL1EFWSIMGTRKSL1EQE-G-G-G-W-Q-N-2QFLFADLADVDE1FE1YT2LI2SAMIRG1LMRLKN1-Q-T-F-F-I-S-QTN2ESLSQTVLNP1-S-W-N-E-L-D2EKGDRFFQDMEFLKLNFKLF…	/NCGR_SEQ_ID=MMETSP1175-20131217|4203 /TAXON_ID=1003142 /ORGANISM="Triceratium dubium, Strain CCMP147" /LENGTH=2926	78	78
MRP2	CAMNT_0025996995	119	569	1316	39	KYSIVTLLGLPMVMERTSPQARAVEWLAYQDEPLFDVTKETSAEEQDRHHEILEQRYALVVWYFDQGGPTVWKTINRDESAGWVEFGAGVHECDWKGVDC---------------DYENGNTETGTVIGLRLSPALGLV--------LTGTHLSTELGMLTALRRVDFSDQRLQGTIPDEWASMTNLKSVILSKNQLQTTVPEWIGRSSEEGGGWQNLEQLALDDNFLYGSLPSSMRNLRKLTHLEL-------QVNPQLEGRFDELLFLEKEDEATGLPGQNLEILDLSNTRLKGKIPKI--TLPSIRSFRLWNLPGFSGTLPPDIGSWSNLEIFSIKEMPGLTGTLPTEFGSLEKLEILEVLDSNFMSGELPKELGNLSSNLKTINFRYTNQTGTLP…	RLAPITPGGIDTLNDPQTAHHRAWQWLVYEDGMKLG---------PDKDH--LHQRYVLMVIYLSLGGD--WNSVQ-----GRLEWGSPAHECEWDGVVCKDEEELVAELGKPITDLEAG--ERDGVIKQKMDTPFRVVNRLSLRQRLVDGQIPDDISSLYYLQHLNLENNMMMGALPKSVYGLFNLQALSLEQNELTNV---------DAIGDYKHLEQLALSMNAFDGSLPESFGNLNKLRKLYLHNNAFTGQVFDYLEGF------------------KSLELIDIEFNRFEGTLPASIGNLTKLESLFIGH-NEFHGKIPEEISSCEQLKEISIESCSEMDGPIPPSLGQLSQLEFLK-LDTCSFGGTLPPTLGNLDK-LRFMDVSSNNLQGNVP…	1e-31	137	344	483	27.54	133	261	209	16	89	43.27	0/-2	KRYLSAIPVI1LPLG1LIPDMTVLMNEDRPTQSTPAQHAH2VWEQ2AV1QE1EGPMLKFLDGV-T-K-E-T-S-A-E-E-QP1RKHD1E-I-1EH3AV1VM1WI1FLDSQL2PDT-V-1KNTSIVNQR-D-E-S-A-1WRVL1FW1ASGPVA3DE1KD2DV1-K-D-E-E-E-L-V-A-E-L-G-K-P-I-T1YL1NA1N-T-1TRGDTG2GKLQRKLMSDPTAPLFGRLV1-N-R-L-S-L-R-Q-R1TVGDTGHQLISPTDEDLIGSMS1TYAY1RQRHVLDNFLSEDNQNRMLMQM1TAIL1DKESWVAYSGMLTF2KQSAVLIS1SEKQ1QE1QTTNTVV-P-E-W-I-G-R-S-S-EDEAGI1GDWYQKNH6DSDM1FALFYD4SE1MFRG2RN…	/NCGR_SEQ_ID=MMETSP0739-20130205|6964 /TAXON_ID=385413 /ORGANISM="Thalassiosira miniscula, Strain CCMP1093" /LENGTH=1830	79	79
MRP2	CAMNT_0025977627	119	569	510	1787	KYSIVTLLGLPMVMERTSPQARAVEWLAYQDEPLFDVTKETSAEEQDRHHEILEQRYALVVWYFDQGGPTVWKTINRDESAGWVEFGAGVHECDWKGVDC---------------DYENGNTETGTVIGLRLSPALGLV--------LTGTHLSTELGMLTALRRVDFSDQRLQGTIPDEWASMTNLKSVILSKNQLQTTVPEWIGRSSEEGGGWQNLEQLALDDNFLYGSLPSSMRNLRKLTHLEL-------QVNPQLEGRFDELLFLEKEDEATGLPGQNLEILDLSNTRLKGKIPKI--TLPSIRSFRLWNLPGFSGTLPPDIGSWSNLEIFSIKEMPGLTGTLPTEFGSLEKLEILEVLDSNFMSGELPKELGNLSSNLKTINFRYTNQTGTLP…	RLAPITPGGIDTLNDPQTAHHRAWQWLVYEDGMKLG---------PDKDH--LHQRYVLMVIYLSLGGD--WNSVQ-----GRLEWGSPAHECEWDGVVCKDEEELVAELGKPITDLEAG--ERDGVIKQKMDTPFRVVNRLSLRQRLVDGQIPDDISSLYYLQHLNLENNMMMGALPKSVYGLFNLQALSLEQNELTNV---------DAIGDYKHLEQLALSMNAFDGSLPESFGNLNKLRKLYLHNNAFTGQVFDYLEGF------------------KSLELIDIEFNRFEGTLPASIGNLTKLESLFIGH-NEFHGKIPEEISSCEQLKEISIESCSEMDGPIPPSLGQLSQLEFLK-LDTCSFGGTLPPTLGNLDK-LRFMDVSSNNLQGNVP…	2e-31	137	344	483	27.54	133	261	209	16	89	43.27	0/3	KRYLSAIPVI1LPLG1LIPDMTVLMNEDRPTQSTPAQHAH2VWEQ2AV1QE1EGPMLKFLDGV-T-K-E-T-S-A-E-E-QP1RKHD1E-I-1EH3AV1VM1WI1FLDSQL2PDT-V-1KNTSIVNQR-D-E-S-A-1WRVL1FW1ASGPVA3DE1KD2DV1-K-D-E-E-E-L-V-A-E-L-G-K-P-I-T1YL1NA1N-T-1TRGDTG2GKLQRKLMSDPTAPLFGRLV1-N-R-L-S-L-R-Q-R1TVGDTGHQLISPTDEDLIGSMS1TYAY1RQRHVLDNFLSEDNQNRMLMQM1TAIL1DKESWVAYSGMLTF2KQSAVLIS1SEKQ1QE1QTTNTVV-P-E-W-I-G-R-S-S-EDEAGI1GDWYQKNH6DSDM1FALFYD4SE1MFRG2RN…	/NCGR_SEQ_ID=MMETSP0737-20130205|63916 /TAXON_ID=385413 /ORGANISM="Thalassiosira miniscula, Strain CCMP1093" /LENGTH=1787	79	79
MRP2	CAMNT_0043001997	136	569	1747	2979	SPQARAVEWLAYQDEPLFDVTKETSAEEQDRHHEILEQRYALVVWYFDQGGPTVWKTINRDESAGWVE---FGAGVHECDWKGVDCDYENGNTETGTVIGLRLSPALGLVLTGTHLSTELGMLTALRRVDFSDQRLQGTIPDEWASMTNLKSVILSKNQLQTTVPEWIGRSSEEGGGWQNLEQLALDDNFLYGSLPSSMRNLRKLTHLELQVNPQLEGRFDELLFLEKEDEATGLPGQNLEILDLSNTRLKGKIPKITLPSIRSFRLWNL-----PGFSGTLPPDI--GSWSNLEIFSIKEMPGLTGTLPTEFGSLEKLEILEV-------------------------LDSNFMSGELPKELGNLSSNLKTINFRYTNQTGTLPVEWSSLVNLENLNL…	SPQYQALVWLADND------TRQVSVEDT----EAIVQRYALAVLYFST------------EGEGWVNNTNYLTGRHECEWHGVGCESEAGAVKS---IDIDYNN-----LTGT-VPREIFALR-LDDVSLNANSISGTIPDDICNMSSAVNISLYRNSLTGTIPSCIGELS-------NVRDLELWDNLLTGTIPESVDSMKVLSDLDLSIN-MLTGTISTDFFEHHAEHLIGFI--------LYDNMLSGSMPS----SVNHFNGTDLLLGGNSNMSGTIPDDIAGGASSNLQVLGLWKM-GLTGTLPANIFRMRHLAALALSENDLTGPIPQNIGETPLPDLRGMSLERNRLSGSIPASTGNLVF-LEAINMHSNHLNGSLPVTMGN-MTSLKLLE…	3e-31	137	346	469	29.85	140	236	213	21	93	45.42	0/1	3AYRQ1VLEV3YDQN1E-P-L-F-D-V-1KREQTV1AV1EDQTD-R-H-H-1IALIEV5VA1WL2DSQTG-G-P-T-V-W-K-T-I-N-R-D-1SGAE3EN-N-T-NFYGLAT1VR3DE1KH2DG1DEYS1NA1NATVEKTSG-T-V-1GDLIRDLYSNPNA-L-G-L-V-4H-LVSPTR1LIGFMA1TRA-1RDRD1DSFLSNDAQNRSLIQS5EDWIACSN1TSNSLAKVSNVIIS1SYKR1QS1QTTG1VI1ESWC2RESL1E-E-G-G-G-W-Q-1LVERQD1AE1DW2FL1YT1STLI1SE1MVRDNSLMRKKV1TSHD1ED1QSVI1P-QM1ET1RTFIDSETLDLF1LEEHKHEADEEHALTI1LFPIG-Q-N-L-E-I-L-D-1SYNDTNR…	/NCGR_SEQ_ID=MMETSP1175-20131217|64811 /TAXON_ID=1003142 /ORGANISM="Triceratium dubium, Strain CCMP147" /LENGTH=3610	76	76
MRP2	CAMNT_0020615777	171	569	2145	3296	LEQRYALVVWYF---DQGGPTVWKTINRDESAGWVEFGAGVHECDWKGVDCDYENGNTETGTVIGLRLSPALGLVLTGTHLSTELGMLTALRRVDFSDQRLQGTIPDEWASMTNLKSVILSKNQLQTTVPEWIGRSSEEGGGWQNLEQLALDDNFLYGSLPSSMRNLRKLTHLELQVNPQLEGRFDELLFLEKEDEATGLPGQ-----NLEILDLS-NTRLKGKIPKITLPSIRSFRLWNLPG--FSGTLPPDIGSWSNLEIFSIKEMPGLTGTLPTEFGSLEKLEILEV------------------------LDSNFMSGELPKELGNLSSNLKTINFRYTNQTGTLPVEWSSLVNLENLNLLQNKYLTGTIPSEYGYMTSLRSLDLRGTSLSGEVS…	LLRRFVLALCFFSWYDQSKP--WK-----EMSGWM---TSENECEWYNVTCNEDDEIVSIWLLINQLSGP----------IPTQLGLLSRLSKLVLGTNGITGTIPTEIGQLEHLKHLNLAQNEISGNIPSEVARLTL-------LENIHLNENKIGGTIPIELGQLKSLQNLFLHFN-RLTG---------------SIPSELGHLINLEEIQVSYNDELKGSIPT-TIGSCTSLKKIYLDSCDFTGTIPSEIGQLSNLQWFS-STFASLSGSIPDTFAHVTQLQSLFLANNKLTGTLSPTLGLNNTLLEKIRLSSNYISGSIPTEIG-LLTHLEVIELRETNIQGSIPSQMGLCLNLSLIEISYNRELEGTIPLDFGNLSKLTTFNFAATKLEGTVP…	4e-31	137	346	434	28.11	122	227	205	16	85	47.24	0/3	1ELQR1YFAV1VAVLWCYF1-S-W-Y2GSGK1T-V-2T-I-N-R-D-1SMAS2VME-F-G-ATGSVEHN2DE1KYGN1DT1DNYEEDNDGENITVESTIGWTLVL1GNLQRLLSSG1A-L-G-L-V-L-T-G-T-H-LISP1EQ2ML1TSAR1RSRKVLDVFLSGDTQNRGLIQT4DT1WIAGSQMLTENH2SHVLIN1SAKQ1QELIQSTGTNVI1ESWEIVGA1SLSTELE-G-G-G-W-Q-N-2QNLIAH1DNDE1FKLIYG1STLI1SISEMLRGNQ1RKKS1TQHN1EF1QHVF1P-QR1ET1R-F-D-E-L-L-F-L-E-K-E-D-E-A-T-GSLI1GSQE-L-G-H-L-I3IELIDQLV1-Y1TDRE3KS2KTI-1LIPG1ICRT1FLRKLK…	/NCGR_SEQ_ID=MMETSP0786-20121207|25641 /TAXON_ID=186022 /ORGANISM="Thalassionema frauenfeldii, Strain CCMP 1798" /LENGTH=4310	70	70
MRP2	CAMNT_0020604037	171	569	2326	3477	LEQRYALVVWYF---DQGGPTVWKTINRDESAGWVEFGAGVHECDWKGVDCDYENGNTETGTVIGLRLSPALGLVLTGTHLSTELGMLTALRRVDFSDQRLQGTIPDEWASMTNLKSVILSKNQLQTTVPEWIGRSSEEGGGWQNLEQLALDDNFLYGSLPSSMRNLRKLTHLELQVNPQLEGRFDELLFLEKEDEATGLPGQ-----NLEILDLS-NTRLKGKIPKITLPSIRSFRLWNLPG--FSGTLPPDIGSWSNLEIFSIKEMPGLTGTLPTEFGSLEKLEILEV------------------------LDSNFMSGELPKELGNLSSNLKTINFRYTNQTGTLPVEWSSLVNLENLNLLQNKYLTGTIPSEYGYMTSLRSLDLRGTSLSGEVS…	LLRRFVLALCFFSWYDQSKP--WK-----EMSGWM---TSENECEWYNVTCNEDDEIVSIWLLINQLSGP----------IPTQLGLLSRLSKLVLGTNGITGTIPTEIGQLEHLKHLNLAQNEISGNIPSEVARLTL-------LENIHLNENKIGGTIPIELGQLKSLQNLFLHFN-RLTG---------------SIPSELGHLINLEEIQVSYNDELKGSIPT-TIGSCTSLKKIYLDSCDFTGTIPSEIGQLSNLQWFS-STFASLSGSIPDTFAHVTQLQSLFLANNKLTGTLSPTLGLNNTLLEKIRLSSNYISGSIPTEIG-LLTHLEVIELRETNIQGSIPSQMGLCLNLSLIEISYNRELEGTIPLDFGNLSKLTTFNFAATKLEGTVP…	4e-31	137	346	434	28.11	122	227	205	16	85	47.24	0/1	1ELQR1YFAV1VAVLWCYF1-S-W-Y2GSGK1T-V-2T-I-N-R-D-1SMAS2VME-F-G-ATGSVEHN2DE1KYGN1DT1DNYEEDNDGENITVESTIGWTLVL1GNLQRLLSSG1A-L-G-L-V-L-T-G-T-H-LISP1EQ2ML1TSAR1RSRKVLDVFLSGDTQNRGLIQT4DT1WIAGSQMLTENH2SHVLIN1SAKQ1QELIQSTGTNVI1ESWEIVGA1SLSTELE-G-G-G-W-Q-N-2QNLIAH1DNDE1FKLIYG1STLI1SISEMLRGNQ1RKKS1TQHN1EF1QHVF1P-QR1ET1R-F-D-E-L-L-F-L-E-K-E-D-E-A-T-GSLI1GSQE-L-G-H-L-I3IELIDQLV1-Y1TDRE3KS2KTI-1LIPG1ICRT1FLRKLK…	/NCGR_SEQ_ID=MMETSP0786-20121207|19771 /TAXON_ID=186022 /ORGANISM="Thalassionema frauenfeldii, Strain CCMP 1798" /LENGTH=4479	70	70
MRP2	CAMNT_0020573829	171	569	2184	1033	LEQRYALVVWYF---DQGGPTVWKTINRDESAGWVEFGAGVHECDWKGVDCDYENGNTETGTVIGLRLSPALGLVLTGTHLSTELGMLTALRRVDFSDQRLQGTIPDEWASMTNLKSVILSKNQLQTTVPEWIGRSSEEGGGWQNLEQLALDDNFLYGSLPSSMRNLRKLTHLELQVNPQLEGRFDELLFLEKEDEATGLPGQ-----NLEILDLS-NTRLKGKIPKITLPSIRSFRLWNLPG--FSGTLPPDIGSWSNLEIFSIKEMPGLTGTLPTEFGSLEKLEILEV------------------------LDSNFMSGELPKELGNLSSNLKTINFRYTNQTGTLPVEWSSLVNLENLNLLQNKYLTGTIPSEYGYMTSLRSLDLRGTSLSGEVS…	LLRRFVLALCFFSWYDQSKP--WK-----EMSGWM---TSENECEWYNVTCNEDDEIVSIWLLINQLSGP----------IPTQLGLLSRLSKLVLGTNGITGTIPTEIGQLEHLKHLNLAQNEISGNIPSEVARLTL-------LENIHLNENKIGGTIPIELGQLKSLQNLFLHFN-RLTG---------------SIPSELGHLINLEEIQVSYNDELKGSIPT-TIGSCTSLKKIYLDSCDFTGTIPSEIGQLSNLQWFS-STFASLSGSIPDTFAHVTQLQSLFLANNKLTGTLSPTLGLNNTLLEKIRLSSNYISGSIPTEIG-LLTHLEVIELRETNIQGSIPSQMGLCLNLSLIEISYNRELEGTIPLDFGNLSKLTTFNFAATKLEGTVP…	4e-31	137	346	434	28.11	122	227	205	16	85	47.24	0/-3	1ELQR1YFAV1VAVLWCYF1-S-W-Y2GSGK1T-V-2T-I-N-R-D-1SMAS2VME-F-G-ATGSVEHN2DE1KYGN1DT1DNYEEDNDGENITVESTIGWTLVL1GNLQRLLSSG1A-L-G-L-V-L-T-G-T-H-LISP1EQ2ML1TSAR1RSRKVLDVFLSGDTQNRGLIQT4DT1WIAGSQMLTENH2SHVLIN1SAKQ1QELIQSTGTNVI1ESWEIVGA1SLSTELE-G-G-G-W-Q-N-2QNLIAH1DNDE1FKLIYG1STLI1SISEMLRGNQ1RKKS1TQHN1EF1QHVF1P-QR1ET1R-F-D-E-L-L-F-L-E-K-E-D-E-A-T-GSLI1GSQE-L-G-H-L-I3IELIDQLV1-Y1TDRE3KS2KTI-1LIPG1ICRT1FLRKLK…	/NCGR_SEQ_ID=MMETSP0786-20121207|4667 /TAXON_ID=186022 /ORGANISM="Thalassionema frauenfeldii, Strain CCMP 1798" /LENGTH=4364	70	70
MRP2	CAMNT_0003410235	122	540	556	1713	IVTLLGLPMVMERTSPQARAVEWLAYQDEPLFDVTKETSAEEQDRHHEILEQRYALVVWYFDQGGPTVWKTINRDESAGWVEFGAGVHECDWKGVDCD------YENG--------NTETGTVIGLRLSPALGLVLTGTHLSTELGMLTALRRVDFSDQRLQGTIPDEWASMTNLKSVILSKNQLQTTVPEWIGRSSEEGGGWQNLEQLALDDNFLYGSLPSSMRNLRKLTHLELQVNPQLEGRFDELLFLEKEDEATGLPGQNLEILDLSNTRLKGKIPKI--TLPSIRSFRLWNLPGFSGTLPPDIGSWSNLEIFSIKEMPGLTGTLPTEFGSLEKLEILEVLDSNFMSGELPKELGNLSSNLKTINFRYTNQTGTLPVEWSSLVNLENLNLLQNKY…	LVTPGGNETLMDPSTPQHRALQWLVYDDE-----------MELDPAADHLQQRYLLMVIHFPS---TKYASV---DSRQW---GSAVHECEWDEVQCTDKMNLMYEYGQDXXXWTDDTPQRIVTGLTLRQRLG-----GQIPEELSLLSFLQYLDLETNKLVGSLPSHIYELHKLKTLXLSQNQLSNV---------DDIGEFKHLEHLSLSMNNFKGPLPASFEXLKHLKTLDLHTN-EFTGDLFQVINDF----------ESLETIDVAFNDFNGTLSPLIGNMXNLTTILLGN-NQFSGGIPEEIQFCKRLQDLSVEANHDLGGIIPAVLGQLTSLVFLNLSTCGF-KGPLPASFGNLEK-LKFLDVSFNNLDGALPKELGN-ATSLTTLGLAYNE…	1e-30	134	337	435	28.28	123	247	198	15	65	45.52	0/1	IL2LPLG1LNPEMTVL1EDRPTSST2AH2VLEQ2AV1QD2P-L-F-D-V-T-K-E-T-S-A-EM1QL1RPHAHAEDIH1EQ3AL1VM1WIYH1DPQSG-G-P-1VKWYKATSIVN-R-D-ED1ARGQ1V-E-F-1ASGA4DE1KDGE1DQ1DT-D-K-M-N-L-M2NY1-Q-D-X-X-X-W-T-DND1EPTQGRTI1IT2RT1SRPQAR2L-V-L-T-G-TGHQLISPTE2GSML1TSAF1RQRYVL1FLSEDTQNRK1QV1TSIL1DSEHWIAYSEMLTHNK2STVLIX2KQ3QSTNTVV-P-E-W-I-G-R-S-S-EDEDGI1GEWFQKNH2QH1AS1DSDM1FNLFYK1SP2SA1MFRENX1RKKH1TKHT1ED1QHVT1P-QELFET1RDFLDFE…	/NCGR_SEQ_ID=MMETSP0320-20121206|678 /TAXON_ID=267567 /ORGANISM="Skeletonema marinoi, Strain SM1012Den-03" /LENGTH=1753	73	73
MRP2	CAMNT_0003410235	248	307	1546	1725	LSTELGMLTALRRVDFSDQRLQGTIPDEWASMTNLKSVILSKNQLQTTVPEWIGRSSEEG	LPKELGNATSLTTLGLAYNEFXGLIPSEFGSLTNLKELVIQNNNLKGVMPQEICTLRQEG	0.64	41.6	96	60	35	21	39	33	0	0	55	0/1	1SPTK3MNLA1AS1RTRTVLDGFLSADYQNRELFQX1TL2DS1WFAG1ML4SEVLIVLISQKN1QN1QKTGTVVM1EQWE1GCRTSLSREQ2	/NCGR_SEQ_ID=MMETSP0320-20121206|678 /TAXON_ID=267567 /ORGANISM="Skeletonema marinoi, Strain SM1012Den-03" /LENGTH=1753	73	10
MRP2	CAMNT_0042180245	139	569	1133	39	ARAVEWLAYQDEPLFDVTKETSAEEQDRHHEILEQRYALVVWYFDQGGPTVWKTINRDESAGWVEFGAGVHECDWK---GVDCDYENGNTETGTVIGLRLSPALGLVLTGTHLSTELGMLTALRRVDFSDQRLQGTIPDEWASMTNLKSVILSKNQLQTTVPEWIGRSSEEGGGWQNLEQLALDDNFLYGSLPSSMRNLRKLTHLELQVNPQLEGRFDELLFLEKEDEATGLPGQNLEILDLSNTRLKGKIPK-ITLPSIRSFRLWNLPGFSGTLPPDIGSWSNLEIFSIKEMPGLTGTLPTEFGSLEKLEILEVLDSNFMSGELPKELGNLSSNLKTINFRYTNQTGTLPVEWSSLVNLENLNLLQNKYLTGTIPSEYGYMTSLRSLDLRGTSLSGEV…	GQAFSWIVHKDEYMMDPSDKR-----------LIQRFVLALLYFGNNGAN-WRYV----SDIWL---SNTHECEWKRKDNVGIDVGVRYCKNGTVTGVDLYDC---NVTGI-MQSELSSLSGLEELVLGENKLSGTIPTELGSMAMLRKLNMEDNFIIGTIPSELGLLSRA-------EILSLRYNFLSGTLPSEFENLK-----------------------------------NLFFLGLASNLLTGTIPVFLSYSSKLEYFFVGYNNFSGTLPSELGLLSSLTRFWF-EYNSFTGTIPTTLGRLSVLEELQVHQNTF-TGTLPSELGNLSS-LDFFTTHSNRLSGTIPIELGN-LNKLQVFHAAVNSHSGTIPTELGKLSNLIGLGLQMNDMTGEV…	1e-30	135	341	441	29.48	130	225	194	17	86	43.99	0/-3	AGRQ1VFES1LIAVYHQK2PYLMFM1VPTSKDEKTRS-A-E-E-Q-D-R-H-H-E-I-1EI2YFAV1VAVLWL2DGQNGN1PATNV-1KRTYIVN-R-D-E-1ADGI1VLE-F-G-ASGNVT3DE2-R-K-DGN1DGCI1YVEGNVGRNYTCEKTN3IT1LVRD1SYPDACL-G-L-VNLV2TIH-LMSQTS2GSMS1TSAG1REREVLDVFLSGDEQNRK1QS4DT1WLAG2TANM1KRSKVLINLMSEKD1QFLIQITG1VI1ESWEIL1RLSL1EREAG-G-G-W-Q-N-L-1QI1AS1DRDY3YS1ST3SEMFRE2RKK-L-T-H-L-E-L-Q-V-N-P-Q-L-E-G-R-F-D-E-L-L-F-L-E-K-E-D-E-A-T-G-L-P-G-Q-2EFIF1D…	/NCGR_SEQ_ID=MMETSP1362-20130617|6567 /TAXON_ID=163516 /ORGANISM="Leptocylindrus danicus, Strain CCMP1856" /LENGTH=2599	75	75
MRP2	CAMNT_0006576101	110	570	940	2226	NTVQDRQDYKYSIVTLLGLPMVMERTSPQARAVEWLAYQDEPLFDVTKETSAEEQDRHHEILEQRYALVVWYFDQGGPTVWKTINRDESAGWVEFGA--GVHECDWKGVDCDYENGNTETGTVIGLRLSPALGLVLTGTHLSTELGMLTALRRVDFSDQRLQGTIPDEWASMTNLKSVILSKNQLQTTVPEWIGRSSEEGGGWQNLEQLALDDNFLYGSLPSSMRNLRKLTHLELQVNPQLEGRFDELLFLEKEDEATGLPGQNLEILDLSNTRLKGKIP-------KITLPSIRSFRLWNLPGFSGTLPPDIGSWSNLEIFSIKEMPGLTGTLPTEFGSLEKLEILEVLDSNFMSGELPKELGNLSSNLKTINFRYTNQTGTLPVEWSSLVNLENLNL…	SSIWTRQDFLSVLVNMTDPKLFEDLDSPQSRAVDFILNDD-----------ALQLPPMSGNLIQRYALIVFYYSLGGDS-W----RFQSADWTVVSAENQVHECEWDFVTCKY-------GHVIKLKMEEQ---VASGA-LPAEIGLLSNLQVLSMFKCRLEGTLPNSLYELALLETLNLGENILESTI-------STKIGDLVNLERLDLHGNMLNGTIPSNIESLENLETLIVS-NNYFDG---------TIPLAIGQLSR-LGYLDLDSNKLVGSLPANLGELTRLTYLSLHSNMI------EGPIPSSLGLLTELRVMDMDD-NALSGTFPIEIGNLVKLTTIG-LSFNKIGGTLPASLGNLNV-LKRLTVVGNLLIGTIPTELEG-LTKLTHLS…	1e-30	135	340	484	28.72	139	267	220	19	78	45.45	0/1	NSTSVIQWDT3YFKLYSSVIL1TNLMLTGDLPPKMLVFMEEDRLTD3AS3EDWFLIALYNQD1E-P-L-F-D-V-T-K-E-T-S-1ELEQQLDPRPHMHSEGIN1EI5VI1WF1FYDSQL2PDTSV-1K-T-I-N-1DFEQ2GD1VTEVFVGS1-E-NGQ4DE1KDGF1DT1DK1E-N-G-N-T-E-T-1TH2GK1RKLMSEPEAQL-G-L-1LATS1TAH-1SPTA1LI1ML1TSAN1RQRVVLDSFMSFDKQC2QE2IL1DNESWLAYSEMLTANL1KESTVLIN1SGKE1QI1QETS1VIP-E-W-I-G-R-S-1ETEKGI1GDWLQV3QR1AD1DHDG1FM1YN1STLI2SNMIRENS1REKN1TEHT1EILVQSV-1PNQYLFED1R-F-D-E-…	/NCGR_SEQ_ID=MMETSP0800-20121206|4122 /TAXON_ID=210618 ORGANISM="Striatella unipunctata, Strain CCMP2910" /NCGR_SAMPLE_ID=MMETSP0800 /ASSEMBLY_ACC=CAM_ASM_000638 /LENGTH=2349	81	81
MRP2	CAMNT_0042604521	118	551	1298	21	YKYSIVTLLGLPMVMERTSPQARAVEWLAYQDEPLFDVTKETSAEEQDRHHEILEQRYALVVWYFDQGGPTVWKTINRDESAGWVEFGAGVHECDWKGVDCDY---EN----GNTETGTVIGLRL-----------------SPALGLVLTGTHLS------TELGMLTALRRVDFSDQRLQGTIPDEWASMTNLKSVILSKNQLQTTVPEWIGRSSEEGGGWQNLEQLALDDNFLYGSLPSSMRNLRKLTHLELQVNPQLEGRFDELLFLEKEDEATGLPGQNLEILDLSNTRLKGKIPK--ITLPSIRSFRLWNLPGFSGTLPPDIGSWSNLEIFSIKEMPGLTGTLPTEFGSLEKLEILEVLDSNFMSGELPKELGNLSSNLKTINFRYTNQTGTL…	YEKVLFPLSGKDSFKDTTSPQSLAFDWIVYTDKLPIDSPN-------------LIQRYSLMVMYFSNKG--------GDWIVHQTQWGSSDHECNWDYIECSVCSKENLNVVGSTSQALGTGGRLRHRSLENVFALPGKDGTQCVSSLIFDKAYLKGELVLPDELSQLEYLYKFDVAENNLSGKIPDNLYSLSTLQHIYLERNQ-------FTGMISSNIGNLNKLKVFSVFQNTLTGQLPETMKTLESLEILWTSRNIGIGGPLSEFIASW----------PNLVEIDVSNCAFQGSIPEEIESLSNLKGLYLYD-NKLSGSLPTELGLLTTLSRFVISRNRSMTGSIPSELGALRNVEELRI-DSIDLDGSIPTELGNLSRAV-IINLAENNLIGNL…	1e-30	134	336	468	28.42	133	259	206	14	76	44.02	0/-3	1KEYKSVILVFTP1LS1LKPDMSVFMKEDRT4ASRL1VFED1LIAV1QT1EKPLLPFI1VSTPKNE-T-S-A-E-E-Q-D-R-H-H-E-I-1EI3AS1VM1WM2DSQNGK1P-T-V-W-K-T-I-N-RG1EWSIAVGHWQVTEQFW1ASGSVD3DN1KDGYVIDE1DSYV-C-S-K2-L-N-V-V1NS1ESTQGATLVGIT1LG2-R-H-R-S-L-E-N-V-F-A-L-P-G-K-D-G-TSQPCAVLSGS1VILFTDGKTAHY1SK-G-E-L-V-L-PTD2GSMQ1TEAY1RYRKVF1FVSADEQNRN1QS1TK3ENWLAY1MLTSNT1KQSHVIIY1SEKR2L-Q-T-T-V-P-E-WFIT1RMSI1ESENGI1GNWLQNNK1EKQVLFASLVDFDQ1FT…	/NCGR_SEQ_ID=MMETSP1394-20130617|28648 /TAXON_ID=33640 /ORGANISM="Asterionellopsis glacialis, Strain CCMP1581" /LENGTH=1720	76	76
MRP2	CAMNT_0006569685	115	569	115	1308	RQDYKYSIVTLLGLPMVMERTSPQARAVEWLAYQDEPLFDVTKETSAEEQDRHHEILEQRYALVVWYFDQGGPTVWKTINR-DESAGWVEFGAGVHECDWKGVDCDYENGNTETGTVIGLRLSPALGLVLTGTHLSTELGMLTALRRVDFSDQRLQGTIPDEWASMTNLKSVILSKNQLQTTVPEWIGRSSEEGGGWQNLEQLALDDNFLYGSLPSSMRNLRKLTHLELQVNPQLEGRFDELLFLEKEDEATGLPGQNLEILDLSNTRLKGKIPKITLPSIRSFRLWNLPG--FSGTLPPDIGSWSNLEIFSIKEMPGLTGTLPTEFGSLEKLEILEVLDSNFMSGELPKELGNLSSNLKTINFRYTNQTGTLPVEWSSLVNLENLNLLQNKYLTGTIP…	KXDFKTALAHLTDAVYFSSPLSVQSRALNWILDTD-PL-----QLYPDDDN-----LIQRYALMVIYF---------TIDSSDTILDWET--SLTHECEWESISCD--EGNNVTEFVLEGRSSRG--------SIPSEIGGLSSLKRFSILENAWEGSIPSDFYELALLEYVDLSRNFLTGTIDEAIGD-------LTNLKLLDVRSNYFEGTLPVSISKLVQLEELTF-VETNLGGPILDYVMNL----------TNLRILELXDNEFSGTIPS-TIDSLKRLVWFKLHANMFSGSVPSQVGTLVNLDHLALSS-ESFTGSLPNELGYLTKLTHL-FIHTTEIEGNIPTQLGMLR-NLSSLDIAFNHFNSTIPTELGNIVGATSMTLAHNDL-SGSIP…	2e-30	132	333	460	28.7	132	261	210	19	67	45.65	0/1	RKQX1YF1YTSAILVATH1LTGDLAPVMYVFMSESRPTL1PV1AS2VLEN1LIALYDQT1E-2F-D-V-T-K-EQTLSYAPEDEDQDDNR-H-H-E-I-1EI5VM1WI2D-Q-G-G-P-T-V-W-K-2NDRS-S1ETSIALGD1VEETF-G-ASGLVT3DE1KEGSVIDS2Y-E-NE2TNEV1GETF1ILGELG1LS1PRAGL-G-L-V-L-T-G-T-HSLISPTS1LI1MG1TSAS1RK1VFDSFISLDEQNRALWQE1TS2DSEDWFAYSEMLTANL1KESY1ID2KR1QF1QTTG1VIPD1WA2RDS-S-E-E-G-G-G-WLQT2EKQL1ADLVDRDS1FYLFYE1ST2SV1MIRSNK1RVKQ1TEHE1ETLFQ-1NEPTQN1EG1RPFIDLEDLY…	/NCGR_SEQ_ID=MMETSP0800-20121206|914 /TAXON_ID=210618 ORGANISM="Striatella unipunctata, Strain CCMP2910" /NCGR_SAMPLE_ID=MMETSP0800 /ASSEMBLY_ACC=CAM_ASM_000638 /LENGTH=1516	80	80
MRP2	CAMNT_0000487631	136	549	2508	1129	SPQARAVEWLAYQDEPLFDVTKETSAEEQDRHHEILEQRYALVVWYFDQGGPTVWKTINRDESAGWVEFGAGVHECDWK-----------GVDC------------DYENGN----TETGTVIGLRLSPALGLVLTGTHLSTELGMLTALRRVDFSDQRLQGTIPDEWASMTNLKSVILSKNQLQTTVPEW--IGRSS-----EEGGGWQN-----------LEQLALDDNFLYGSLPSSMRNLRKLTHLELQVN------PQLEGRFDELLFLEKEDEAT--GLP------GQNLEILDLSNTRLKGKIPKITLPSIRSFRLWNLPG--FSGTLPPDIGSWSNLEIFSIKEMPGLTGTLPTEFGSLEKLEILEVLDSNFMSGELPKELGNLSSNLKTI…	SPRGRALTWIAEEDDAALD-PRETEEDNDRGVHRRLAQRYAAAVLFFATGGPSGW---NRR-----LGFLSGEHECLWREDADSDAHRPFGMGCGGDDSTLQSIKLDYNNLTGILPEELGTLTALQYLSLAHNEFSST-IPSALGTLTDLRHMDMTGSHLVGTVPAELGQLTALIFLALSLNQLSGTFP-WSEMARCTHLKILEAGGGLTGSIPEEISALTALEHLRLDDNEFSSTIPGALGNLTNLFFLSIQESHLIGTVPAELGRLTALEMLLFRKNELEGTLPWPEMARWTHLKWLKLADNRLSGTIDS-RLGRMANMRRLSLDGNRLTGTIPPEIGGLTDLESGVYLHRNALCGSIPSQIASLSGVEVL-MLSDNLLTSHIPTELGTMVW-LDQV…	2e-30	135	340	475	30.53	145	254	215	19	76	45.26	0/-3	2QRAG2VLET1LI1YEQE1EDPALAFL1V-TPKR2SEAEEDENQDDRRGHV1ERIR1EA4LAVA1WLYF1DAQT3TSVG1K-T-I-2DRE-S-A-G-W-VLEG1GLAS1VE3DL1KR-E-D-A-D-S-D-A-H-R-P-F1VMDG1-G-G-D-D-S-T-L-Q-S-I-K-L2EN1GLNT-G-I-L-PTE1TL2VLITGA1RQLYSLPSALLAGHLNVELFTSGS1H-LISPTSEA2MT2AD2RHVM1FMSTDGQSRH1QV2IV1DA1WLAGSQML1NA1KISFVLIA2KL3QSTG1VF1E-1-S-EIMGA1SCST-H-L-K-I-L1EA3WLQTNG-S-I-P-E-E-I-S-A-L-T-A2QH1AR4FELFYSGSSTLI1SGSAMLRG2RTKN1TFHF1ESLI1…	/NCGR_SEQ_ID=MMETSP0015_2-20120614|32175 /TAXON_ID=2838 /ORGANISM="Odontella" /LENGTH=2639	72	72
MRP2	CAMNT_0000487631	243	337	1410	1075	LTGTHLSTELGMLTALRRVDFSDQRLQGTIPDEWASMTNLKSVILSKNQLQTTVPEWIGRSSE-----------------EGGGWQNLEQLALDDNFLYGSLPSSMRNLRKL	LLTSHIPTELGTMVWLDQVQFYRNDLTGTVPSEFGNLGNLTWLLLDMNRLSSTLPTELGRMEELRILSFFSNRMSGSIPSELGGLTNLQQLTLDRNMLTGTVPAALSEIDSL	1e-07	63.5	153	112	33.93	38	57	59	1	17	52.68	0/-3	1TLGTTS1LISP4MTLMTVAW1RDRQ1DQ1SYDRQNRD1QT2IV1DS1WFAGSNMLTG2KTSWVLIL1SDKM1QR1QSTS1VL1ETWEIL2SMSE1-L-R-I-L-S-F-F-S-N-R-M-S-G-S-I-P-S1GL2WLQT2EQ2AT2DR1FM1YT1STLV1SASAMLRSNELIRDKS1	/NCGR_SEQ_ID=MMETSP0015_2-20120614|32175 /TAXON_ID=2838 /ORGANISM="Odontella" /LENGTH=2639	72	17
MRP2	CAMNT_0000449209	136	549	132	1511	SPQARAVEWLAYQDEPLFDVTKETSAEEQDRHHEILEQRYALVVWYFDQGGPTVWKTINRDESAGWVEFGAGVHECDWK-----------GVDC------------DYENGN----TETGTVIGLRLSPALGLVLTGTHLSTELGMLTALRRVDFSDQRLQGTIPDEWASMTNLKSVILSKNQLQTTVPEW--IGRSS-----EEGGGWQN-----------LEQLALDDNFLYGSLPSSMRNLRKLTHLELQVN------PQLEGRFDELLFLEKEDEAT--GLP------GQNLEILDLSNTRLKGKIPKITLPSIRSFRLWNLPG--FSGTLPPDIGSWSNLEIFSIKEMPGLTGTLPTEFGSLEKLEILEVLDSNFMSGELPKELGNLSSNLKTI…	SPRGRALTWIAEEDDAALD-PRETEEDNDRGVHRRLAQRYAAAVLFFATGGPSGW---NRR-----LGFLSGEHECLWREDADSDAHRPFGMGCGGDDSTLQSIKLDYNNLTGILPEELGTLTALQYLSLAHNEFSST-IPSALGTLTDLRHMDMTGSHLVGTVPAELGQLTALIFLALSLNQLSGTFP-WSEMARCTHLKILEAGGGLTGSIPEEISALTALEHLRLDDNEFSSTIPGALGNLTNLFFLSIQESHLIGTVPAELGRLTALEMLLFRKNELEGTLPWPEMARWTRLKWLKLADNRLSGTIDS-RLGRMANMRRLSLDGNRLTGTIPPEIGGLTDLESGVYLHRNALCGSIPSQIASLSGVEVL-MLSDNLLTSHIPTELGTMVW-LDQV…	2e-30	134	338	475	30.53	145	254	214	19	76	45.05	0/3	2QRAG2VLET1LI1YEQE1EDPALAFL1V-TPKR2SEAEEDENQDDRRGHV1ERIR1EA4LAVA1WLYF1DAQT3TSVG1K-T-I-2DRE-S-A-G-W-VLEG1GLAS1VE3DL1KR-E-D-A-D-S-D-A-H-R-P-F1VMDG1-G-G-D-D-S-T-L-Q-S-I-K-L2EN1GLNT-G-I-L-PTE1TL2VLITGA1RQLYSLPSALLAGHLNVELFTSGS1H-LISPTSEA2MT2AD2RHVM1FMSTDGQSRH1QV2IV1DA1WLAGSQML1NA1KISFVLIA2KL3QSTG1VF1E-1-S-EIMGA1SCST-H-L-K-I-L1EA3WLQTNG-S-I-P-E-E-I-S-A-L-T-A2QH1AR4FELFYSGSSTLI1SGSAMLRG2RTKN1TFHF1ESLI1…	/NCGR_SEQ_ID=MMETSP0015_2-20120614|12964 /TAXON_ID=2838 /ORGANISM="Odontella" /LENGTH=2639	72	72
MRP2	CAMNT_0000449209	243	337	1230	1565	LTGTHLSTELGMLTALRRVDFSDQRLQGTIPDEWASMTNLKSVILSKNQLQTTVPEWIGRSSE-----------------EGGGWQNLEQLALDDNFLYGSLPSSMRNLRKL	LLTSHIPTELGTMVWLDQVQFYRNDLTGTVPSEFGNLGNLTWLLLDMNRLSSTLPTELGRMEELRILSFFSNRMSGSIPSELGGLTNLQQLTLDRNMLTGTVPAALSEIDSL	1e-07	63.5	153	112	33.93	38	57	59	1	17	52.68	0/3	1TLGTTS1LISP4MTLMTVAW1RDRQ1DQ1SYDRQNRD1QT2IV1DS1WFAGSNMLTG2KTSWVLIL1SDKM1QR1QSTS1VL1ETWEIL2SMSE1-L-R-I-L-S-F-F-S-N-R-M-S-G-S-I-P-S1GL2WLQT2EQ2AT2DR1FM1YT1STLV1SASAMLRSNELIRDKS1	/NCGR_SEQ_ID=MMETSP0015_2-20120614|12964 /TAXON_ID=2838 /ORGANISM="Odontella" /LENGTH=2639	72	17
MRP2	CAMNT_0044007069	133	571	1171	2418	ERTSPQARAVEWLAYQDEPLFDVTKETSAEEQDRHHEILEQRYALVVWYFD---QGGPTVWKTINRDESAGWVEFGAGVHECDWKGVDCDYENGNTETGTVIGLRLSPALGLVLTGTHLSTELGMLTALRRVDFSDQRLQGTIPDEWASMTNLKSVILSKNQLQTTVPEWIGRSSEEGGGW--QNLEQLALDDNFLYGSLPSSMRNLRKLTHLELQVN--------PQLEGRFDELLFLEKEDEATGLP---GQNLEILDLSNTRLKGKIPKITLPSIRSFRLWNLP--GFSGTLPPDIGSWSNLEIFSIKEMPGLTGTLPTEFGSLEKLEILEVLDSNFMSGELPKELGNLSSNLKTINFRYTNQTGTLPVEWSSLVNLENLNLLQNKYLTGTIPSEY…	EPCSPYDLALTWIADYDN------LDLSPTETTR----INQRFAVGLLYYSTTLSSDPNVTRSID----PLIFQLPSTKHECTWTGITCD------KNSSIIGIELS---GLKLEGSIPNEMPPLLPVLKILDLSENDLGGTIPSSLFSSPKLVTLDLTSNKFSGPI---------DTMDWKTENLERLILHNNELSGTIPASIASLKHLLELDLSKNRFSGPIPDAIFNGRQLRKLILRDNNLTGTLPVDMASTLKHLDLTENNLKGELP-MKLFNLRQLVILELSSNGFVGTLSDQIKNLQNLEALVIRNT-RIRGPIPSSIATLPILGTI-ILEENRLTGTISPDFGNMPA-LVQLSLSSNSLTGSIPTQLGNLSFLTFLDLYQNRL-SGTIPTEF…	3e-30	134	337	459	29.63	136	260	220	20	63	47.93	0/1	1RPTC2QYADRL1VLET1LI1YDQY1ENP-L-F-D-V-T-KLEDTL1APET1QTDT1H-H-E-I-LIEN2YF1LVVGVLWL1FYDS-T-T-LQSGSGD1TN1WTKRTS1NDR-D-E-S-APGLWIVFEQFLGPASGTVK3DT1KT1VIDT2Y-E-N-G-N-T-EKTNGSTSVI2LIRE2P-A-L-2VK1TE1TSHILPSNTEEMLPGPML1TPAV1RKRIVL1FL1DEQNRD1QG4DSESWLAF1MSTPNK1KVSTVLID1STKS1QKLFQSTGTPVIP-E-W-I-G-R-S-S-E-EDGTGMGD1-K-TQE3QR1AI1DHDN1FE1YS1STLI1SA1MIRANS1RKKH1TLHE1ED1QSVK1-R-F-S-G-P-I-P-DPAQILFEN2FQDLERLK1FI1…	/NCGR_SEQ_ID=MMETSP1449-20131203|57457 /TAXON_ID=420275 /ORGANISM="Attheya septentrionalis, Strain CCMP2084" /LENGTH=2436	77	77
MRP2	CAMNT_0041519667	123	569	21	1295	VTLLGLPMVMERTSPQARAVEWLAYQDEPLFDVTKETSAEEQDRHHEILEQRYALVVWYFDQGGPTVWKTINRDESAGWVEFGAGVHECDWKGVDC--------DYENGNTETGTV---------IGLRLSPALGLV--LTGTHLSTELGMLTALRRVDFSDQRLQGTIPDEWASMTNLKSVILSKNQLQTTVPEWIGRSSEEGGGWQNLEQLALDDNFLYGSLPSSMRNLRKLTHLELQVNPQLEGRFDELLFLEKEDEATGLPGQNLEILDLSNTRLKGKIPKITLPSIRSFR--LWNLPGFSGTLPPDIGSWSNLEIFSIKEMPGLTGTLPTEFGSLEKLEILEVLDSNFMSGELPKELGNLSSNLKTINFRYTNQTGTLPVEWSSLVNLENLNLL…	ITPGGLETLLDPKTAHHRAFQWIVYEDGMELGAAKDH-----------LHQRYVLMVIYFISGP---WTPV-----EGRLEWGSPVHECEWEGITCKPVEELESELEGRIEELLTVGREDGIKIDVPQRVANQLRLRQRLVSGEVPAEFSLLYYMQHLDLENNKLVGGIPTPLYKLFNLQTLYLEQNELTNV---------DNIGEYRHLVNVSLAKNNFQGPLPRSFKNLNRLKYLSLHTN-KFTGEVFDTLKDF----------PSLEVLDLAYNEFEGTLPS-EFGNMRNLTEVFIGHNNFRGVIPEEIGNCKNLKRFQIDGSHDIGGSIPSVFGKLPELEFLK-LDTCAFNETLPMSLGNLQK-LSFLDVNSNDLEGKIPSQLGKATSLVTLALA…	4e-30	132	333	474	26.58	126	272	209	16	76	44.09	0/3	VI1LPLG2PEMTVLMLEDRPTKSTPAQHAH2VFEQ1LIAV1QE1EGPMLEFLDGVATA1EDTHS-A-E-E-Q-D-R-H-H-E-I-1EH3AV1VM1WI2DIQS1GPP-T-V-1KTTPIVN-R-D-E-S-AE1WRVL1FW1ASGP4DE1KE1VIDT1-K-P-V-E-E-L-E-SDEYL1NGGRNITE1TLGL2-G-R-E-D-G-I-K-I-DIVGPLQ1LVSAPNAQ1GR1VR-Q-R1TVGSTGHELVSPTA1LFGSML1TYAYLMRQRHVL1FLSEDNQNRK1QV1TG2DTEPWLAYSKMLTF2KQSTVLIY1SEKQ1QE1QTTNTVV-P-E-W-I-G-R-S-S-EDENGI1GEWYQRNH1EVQNLVAS1DADK1FNLFYQ1SP2SR1MFRK2RNKR1TKHY…	/NCGR_SEQ_ID=MMETSP0913-20130531|6829 /TAXON_ID=49265 /ORGANISM="Thalassiosira rotula, Strain GSO102" /LENGTH=1736	78	78
MRP2	CAMNT_0048142217	119	569	1597	311	KYSIVTLLGLPMVMERTSPQARAVEWLAYQDEPLFDVTKETSAEEQDRHHEILEQRYALVVWYFDQGGPTVWKTINRDESAGWVEFGAGVHECDWKGVDC-DYENGNTE----------TGTVIGLRLS-PA-------LGLVLTGTHLSTELGMLTALRRVDFSDQRLQGTIPDEWASMTNLKSVILSKNQLQTTVPEWIGRSSEEGGGWQNLEQLALDDNFLYGSLPSSMRNLRKLTHLELQVNPQLEGRFDELLFLEKEDEATGLPGQNLEILDLSNTRLKGKIPKI--TLPSIRSFRLWNLPGFSGTLPPDIGSWSNLEIFSIKEMPGLTGTLPTEFGSLEKLEILEVLDSNFMSGELPKELGNLSSNLKTINFRYTNQTGTLPVEWSSLVNLEN…	RLAKITPGGVNTLLDTKTAHHRAFMWMVYEDGMELGAAKDH-----------LHQRYVLMVIYFISGP---WTPV-----EGRLEWGSPVHECEWEGIFCKEVEELETELDGRIEELLKVGREDGIKIDVPSRVANRLELRQRLVSGEVPAEFSLLYYMQHLDLENNKLVGGLPTPLYKLFNLKVLYLEQNELTNV---------DAIGEYRHLEKLSLSKNNFQGSLPDSFKNLNRLKTLMLHTN-KFTGEVFDTLKDFTL----------LENLDIAHNEFEGTLPSEFGNMNNLTEVFIGH-NNFRGVIPEEIGNCKNLQKFQIDGSHNIGGSIPSVFGKLPELKFLK-LDTCAFNETLPMSLGNLQK-LSFLDVNSNNLEGKIPSQLGKATSLVT…	7e-30	132	333	478	26.57	127	275	213	17	76	44.56	0/-1	KRYLSAIKVI1LPLG1LVPNMTVLMLEDRTTKSTPAQHAH2VFEM1LMAV1QE1EGPMLEFLDGVATA1EDTHS-A-E-E-Q-D-R-H-H-E-I-1EH3AV1VM1WI2DIQS1GPP-T-V-1KTTPIVN-R-D-E-S-AE1WRVL1FW1ASGP4DE1KE1VIDF1-KDEYV1NEGLNE2-L-D-G-R-I-E-E-L-L-KTV1TRVEID1LIRKLISD-V1AS-R-V-A-N-R-L-E1GRLQVR1TVGSTGHELVSPTA1LFGSML1TYAYLMRQRHVL1FLSEDNQNRK1QV1TGIL1DTEPWLAYSKMLTF3SVVLIY1SEKQ1QE1QTTNTVV-P-E-W-I-G-R-S-S-EDEAGI1GEWYQRNH2QK1AS1DSDK1FNLFYQ4SD1MFRK2RNKR1…	/NCGR_SEQ_ID=MMETSP0494-20130426|5336 /ASSEMBLY_ACC=CAM_ASM_000839 /TAXON_ID=420259 /ORGANISM="Thalassiosira gravida, Strain GMp14c1" /LENGTH=2050	79	79
MRP2	CAMNT_0041483293	123	569	309	1583	VTLLGLPMVMERTSPQARAVEWLAYQDEPLFDVTKETSAEEQDRHHEILEQRYALVVWYFDQGGPTVWKTINRDESAGWVEFGAGVHECDWKGVDC--------DYENGNTETGTV---------IGLRLSPALGLV--LTGTHLSTELGMLTALRRVDFSDQRLQGTIPDEWASMTNLKSVILSKNQLQTTVPEWIGRSSEEGGGWQNLEQLALDDNFLYGSLPSSMRNLRKLTHLELQVNPQLEGRFDELLFLEKEDEATGLPGQNLEILDLSNTRLKGKIPKITLPSIRSFR--LWNLPGFSGTLPPDIGSWSNLEIFSIKEMPGLTGTLPTEFGSLEKLEILEVLDSNFMSGELPKELGNLSSNLKTINFRYTNQTGTLPVEWSSLVNLENLNLL…	ITPGGLETLLDPKTAHHRAFQWIVYEDGMELGAAKDH-----------LHQRYVLMVIYFISGP---WTPVE-----GRLEWGSPVHECEWEGITCKPVEELESELEGRIEELLTVGREDGIKIDVPQRVANQLRLRQRLVSGEVPAEFSLLYYMQHLDLENNKLVGGIPTPLYKLFNLQTLYLEQNELTNV---------DNIGEYRHLVNVSLAKNNFQGPLPRSFKNLNRLKYLSLHTN-KFTGEVFDTLKDF----------PSLEVLDLAYNEFEGTLPS-EFGNMRNLTEVFIGHNNFRGVIPEEIGNCKNLKRFQIDGSHDIGGSIPSVFGKLPELEFLK-LDTCAFNETLPMSLGNLQK-LSFLDVNSNDLEGKIPSQLGKATSLVTLALA…	7e-30	132	332	474	26.58	126	272	209	16	76	44.09	0/3	VI1LPLG2PEMTVLMLEDRPTKSTPAQHAH2VFEQ1LIAV1QE1EGPMLEFLDGVATA1EDTHS-A-E-E-Q-D-R-H-H-E-I-1EH3AV1VM1WI2DIQS1GPP-T-V-1KTTPIVNER-D-E-S-A-1WRVL1FW1ASGP4DE1KE1VIDT1-K-P-V-E-E-L-E-SDEYL1NGGRNITE1TLGL2-G-R-E-D-G-I-K-I-DIVGPLQ1LVSAPNAQ1GR1VR-Q-R1TVGSTGHELVSPTA1LFGSML1TYAYLMRQRHVL1FLSEDNQNRK1QV1TG2DTEPWLAYSKMLTF2KQSTVLIY1SEKQ1QE1QTTNTVV-P-E-W-I-G-R-S-S-EDENGI1GEWYQRNH1EVQNLVAS1DADK1FNLFYQ1SP2SR1MFRK2RNKR1TKHY…	/NCGR_SEQ_ID=MMETSP0912-20130531|9068 /TAXON_ID=49265 /ORGANISM="Thalassiosira rotula, Strain GSO102" /LENGTH=1839	78	78
MRP2	CAMNT_0013302589	127	569	2589	1480	GLPMVMERTSPQARAVEWLAYQDEPLFDVTKETSAEEQDRHHEILEQRYALVVWYFDQGGPTVWKTINRDESAGWVEFGAGVHECDWKGVDCDYENGNTETGTVIGLRLSPALGLVLTGTHLSTELGMLTALRRVDFS-DQRLQGTIPDEWASMTNLKSVILSKNQLQTTVPEWIGRSSEEGGGWQNLEQLALDDNFLYGSLPSSMRNLRKLTHLELQVNPQLEGRFDELLFLEKEDEATGLPGQNLEILDLSNTRLKGKIPKITLPSIRSFRL-WNLPGFSGTLPPDIGSWSNLE--IFSIKEMPGLTGTLPTEFGSLEKLEILEVLDSNFMSGELPKELGNLSSNLKTINFRYTNQ--TGTLPVEWSSLVNLENLNLLQNKYLTGTIPSEYGYMTSL…	GLSTIRDPTTPQHKAAKWTI------------NDAERFSEHRSFL-QRYVLALLYFSTGGERNWT-----ESSGYLSLD---HECDWHGITCDVKHMN----VVRAINLTSN----NLGGSLLSELGELSALEYLDISHNAKITGQIPVEFANMWSLLELNLEQNRLNGTL-------SEEFNALEKIKIVNLRNNVLSGSLP-SLRNLF-----------------------------------NLEVLDLSHNYLGGDIPAGVLPTESIVRLDLSVNLFQGPFPYSVVYASNLKKLILSHNE---FTSSLPTNIGNLQHLTHLS-LDRNRIRGTIPTSVNNLT---KLVDLMLYNNDLTGTIPSEIGS-LEPLEHFAISYNSLKGTVPPEMKNLRKL…	9e-30	133	334	451	30.16	136	226	199	20	89	44.12	0/-2	2PSMTVIMREDRP1ST2AHRK1VAEK1LTAIY-Q-D-E-P-L-F-D-V-T-K-E-TNSD2ERQFDSRE1HRESIF1E-3AV1VAVLWL2DSQT2PETRVN1KTT-I-N-R-D-2AS1WYVLESFLGDA-G-V-5KH1VIDT2YVEKNHGM1T-E-T-G-TV1IRGALIRN1STPSANL-G-L-V-LNTL1TGHS1SLTS3ME1TS2RERYVL1FI1-HDNQARKLIQT1TQ2DV1WF1SN1TWNS1KLSEVLIN1SEKQ1QR1QNTG1VLP-E-W-I-G-R-S-3GFGNGAWLQENKLIEKQILVAN1DRDN1FV1YS4S-1ML3RFK-L-T-H-L-E-L-Q-V-N-P-Q-L-E-G-R-F-D-E-L-L-F-L-E-K-E-D-E-A-T-G-L-P-G-Q-3I…	/NCGR_SEQ_ID=MMETSP1066-20121228|291696 /TAXON_ID=671091 /ORGANISM="Coscinodiscus wailesii, Strain CCMP2513" /LENGTH=2659	77	77
MRP2	CAMNT_0004491293	54	550	829	2193	WYAMIAMTLIFLVLVGYGFGSGLFLLKRGNATLNNDP----AKDGSTPNGSDPSSISDSSNTVQDRQDYKYSIVTLLGL-PMVMERTSPQARAVEWLAYQDEPLFDVTKETSAEEQDRHHEILEQRYALVVWYFDQG-GPTVWKTINRDESAGWVEFGAGVHECDWKGVDCDYENGNTETGTVIGLRLSPALGLVLTGTHLSTELGMLTALRRVDFSDQRLQGTIPDE-WASMTNLKSVILSKNQLQTTVPEWIGRSSEEGGGWQNLEQLALDDNFLYGSLPSSMRNLRKLTHLELQVNPQLEGRFDELLFLEKEDEATGLPGQNLEILDL-SNTRLKGKIPKIT--LPSIRSFRL-WNLPGFSGTLPPDIGSWSNLEIFSIKEMPGLTGTLP-TEFGS…	WKLGIALSLTFLLAIGIGMA---LLFTVGNFQKNRSPLLPKPLDDKTPDEPVSPPPAPVVDEEEAAMYLYQLRLQLLGVRALHLDPGAPQLQATEWMAYMDVPHLDLTSPR-----------LRQRYALLVIFFAMSVKKEMWQQL------GWAV--GGLHECEWAFVTCAPDDE-----LVRRLDVDP-FKVNLAGS-LPTEMGLLQSLEHLVLPHNRIEGQFPHSILYSLTNLVTIDLSRNKLVSTLSESIA-------NLENLESLHLSNNFFRGPLPEGLAGLSKMRNFLVEEN-KFEG--------DVMGMMVGWPG--LERLDIRSNVDLEGTLHNEIGLLTNLRDFKISWT--KTQGTIPTEVGHLTLLEHFSAHGC-NLGGVIPFEEITG…	1e-29	133	334	509	29.08	148	295	230	24	66	45.19	0/1	1YKALMG2MLTS1IT2VLLAVI1YI1FMGAS-G-L-FL1LFKTRV2AFTQLK1NRDS1-L-L-P-KAPKL1GDSK2NDGESPDVPSSPSPIPSADPSVSVNDTEVEQEDARAQMDYYLKYYQSLIRVLTQ3LV-RPAMLVHMLEDRPTGSA2ALRQ1VT2LM2QM1EV1LHFL1VL1KSEPTRS-A-E-E-Q-D-R-H-H-E-I-1ER5VL1WIYF1DAQMGS-VGKPKTEVM1KQTQILN-R-D-E-S-A-2VAEVF-G-AG1VL3DE1KAGF1DT1DAYPEDNDGEN-T-E-T-G-TL1IRGR1RDLVSD1A-LFGKLVVN1TA1TSH-1SP2LM1ML1TQAS1RERHVLDVFLSPDHQN1LIQE1TQIF1DHES-IWLAY1ML3KVSTVIID2KR1…	/NCGR_SEQ_ID=MMETSP0418-20121206|20639 /TAXON_ID=1158023 /ORGANISM="Astrosyne radiata, Strain 13vi08-1A" /LENGTH=3190	87	87
MRP2	CAMNT_0048101251	119	569	717	2003	KYSIVTLLGLPMVMERTSPQARAVEWLAYQDEPLFDVTKETSAEEQDRHHEILEQRYALVVWYFDQGGPTVWKTINRDESAGWVEFGAGVHECDWKGVDC-DYENGNTE----------TGTVIGLRLS-PA-------LGLVLTGTHLSTELGMLTALRRVDFSDQRLQGTIPDEWASMTNLKSVILSKNQLQTTVPEWIGRSSEEGGGWQNLEQLALDDNFLYGSLPSSMRNLRKLTHLELQVNPQLEGRFDELLFLEKEDEATGLPGQNLEILDLSNTRLKGKIPKI--TLPSIRSFRLWNLPGFSGTLPPDIGSWSNLEIFSIKEMPGLTGTLPTEFGSLEKLEILEVLDSNFMSGELPKELGNLSSNLKTINFRYTNQTGTLPVEWSSLVNLEN…	RLAKITPGGVNTLLDTKTAHHRAFMWMVYEDGMELGAAKDH-----------LHQRYVLMVIYFISGP---WTPV-----EGRLEWGSPVHECEWEGIFCKEVEELETELDGRIEELLKVGREDGIKIDVPSRVANRLELRQRLVSGEVPAEFSLLYYMQHLDLENNKLVGGLPTPLYKLFNLKVLYLEQNELTNV---------DAIGEYRHLEKLSLSKNNFQGSLPDSFKNLNRLKTLMLHTN-KFTGEVFDTLKDFTL----------LENLDIAHNEFEGTLPSEFGNMNNLTEVFIGH-NNFRGVIPEEIGNCKNLQKFQIDGSHNIGGSIPSVFGKLPELKFLK-LDTCAFNETLPMSLGNLQK-LSFLDVNSNNLEGKIPSQLGKATSLVT…	1e-29	132	333	478	26.57	127	275	213	17	76	44.56	0/3	KRYLSAIKVI1LPLG1LVPNMTVLMLEDRTTKSTPAQHAH2VFEM1LMAV1QE1EGPMLEFLDGVATA1EDTHS-A-E-E-Q-D-R-H-H-E-I-1EH3AV1VM1WI2DIQS1GPP-T-V-1KTTPIVN-R-D-E-S-AE1WRVL1FW1ASGP4DE1KE1VIDF1-KDEYV1NEGLNE2-L-D-G-R-I-E-E-L-L-KTV1TRVEID1LIRKLISD-V1AS-R-V-A-N-R-L-E1GRLQVR1TVGSTGHELVSPTA1LFGSML1TYAYLMRQRHVL1FLSEDNQNRK1QV1TGIL1DTEPWLAYSKMLTF3SVVLIY1SEKQ1QE1QTTNTVV-P-E-W-I-G-R-S-S-EDEAGI1GEWYQRNH2QK1AS1DSDK1FNLFYQ4SD1MFRK2RNKR1…	/NCGR_SEQ_ID=MMETSP0493-20130528|4568 /ASSEMBLY_ACC=CAM_ASM_000838 /TAXON_ID=420259 /ORGANISM="Thalassiosira gravida, Strain GMp14c1" /LENGTH=2393	79	79
MRP2	CAMNT_0020117199	136	549	681	1856	SPQARAVEWLAYQDEPLFDVTKETSAEEQDRHHEILEQRYALVV-WYFDQGGPTVWKTINRDESAGWVEFGA---GVHECDWKGVDCDYENGNTETGT---------VIGLRLSPALGLVLTGTHLSTELGMLTALRRVDFSDQRLQGTIPDEWASMTNLKSVILSKNQLQTTVPEWIGRSSEEGGGWQNLEQLALDDNFLYGSLPSSMRNLRKLTHLELQVNPQLEGRFDELLFLEKEDEATGLPGQNLEILDLSNTRLKGKIPK--ITLPSIRSFRLWNLPGFSGTLPPDIGSWSNLEIFSIKEMPGLTGTLPTEFGSLEKLEILEVLDSNFMSGELPKELGNLSSNLKTINFRYTNQTGTLPVEWSSLVNLENLNLLQNKYLTGTIPSEYGYMTSL…	TPQCRAVRWLALQDPAKLDTDD-----------EFLLQRYALAVFWYSTFGMAEEVEGTEQAEEHYWTEHGGWMTGAGICSWAGIICHHQPGTAVSANIRTYDGNNEVTHLRLPSN---NIKGEIPSEVFHLLTEMRQLDLSENDISGDISGEIRRMEKLQYLYLYNNQLTGKFPSTIGSCID-------LREIDMSDNHLTGTLPPDVGQLRSLS-LWGMFDNQLTGSVPDEIGNL------GL----LEVLYLDNNKLAGTIPEGIFKLPKLYDFRI-NKNALTGTIPDVAGSTPMLELLYL-DGNELTGFIPKSLSQHSRLASLRLF-ANKLSGPLPSALGNLKS-LDHLSLEYNLLSSTIPPEWNG-LTHLAELYVQGNQLTGVIPTQLGQLSDL…	1e-29	132	332	429	30.07	129	248	187	15	52	43.59	0/3	ST2AC3ER3YL2EPPALKFL1VTTDKDE-T-S-A-E-E-Q-D-R-H-H-1IF1EL5VA1-F2FSDTQF1GMPATEVEWVKETGITNERQDA1SEAHGY1VT1FH1AG-W-M-T1VAHGEI1DS1KA1VIDI1DHYHEQNP1NTTAEVTSGATN-I-R-T-Y-D-G-N-N-E1ITGH3SPPSANL-G-L-VNLITK1TEHILP1TEEVLFGHML2AELM1RQVL1FL1DEQNRDLIQS1TD1PSDG1WIARSR1TENK1KQSYVLIY1SYKN3QTTGTKVF1ESWT2RSSCSIEDE-G-G-G-W-Q-N-1ERQELIADLMDS2FH1YT1ST2SPSDMVRGNQ2KS1TSH-1EWLGQMVFNDPN2ET1RSFVDPEDLELIFGLNELK-E-D-E-A-T-2P-…	/NCGR_SEQ_ID=MMETSP0696-20121128|10356 /TAXON_ID=265572 /ORGANISM="Extubocellulus spinifer, Strain CCMP396" /LENGTH=2217	76	72
MRP2	CAMNT_0020117199	243	569	1146	2054	LTGTHLSTELGMLTALRRVDFSDQRLQGTIPDEWASMTNLKSVILSKNQLQTTVPEWIGRSSEEGGGWQNLEQLALDDNFLYGSLPSSMRNLRKLTHLELQVN------PQLEGRFDELLFLEKEDEATGLPGQNLEILDLSNTRLKGKIPKITLPSIR--SFRLWNLPGFSGTLPPDIGSWSNLEIFSIKEMPGLTGTLPTEFGSLEKLEILEVLDSNFMSGELPKELGNLSSNLKTINFRYTNQTGTLPVEWSSLVNLENLNLLQNKYLTGTIPSEYGYMTSLRSLDLRGTSLSGEVSQEVCAID--SMETLQADCS-YKNDKSVGKIVCLCCLXC	LTGKFPST-IGSCIDLREIDMSDNHLTGTLPPDVGQLRSLSLWGMFDNQLTGSVPDEIGNLGL-------LEVLYLDNNKLAGTIPEGIFKLPKLYDFRINKNALTGTIPDVAGSTPM-----------------LELLYLDGNELTGFIPKSLSQHSRLASLRLF-ANKLSGPLPSALGNLKSLDHLSL-EYNLLSSTIPPEWNGLTHLAELYV-QGNQLTGVIPTQLGQL-SDLKEFRAHNNNLSGPIPTEVGK-LYRLEYLSVENNRLKGTLPSQIAELEKLSTLRIGGNVITGLVHDEICELTKVSLKEFSADCKGIRPD-----IICPCCTEC	1e-18	98.6	244	338	30.47	103	189	151	13	46	44.67	0/3	3TKHFLP2E-LI1MSLCTIAD2REVI1FM2QNRH1QT2IL1DPEDWVAGSQMLTRNS1KSSLVWIGLMSFKD3QTTGTS2EDWE2RNSLSGELE-G-G-G-W-Q-N-2QV1AY2DN1FK1YA1STLI1SESGMIRFNK1RP2TYHDLFERLIQNVK1-A-L-T-G-T-I1QDLVEA1RSFTDPEML-L-F-L-E-K-E-D-E-A-T-G-L-P-G-Q-N-2IL1DY1SDNGTNRE1KT1KF3ISTLLSPQSHIS1-L-A1FL2WFN-LAPNGKFL2TP2PSDAIL1SNWLSKNS1EDIHFL1ILK-1MYPNGL1TSGS1LI1TP1FWGNSG1ETKH1EAIE1EY1L-DQSG1FQMLST1EVLI1KTEQ2NQ1S-1ND2TEIFNRFARHYNTN1QLTS1TP…	/NCGR_SEQ_ID=MMETSP0696-20121128|10356 /TAXON_ID=265572 /ORGANISM="Extubocellulus spinifer, Strain CCMP396" /LENGTH=2217	76	57
MRP2	CAMNT_0048703243	111	563	1368	40	TVQDRQDYKYSIVTLL-----GLPMVMERTSPQARAVEWLAYQDEPLFDVTKETSAEEQDRHHEILEQRYALVVWYFDQGGPTVWKTINRDESAGWVEFGAGVHECDWKGVDC----DYE---NGNTE----TGTVIGLRLSPALGLV--------LTGTHLSTELGMLTALRRVDFSDQRLQGTIPDEWASMTNLKSVILSKNQLQTTVPEWIGRSSEEGGGWQNLEQLALDDNFLYGSLPSSMRNLRKLTHLELQVNPQLEGRFDELLFLEKEDEATGLPGQNLEILDLSNTRLKGKIPKIT--LPSIRSFRLWNLPGFSGTLPPDIGSWSNLEIFSIKEMPGLTGTLPTEFGSLEKLEILEVLDSNFMSGELPKELGNLSSNLKTINFRYTNQTGT…	TVSRQQDY-WPIFDNLQRIAGGADVLGDPNTAQNRALNWIVYED------GMELGAEKDHLH-----QRFVLMVIYYISGP---WTPVQ-----GRLEWGSPVHECEWEGITCKPVEDLEQELNGRIEELLEVGREDGIKIDVPRRIINKLELRQRLVSGEVPEEFSLLYYLQHLDLENNKLIGAIPTPLYKLFNLQTLFLEQNGLTNI---------DSLGEYRHLEYLSLSKNAFQGPLPESFRNLKKLKTLYLHTN-RFNGEVFDILKDFTL----------LEKIDIAFNEFTGTLPAEMGDMKNLTSF-FGGHNMFNGEIPAELAKCRNLKQFQIDGSPDIGGEIPDFIGQLTKLEFIKI-DTCAFKGRLPRSIGNLAE-LTFLDVNSNELSGA…	1e-29	132	331	487	26.49	129	280	211	19	78	43.33	0/-2	2QSDRRQ3K-YWSP1VFTDLN1-Q-R-I-A-G1LAPDMVVLMGEDRPTNSTPA1AN2VLEN1LIAV1QE1E-P-L-F-D-V-TGKM1TLSG2EKQDDHRL1H-E-I-L-E-2YFAV1VM1WI1FYDIQS1GPP-T-V-1KTTPIVNQR-D-E-S-A-1WRVL1FW1ASGP4DE1KE1VIDT1-K-P-V-E1YL1-Q-E-L2NRTI1-E-L-L-ETV1TRVEID1LIRKLISDPVAPLRGRLIVI-N-K-L-E-L-R-Q-R1TVGSTGHELVSPTE1LFGSML1TYAY1RQRHVL1FLSEDNQNRK1QI1TA2DTEPWLAYSKMLTF2KQSTVLIF1SEKQ1QG1QTTNTIV-P-E-W-I-G-R-S-S-EDESGL1GEWYQRNH2QY1AS1DSDK1FALF…	/NCGR_SEQ_ID=MMETSP0970-20120912|6355 /ASSEMBLY_ACC=CAM_ASM_000508 /TAXON_ID=159749 /ORGANISM="Thalassiosira oceanica, Strain CCMP1005" /LENGTH=1963	79	79
MRP2	CAMNT_0040374243	128	544	1428	2678	LPMVMERTSPQARAVEWLAYQDEPLFDVTKETSAEEQDRHHEILEQRYALVVWYFDQGGPTVWKTINRDESAGWVEFGAGVHECDWKGVDCDYENGNTETGTVIGLRLSPALGLVLTGTHLSTELGMLTALRRVDFSDQRLQGTIPDEWASMTNLKSVILSKNQLQTTVPEWIGRSS-----------------EEGGGWQNLEQLALDDNFLYGSLPSSMRNLRKLTHLELQVNPQLEGRFDELLFLEKEDEATGLPGQNLEILDLSNTRLKGKIP-KITLPSIRSFRLWNLPG--FSGTLPPDIGSWSNL----------------EIFSIKEMP-------GLTGTLPTEFGSLEKLEILEVLDSNFMSGELPKELGNLSSNLKTINFRYTNQTGT…	IPALSDESSPQFRALEW----------IESNTTYYAEMSPLDILDS-FALATLYYSTGGEEWF------ESSDWLERKS---LCSWHGVGCEYSTGEPYVDEIILTRNR------LRG-KLPLEVSVISGLVRLDFSDNILTGDIPNELSSLYNLESLRLEQNNIVGTIPKSFGELRSLSVLSLSSNTLEGSIPETLANIPRLASLALDENNLSGEIPPSIGKLMELSSLKL-----MENRFETLPSEIGLM-------RKLDLLDVSENNIVGSIPSEIGL--LRRIRMINLQSNVLSGNIPSTVGSLSTLTYLDVSTNLLNGNVTTELFSLPRLDFLDLSSNAFSGTVPTEVASAAKLEAF-YLDRNDLVGFLPSEIGLMGENLATLSITGNSLNGT…	1e-29	133	334	461	28.2	130	243	207	17	88	44.9	0/3	LI1MAVLMSEDRETS3AF2VL2L-A-Y-Q-D-E-P-L-F-D-VITEKSEN1STAYEYEAQEDMRSHPHLED2EDQSR-YF2VAVTWL1FYDSQT2PETEVWWFK-T-I-N-R-D-2ASGD1VL1FRGKASG-V-H-EL1DS1KH2DG1DE1ESNT1NETPEYTVGDTEVI1GLLT1LNSRP-A-L-G-L-V-1TR1T-HK1SPTL1LVGSMVLITSAG1RV1VL4QNRI1QT1TD2DN1WLAS1MLTY2KE1VLIR1SEKQ1QNLIQVTG1VI1EKWSIF1RESLSR-S-L-S-V-L-S-L-S-S-N-T-L-E-G-S-I-P1ETGLGAGNWIQPNR1EAQS4DE1FN1YS1SELI1SP1MIRGNK1RMKE1TSHS1EK1Q-V-N-P-Q-LM1GN2DEET…	/NCGR_SEQ_ID=MMETSP0707-20130614|38992 /TAXON_ID=33640 /ORGANISM="Asterionellopsis glacialis, Strain CCMP134" /LENGTH=5475	78	73
MRP2	CAMNT_0040374243	248	570	2064	3050	LSTELGMLTALRRVDFSDQRLQGTIPDEWASMTNLKSVILSKNQLQTTVPEWIGRSSEEGGGWQNLEQLALDDNFLYGSLPSSMRNLRKLTHLELQVNPQLEGRFDELLFLEKEDEA---------------TGLPGQNLEILDLSNTRLKGKIPKITLPSIRSFRLWNLPG-FSGTLPPDIGSWSNLEIFSIKEMPGLTGTLPTEFGSLEKLEILEVLDSNFMSGELPKELGNLSSNLKTINFRYTNQTGTLPVEWSSLVNLENLNLLQNKYLTGTIPSEYGYMTSLRSLDLRGTSLSGEVSQEVCAIDSMETLQADCSYKN---DKSVGKIVCLCCLXCH	LPSEIGLMRKLDLLDVSENNIVGSIPSEIGLLRRIRMINLQSNVLSGNIPSTVGSLS-------TLTYLDVSTNLLNGNVTTELFSLPRLDFLDLSSN-AFSGTVPTEVASAAKLEAFYLDRNDLVGFLPSEIGLMGENLATLSITGNSLNGTIPS-EIGDLNNLVEINLGGRFSGSLPSEFGLMRDLERFNIAGSASFTGSIPSDFSLLSNLEIF-YLSNCELTGRIP-DLGKM-SNLIEIDLSYNDLTGTIPDDIDALTDLLQLDLRETLID-GSIPRELWSLSTLQRLYLNDMALSGSISPDIGMMTDLEILDLGTNRIDGTLPTEIGKLTNLQYLDVH	3e-17	94.7	234	342	28.07	96	214	163	10	32	47.66	0/3	1SPTS1LI1MLLMTRAK1RDRLVL1FV1DEQNRNLIQV1TS2DS1WIAGSLMLTRNRLIKRSMVIIN1SQKS1QV1QSTGTNVI1ESWTIV1RSSL1E-E-G-G-G-W-Q-NT1ETQY1ADLVDSDT1FL1YN1SNLVPTSTSEMLRFNS1RPKR1TDHF1ED1QSVS1P-QALFES1RTFVDPETLELVFALSEAKAEKDL2-F-Y-L-D-R-N-D-L-V-G-F-L-P-S-ETI2PM1QE2EAIT1DSLISTNGTNRS1KN1KT2KSI-TELIPGSDILRNSNFLRVLEWI2PG1-R3TS2PSDEIF1SLWMSRND2IR1SN1KAEGMSPAGSLF2TSLI1TSED1GSSL1ESKN3LFE-VY1DSSNNCFEMLST1ERLI1K-ED2NKLMS-3KITE1…	/NCGR_SEQ_ID=MMETSP0707-20130614|38992 /TAXON_ID=33640 /ORGANISM="Asterionellopsis glacialis, Strain CCMP134" /LENGTH=5475	78	56
MRP2	CAMNT_0040374243	251	566	2721	3665	ELGMLTALRRVDFSDQRLQGTIPDEWASMTNLKSVILSKNQLQTTVPEWIGRSSEEGGGWQ--NLEQLALDDNFLYGSLPSSMRNLRKLTHLELQVNPQLEGRFDELLFLEKEDEATGLPGQNLEILDLSNTRLKGKIPK----ITLPSIRSFRLWNLPGFSGTLPPDIGSWSNLEIFSIKEMPGLTGTLPTEFGSLEKLEILEV-------------------------LDSNFMSGELPKELGNLSSNLKTINFRYTNQTGTLPVEWSSLVNLENLNLLQNKYLTGTIPSEYGYMTSLRSLDLRGTSLSGEVSQEVCAIDS--METLQADCSYKNDKSVGKIVCLCC	DLGKMSNLIEIDLSYNDLTGTIPDDIDALTDLLQLDLRETLIDGSIPREL---------WSLSTLQRLYLNDMALSGSISPDIGMMTDLEILDLGTN-RIDGTLPTEIGKL----------TNLQYLDVHFNQFVGAIPTEVGMFVDISILDFSLN--PYLSGQLPSEIGLLTLLEEFKLGAN-FLGGTIPSELGLLTGLVDLDVSGAFNTGGTIPTELGQLINLSFQFNLAVNDLTGTIPSELG-LLSQVDLFSVALNELTGTIPTELGT-LSDAFSLSFNTNFLTGTIPSEIGKL-DLIAIRIDETNLSGLIPEEICLLEDERLSTIDFDC--------GEVFCECC	1e-13	83.2	204	349	27.51	96	186	154	13	67	44.13	0/3	ED2MKLMTSAN1RIREVI1FL1DYQNRD1QT5EDWIADSAML1ND1KLSQVLID1SRKENTQLLIQDTGTSVI1ERWEILG-R-S-S-E-E-G-G-G-1QS-L-SNT1EQQR1AY1DN1NMFA1YS2LIPSSPSDMIRGNMLMRTKD1TEHI1ED1QGVT1P-QRLIED1RTFLDPETLELIFGLKELK-E-D-E-A-T-G-L-P-G-QT2EQIY2LVSHNFTNRQLFKV1KA2KT-E-V-G-MIFTVLDPI2RLSD1RS1WNN-L-1GYFL2TQ2PSDE2SLWLSTNL2IE1SKILKGEAMNP-GF1TG2LI1TS1FL1SL1ETKG1EVID1ED1-S-G-A-F-N-T-G-G-T-I-P-T-E-L-G-Q-L-I-N-L-S-F-Q-F-N1DASV1FDMLST1…	/NCGR_SEQ_ID=MMETSP0707-20130614|38992 /TAXON_ID=33640 /ORGANISM="Asterionellopsis glacialis, Strain CCMP134" /LENGTH=5475	78	55
MRP2	CAMNT_0040374243	241	487	2910	3593	LVLTGTHLSTELGMLTALRRVDFSDQRLQGTIPDEWASMTNLKSVILSKNQLQTTVPEWIGRSSEEGGGWQNLEQLALDDN-FLYGSLPSSMRNLRKLTHLELQVNPQLEGRFDELLFLEKEDEATGLPGQNLEILDLSNTRLKGKIPKITLPSIRSFRLWNLP--GFSGTLPPDIGSWSNLEIFSIKEMPGLTGTLPTEFGSLEKLEILEVLDSNFMSGELPKELGNLSSNLKTINFRYTNQTGTLPVE	MALSGS-ISPDIGMMTDLEILDLGTNRIDGTLPTEIGKLTNLQYLDVHFNQFVGAIPTEVGM-------FVDISILDFSLNPYLSGQLPSEIGLLTLLEEFKLGAN------FLGGTIPSELGLLTGL--VDLDVSGAFNT--GGTIPTELGQLINLSFQFNLAVNDLTGTIPSELGLLSQVDLFSVA-LNELTGTIPTELGTLSDAFSLS-FNTNFLTGTIPSEIGKL--DLIAIRIDETNLSGLIPEE	4e-11	74.7	182	250	30	75	150	122	10	25	48.8	0/3	LMVA1TS1TSH-LI1TPEDLI2LM1AD1RERIVL1FLSGDTQN1LIQD2IL1DT1WIAGSKML3KQSYVLIDLVSHKF2LFQVTGTAVI1ETWEIV1RMS-S-E-E-G-G-G-WFQVNDLIESQI1ADLFDSDL1-PFY1YS1SQ3SEMIRGNL1RTKL1TEHELFEK1QGVA1P-Q-L-E-G-R-1DLEGLGLTFILPESKEELDGELAL3P-G-QVND1EDIVLSDGLASF2R-L-KG1KT2KTIETLLGPQSL1RNSLFSRFLQWF2PA-V-NGDFLST2LI1PSDEIL1SLWL1NQLVEDIL2IVKAE-MLPNGE4LI3FL1ST1ESKDLAEFIS1ESV-LFDNST2MLST1ETLI1KS1LI1NK1S-S-ND1KITA1NRFIRDYE2QLTS1TLL…	/NCGR_SEQ_ID=MMETSP0707-20130614|38992 /TAXON_ID=33640 /ORGANISM="Asterionellopsis glacialis, Strain CCMP134" /LENGTH=5475	78	43
MRP2	CAMNT_0040374243	375	572	1746	2327	LDLSNTRLKGKIPK--ITLPSIRSFRLWNLPGFSGTLPPDIGSWSNLEIFSIKEMPGLTGTLPTEFGSLEKLEILEVLDSNFMSGELPKELGNLS--SNLKTINFRYTNQTGTLPVEWSSLVNLENLNLLQNKYLTGTIPSEYGYMTSLRSLDLRGTSLSGEVSQEVCAIDSMETLQADCSYKNDKSVGKIVCLCCLXCHDV	LDFSDNILTGDIPNELSSLYNLESLRLEQ-NNIVGTIPKSFGELRSLSVLSLSSN-TLEGSIPETLANIPRLASL-ALDENNLSGEIPPSIGKLMELSSLKLMENRFE----TLPSEIG-LMRKLDLLDVSENNIVGSIPSEIGLLRRIRMINLQSNVLSGNIPSTVGSLSTLTYLDVSTNLLNGNVTTELFSLPRLDFLDL	0.029	46.2	108	202	28.71	58	132	96	7	12	47.52	0/3	2LF1NDTNRI1KT1KD2KN-E-LISTS1PYSNILRE1FL2WENQL-PNGNFISV2LI1PKDSIF1SEWLSRNS1ESIVFL1ILKSESMNP-GT1TE1TSLI1TEETFLGASNLIEPKR1EAIS1E-VA2SE1FNML3LI1KPESLI1NK1SM-E-L1NS2TLIMNEFN1YFTEN-Q-T-G-3VS1WISGS-1VMNRLKELND1NLLDLVQSNEKNYNLITV1TS4YI1YLMLTRSRLI1SMLIDN1RQGSTNSV3ENVISPQSET1CGASILDSSTMLETTY1QDAVDSCTSNYLKL1DGKNSVVTGTKEILVFCS1CPCR1XDCFHL1VL	/NCGR_SEQ_ID=MMETSP0707-20130614|38992 /TAXON_ID=33640 /ORGANISM="Asterionellopsis glacialis, Strain CCMP134" /LENGTH=5475	78	35
MRP2	CAMNT_0048836191	111	563	1368	40	TVQDRQDYKYSIVTLL-----GLPMVMERTSPQARAVEWLAYQDEPLFDVTKETSAEEQDRHHEILEQRYALVVWYFDQGGPTVWKTINRDESAGWVEFGAGVHECDWKGVDC----DYE---NGNTE----TGTVIGLRLSPALGLV--------LTGTHLSTELGMLTALRRVDFSDQRLQGTIPDEWASMTNLKSVILSKNQLQTTVPEWIGRSSEEGGGWQNLEQLALDDNFLYGSLPSSMRNLRKLTHLELQVNPQLEGRFDELLFLEKEDEATGLPGQNLEILDLSNTRLKGKIPKIT--LPSIRSFRLWNLPGFSGTLPPDIGSWSNLEIFSIKEMPGLTGTLPTEFGSLEKLEILEVLDSNFMSGELPKELGNLSSNLKTINFRYTNQTGT…	TVSRQQDY-WPIFDNLQRIAGGADVLGDPNTAQNRALNWIVYED------GMELGAEKDHLH-----QRFVLMVIYYISGP---WTPVQ-----GRLEWGSPVHECEWEGITCKPVEDLEQELNGRIEELLEVGREDGIKIDVPRRIINKLELRQRLVSGEVPEEFSLLYYLQHLDLENNKLIGAIPTPLYKLFNLQTLFLEQNGLTNI---------DSLGEYRHLEYLSLSKNAFQGPLPESFRNLKKLKTLYLHTN-RFNGEVFDILKDFTL----------LEKIDIAFNEFTGTLPAEMGDMKNLTSF-FGGHNMFNGEIPAELAKCRNLKQFQIDGSPDIGGEIPDFIGQLTKLEFIKI-DTCAFKGRLPRSIGNLAE-LTFLDVNSNELSGA…	1e-29	132	331	487	26.49	129	280	211	19	78	43.33	0/-3	2QSDRRQ3K-YWSP1VFTDLN1-Q-R-I-A-G1LAPDMVVLMGEDRPTNSTPA1AN2VLEN1LIAV1QE1E-P-L-F-D-V-TGKM1TLSG2EKQDDHRL1H-E-I-L-E-2YFAV1VM1WI1FYDIQS1GPP-T-V-1KTTPIVNQR-D-E-S-A-1WRVL1FW1ASGP4DE1KE1VIDT1-K-P-V-E1YL1-Q-E-L2NRTI1-E-L-L-ETV1TRVEID1LIRKLISDPVAPLRGRLIVI-N-K-L-E-L-R-Q-R1TVGSTGHELVSPTE1LFGSML1TYAY1RQRHVL1FLSEDNQNRK1QI1TA2DTEPWLAYSKMLTF2KQSTVLIF1SEKQ1QG1QTTNTIV-P-E-W-I-G-R-S-S-EDESGL1GEWYQRNH2QY1AS1DSDK1FALF…	/NCGR_SEQ_ID=MMETSP0972-20120912|7298 /ASSEMBLY_ACC=CAM_ASM_000515 /TAXON_ID=159749 /ORGANISM="Thalassiosira oceanica, Strain CCMP1005" /LENGTH=2102	79	79
MRP2	CAMNT_0041393733	123	569	1546	272	VTLLGLPMVMERTSPQARAVEWLAYQDEPLFDVTKETSAEEQDRHHEILEQRYALVVWYFDQGGPTVWKTINRDESAGWVEFGAGVHECDWKGVDC--------DYENGNTETGTV---------IGLRLSPALGLV--LTGTHLSTELGMLTALRRVDFSDQRLQGTIPDEWASMTNLKSVILSKNQLQTTVPEWIGRSSEEGGGWQNLEQLALDDNFLYGSLPSSMRNLRKLTHLELQVNPQLEGRFDELLFLEKEDEATGLPGQNLEILDLSNTRLKGKIPKITLPSIRSFR--LWNLPGFSGTLPPDIGSWSNLEIFSIKEMPGLTGTLPTEFGSLEKLEILEVLDSNFMSGELPKELGNLSSNLKTINFRYTNQTGTLPVEWSSLVNLENLNLL…	ITPGGLETLLDPKTAHHRAFQWIVYEDGMELGAAKDH-----------LHQRYVLMVIYFISG---PWTPVE-----GRLEWGSPVHECEWEGITCKPVEELESELEGRIEELLTVGREDGIKIDVPQRVANQLRLRQRLVSGEVPAEFSLLYYMQHLDLENNKLVGGIPTPLYKLFNLQTLYLEQNELTNV---------DNIGEYRHLVNVSLAKNNFQGPLPRSFKNLNRLKYLSLHTN---------KFTGEVFDTLKDFP--SLEVLDLAYNEFEGTLPS-EFGNMRNLTEVFIGHNNFRGVIPEEIGNCKNLKRFQIDGSHDIGGSIPSVFGKLPELEFLK-LDTCAFNETLPMSLGNLQK-LSFLDVNSNDLEGKIPSQLGKATSLVTLALA…	1e-29	132	332	474	26.79	127	271	208	16	76	43.88	0/-3	VI1LPLG2PEMTVLMLEDRPTKSTPAQHAH2VFEQ1LIAV1QE1EGPMLEFLDGVATA1EDTHS-A-E-E-Q-D-R-H-H-E-I-1EH3AV1VM1WI2DIQS1G-P-T-VP1KTTPIVNER-D-E-S-A-1WRVL1FW1ASGP4DE1KE1VIDT1-K-P-V-E-E-L-E-SDEYL1NGGRNITE1TLGL2-G-R-E-D-G-I-K-I-DIVGPLQ1LVSAPNAQ1GR1VR-Q-R1TVGSTGHELVSPTA1LFGSML1TYAYLMRQRHVL1FLSEDNQNRK1QV1TG2DTEPWLAYSKMLTF2KQSTVLIY1SEKQ1QE1QTTNTVV-P-E-W-I-G-R-S-S-EDENGI1GEWYQRNH1EVQNLVAS1DADK1FNLFYQ1SP2SR1MFRK2RNKR1TKHY…	/NCGR_SEQ_ID=MMETSP0910-20130528|2965 /TAXON_ID=49265 /ORGANISM="Thalassiosira rotula, Strain GSO102" /LENGTH=2427	78	78
MRP2	CAMNT_0006597779	119	571	617	2026	KYSIVTLLG----LPMVMERTSPQARAVEWLAYQDEPLFDVTKETSAEEQDRHHEILEQRYALVVWYFDQGGPTVWKTINRDESAGWVEFGAGVHECDWKGVDCDYENGNTETGTVIGLRLSPALGLVLTGTHLSTELGMLTALRRVDFSDQRLQGTIPDEWASMTNLKSVILSKNQLQTTVPEWIGRSS---------------EEGGGWQNLEQLALDDNFLYGSLPSSMRNLRKLTHLELQVNPQLEGRFDELLFLEKEDEAT---------GLPGQN----LEILDLSNTRLKGKIPKITLPSIRSFRL-WNLPGFSGTLPPDIGSWSNLEIFSIKEMPG-LTGTLPTEFGSLEKLEILEVLDSNFMSGELPKELGNLS----------------…	QLXIIQVLGQYTPLFVLHDTAEPQHSAAKWLADVDDVGLRMDNPT-----------FLQRYVIAVMYFATVREYQWA-----DTMDWL--SETKHECEWGFVTCGDDFHVTEISI-------PSNGL---NGDLPPEIGFLTNLKRLNLNGNKIYGIIPEEISSLTDLEFLDLHNNSLGGLMNGLYGLSALKHLDLSFNMYGFLEETLGNLSELEYLDFESNIITGLLPSSLMKMTNLVHLNFQGN-RLEGQFPSTLTDLSSLRLLDLSLNFLSGGIPDLDIFVELEHLILHDNDFRGSIPRFLPLNLKTLSLGRNL--FEGTIPTEIGLLSNLE--SIAVMSNKLSSGFPTEFGQLSSLKLLLIGD-NELTGQLPSELGQLSMLEELFAINLYLTGTI…	2e-29	132	331	514	28.4	146	263	222	20	105	43.19	0/2	KQYLSX1VITQLV2-Q-Y-T-P1PFMVVLMHEDRTTASE2AHRS1VAEK3YDQV1EDPVLGFLDRVMTDKNEP1S-A-E-E-Q-D-R-H-H-E-I-LFEL3AVLIVA1WM2DAQTGVGRPETYVQ1KAT-I-N-R-D-EDSTAMGD1VLE-F-GSAEGTVK3DE1KGGF1DT1DGYDEDNFGHNV2TIGSTIV-I-G-L-R-L-S-1ASLN2V-L-T-GNTGHD1SPTP1LI1MF2AN1RK1VLDNFLSNDGQNRKLIQY1TI2DE1WIAS1ML1ND1KESFVLID1SHKN1QS1QGTGTLVMPNEGWLIY1RL1SA-L-K-H-L-D-L-S-F-N-M-Y-G-F-L-E1ETGL1GNWLQSNE2QY1ADLFDEDS1FILIYT1SL4MLRMNKLMRTKN1TV…	/NCGR_SEQ_ID=MMETSP0800-20121206|14961 /TAXON_ID=210618 ORGANISM="Striatella unipunctata, Strain CCMP2910" /NCGR_SAMPLE_ID=MMETSP0800 /ASSEMBLY_ACC=CAM_ASM_000638 /LENGTH=2191	79	79
MRP2	CAMNT_0020192681	136	549	355	1530	SPQARAVEWLAYQDEPLFDVTKETSAEEQDRHHEILEQRYALVV-WYFDQGGPTVWKTINRDESAGWVEF-----GAGVHECDWKGVDCDYENGNTETGT---------VIGLRLSPALGLVLTGTHLSTELGMLTALRRVDFSDQRLQGTIPDEWASMTNLKSVILSKNQLQTTVPEWIGRSSEEGGGWQNLEQLALDDNFLYGSLPSSMRNLRKLTHLELQVNPQLEGRFDELLFLEKEDEATGLPGQNLEILDLSNTRLKGKIPK--ITLPSIRSFRLWNLPGFSGTLPPDIGSWSNLEIFSIKEMPGLTGTLPTEFGSLEKLEILEVLDSNFMSGELPKELGNLSSNLKTINFRYTNQTGTLPVEWSSLVNLENLNLLQNKYLTGTIPSEYGYMT…	TPQCRAVRWLALQDPAKLDTDD-----------EFLLQRYALAVFWYSTFGMAEEVEGTEQAEGHYWTEHDGWMTGAGI--CSWAGIICHHQPGTAVSANIRTYDGNNEVTHLRLPSN---NIKGEIPSEVFHLLTEMRQLDLSENDISGDISGEIRRMEKLQYLYLYNNQLTGKFPSTIGSCID-------LREIDMSDNHLTGTLPPDVGQLRSLS-LWGMFDNQLTGSVPDEIGNL------GL----LEVLYLDNNKLAGTIPEGIFKLPKLYDFRI-NKNALTGTIPDVAGSTPMLELLYL-DGNELTGFIPKSLSQHSRLASLRLF-ANKLSGPLPSALGNLKS-LDHLSLEYNLLSSTIPPEWNG-LTHLAELYVQGNQLTGVIPTQLGQLS…	2e-29	131	330	431	30.16	130	245	189	16	56	43.85	0/1	ST2AC3ER3YL2EPPALKFL1VTTDKDE-T-S-A-E-E-Q-D-R-H-H-1IF1EL5VA1-F2FSDTQF1GMPATEVEWVKETGITNERQDA1SGAHGY1VT1FH-D-G-W-M-T3VIH-E-1DS1KA1VIDI1DHYHEQNP1NTTAEVTSGATN-I-R-T-Y-D-G-N-N-E1ITGH3SPPSANL-G-L-VNLITK1TEHILP1TEEVLFGHML2AELM1RQVL1FL1DEQNRDLIQS1TD1PSDG1WIARSR1TENK1KQSYVLIY1SYKN3QTTGTKVF1ESWT2RSSCSIEDE-G-G-G-W-Q-N-1ERQELIADLMDS2FH1YT1ST2SPSDMVRGNQ2KS1TSH-1EWLGQMVFNDPN2ET1RSFVDPEDLELIFGLNELK-E-D-E-A-T-2P…	/NCGR_SEQ_ID=MMETSP0697-20121206|10980 /TAXON_ID=265572 /ORGANISM="Extubocellulus spinifer, Strain CCMP396" /LENGTH=1886	76	72
MRP2	CAMNT_0020192681	243	569	820	1728	LTGTHLSTELGMLTALRRVDFSDQRLQGTIPDEWASMTNLKSVILSKNQLQTTVPEWIGRSSEEGGGWQNLEQLALDDNFLYGSLPSSMRNLRKLTHLELQVN------PQLEGRFDELLFLEKEDEATGLPGQNLEILDLSNTRLKGKIPKITLPSIR--SFRLWNLPGFSGTLPPDIGSWSNLEIFSIKEMPGLTGTLPTEFGSLEKLEILEVLDSNFMSGELPKELGNLSSNLKTINFRYTNQTGTLPVEWSSLVNLENLNLLQNKYLTGTIPSEYGYMTSLRSLDLRGTSLSGEVSQEVCAID--SMETLQADCS-YKNDKSVGKIVCLCCLXC	LTGKFPST-IGSCIDLREIDMSDNHLTGTLPPDVGQLRSLSLWGMFDNQLTGSVPDEIGNLGL-------LEVLYLDNNKLAGTIPEGIFKLPKLYDFRINKNALTGTIPDVAGSTPM-----------------LELLYLDGNELTGFIPKSLSQHSRLASLRLF-ANKLSGPLPSALGNLKSLDHLSL-EYNLLSSTIPPEWNGLTHLAELYV-QGNQLTGVIPTQLGQL-SDLKEFRAHNNNLSGPIPTEVGK-LYRLEYLSVENNRLKGTLPSQIAELEKLSTLRIGGNVITGLVHDEICELTKVSLKEFSADCKGIRPD-----IICPCCTEC	1e-18	98.6	244	338	30.47	103	189	151	13	46	44.67	0/1	3TKHFLP2E-LI1MSLCTIAD2REVI1FM2QNRH1QT2IL1DPEDWVAGSQMLTRNS1KSSLVWIGLMSFKD3QTTGTS2EDWE2RNSLSGELE-G-G-G-W-Q-N-2QV1AY2DN1FK1YA1STLI1SESGMIRFNK1RP2TYHDLFERLIQNVK1-A-L-T-G-T-I1QDLVEA1RSFTDPEML-L-F-L-E-K-E-D-E-A-T-G-L-P-G-Q-N-2IL1DY1SDNGTNRE1KT1KF3ISTLLSPQSHIS1-L-A1FL2WFN-LAPNGKFL2TP2PSDAIL1SNWLSKNS1EDIHFL1ILK-1MYPNGL1TSGS1LI1TP1FWGNSG1ETKH1EAIE1EY1L-DQSG1FQMLST1EVLI1KTEQ2NQ1S-1ND2TEIFNRFARHYNTN1QLTS1TP…	/NCGR_SEQ_ID=MMETSP0697-20121206|10980 /TAXON_ID=265572 /ORGANISM="Extubocellulus spinifer, Strain CCMP396" /LENGTH=1886	76	57
MRP2	CAMNT_0048771517	111	563	1349	21	TVQDRQDYKYSIVTLL-----GLPMVMERTSPQARAVEWLAYQDEPLFDVTKETSAEEQDRHHEILEQRYALVVWYFDQGGPTVWKTINRDESAGWVEFGAGVHECDWKGVDC----DYE---NGNTE----TGTVIGLRLSPALGLV--------LTGTHLSTELGMLTALRRVDFSDQRLQGTIPDEWASMTNLKSVILSKNQLQTTVPEWIGRSSEEGGGWQNLEQLALDDNFLYGSLPSSMRNLRKLTHLELQVNPQLEGRFDELLFLEKEDEATGLPGQNLEILDLSNTRLKGKIPKIT--LPSIRSFRLWNLPGFSGTLPPDIGSWSNLEIFSIKEMPGLTGTLPTEFGSLEKLEILEVLDSNFMSGELPKELGNLSSNLKTINFRYTNQTGT…	TVSRQQDY-WPIFDNLQRIAGGADVLGDPNTAQNRALNWIVYED------GMELGAEKDHLH-----QRFVLMVIYYISGP---WTPVQ-----GRLEWGSPVHECEWEGITCKPVEDLEQELNGRIEELLEVGREDGIKIDVPRRIINKLELRQRLVSGEVPEEFSLLYYLQHLDLENNKLIGAIPTPLYKLFNLQTLFLEQNGLTNI---------DSLGEYRHLEYLSLSKNAFQGPLPESFRNLKKLKTLYLHTN-RFNGEVFDILKDFTL----------LEKIDIAFNEFTGTLPAEMGDMKNLTSF-FGGHNMFNGEIPAELAKCRNLKQFQIDGSPDIGGEIPDFIGQLTKLEFIKI-DTCAFKGRLPRSIGNLAE-LTFLDVNSNELSGA…	2e-29	132	331	487	26.49	129	280	211	19	78	43.33	0/-1	2QSDRRQ3K-YWSP1VFTDLN1-Q-R-I-A-G1LAPDMVVLMGEDRPTNSTPA1AN2VLEN1LIAV1QE1E-P-L-F-D-V-TGKM1TLSG2EKQDDHRL1H-E-I-L-E-2YFAV1VM1WI1FYDIQS1GPP-T-V-1KTTPIVNQR-D-E-S-A-1WRVL1FW1ASGP4DE1KE1VIDT1-K-P-V-E1YL1-Q-E-L2NRTI1-E-L-L-ETV1TRVEID1LIRKLISDPVAPLRGRLIVI-N-K-L-E-L-R-Q-R1TVGSTGHELVSPTE1LFGSML1TYAY1RQRHVL1FLSEDNQNRK1QI1TA2DTEPWLAYSKMLTF2KQSTVLIF1SEKQ1QG1QTTNTIV-P-E-W-I-G-R-S-S-EDESGL1GEWYQRNH2QY1AS1DSDK1FALF…	/NCGR_SEQ_ID=MMETSP0971-20121206|11182 /ASSEMBLY_ACC=CAM_ASM_000514 /TAXON_ID=159749 /ORGANISM="Thalassiosira oceanica, Strain CCMP1005" /LENGTH=2048	79	79
MRP2	CAMNT_0048182683	119	566	1949	720	KYSIVTLLGLPMVMERTSPQARAVEWLAYQDEPLFDVTKETSAEEQDRHHEILEQRYALVVWYFDQGGPTVWKTINRDESAGWVEFGAGVHECDWKGVDCD------YENG--------NTETGTVIGLRLSPALGLVLTGTHLSTELGMLTALRRVDFSDQRLQGTIPDEWASMTNLKSVILSKNQLQTTVPEWIGRSSEEGGGWQNLEQLALDDNFLYGSLPSSMRNLRKLTHLELQVNPQLEGRFDELLFLEKEDEATGLPGQNLEILDLSNTRLKGKIPKI--TLPSIRSFRLWNLPGFSGTLPPDIGSWSNLEIFSIKEMPGLTGTLPTEFGSLEKLEILEVLDSNFMSGELPKELGNLSSNLKTINFRYTNQTGTLPVEWSSLVNLENLNLLQ…	RLALVTPGGNETLMEPNTPQYRAWQWLVYDDEMKLDPAADN-----------LQQRYLLMVIHF----PSMM-----DDSGDGQQWGSPVHECEWEEVQCKDKLDLIYEYGQDDIVWIDDTPERIVTGLTLSQRLN-----GQIPEELSLLSLLQHLDLENNKLIGSLPSHIYELHKLDTLILSQNQLSNV---------DDIGEFKHLEHLYLSMNNCKGPLPTSFQNLKHLKTLDLHTN-ELTGDLFKVINDF----------ESLESIDVAFNDFTGTVSPLIGSMTNLTTVLLGN-NQFSGGIPEEIQFCSKLQDLSVEANHDMGGIIPFVLGQLTSLVYLNLSTCGF-EGPLPASFGDLTE-LKFLDVTFNNLDGALPKELGSARSLTTLGLAY…	2e-29	132	331	467	28.69	134	257	220	16	76	47.11	0/-1	KRYLSAIL2LPLG1LNPEMTVL2RPTNST2AY2VWEQ2AV1QD2PMLKFL1VPTAKAEDTNS-A-E-E-Q-D-R-H-H-E-I-1EQ3AL1VM1WIYH1D-Q-G-G-1TSVMWMK-T-I-N-R-1ED1AGGDWGVQEQFW1ASGP4DE1KEGE1DQ1DK-D-K-L-D-L-I2NY1-Q-D-D-I-V-W-I-DND1EPTEGRTI1IT2RT2PQAR1GNL-V-L-T-G-TGHQLISPTE2GSML1TSAL1RQRHVL1FLSEDNQNRK1QI1TSIL1DSEHWIAYSEMLTHNK1KDSTVL3KQ3QSTNTVV-P-E-W-I-G-R-S-S-EDEDGI1GEWFQKNH2QH1AY1DSDM1FNLCYK1SP2ST1MFRQ2RKKH1TKHT1ED1QHVT1P-QE1ET1RDFLD…	/NCGR_SEQ_ID=MMETSP0578-20130828|8252 /ASSEMBLY_ACC=CAM_ASM_000663 /TAXON_ID=267565 /ORGANISM="Skeletonema grethea, Strain CCMP 1804" /LENGTH=2288	78	78
MRP2	CAMNT_0020250311	136	549	2058	3233	SPQARAVEWLAYQDEPLFDVTKETSAEEQDRHHEILEQRYALVV-WYFDQGGPTVWKTINRDESAGWVEFGA---GVHECDWKGVDCDYENGNTETGT---------VIGLRLSPALGLVLTGTHLSTELGMLTALRRVDFSDQRLQGTIPDEWASMTNLKSVILSKNQLQTTVPEWIGRSSEEGGGWQNLEQLALDDNFLYGSLPSSMRNLRKLTHLELQVNPQLEGRFDELLFLEKEDEATGLPGQNLEILDLSNTRLKGKIPK--ITLPSIRSFRLWNLPGFSGTLPPDIGSWSNLEIFSIKEMPGLTGTLPTEFGSLEKLEILEVLDSNFMSGELPKELGNLSSNLKTINFRYTNQTGTLPVEWSSLVNLENLNLLQNKYLTGTIPSEYGYMTSL…	TPQCRAVRWLALQDPAKLDTDD-----------EFLLQRYALAVFWYSTFGMAEEVEGTEQAEEHYWTEHGGWMTGAGICSWAGIICHHQPGTAVSANIRTYDGNNEVTHLRLPSN---NIKGEIPSEVFHLLTEMRQLDLSENDISGDISGEIRRMEKLQYLYLYNNQLTGKFPSTIGSCID-------LREIDMSDNHLTGTLPPDVGQLRSLS-LWGMFDNQLTGSVPDEIGNL------GL----LEVLYLDNNKLAGTIPEGIFKLPKLYDFRI-NKNALTGTIPDVAGSTPMLELLYL-DGNELTGFIPKSLSQHSRLASLRLF-ANKLSGPLPSALGNLKS-LDHLSLEYNLLSSTIPPEWNG-LTHLAELYVQGNQLTGVIPTQLGQLSDL…	2e-29	132	332	429	30.07	129	248	187	15	52	43.59	0/3	ST2AC3ER3YL2EPPALKFL1VTTDKDE-T-S-A-E-E-Q-D-R-H-H-1IF1EL5VA1-F2FSDTQF1GMPATEVEWVKETGITNERQDA1SEAHGY1VT1FH1AG-W-M-T1VAHGEI1DS1KA1VIDI1DHYHEQNP1NTTAEVTSGATN-I-R-T-Y-D-G-N-N-E1ITGH3SPPSANL-G-L-VNLITK1TEHILP1TEEVLFGHML2AELM1RQVL1FL1DEQNRDLIQS1TD1PSDG1WIARSR1TENK1KQSYVLIY1SYKN3QTTGTKVF1ESWT2RSSCSIEDE-G-G-G-W-Q-N-1ERQELIADLMDS2FH1YT1ST2SPSDMVRGNQ2KS1TSH-1EWLGQMVFNDPN2ET1RSFVDPEDLELIFGLNELK-E-D-E-A-T-2P-…	/NCGR_SEQ_ID=MMETSP0698-20121128|733 /TAXON_ID=265572 /ORGANISM="Extubocellulus spinifer, Strain CCMP396" /LENGTH=3634	76	72
MRP2	CAMNT_0020250311	243	569	2523	3431	LTGTHLSTELGMLTALRRVDFSDQRLQGTIPDEWASMTNLKSVILSKNQLQTTVPEWIGRSSEEGGGWQNLEQLALDDNFLYGSLPSSMRNLRKLTHLELQVN------PQLEGRFDELLFLEKEDEATGLPGQNLEILDLSNTRLKGKIPKITLPSIR--SFRLWNLPGFSGTLPPDIGSWSNLEIFSIKEMPGLTGTLPTEFGSLEKLEILEVLDSNFMSGELPKELGNLSSNLKTINFRYTNQTGTLPVEWSSLVNLENLNLLQNKYLTGTIPSEYGYMTSLRSLDLRGTSLSGEVSQEVCAID--SMETLQADCS-YKNDKSVGKIVCLCCLXC	LTGKFPST-IGSCIDLREIDMSDNHLTGTLPPDVGQLRSLSLWGMFDNQLTGSVPDEIGNLGL-------LEVLYLDNNKLAGTIPEGIFKLPKLYDFRINKNALTGTIPDVAGSTPM-----------------LELLYLDGNELTGFIPKSLSQHSRLASLRLF-ANKLSGPLPSALGNLKSLDHLSL-EYNLLSSTIPPEWNGLTHLAELYV-QGNQLTGVIPTQLGQL-SDLKEFRAHNNNLSGPIPTEVGKLYRLEYLSVENNRLK-GTLPSQIAELEKLSTLRIGGNVITGLVHDEICELTKVSLKEFSADCKGIRPD-----IICPCCTEC	1e-18	99	245	338	31.36	106	186	154	13	46	45.56	0/3	3TKHFLP2E-LI1MSLCTIAD2REVI1FM2QNRH1QT2IL1DPEDWVAGSQMLTRNS1KSSLVWIGLMSFKD3QTTGTS2EDWE2RNSLSGELE-G-G-G-W-Q-N-2QV1AY2DN1FK1YA1STLI1SESGMIRFNK1RP2TYHDLFERLIQNVK1-A-L-T-G-T-I1QDLVEA1RSFTDPEML-L-F-L-E-K-E-D-E-A-T-G-L-P-G-Q-N-2IL1DY1SDNGTNRE1KT1KF3ISTLLSPQSHIS1-L-A1FL2WFN-LAPNGKFL2TP2PSDAIL1SNWLSKNS1EDIHFL1ILK-1MYPNGL1TSGS1LI1TP1FWGNSG1ETKH1EAIE1EY1L-DQSG1FQMLST1EVLI1KTEQ2NQ1S-1ND2TEIFNRFARHYNTN1QLTS1TP…	/NCGR_SEQ_ID=MMETSP0698-20121128|733 /TAXON_ID=265572 /ORGANISM="Extubocellulus spinifer, Strain CCMP396" /LENGTH=3634	76	57
MRP2	CAMNT_0020295407	136	549	1580	405	SPQARAVEWLAYQDEPLFDVTKETSAEEQDRHHEILEQRYALVV-WYFDQGGPTVWKTINRDESAGWVEFGA---GVHECDWKGVDCDYENGNTETGT---------VIGLRLSPALGLVLTGTHLSTELGMLTALRRVDFSDQRLQGTIPDEWASMTNLKSVILSKNQLQTTVPEWIGRSSEEGGGWQNLEQLALDDNFLYGSLPSSMRNLRKLTHLELQVNPQLEGRFDELLFLEKEDEATGLPGQNLEILDLSNTRLKGKIPK--ITLPSIRSFRLWNLPGFSGTLPPDIGSWSNLEIFSIKEMPGLTGTLPTEFGSLEKLEILEVLDSNFMSGELPKELGNLSSNLKTINFRYTNQTGTLPVEWSSLVNLENLNLLQNKYLTGTIPSEYGYMTSL…	TPQCRAVRWLALQDPAKLDTDD-----------EFLLQRYALAVFWYSTFGMAEEVEGTEQAEGHYWTEHGGWMTGAGICSWAGIICHHQPGTAVSANIRTYDGNNEVTHLRLPSN---NIKGEIPSEVFHLLTEMRQLDLSENDISGDISGEIRRMEKLQYLYLYNNQLTGKFPSTIGSCID-------LREIDMSDNHLTGTLPPDVGQLRSLS-LWGMFDNQLTGSVPDEIGNL------GL----LEVLYLDNNKLAGTIPEGIFKLPKLYDFRI-NKNALTGTIPDVAGSTPMLELLYL-DGNELTGFIPKSLSQHSRLASLRLF-ANKLSGPLPSALGNLKS-LDHLSLEYNLLSSTIPPEWNG-LTHLAELYVQGNQLTGVIPTQLGQLSDL…	2e-29	132	332	429	30.07	129	248	187	15	52	43.59	0/-3	ST2AC3ER3YL2EPPALKFL1VTTDKDE-T-S-A-E-E-Q-D-R-H-H-1IF1EL5VA1-F2FSDTQF1GMPATEVEWVKETGITNERQDA1SGAHGY1VT1FH1AG-W-M-T1VAHGEI1DS1KA1VIDI1DHYHEQNP1NTTAEVTSGATN-I-R-T-Y-D-G-N-N-E1ITGH3SPPSANL-G-L-VNLITK1TEHILP1TEEVLFGHML2AELM1RQVL1FL1DEQNRDLIQS1TD1PSDG1WIARSR1TENK1KQSYVLIY1SYKN3QTTGTKVF1ESWT2RSSCSIEDE-G-G-G-W-Q-N-1ERQELIADLMDS2FH1YT1ST2SPSDMVRGNQ2KS1TSH-1EWLGQMVFNDPN2ET1RSFVDPEDLELIFGLNELK-E-D-E-A-T-2P-…	/NCGR_SEQ_ID=MMETSP0698-20121128|23281 /TAXON_ID=265572 /ORGANISM="Extubocellulus spinifer, Strain CCMP396" /LENGTH=3628	76	72
MRP2	CAMNT_0020295407	243	569	1115	207	LTGTHLSTELGMLTALRRVDFSDQRLQGTIPDEWASMTNLKSVILSKNQLQTTVPEWIGRSSEEGGGWQNLEQLALDDNFLYGSLPSSMRNLRKLTHLELQVN------PQLEGRFDELLFLEKEDEATGLPGQNLEILDLSNTRLKGKIPKITLPSIR--SFRLWNLPGFSGTLPPDIGSWSNLEIFSIKEMPGLTGTLPTEFGSLEKLEILEVLDSNFMSGELPKELGNLSSNLKTINFRYTNQTGTLPVEWSSLVNLENLNLLQNKYLTGTIPSEYGYMTSLRSLDLRGTSLSGEVSQEVCAID--SMETLQADCS-YKNDKSVGKIVCLCCLXC	LTGKFPST-IGSCIDLREIDMSDNHLTGTLPPDVGQLRSLSLWGMFDNQLTGSVPDEIGNLGL-------LEVLYLDNNKLAGTIPEGIFKLPKLYDFRINKNALTGTIPDVAGSTPM-----------------LELLYLDGNELTGFIPKSLSQHSRLASLRLF-ANKLSGPLPSALGNLKSLDHLSL-EYNLLSSTIPPEWNGLTHLAELYV-QGNQLTGVIPTQLGQL-SDLKEFRAHNNNLSGPIPTEVGKLYRLEYLSVENNRLK-GTLPSQIAELEKLSTLRIGGNVITGLVHDEICELTKVSLKEFSADCKGIRPD-----IICPCCTEC	1e-18	99	245	338	31.36	106	186	154	13	46	45.56	0/-3	3TKHFLP2E-LI1MSLCTIAD2REVI1FM2QNRH1QT2IL1DPEDWVAGSQMLTRNS1KSSLVWIGLMSFKD3QTTGTS2EDWE2RNSLSGELE-G-G-G-W-Q-N-2QV1AY2DN1FK1YA1STLI1SESGMIRFNK1RP2TYHDLFERLIQNVK1-A-L-T-G-T-I1QDLVEA1RSFTDPEML-L-F-L-E-K-E-D-E-A-T-G-L-P-G-Q-N-2IL1DY1SDNGTNRE1KT1KF3ISTLLSPQSHIS1-L-A1FL2WFN-LAPNGKFL2TP2PSDAIL1SNWLSKNS1EDIHFL1ILK-1MYPNGL1TSGS1LI1TP1FWGNSG1ETKH1EAIE1EY1L-DQSG1FQMLST1EVLI1KTEQ2NQ1S-1ND2TEIFNRFARHYNTN1QLTS1TP…	/NCGR_SEQ_ID=MMETSP0698-20121128|23281 /TAXON_ID=265572 /ORGANISM="Extubocellulus spinifer, Strain CCMP396" /LENGTH=3628	76	57
MRP2	CAMNT_0020104219	136	549	525	1700	SPQARAVEWLAYQDEPLFDVTKETSAEEQDRHHEILEQRYALVV-WYFDQGGPTVWKTINRDESAGWVEF-----GAGVHECDWKGVDCDYENGNTETGT---------VIGLRLSPALGLVLTGTHLSTELGMLTALRRVDFSDQRLQGTIPDEWASMTNLKSVILSKNQLQTTVPEWIGRSSEEGGGWQNLEQLALDDNFLYGSLPSSMRNLRKLTHLELQVNPQLEGRFDELLFLEKEDEATGLPGQNLEILDLSNTRLKGKIPK--ITLPSIRSFRLWNLPGFSGTLPPDIGSWSNLEIFSIKEMPGLTGTLPTEFGSLEKLEILEVLDSNFMSGELPKELGNLSSNLKTINFRYTNQTGTLPVEWSSLVNLENLNLLQNKYLTGTIPSEYGYMT…	TPQCRAVRWLALQDPAKLDTDD-----------EFLLQRYALAVFWYSTFGMAEEVEGTEQAEGHYWTEHDGWMTGAGI--CSWAGIICHHQPGTAVSANIRTYDGNNEVTHLRLPSN---NIKGEIPSEVFHLLTEMRQLDLSENDISGDISGEIRRMEKLQYLYLYNNQLTGKFPSTIGSCID-------LREIDMSDNHLTGTLPPDVGQLRSLS-LWGMFDNQLTGSVPDEIGNL------GL----LEVLYLDNNKLAGTIPEGIFKLPKLYDFRI-NKNALTGTIPDVAGSTPMLELLYL-DGNELTGFIPKSLSQHSRLASLRLF-ANKLSGPLPSALGNLKS-LDHLSLEYNLLSSTIPPEWNG-LTHLAELYVQGNQLTGVIPTQLGQLS…	2e-29	131	330	431	30.16	130	245	189	16	56	43.85	0/3	ST2AC3ER3YL2EPPALKFL1VTTDKDE-T-S-A-E-E-Q-D-R-H-H-1IF1EL5VA1-F2FSDTQF1GMPATEVEWVKETGITNERQDA1SGAHGY1VT1FH-D-G-W-M-T3VIH-E-1DS1KA1VIDI1DHYHEQNP1NTTAEVTSGATN-I-R-T-Y-D-G-N-N-E1ITGH3SPPSANL-G-L-VNLITK1TEHILP1TEEVLFGHML2AELM1RQVL1FL1DEQNRDLIQS1TD1PSDG1WIARSR1TENK1KQSYVLIY1SYKN3QTTGTKVF1ESWT2RSSCSIEDE-G-G-G-W-Q-N-1ERQELIADLMDS2FH1YT1ST2SPSDMVRGNQ2KS1TSH-1EWLGQMVFNDPN2ET1RSFVDPEDLELIFGLNELK-E-D-E-A-T-2P…	/NCGR_SEQ_ID=MMETSP0696-20121128|3866 /TAXON_ID=265572 /ORGANISM="Extubocellulus spinifer, Strain CCMP396" /LENGTH=2131	76	72
MRP2	CAMNT_0020104219	243	569	990	1898	LTGTHLSTELGMLTALRRVDFSDQRLQGTIPDEWASMTNLKSVILSKNQLQTTVPEWIGRSSEEGGGWQNLEQLALDDNFLYGSLPSSMRNLRKLTHLELQVN------PQLEGRFDELLFLEKEDEATGLPGQNLEILDLSNTRLKGKIPKITLPSIR--SFRLWNLPGFSGTLPPDIGSWSNLEIFSIKEMPGLTGTLPTEFGSLEKLEILEVLDSNFMSGELPKELGNLSSNLKTINFRYTNQTGTLPVEWSSLVNLENLNLLQNKYLTGTIPSEYGYMTSLRSLDLRGTSLSGEVSQEVCAID--SMETLQADCS-YKNDKSVGKIVCLCCLXC	LTGKFPST-IGSCIDLREIDMSDNHLTGTLPPDVGQLRSLSLWGMFDNQLTGSVPDEIGNLGL-------LEVLYLDNNKLAGTIPEGIFKLPKLYDFRINKNALTGTIPDVAGSTPM-----------------LELLYLDGNELTGFIPKSLSQHSRLASLRLF-ANKLSGPLPSALGNLKSLDHLSL-EYNLLSSTIPPEWNGLTHLAELYV-QGNQLTGVIPTQLGQL-SDLKEFRAHNNNLSGPIPTEVGK-LYRLEYLSVENNRLKGTLPSQIAELEKLSTLRIGGNVITGLVHDEICELTKVSLKEFSADCKGIRPD-----IICPCCTEC	1e-18	98.6	244	338	30.47	103	189	151	13	46	44.67	0/3	3TKHFLP2E-LI1MSLCTIAD2REVI1FM2QNRH1QT2IL1DPEDWVAGSQMLTRNS1KSSLVWIGLMSFKD3QTTGTS2EDWE2RNSLSGELE-G-G-G-W-Q-N-2QV1AY2DN1FK1YA1STLI1SESGMIRFNK1RP2TYHDLFERLIQNVK1-A-L-T-G-T-I1QDLVEA1RSFTDPEML-L-F-L-E-K-E-D-E-A-T-G-L-P-G-Q-N-2IL1DY1SDNGTNRE1KT1KF3ISTLLSPQSHIS1-L-A1FL2WFN-LAPNGKFL2TP2PSDAIL1SNWLSKNS1EDIHFL1ILK-1MYPNGL1TSGS1LI1TP1FWGNSG1ETKH1EAIE1EY1L-DQSG1FQMLST1EVLI1KTEQ2NQ1S-1ND2TEIFNRFARHYNTN1QLTS1TP…	/NCGR_SEQ_ID=MMETSP0696-20121128|3866 /TAXON_ID=265572 /ORGANISM="Extubocellulus spinifer, Strain CCMP396" /LENGTH=2131	76	57
MRP2	CAMNT_0027302793	123	569	1601	327	VTLLGLPMVMERTSPQARAVEWLAYQDEPLFDVTKETSAEEQDRHHEILEQRYALVVWYFDQGGPTVWKTINRDESAGWVEFGAGVHECDWKGVDC--------DYENGNTETGTV---------IGLRLSPALGLV--LTGTHLSTELGMLTALRRVDFSDQRLQGTIPDEWASMTNLKSVILSKNQLQTTVPEWIGRSSEEGGGWQNLEQLALDDNFLYGSLPSSMRNLRKLTHLELQVNPQLEGRFDELLFLEKEDEATGLPGQNLEILDLSNTRLKGKIPKITLPSIRSFR--LWNLPGFSGTLPPDIGSWSNLEIFSIKEMPGLTGTLPTEFGSLEKLEILEVLDSNFMSGELPKELGNLSSNLKTINFRYTNQTGTLPVEWSSLVNLENLNLL…	ITPGGLETLLDPKTAHHRAFQWIVYEDGMELGAAKDH-----------LHQRYVLMVIYFISGP---WTPVE-----GRLEWGSPVHECEWEGITCKPVEELESELEGRIEELLTVGREDGIKIDVPQRVANQLRLRQRLVSGEVPAEFSLLYYMQHLDLENNKLVGGIPTPLYKLFNLQTLYLEQNELTNV---------DNIGEYRHLVNVSLAKNNFQGPLPISFKNLNRLKYLSLHTN---------KFTGEVFDTLKDFP--SLEVLDLAYNEFEGTLPS-EFGNMRNLTEVFIGHNNFRGVIPEEIGNCKNLKRFQIDGSHDIGGSIPSVFGKLPELEFLK-LDTCAFNETLPMSLGNLQK-LSFLDVNSNDLEGKIPSQLGKATSLVTLALA…	3e-29	131	330	474	26.79	127	271	208	16	76	43.88	0/-2	VI1LPLG2PEMTVLMLEDRPTKSTPAQHAH2VFEQ1LIAV1QE1EGPMLEFLDGVATA1EDTHS-A-E-E-Q-D-R-H-H-E-I-1EH3AV1VM1WI2DIQS1GPP-T-V-1KTTPIVNER-D-E-S-A-1WRVL1FW1ASGP4DE1KE1VIDT1-K-P-V-E-E-L-E-SDEYL1NGGRNITE1TLGL2-G-R-E-D-G-I-K-I-DIVGPLQ1LVSAPNAQ1GR1VR-Q-R1TVGSTGHELVSPTA1LFGSML1TYAYLMRQRHVL1FLSEDNQNRK1QV1TG2DTEPWLAYSKMLTF2KQSTVLIY1SEKQ1QE1QTTNTVV-P-E-W-I-G-R-S-S-EDENGI1GEWYQRNH1EVQNLVAS1DADK1FNLFYQ1SP2SI1MFRK2RNKR1TKHY…	/NCGR_SEQ_ID=MMETSP0404_2-20130426|2245 /TAXON_ID=49265 /ORGANISM="Thalassiosira rotula, Strain CCMP3096" /LENGTH=2424	78	78
MRP2	CAMNT_0027255481	123	569	885	2159	VTLLGLPMVMERTSPQARAVEWLAYQDEPLFDVTKETSAEEQDRHHEILEQRYALVVWYFDQGGPTVWKTINRDESAGWVEFGAGVHECDWKGVDC--------DYENGNTETGTV---------IGLRLSPALGLV--LTGTHLSTELGMLTALRRVDFSDQRLQGTIPDEWASMTNLKSVILSKNQLQTTVPEWIGRSSEEGGGWQNLEQLALDDNFLYGSLPSSMRNLRKLTHLELQVNPQLEGRFDELLFLEKEDEATGLPGQNLEILDLSNTRLKGKIPKITLPSIRSFR--LWNLPGFSGTLPPDIGSWSNLEIFSIKEMPGLTGTLPTEFGSLEKLEILEVLDSNFMSGELPKELGNLSSNLKTINFRYTNQTGTLPVEWSSLVNLENLNLL…	ITPGGLETLLDPKTAHHRAFQWIVYEDGMELGAAKDH-----------LHQRYVLMVIYFISGP---WTPVE-----GRLEWGSPVHECEWEGITCKPVEELESELEGRIEELLTVGREDGIKIDVPQRVANQLRLRQRLVSGEVPAEFSLLYYMQHLDLENNKLVGGIPTPLYKLFNLQTLYLEQNELTNV---------DNIGEYRHLVNVSLAKNNFQGPLPISFKNLNRLKYLSLHTN---------KFTGEVFDTLKDFP--SLEVLDLAYNEFEGTLPS-EFGNMRNLTEVFIGHNNFRGVIPEEIGNCKNLKRFQIDGSHDIGGSIPSVFGKLPELEFLK-LDTCAFNETLPMSLGNLQK-LSFLDVNSNDLEGKIPSQLGKATSLVTLALA…	3e-29	131	330	474	26.79	127	271	208	16	76	43.88	0/3	VI1LPLG2PEMTVLMLEDRPTKSTPAQHAH2VFEQ1LIAV1QE1EGPMLEFLDGVATA1EDTHS-A-E-E-Q-D-R-H-H-E-I-1EH3AV1VM1WI2DIQS1GPP-T-V-1KTTPIVNER-D-E-S-A-1WRVL1FW1ASGP4DE1KE1VIDT1-K-P-V-E-E-L-E-SDEYL1NGGRNITE1TLGL2-G-R-E-D-G-I-K-I-DIVGPLQ1LVSAPNAQ1GR1VR-Q-R1TVGSTGHELVSPTA1LFGSML1TYAYLMRQRHVL1FLSEDNQNRK1QV1TG2DTEPWLAYSKMLTF2KQSTVLIY1SEKQ1QE1QTTNTVV-P-E-W-I-G-R-S-S-EDENGI1GEWYQRNH1EVQNLVAS1DADK1FNLFYQ1SP2SI1MFRK2RNKR1TKHY…	/NCGR_SEQ_ID=MMETSP0403-20120918|10382 /TAXON_ID=49265 /ORGANISM="Thalassiosira rotula, Strain CCMP3096" /LENGTH=2522	78	78
MRP2	CAMNT_0048857485	111	559	529	1845	TVQDRQDYKYSIVTLL-----GLPMVMERTSPQARAVEWLAYQDEPLFDVTKETSAEEQDRHHEILEQRYALVVWYFDQGGPTVWKTINRDESAGWVEFGAGVHECDWKGVDC----DYE---NGNTE----TGTVIGLRLSPALGLV--------LTGTHLSTELGMLTALRRVDFSDQRLQGTIPDEWASMTNLKSVILSKNQLQTTVPEWIGRSSEEGGGWQNLEQLALDDNFLYGSLPSSMRNLRKLTHLELQVNPQLEGRFDELLFLEKEDEATGLPGQNLEILDLSNTRLKGKIPKIT--LPSIRSFRLWNLPGFSGTLPPDIGSWSNLEIFSIKEMPGLTGTLPTEFGSLEKLEILEVLDSNFMSGELPKELGNLSSNLKTINFRYTNQTGT…	TVSRQQDY-WPIFDNLQRIAGGADVLGDPNTAQNRALNWIVYED------GMELGAEKDHLH-----QRFVLMVIYYISGP---WTPVQ-----GRLEWGSPVHECEWEGITCKPVEDLEQELNGRIEELLEVGREDGIKIDVPRRIINKLELRQRLVSGEVPEEFSLLYYLQHLDLENNKLIGAIPTPLYKLFNLQTLFLEQNGLTNI---------DSLGEYRHLEYLSLSKNAFQGPLPESFRNLKKLKTLYLHTN-RFNGEVFDILKDFTL----------LEKIDIAFNEFTGTLPAEMGDMKNLTSF-FGGHNMFNGEIPAELAKCRNLKQFQIDGSPDIGGEIPDFIGQLTKLEFIKI-DTCAFKGRLPRSIGNLAE-LTFLDVNSNELSGA…	4e-29	130	326	483	26.5	128	277	210	19	78	43.48	0/1	2QSDRRQ3K-YWSP1VFTDLN1-Q-R-I-A-G1LAPDMVVLMGEDRPTNSTPA1AN2VLEN1LIAV1QE1E-P-L-F-D-V-TGKM1TLSG2EKQDDHRL1H-E-I-L-E-2YFAV1VM1WI1FYDIQS1GPP-T-V-1KTTPIVNQR-D-E-S-A-1WRVL1FW1ASGP4DE1KE1VIDT1-K-P-V-E1YL1-Q-E-L2NRTI1-E-L-L-ETV1TRVEID1LIRKLISDPVAPLRGRLIVI-N-K-L-E-L-R-Q-R1TVGSTGHELVSPTE1LFGSML1TYAY1RQRHVL1FLSEDNQNRK1QI1TA2DTEPWLAYSKMLTF2KQSTVLIF1SEKQ1QG1QTTNTIV-P-E-W-I-G-R-S-S-EDESGL1GEWYQRNH2QY1AS1DSDK1FALF…	/NCGR_SEQ_ID=MMETSP0972-20120912|17945 /ASSEMBLY_ACC=CAM_ASM_000515 /TAXON_ID=159749 /ORGANISM="Thalassiosira oceanica, Strain CCMP1005" /LENGTH=1854	78	78
MRP2	CAMNT_0006576197	122	571	1556	2956	IVTLLG----LPMVMERTSPQARAVEWLAYQDEPLFDVTKETSAEEQDRHHEILEQRYALVVWYFDQGGPTVWKTINRDESAGWVEFGAGVHECDWKGVDCDYENGNTETGTVIGLRLSPALGLVLTGTHLSTELGMLTALRRVDFSDQRLQGTIPDEWASMTNLKSVILSKNQLQTTVPEWIGRSS---------------EEGGGWQNLEQLALDDNFLYGSLPSSMRNLRKLTHLELQVNPQLEGRFDELLFLEKED---------EATGLPGQN----LEILDLSNTRLKGKIPKITLPSIRSFRL-WNLPGFSGTLPPDIGSWSNLEIFSIKEMPG-LTGTLPTEFGSLEKLEILEVLDSNFMSGELPKELGNLS-------------------…	IIQVLGQYTPLFVLHDTAEPQHSAAKWLADVDDVGLRMDNPT-----------FLQRYVIAVMYFATVREYQWA-----DTMDWL--SETKHECEWGFVTCGDDFHVTEISI-------PSNGL---NGDLPPEIGFLTNLKRLNLNGNKIYGIIPEEISSLTDLEFLDLHNNSLGGLMNGLYGLSALKHLDLSFNMYGFLEETLGNLSELEYLDFESNIITGLLPSSLMKMTNLVHLNFQGN-RLEGQFPSTLTDLSSLRLLDLSLNFLSGGIPDLDIFVELEHLILHDNDFRGSIPRFLPLNLKTLSLGRNL--FEGTIPTEIGLLSNLE--SIAVMSNKLSSGFPTEFGQLSSLKLLLIGD-NELTGQLPSELGQLSMLEELFAINLYLTGTIPTE…	4e-29	131	329	511	28.57	146	260	222	20	105	43.44	0/2	1VITQLV2-Q-Y-T-P1PFMVVLMHEDRTTASE2AHRS1VAEK3YDQV1EDPVLGFLDRVMTDKNEP1S-A-E-E-Q-D-R-H-H-E-I-LFEL3AVLIVA1WM2DAQTGVGRPETYVQ1KAT-I-N-R-D-EDSTAMGD1VLE-F-GSAEGTVK3DE1KGGF1DT1DGYDEDNFGHNV2TIGSTIV-I-G-L-R-L-S-1ASLN2V-L-T-GNTGHD1SPTP1LI1MF2AN1RK1VLDNFLSNDGQNRKLIQY1TI2DE1WIAS1ML1ND1KESFVLID1SHKN1QS1QGTGTLVMPNEGWLIY1RL1SA-L-K-H-L-D-L-S-F-N-M-Y-G-F-L-E1ETGL1GNWLQSNE2QY1ADLFDEDS1FILIYT1SL4MLRMNKLMRTKN1TV2ENLF1…	/NCGR_SEQ_ID=MMETSP0800-20121206|4170 /TAXON_ID=210618 ORGANISM="Striatella unipunctata, Strain CCMP2910" /NCGR_SAMPLE_ID=MMETSP0800 /ASSEMBLY_ACC=CAM_ASM_000638 /LENGTH=3121	79	79
MRP2	CAMNT_0008117253	372	451	1905	2144	LEILDLSNTRLKGKIPKITLPSIRSFRLWNLPGFSGTLPPDIGSWSNLEIFSIKEMPGLTGTLPTEFGSLEKLEILEVLD	LEFLDLSNTGLKGKLPGITLPAIRFFRLWNMPGFWGTLPREIGTWSNLETFSIREMPGLTGTLPTEFGALQKLRTLEVLD	4e-29	130	328	80	78.75	63	17	71	0	0	88.75	0/3	2IF6RG4IL1KG4SA2SF5LM3SW4PRDE2ST5IT3KR14SA1EQ2ERIT5	/NCGR_SEQ_ID=MMETSP0139_2-20121125|18836 /TAXON_ID=44445 /ORGANISM="Pseudo-nitzschia australis, Strain 10249 10 AB" /LENGTH=2146	14	14
MRP2	CAMNT_0048900491	111	559	737	2053	TVQDRQDYKYSIVTLL-----GLPMVMERTSPQARAVEWLAYQDEPLFDVTKETSAEEQDRHHEILEQRYALVVWYFDQGGPTVWKTINRDESAGWVEFGAGVHECDWKGVDC----DYE---NGNTE----TGTVIGLRLSPALGLV--------LTGTHLSTELGMLTALRRVDFSDQRLQGTIPDEWASMTNLKSVILSKNQLQTTVPEWIGRSSEEGGGWQNLEQLALDDNFLYGSLPSSMRNLRKLTHLELQVNPQLEGRFDELLFLEKEDEATGLPGQNLEILDLSNTRLKGKIPKIT--LPSIRSFRLWNLPGFSGTLPPDIGSWSNLEIFSIKEMPGLTGTLPTEFGSLEKLEILEVLDSNFMSGELPKELGNLSSNLKTINFRYTNQTGT…	TVSRQQDY-WPIFDNLQRIAGGADVLGDPNTAQNRALNWIVYED------GMELGAEKDHLH-----QRFVLMVIYYISGP---WTPVQ-----GRLEWGSPVHECEWEGITCKPVEDLEQELNGRIEELLEVGREDGIKIDVPRRIINKLELRQRLVSGEVPEEFSLLYYLQHLDLENNKLIGAIPTPLYKLFNLQTLFLEQNGLTNI---------DSLGEYRHLEYLSLSKNAFQGPLPESFRNLKKLKTLYLHTN-RFNGEVFDILKDFTL----------LEKIDIAFNEFTGTLPAEMGDMKNLTSF-FGGHNMFNGEIPAELAKCRNLKQFQIDGSPDIGGEIPDFIGQLTKLEFIKI-DTCAFKGRLPRSIGNLAE-LTFLDVNSNELSGA…	6e-29	130	326	483	26.5	128	277	210	19	78	43.48	0/2	2QSDRRQ3K-YWSP1VFTDLN1-Q-R-I-A-G1LAPDMVVLMGEDRPTNSTPA1AN2VLEN1LIAV1QE1E-P-L-F-D-V-TGKM1TLSG2EKQDDHRL1H-E-I-L-E-2YFAV1VM1WI1FYDIQS1GPP-T-V-1KTTPIVNQR-D-E-S-A-1WRVL1FW1ASGP4DE1KE1VIDT1-K-P-V-E1YL1-Q-E-L2NRTI1-E-L-L-ETV1TRVEID1LIRKLISDPVAPLRGRLIVI-N-K-L-E-L-R-Q-R1TVGSTGHELVSPTE1LFGSML1TYAY1RQRHVL1FLSEDNQNRK1QI1TA2DTEPWLAYSKMLTF2KQSTVLIF1SEKQ1QG1QTTNTIV-P-E-W-I-G-R-S-S-EDESGL1GEWYQRNH2QY1AS1DSDK1FALF…	/NCGR_SEQ_ID=MMETSP0973-20130828|11512 /ASSEMBLY_ACC=CAM_ASM_000520 /TAXON_ID=159749 /ORGANISM="Thalassiosira oceanica, Strain CCMP1005" /LENGTH=2054	78	78
MRP2	CAMNT_0023100519	128	570	1393	50	LPMVMERTSPQARAVEWLAYQDEPLFDVTKETSAEEQDRHHEILEQRYALVVWYFD----QGGPTVWKTINRDESAGWVEFGAGVHE----------CDWKGVDCDYENGNTETGTVI-GLRLSPALGLV---LTGTHLSTELGMLTALRRVDFSDQRLQGTIPDEWASMTNLKSVILSKNQLQTTVPEWIGRSSEEGGGWQNLEQLALDDNFLYGSLPSSMRNLRKLTHLELQVN------PQLEGRFDELLFLEKEDEATGLPGQNLEILDLSNTRLKGKIPKITLPSIRSFRLWNLPG--FSGTLPPDIGSWSNLEIF-------------------SIKEMP----GLTGTLPTEFGSLEKLEILEVLDSNFMSGELPKELGNLSSNLKTINFRY…	LDNVSANSTPQHKALKWISDMDGAALDP----------QHHGML-QRYSLAVIFFSTFLSSELPDLEALKNMGHLQPVTELGEGWKDRTNWLTDKGHCSWNGVQCHPRDGTSPSLTVYNGNEGVSILNLTMNNLEGT-IPREIHGLGDLHTLDLGGNLLEGTLPSELGHMEELHVLYLDGNGFDGSIPKSLGRLTQA-------THIYLNNNYLVGSIPEEFSDMHKLTVLSLYRNSLTGSIPHFEGLV------------------NLRDLYLDSNYLSGEIPH-SIADLRKLRDLRLGGNELTGTIPLKMCEMESLQMLYLESNYLGGTIMDCIDIMGSLVELQLFDNNFIGSIPESIGDLASLELLYI-DGNGITGTLPSSIGDL-TNLKTFYAQA…	7e-29	130	327	494	28.14	139	258	210	19	97	42.51	0/-2	1PDMN1MSEARNTSST2AHRK1VLEK1LIASYDQM1EGPALAFL1VPT-K-E-T-S-A-E-E-Q-D-RQ2EGIM1E-3AS1VA1WIYF1DS-T-F-L-SQSGEGL1TDVLWEKATLIK1RMDGEHSLAQGPWVVT1FL1AE1VWHKED-R-T-N-W-L-T-D-K-G-H1DS1KN2DQ1DHYPERND1NTTSEPTSGL2IY-N1LNRELGSVPSAI1GN1VT-M-N-N1TE2H-LISPTR1LIGHMG1TGAD1RHRTVL1FLSGDGQNRL1QE2IL1DS1WLAGSH1TENE1KHSVVLIY1SDKG1QGLFQDTGTSVI1EKWSIL2SLSTEQEAG-G-G-W-Q-N-L-ETQHLIAY1DNDN1FY1YV2LI1SESEMFRSNDLMRH3HV1ES1QYVR1-S-…	/NCGR_SEQ_ID=MMETSP1070-20121207|2084 /TAXON_ID=265543 /ORGANISM="Minutocellus polymorphus, Strain NH13" /LENGTH=2999	77	77
MRP2	CAMNT_0048857027	111	559	739	2055	TVQDRQDYKYSIVTLL-----GLPMVMERTSPQARAVEWLAYQDEPLFDVTKETSAEEQDRHHEILEQRYALVVWYFDQGGPTVWKTINRDESAGWVEFGAGVHECDWKGVDC----DYE---NGNTE----TGTVIGLRLSPALGLV--------LTGTHLSTELGMLTALRRVDFSDQRLQGTIPDEWASMTNLKSVILSKNQLQTTVPEWIGRSSEEGGGWQNLEQLALDDNFLYGSLPSSMRNLRKLTHLELQVNPQLEGRFDELLFLEKEDEATGLPGQNLEILDLSNTRLKGKIPKIT--LPSIRSFRLWNLPGFSGTLPPDIGSWSNLEIFSIKEMPGLTGTLPTEFGSLEKLEILEVLDSNFMSGELPKELGNLSSNLKTINFRYTNQTGT…	TVSRQQDY-WPIFDNLQRIAGGADVLGDPNTAQNRALNWIVYED------GMELGAEKDHLH-----QRFVLMVIYYISGP---WTPVQ-----GRLEWGSPVHECEWEGITCKPVEDLEQELNGRIEELLEVGREDGIKIDVPRRIINKLELRQRLVSGEVPEEFSLLYYLQHLDLENNKLIGAIPTPLYKLFNLQTLFLEQNGLTNI---------DSLGEYRHLEYLSLSKNAFQGPLPESFRNLKKLKTLYLHTN-RFNGEVFDILKDFTL----------LEKIDIAFNEFTGTLPAEMGDMKNLTSF-FGGHNMFNGEIPAELAKCRNLKQFQIDGSPDIGGEIPDFIGQLTKLEFIKI-DTCAFKGRLPRSIGNLAE-LTFLDVNSNELSGA…	7e-29	130	326	483	26.5	128	277	210	19	78	43.48	0/1	2QSDRRQ3K-YWSP1VFTDLN1-Q-R-I-A-G1LAPDMVVLMGEDRPTNSTPA1AN2VLEN1LIAV1QE1E-P-L-F-D-V-TGKM1TLSG2EKQDDHRL1H-E-I-L-E-2YFAV1VM1WI1FYDIQS1GPP-T-V-1KTTPIVNQR-D-E-S-A-1WRVL1FW1ASGP4DE1KE1VIDT1-K-P-V-E1YL1-Q-E-L2NRTI1-E-L-L-ETV1TRVEID1LIRKLISDPVAPLRGRLIVI-N-K-L-E-L-R-Q-R1TVGSTGHELVSPTE1LFGSML1TYAY1RQRHVL1FLSEDNQNRK1QI1TA2DTEPWLAYSKMLTF2KQSTVLIF1SEKQ1QG1QTTNTIV-P-E-W-I-G-R-S-S-EDESGL1GEWYQRNH2QY1AS1DSDK1FALF…	/NCGR_SEQ_ID=MMETSP0972-20120912|17716 /ASSEMBLY_ACC=CAM_ASM_000515 /TAXON_ID=159749 /ORGANISM="Thalassiosira oceanica, Strain CCMP1005" /LENGTH=2064	78	78
MRP2	CAMNT_0048718525	111	540	1303	68	TVQDRQDYKYSIVTLL-----GLPMVMERTSPQARAVEWLAYQDEPLFDVTKETSAEEQDRHHEILEQRYALVVWYFDQGGPTVWKTINRDESAGWVEFGAGVHECDWKGVDC----DYE---NGNTE----TGTVIGLRLSPALGLV--------LTGTHLSTELGMLTALRRVDFSDQRLQGTIPDEWASMTNLKSVILSKNQLQTTVPEWIGRSSEEGGGWQNLEQLALDDNFLYGSLPSSMRNLRKLTHLELQVNPQLEGRFDELLFLEKEDEATGLPGQNLEILDLSNTRLKGKIPKIT--LPSIRSFRLWNLPGFSGTLPPDIGSWSNLEIFSIKEMPGLTGTLPTEFGSLEKLEILEVLDSNFMSGELPKELGNLSSNLKTINFRYTNQTGT…	TVSRQQDY-WPIFDNLQRIAGGADVLGDPNTAQNRALNWIVYED------GMELGAEKDHLH-----QRFVLMVIYYISGP---WTPVQ-----GRLEWGSPVHECEWEGITCKPVEDLEQELNGRIEELLEVGREDGIKIDVPRRIINKLELRQRLVSGEVPEEFSLLYYLQHLDLENNKLIGAIPTPLYKLFNLQTLFLEQNGLTNI---------DSLGEYRHLEYLSLSKNAFQGPLPESFRNLKKLKTLYLHTN-RFNGEVFDILKDFTL----------LEKIDIAFNEFTGTLPAEMGDMKNLTSF-FGGHNMFNGEIPAELAKCRNLKQFQIDGSPDIGGEIPDFIGQLTKLEFIKI-DTCAFKGRLPRSIGNLAE-LTFLDVNSNELSGA…	1e-28	129	324	456	27.19	124	262	203	18	70	44.52	0/-1	2QSDRRQ3K-YWSP1VFTDLN1-Q-R-I-A-G1LAPDMVVLMGEDRPTNSTPA1AN2VLEN1LIAV1QE1E-P-L-F-D-V-TGKM1TLSG2EKQDDHRL1H-E-I-L-E-2YFAV1VM1WI1FYDIQS1GPP-T-V-1KTTPIVNQR-D-E-S-A-1WRVL1FW1ASGP4DE1KE1VIDT1-K-P-V-E1YL1-Q-E-L2NRTI1-E-L-L-ETV1TRVEID1LIRKLISDPVAPLRGRLIVI-N-K-L-E-L-R-Q-R1TVGSTGHELVSPTE1LFGSML1TYAY1RQRHVL1FLSEDNQNRK1QI1TA2DTEPWLAYSKMLTF2KQSTVLIF1SEKQ1QG1QTTNTIV-P-E-W-I-G-R-S-S-EDESGL1GEWYQRNH2QY1AS1DSDK1FALF…	/NCGR_SEQ_ID=MMETSP0970-20120912|13996 /ASSEMBLY_ACC=CAM_ASM_000508 /TAXON_ID=159749 /ORGANISM="Thalassiosira oceanica, Strain CCMP1005" /LENGTH=2032	77	75
MRP2	CAMNT_0048718525	372	551	850	398	LEILDLSNTRLKGKIPKITLPSIRSFRLWNL----PGFSGTLPPDIGSWSNLEIFSIKEMPGLTGTLPTEFGSLEKLEILEVLDSNFMSGELPKELGNLSSNLKTINFRYTNQTGTLPVEWSSLVNLENLNLLQNKYLTGTIPSEYGYMTSLRSLDLRGTSLSGEVSQEVCAIDSMETLQADCS	LQHLDLENNKLIGAIPT---PLYKLFNLQTLFLEQNGLTNI--DSLGEYRHLEYLSLSKN-AFQGPLPESFRNLKKLKTL-YLHTNRFNGEVFDILKDFTL-LEKIDIAFNEFTGTLP-------------------------AEMGDMKNLTSFFGGHNMFNGEIPAELAKCRNLKQFQIDGS	1.9	40.4	93	184	26.63	49	98	77	7	37	41.85	0/-1	1EQIH3SE1TNRK1KI1KA2KTI-T-L-1SLIYRKSL1RN1WQNT1-F-L-E-QPN1FLSTGNTIL-P-PDDSIL1SEWYSRNH2IYFL1ILKSEKMNP-GALFTQ1TP2TEES1GRSN1EK2EKIT1E-VY1DHST1FRMFSN2LVPFKDEI1GKNDLFSTSLN-1KETK1NDFIRAYFTNNEQF5V-E-W-S-S-L-V-N-L-E-N-L-N-L-L-Q-N-K-Y-L-T-G-T-I-P-SA1YM1YD1TKSN1RT1LFDFLGRGGHTNSMLFSN2VISPQA1VLCAAKICDRSNMLEKTQLF1AI1CG1	/NCGR_SEQ_ID=MMETSP0970-20120912|13996 /ASSEMBLY_ACC=CAM_ASM_000508 /TAXON_ID=159749 /ORGANISM="Thalassiosira oceanica, Strain CCMP1005" /LENGTH=2032	77	31
MRP2	CAMNT_0042654255	1	569	1723	92	MEAQVV-------NQEQSQHVTFEADNKAAFFADSSEGKNRFGKVSNEKKGYNLLSSKWYWYAMIAMTLIFLVLVGYGFGSGLFLLKRGNATLNNDPAKDGSTPNGSDPSSISDSSNTVQDRQDYKYSIVTLLGLPMVMERT-----SPQARAVEWLAYQDEPLF-------------------DVTKETSAEEQDRHHEILEQRYALVVWYFDQGGPTVWKTINRDESAGWVEFGAGVHECDWKGVDCDYENGNTETGTVIGLRLSPALGLVLTGTHLSTELGMLTALRRVDFSDQRLQGTIPD-EWASMTNLKSVILSKNQLQTTVPEWIGRSSEEGGGWQNLEQLALDDNFLYGSLP-SSMRNLRKLTHLELQVNPQLEGRFDELLFLEKEDEATG…	LQAQVVFAPDDLNNQKDHALPNGTEDN---FYPIESDPEQDKGKVVSDRPLF-----------MTLYAILFLAITGLGFSVTRYVQVKRNVRSSQSSQEIASDNNTLSATAEDTDLD--RDPVAYRSDIEYILSSEIYQDSTISFLQGSQKKAIVWLVYEDRVLSTTKIREMVDYMKSNNTGNDDVXXNNTGNDDVVPTFPLVQRYAMMVLFFETNGE-LWS------ERSWAE-STNLNECKFVGVECDME----DRVVVLDLALRKLRG------RLPEEVGLLTRLESASFLSNSLEGTIPSFIFNKLTNLHSLDLSGNDFSSTISSDISK-------LTNLRRLHLNELSLTGELPVDAMKSLSNLEQLAMTHATRMNG----------PLLEYS…	1e-28	129	323	608	26.48	161	344	260	26	103	42.76	0/-2	MLEQ4-F-A-P-D-D-L-N2EKQDSHQAHLVPTNFGETAE2K-A-A-1FYAPDISE1EDGPKENQRDFK3SVNSEDKRKPGLYFN-L-L-S-S-K-W-Y-W-Y-A-1ITALMYTALIIL2VALIVT1YL2GSSVGTLRFYLVLQKVRKGR1AVTRLSNSNQDSPSAQKEDIGA1TDPN1GTSLDSPASTSAIESDDTSDSLNDT-V-QR1RPQVDA1KRYSSD1VETYLI1GSLSPEMIVYMQEDRS1-I-S-F-L-QSGPS1AKRK1VIEV2AV1QE1ERPV1FS-T-T-K-I-R-E-M-V-D-Y-M-K-S-N-N-T-G-N-D2TXKXENTNSTAGENEDQDDVRVHPHTEFIP1EV4LMVM1WLYF1DEQTGN1PET-VL1KST-I-N-R-D-E-SE…	/NCGR_SEQ_ID=MMETSP1423-20130617|34364 /TAXON_ID=476441 /ORGANISM="Pseudo-nitzschia heimii, Strain UNC1101" /LENGTH=1811	99	99
MRP2	CAMNT_0006599485	136	569	1287	13	SPQARAVEWLAYQDEPLFDVTKETSAEEQDRHHEILEQRYALVVWYFDQGGPTVWKTINRDESAGWVEFGAGVHECDWKGVDCDYENGNTETGTVIGLRLSPALGLVLTGTHLSTELGM-LTALRRVDFSDQRLQGTIPDEWASMTNLKSVILSKNQLQTTVPEWIGRSSEEGGGWQNLEQLALDDNFLYGSLPSSMRNLRKLTHLELQVNPQLEGRFDELLFLEKEDEATGLPGQNLEILDLSNTRLKGKIP---KITLPSIRSFRLWN---------LPG--------------FSGTLPPDIGSWSNLEIFSIKEMPGLTGTLPTEFGSLEKLEILEV-----------------------LDSNFMSGELPKELGNLSSNLKTINFRYTNQTGTL…	TPQYKATDFLMYQDVLQLDPTTP----------EALIQRYAIMVLYFS----TV--TI-PDKLDMW---RLDQEECLWEFVEC-------ENGEITMLTLDEVFE---GGSRIPMELGMAFDKLQYLSMSKNGFKGTLPPSFYRLTNLQYLDLHENLLESPLDESIGRL------FVQLQTLDLHENSFSGSLPSTIANLENLVSLRLGSN----------FFKSEVLDTIIMSLTNLEHLELSNNRFSGTIPYDLTMELSSLTSLDLGENAFFGDFELLPGDDAPLKNLVVQGNALFGTFPNFIGNFTNLEILRFGN-SNVAGSIPPELGRLEKLHTLSIESNKLTGSIPTSLGLLSALQVLWLDKNRLEGSIPTEIGNLRK-LTSIYFQSNEFQNTL…	1e-28	127	318	484	29.34	142	233	199	19	109	41.12	0/-3	ST2AYRK1VTEDWF1AM3EVPLLQFL1VP1KTEPT-S-A-E-E-Q-D-R-H-H-1IA1EI4LIVM1WL2DSQ-G-G-P-2W-K-2N-RP1EKSLADGM1V-E-F-GRALGDVQHE2DL1KEGF1DE1D-Y-E-N-G-N-T-1TN1TEVIITGM1RT1SDPEAVLFGEL-V-L-TG1TSHRLISPTM4-ALFTDAK1RQRYVLDSFM1DKQNRGLFQK2IL1DPESWFAYSRML3KQSYVLID1SHKE1QL1QETSTPVLPD1WS3SLS-E-E-G-G-G-WFQVNQ1EQQT1AD1DHDE1FSLFYS5STMIRA2REKN1TVHS1ER1QGVS1P-Q-L-E-G-R-F-D-E-L-LF1LKESKEEVDLEDATTIGILMPSGLQT3IH1DE3TN1LFKS1KT2-…	/NCGR_SEQ_ID=MMETSP0800-20121206|15814 /TAXON_ID=210618 ORGANISM="Striatella unipunctata, Strain CCMP2910" /NCGR_SAMPLE_ID=MMETSP0800 /ASSEMBLY_ACC=CAM_ASM_000638 /LENGTH=1400	76	76
MRP2	CAMNT_0013026039	119	569	781	2067	KYSIVTLLGLPMVMERTSPQARAVEWLAYQDEPLFDVTKETSAEEQDRHHEILEQRYALVVWYFDQGGPTVWKTINRDESAGWVEFGAGVHECDWKGVDC-DYENGNT----------ETGTVIGL------RLSPALGLV--LTGTHLSTELGMLTALRRVDFSDQRLQGTIPDEWASMTNLKSVILSKNQLQTTVPEWIGRSSEEGGGWQNLEQLALDDNFLYGSLPSSMRNLRKLTHLELQVNPQLEGRFDELLFLEKEDEATGLPGQNLEILDLSNTRLKGKIPKITLPSIRSFR--LWNLPGFSGTLPPDIGSWSNLEIFSIKEMPGLTGTLPTEFGSLEKLEILEVLDSNFMSGELPKELGNLSSNLKTINFRYTNQTGTLPVEWSSLVNLEN…	RIARITPGGLNTLLDESTAHHRAWMWLVYEDGMELGASKDH-----------LHQRFVLMVIYFISGP---WTPVE-----GRLEWGSPVHECEWEGIFCKDVEELEAQLEGRIDELLEVGREDGIKIDVPQRIANKLHLRQRLVSGEVPAEFSLLYYLQHLDLENNQLVGALPTPLYKLFNLQTLFLEANFLTNV---------DAIGEYRHLEHLALSANNFDGPLPESFKNLKKLKTLYLHTN-DFKGEVFDILKDFT----------SMELLDIAGNEFEGTLP-TELGNMKNLTSIFIGQNKFRGEIPVEIGNCKNLKELEINNLFDVGGTIPSVLGQLTNLEHIK-LDTSAFLGPLPPSLGNLNK-LRFLDVSSNELSGQIPSQLGQAVSLKT…	1e-28	129	324	478	26.78	128	274	217	17	76	45.4	0/1	KRYISAIRVI1LPLG2PNMTVLMLEDRETSSTPAQHAH2VWEM2AV1QE1EGPMLEFLDGVATS1EDTHS-A-E-E-Q-D-R-H-H-E-I-1EH2YFAV1VM1WI2DIQS1GPP-T-V-1KTTPIVNER-D-E-S-A-1WRVL1FW1ASGP4DE1KE1VIDF1-K1YV1NEGLNETA-Q-L-E-G-R-I-D-E-L-L1TV1TRVEID1LI-K-I-D-V-P-Q1LISAPNAK1GH1VR-Q-R1TVGSTGHELVSPTA1LFGSML1TYAY1RQRHVL1FLSEDNQNRQ1QV1TAIL1DTEPWLAYSKMLTF2KQSTVLIF1SEKA1QF1QTTNTVV-P-E-W-I-G-R-S-S-EDEAGI1GEWYQRNH2QH3DSDA1FNLFYD1SP2SE1MFRK2RK2TKH…	/NCGR_SEQ_ID=MMETSP1058-20130122|17890 /TAXON_ID=83371 /ORGANISM="Detonula confervacea, Strain CCMP 353" /LENGTH=2321	79	79
MRP2	CAMNT_0013199163	113	550	4095	2827	QDRQDYKYSIVTLLGLPM--VMERTSPQARAVEWLAYQDEPLFDVTKETSAEEQDRHHEILEQRYALVVWYFDQGGPTVWKTINRDESAGWV-------------------EFGAGVHECDWKGVDCDYENGNTETGTVIGLRLSPALGLVLTGTHLSTELGMLTALRRVDFSDQ--RLQGTIPDEWASMTNLKSVILSKNQLQTTVPEWIGRSSEEGGGWQNLEQLALDDNFLYGSLPSSMRNLRKLTHLELQVNPQLEGRFDELL---------FLEKEDEATGLPGQNLEILDLS-----NTRLKGKIPKITLPSI------RSFRLWNLPGF--SGTLPPDIGSWSNLEIFSIKEMPGLTGTLPTEFGSLEKLEILEVLDSNFMSGELPKELGNL…	QQSREYILFLRELLVLPMGTFLIPGSAMSRALQWMVSED-PLRPL--------QDEDH--LRQRFALATLYYDWSG-TRWDLLPHQ---GWLKSISTKLDEPIFVKDGEVSDAPPATHECDWLGIRCDEQN------RVVSLKLEGG-ETAIAGT-ISSSIGQLSQLEELELTGHGASLKGRAPSELTNLVNLRVLRLSSNRLSSLDFEGISNLTQ-------LRRLHIEENNLHGTIPSDIQKLVHLEELIFFQNPNLEGQVFSMLLSWPKLRSFASSFTNIGGSLPSQLGQLTDLEDMVGGNSNFVGTIP----PSIGNCSKLKVFLMCGVSGFGFEGSIPAEIGKLKELKQLNLCTNTRMKSWLPTEMGQMEKLEELGLSGNEGIAGPLPTELG-L…	1e-28	130	326	483	27.33	132	246	212	19	105	43.89	0/-1	1DQRSQRDE1KIYLSFILVRTE2GV3-G-TVFMLEIRPTG1PAQMAS2VLEQ1LMAVYSQE1E-2FRDPVLT-K-E-T-S-A-E-E-2REHD1E-I-1ER2YF2VAVTWL1FY1QWGS1P-1VR1KDTLILNPRHDQE-S-A-2VL-K-S-I-S-T-K-L-D-E-P-I-F-V-K-D-G-E-V-SEDFAGPAPGAVT5KL1VIDR2YEEQ1G-N-T-E-T-G-TR1IVGS1RK1SEPGAGL-GELTVALITA2H-LI1TSESLI1MQ1TSAQ1REREVLDEFLSTDGQH-G-ARS1QK1TRIA1DS1WLATSNMLTV2KRSVVLIR2KS1QR1QSTSTLVDPF1WG1GSRNSLSTEQE-G-G-G-W-Q-N-1ERQR1AHLIDEDE1FN1YH1STLI2SDM…	/NCGR_SEQ_ID=MMETSP1065-20121228|7002 /TAXON_ID=265537 /ORGANISM="Amphiprora paludosa, Strain CCMP125" /LENGTH=4491	77	77
MRP2	CAMNT_0013148161	172	572	2504	1416	EQRYALVVWYFDQGGPTVWKTINRDESAGWVEFGAGVHECDWKGVDCDYENGNTETGTVIGLRLSPALGLVLTGTHLSTELGMLTALRRVDFSDQRLQGTIPDEWASMTNLKSVILSKNQLQTTVPEWIGRSSEEGGGWQNLEQLALDDNFLYGSLPSSMRNLRKLTHLELQVNPQLEG--------RFDELLFLEKEDEATGLPGQ-----NLEILDLSNTRLKGKIPKI--TLPSIRSFRLWNLPGFSGTLPPDIGSWSNLEIFSIKEMPGLTGTLPTEFGSLEKLEILEVLDSNFMSGELPKELGNLSSNLKTINFRYTNQTGTLPVEWSSLVNLENLNLLQNKYLTGTIPSEYGYMTSLRSLDLRGTSLSGEVSQEVCAI--DSMETLQADCSYK…	RQRFAMALNFYQLNG-TVW-----DFMDGWM---GPYNECLWMGVQCN----NKQVLNSLALDTNNLFG------PFPTEIAKLTALASIAITRTHLTGTIPTELFFMPKLKELRLYANRMTGSIPPEVMNATK-------LESLRLETNFFSGTIVTEIGTLRKLTDLNIGFNDFIRTIPTEIGNLRKLKYLRVENNALSGRLPSEIGRIDSLEVLEMTNNLFYGSIPSSFGLLWNLRDFRITN-SGIGGFLPTELAMLSNLERLDIA-LSKFHGTLMTEIGRLTNLFKLSLHDCDF-SGPLPSQLGYMS-NMTRLQMK-NNQ------------------------FTGEIPHHFGRLIAMEQLTLEGNKLSGEVPQEVCDLLTEKLEQMVVDCY--…	1e-28	129	325	421	30.17	127	216	187	19	78	44.42	0/-1	ER2YF1LMVAVLWNYFFYDQQLGN1P-3K-T-I-N-R-1EFSMAD2VME-F-G-AGGPVYHN2DL1KM2DQ1DNY-E-N-G-1TKEQTVGLTNVSILGA1RDLTSNPNALLF1L-V-L-T-G-T-HPLFSP2LIGAMK4RARSVIDAFISTDRQTRH1QT4DT1WLAFSF1TPNK2SEVLIR1SYKA1QRLMQTTGTSVI1EPWEIVGMRNSASTEKE-G-G-G-W-Q-N-2QS1AR1DEDT2LFYS1STLIPVSTSEMIRGNT5HD1ENLIQGVF1PDQFLIERGT-I-P-T-E-I-G-N-L1FKDLEKLY1FRLV1KNENDAELASTGGR2GSQE-I-G-R-I-DNS2IV1DELMST1TNRLLFKY1KS2KSIS-F-GTL1PWSNIL1SD2LIWT1L…	/NCGR_SEQ_ID=MMETSP1061-20121228|77651 /TAXON_ID=37318 /ORGANISM="Pseudo-nitzschia pungens, Strain cf. pungens" /LENGTH=3554	70	70
MRP2	CAMNT_0020587381	171	570	1195	38	LEQRYALVVWYFD-QGGPTVWKTINRDESAGWVEFGAGVHECDWKGVDCDYENGN----------------TETGTVIGLRLSPALGLVLTGTHLSTELGMLTALRRVDFSDQRLQGTIPDEWASMTNLKSVILSKNQLQTTVPEWIGRSSEEGGGWQNLEQLALDDNFLYGSLPSSMRNLRKLTHLELQVNPQLEGRFDELLFLEKEDEATGLPGQNLEILDLSNTRLKGKIPK--ITLPSIRSFRLWNLPGFSGTLPPDIGSWSNLEIFSIKEMPGLTGTLPT-----------------------EFGSLEKLEILE-VLDSNFMSGELPKELGNLSSNLKTINFRYTNQTGTLPVEWSSLVNLENLNLLQNKYLTGTIPSEYGYMTSLRSLDLRG…	LSDRYAVALSLLSWTKNITIEKWANNDRE-GWM---TERTVCDWSGITCN-ENGEVTHIVLEDNQLSGEIPSEISALSSLEVLNLDGNFITGS-IPTELGRLAAATKISLKENQIKGSIPNEFGLLTKLKQIYLSRNQITGVLPTSIGSCT-------SLQELELAFNSLSGNIPTEIGHLTKLESLKL----------------------------------MRNSHLNGSIPSNIASCTALREISMWDC-RISGSLPTELGALSSLEKIEVNR-NQLEGSIPSTIFYLPHLRSVDLSQNLLNSSIPKFIELKETQLEELLLGHNFISGEIPTELG-LLSNLVTIQLSQNLLQGSIPSQFGSCSKLEDINVSSNRRVRGTIPTEIGDLTRLSYFDFSQ…	1e-28	129	324	445	27.64	123	218	204	16	104	45.84	0/-1	1ESQD3LVVAVLWSYLFLDS-WQTGKGNPI1VIWE1TWIA1RN1ERSEA-2VME-F-G-ATGEVRHTEV3KS1VIDT1DNY-3NE-V-T-H-I-V-L-E-D-N-Q-L-S-G-E-I-PTS1TIGSTAVLISGS1RELVSLPNALLD1LNVFLI2TSH-LISP4MR1TA1LARTRKVIDSFLSKDEQNRQLIQK1TS2DN1WFAGSLML1NK2SQVIIY2KR2LIQTTGTVVL1ETWS2RSSCSTE-E-G-G-G-W-Q-NS1EQQE1AE1DADF1FS1YS1SNLI1STSEMIRGNH1RT2TEHS1EK1Q-V-N-P-Q-L-E-G-R-F-D-E-L-L-F-L-E-K-E-D-E-A-T-G-L-P-G-Q-N-L-E-I-L-D-LMSR1TSRH1KN1KS2KS-N-IIAT…	/NCGR_SEQ_ID=MMETSP0786-20121207|11443 /TAXON_ID=186022 /ORGANISM="Thalassionema frauenfeldii, Strain CCMP 1798" /LENGTH=2206	70	70
MRP2	CAMNT_0000444411	131	572	860	2197	VMERTSPQARAVEWLAYQDEPLFDVTKETSAEEQDRHHEILEQRYALVVWYFDQGGPTVWKTINRDESAGWVEFGAGVHECDWKGVDCDYENGNTETGTVIGLRLSPALGLVLTGTHLSTELGMLTALRRVDFSDQRLQGTIPDEWASMTNLKSVILSKNQLQTTVPEWIGRSSEEGGGWQNLEQLALDDNFLYGSLPSSMRNLRKLTHLELQVNPQLEGRFDELLFLEKEDEATGLPGQNLEILDLSNTR-----LKGKIPKITLPSIRSFRLWNLP-------GFSGTLPPDIGSWSN-LEIFSIKEMPGLTGTLPTEFGSLEKLEILEV---------------LDS--------NFMSGELPKELGNLSSNLKTINFRYTNQTGTLPVEWSSLVN…	VNEAGSPHARAMNWLLNKD-----------SRQIKKNSTFVIQRFVLALLYYSTGG-GRWKRERETNTFLLIE-----HECEWSGISCD----PSKDGYVRSIAMSQN---NMSGT-IPSELAMMSLLERIDFSRNEIHGPIPTTIGELTGLFELRLSENSMNDTLPSEIGQLS-------HLRELSLSNNEFSGGIPTQFGRLTGLRHFYTDYINDLKGT---------------LPNELYDIESLTKFHCIVNLLSGSI------SSRIGRLTNLKKFHVGXNKFTGTIPSTIGELSDTLELFSIRGN-HLTGPIPSTVGQLSSLELLDVRNNTINGTIPSEIYSLDSLTFFDCSENALSGSISNRIDNLSM-LESLDISDNFFTGTIPTTIGRLTK…	2e-28	129	323	501	27.15	136	251	213	17	114	42.51	0/2	1MN1RATG2QH3VMEN2ALYNQK1E-P-L-F-D-V-T-K-E-T-S-ASEREQQIDKRKHNHSETIFLVEI2YFAV1VAVLWL1FYDSQT2P-TGVR2TRIENRREDTENSTAFGLWLVI1F-G-A-G-V-3DE1KS1VIDS2Y-E-N-G-NPTSEKTD1TY1IRGSLIRALM1PQANL-G-L-VNLMTS2H-LISPTS2GA1LMTSAL1RE1VI3DRQNRELIQH1TP2DTETWIAGSEML1NG1KFSEVLIR2KE1QSLMQNTD1VL1ESWE2RQSL1E-E-G-G-G-W-Q-NH1ERQE1AS1DSDN1FELFYS1SGLI1STSQMFRGNR1RTKG1TR1LFEYLTQDVYNIPNQD1EK1RTF-D-E-L-L-F-L-E-K-E-D-E-A-T-G-2GNQENL…	/NCGR_SEQ_ID=MMETSP0015_2-20120614|10565 /TAXON_ID=2838 /ORGANISM="Odontella" /LENGTH=2592	77	77
MRP2	CAMNT_0000490803	131	572	1733	396	VMERTSPQARAVEWLAYQDEPLFDVTKETSAEEQDRHHEILEQRYALVVWYFDQGGPTVWKTINRDESAGWVEFGAGVHECDWKGVDCDYENGNTETGTVIGLRLSPALGLVLTGTHLSTELGMLTALRRVDFSDQRLQGTIPDEWASMTNLKSVILSKNQLQTTVPEWIGRSSEEGGGWQNLEQLALDDNFLYGSLPSSMRNLRKLTHLELQVNPQLEGRFDELLFLEKEDEATGLPGQNLEILDLSNTR-----LKGKIPKITLPSIRSFRLWNLPGF-------SGTLPPDIGSWSN-LEIFSIKEMPGLTGTLPTEFGSLEKLEILEV---------------LDS--------NFMSGELPKELGNLSSNLKTINFRYTNQTGTLPVEWSSLVN…	VNEAGSPHARAMNWLLNKD-----------SRQIKKNSTFVIQRFVLALLYYSTGGGR-WKRERETNTFLLIE-----HECEWSGISCD----PSKDGYVRSIAMSQN---NMSGT-IPSELAMMSLLERIDFSRNEIHGPIPTTIGELTGLFELRLSENSMNDTLPSEIGQLS-------HLRELSLSNNEFSGGIPTQFGRLTGLRHFYTDYINDLKGT---------------LPNELYDIESLTKFHCIVNLLSGSI------SSRIGRLTNLKKFHVGYNKFTGTIPSTIGELSDTLELFSIRGN-HLTGPIPSTVGQLSSLELLDVRNNTINGTIPSEIYSLDSLTFFDCSENALSGSISNRIDNLSM-LESLDISDNFFTGTIPTTIGRLTK…	2e-28	129	324	501	27.15	136	251	213	17	114	42.51	0/-1	1MN1RATG2QH3VMEN2ALYNQK1E-P-L-F-D-V-T-K-E-T-S-ASEREQQIDKRKHNHSETIFLVEI2YFAV1VAVLWL1FYDSQT2PGTRV-2TRIENRREDTENSTAFGLWLVI1F-G-A-G-V-3DE1KS1VIDS2Y-E-N-G-NPTSEKTD1TY1IRGSLIRALM1PQANL-G-L-VNLMTS2H-LISPTS2GA1LMTSAL1RE1VI3DRQNRELIQH1TP2DTETWIAGSEML1NG1KFSEVLIR2KE1QSLMQNTD1VL1ESWE2RQSL1E-E-G-G-G-W-Q-NH1ERQE1AS1DSDN1FELFYS1SGLI1STSQMFRGNR1RTKG1TR1LFEYLTQDVYNIPNQD1EK1RTF-D-E-L-L-F-L-E-K-E-D-E-A-T-G-2GNQENL…	/NCGR_SEQ_ID=MMETSP0015_2-20120614|33761 /TAXON_ID=2838 /ORGANISM="Odontella" /LENGTH=3077	77	77
MRP2	CAMNT_0047551253	113	572	986	2227	QDRQDYKYSIVTLLG-------LPMVMERTSPQARAVEWLAYQDEPLFDVTKETSAEEQDRHHEILEQRYALVVWYFDQGGPTVWKTINRDESAGWVEFGAGVHECDWKGVDCDYENGNTETGTVIGLRLSPALGLVLTGTHLSTELGMLTALRRVDFSDQRLQGTIPDEWASMTNLKSVILSKNQLQTTVPEWIGRSSEEGGGWQNLEQLALDDNFLYGSLPSSMRNLRKLTHLELQVNPQLEGRFDELLFLEKEDEATGLPGQ-----NLEILDLSNTRLKGKIPKI--TLPSIRSFRLWNLPGFSGTLPPDIGSWSNLEIFSIKEMPGLTGTLPTEFGSLEKLEILEVLDSNFMSGELPKELGNLSSNLKTINFRYTNQTGTLPVE----WSSLVN…	QDVQDMRNLIVERVGPKFYGDNFSLPLSSCEPKNMAAIWLATGD---------------NRDAGEPRQRFAMALNYYQLNG-TIW-----DYMDGWM---GPLNECLWMGVQCN----NRDSVNSLALDANNLFGL------FPSELAKLSGLASLGVTRTHLTGTIPTELFSMPKLRELRLYANRMTGNIPTEVALAT-------HLESLRLESNFFSGSLVTELGEVSKLTDFNIGFN----------------DFSSTIPTELGKLTRLKFLRVSNNALSGRLPTEFGRIDALEVLAMTNNLLF-GSIPSFYGLLWNLKDFRITG-SGVGGFLPTELALLSNLERLDIADSNF-HGTLMTELGQLT-NLFKLSLNDCDFEGPLPTELGYLWN----…	2e-28	129	324	480	27.71	133	261	203	18	86	42.29	0/2	2RV2YMKRYNSL2TELRLV1-P-K-F-Y-G-D-NLFPSMLVPMLESRSTCSE1QKANRM1VAEI3YTQG1E-P-L-F-D-V-T-K-E-T-S-A-E-E-Q-DN1HDHAEGIELPER2YF1LMVAVLWN1FYDQQLGN1P-1VI1K-T-I-N-R-1EYSMAD2VME-F-G-AGGPVLHN2DL1KM2DQ1DNY-E-N-G-1TREDTSGVTNVSILGA1RDLASNPNALLF2V-L-T-G-T-H-LFSPTS2GAMK1TSAG1RARSVLDGFVSTDRQTRH1QT4DT1WLAF2TPNK1KRSEVLIR1SYKA1QRLMQTTGTNVI1ETWEIVGARLSASTE-E-G-G-G-W-Q-NH2QS1AR1DEDS2LFYS3PVSTSEMLRGNELVRS3HDLFENLIQGVF1P-Q…	/NCGR_SEQ_ID=MMETSP0852-20130820|66464 /ASSEMBLY_ACC=CAM_ASM_000632 /TAXON_ID=183588 /ORGANISM="Pseudo-nitzschia fraudulenta, Strain WWA7" /LENGTH=3427	80	80
MRP2	CAMNT_0047577315	113	572	2632	1391	QDRQDYKYSIVTLLG-------LPMVMERTSPQARAVEWLAYQDEPLFDVTKETSAEEQDRHHEILEQRYALVVWYFDQGGPTVWKTINRDESAGWVEFGAGVHECDWKGVDCDYENGNTETGTVIGLRLSPALGLVLTGTHLSTELGMLTALRRVDFSDQRLQGTIPDEWASMTNLKSVILSKNQLQTTVPEWIGRSSEEGGGWQNLEQLALDDNFLYGSLPSSMRNLRKLTHLELQVNPQLEGRFDELLFLEKEDEATGLPGQ-----NLEILDLSNTRLKGKIPKI--TLPSIRSFRLWNLPGFSGTLPPDIGSWSNLEIFSIKEMPGLTGTLPTEFGSLEKLEILEVLDSNFMSGELPKELGNLSSNLKTINFRYTNQTGTLPVE----WSSLVN…	QDVQDMRNLIVERVGPKFYGDNFSLPLSSCEPKNMAAIWLATGD---------------NRDAGEPRQRFAMALNYYQLNG-TIW-----DYMDGWM---GPLNECLWMGVQCN----NRDSVNSLALDANNLFGL------FPSELAKLSGLASLGVTRTHLTGTIPTELFSMPKLRELRLYANRMTGNIPTEVALAT-------HLESLRLESNFFSGSLVTELGEVSKLTDFNIGFN----------------DFSSTIPTELGKLTRLKFLRVSNNALSGRLPTEFGRIDALEVLAMTNNLLF-GSIPSFYGLLWNLKDFRITG-SGVGGFLPTELALLSNLERLDIADSNF-HGTLMTELGQLT-NLFKLSLNDCDFEGPLPTELGYLWN----…	2e-28	129	324	480	27.71	133	261	203	18	86	42.29	0/-2	2RV2YMKRYNSL2TELRLV1-P-K-F-Y-G-D-NLFPSMLVPMLESRSTCSE1QKANRM1VAEI3YTQG1E-P-L-F-D-V-T-K-E-T-S-A-E-E-Q-DN1HDHAEGIELPER2YF1LMVAVLWN1FYDQQLGN1P-1VI1K-T-I-N-R-1EYSMAD2VME-F-G-AGGPVLHN2DL1KM2DQ1DNY-E-N-G-1TREDTSGVTNVSILGA1RDLASNPNALLF2V-L-T-G-T-H-LFSPTS2GAMK1TSAG1RARSVLDGFVSTDRQTRH1QT4DT1WLAF2TPNK1KRSEVLIR1SYKA1QRLMQTTGTNVI1ETWEIVGARLSASTE-E-G-G-G-W-Q-NH2QS1AR1DEDS2LFYS3PVSTSEMLRGNELVRS3HDLFENLIQGVF1P-Q…	/NCGR_SEQ_ID=MMETSP0853-20130426|36797 /ASSEMBLY_ACC=CAM_ASM_000640 /TAXON_ID=183588 /ORGANISM="Pseudo-nitzschia fraudulenta, Strain WWA7" /LENGTH=3629	80	80
MRP2	CAMNT_0047387411	113	572	2632	1391	QDRQDYKYSIVTLLG-------LPMVMERTSPQARAVEWLAYQDEPLFDVTKETSAEEQDRHHEILEQRYALVVWYFDQGGPTVWKTINRDESAGWVEFGAGVHECDWKGVDCDYENGNTETGTVIGLRLSPALGLVLTGTHLSTELGMLTALRRVDFSDQRLQGTIPDEWASMTNLKSVILSKNQLQTTVPEWIGRSSEEGGGWQNLEQLALDDNFLYGSLPSSMRNLRKLTHLELQVNPQLEGRFDELLFLEKEDEATGLPGQ-----NLEILDLSNTRLKGKIPKI--TLPSIRSFRLWNLPGFSGTLPPDIGSWSNLEIFSIKEMPGLTGTLPTEFGSLEKLEILEVLDSNFMSGELPKELGNLSSNLKTINFRYTNQTGTLPVE----WSSLVN…	QDVQDMRNLIVERVGPKFYGDNFSLPLSSCEPKNMAAIWLATGD---------------NRDAGEPRQRFAMALNYYQLNG-TIW-----DYMDGWM---GPLNECLWMGVQCN----NRDSVNSLALDANNLFGL------FPSELAKLSGLASLGVTRTHLTGTIPTELFSMPKLRELRLYANRMTGNIPTEVALAT-------HLESLRLESNFFSGSLVTELGEVSKLTDFNIGFN----------------DFSSTIPTELGKLTRLKFLRVSNNALSGRLPTEFGRIDALEVLAMTNNLLF-GSIPSFYGLLWNLKDFRITG-SGVGGFLPTELALLSNLERLDIADSNF-HGTLMTELGQLT-NLFKLSLNDCDFEGPLPTELGYLWN----…	2e-28	129	324	480	27.71	133	261	203	18	86	42.29	0/-2	2RV2YMKRYNSL2TELRLV1-P-K-F-Y-G-D-NLFPSMLVPMLESRSTCSE1QKANRM1VAEI3YTQG1E-P-L-F-D-V-T-K-E-T-S-A-E-E-Q-DN1HDHAEGIELPER2YF1LMVAVLWN1FYDQQLGN1P-1VI1K-T-I-N-R-1EYSMAD2VME-F-G-AGGPVLHN2DL1KM2DQ1DNY-E-N-G-1TREDTSGVTNVSILGA1RDLASNPNALLF2V-L-T-G-T-H-LFSPTS2GAMK1TSAG1RARSVLDGFVSTDRQTRH1QT4DT1WLAF2TPNK1KRSEVLIR1SYKA1QRLMQTTGTNVI1ETWEIVGARLSASTE-E-G-G-G-W-Q-NH2QS1AR1DEDS2LFYS3PVSTSEMLRGNELVRS3HDLFENLIQGVF1P-Q…	/NCGR_SEQ_ID=MMETSP0850-20130426|5028 /ASSEMBLY_ACC=CAM_ASM_000622 /TAXON_ID=183588 /ORGANISM="Pseudo-nitzschia fraudulenta, Strain WWA7" /LENGTH=3635	80	80
MRP2	CAMNT_0047419405	113	572	1124	2365	QDRQDYKYSIVTLLG-------LPMVMERTSPQARAVEWLAYQDEPLFDVTKETSAEEQDRHHEILEQRYALVVWYFDQGGPTVWKTINRDESAGWVEFGAGVHECDWKGVDCDYENGNTETGTVIGLRLSPALGLVLTGTHLSTELGMLTALRRVDFSDQRLQGTIPDEWASMTNLKSVILSKNQLQTTVPEWIGRSSEEGGGWQNLEQLALDDNFLYGSLPSSMRNLRKLTHLELQVNPQLEGRFDELLFLEKEDEATGLPGQ-----NLEILDLSNTRLKGKIPKI--TLPSIRSFRLWNLPGFSGTLPPDIGSWSNLEIFSIKEMPGLTGTLPTEFGSLEKLEILEVLDSNFMSGELPKELGNLSSNLKTINFRYTNQTGTLPVE----WSSLVN…	QDVQDMRNLIVERVGPKFYGDNFSLPLSSCEPKNMAAIWLATGD---------------NRDAGEPRQRFAMALNYYQLNG-TIW-----DYMDGWM---GPLNECLWMGVQCN----NRDSVNSLALDANNLFGL------FPSELAKLSGLASLGVTRTHLTGTIPTELFSMPKLRELRLYANRMTGNIPTEVALAT-------HLESLRLESNFFSGSLVTELGEVSKLTDFNIGFN----------------DFSSTIPTELGKLTRLKFLRVSNNALSGRLPTEFGRIDALEVLAMTNNLLF-GSIPSFYGLLWNLKDFRITG-SGVGGFLPTELALLSNLERLDIADSNF-HGTLMTELGQLT-NLFKLSLNDCDFEGPLPTELGYLWN----…	2e-28	129	324	480	27.71	133	261	203	18	86	42.29	0/2	2RV2YMKRYNSL2TELRLV1-P-K-F-Y-G-D-NLFPSMLVPMLESRSTCSE1QKANRM1VAEI3YTQG1E-P-L-F-D-V-T-K-E-T-S-A-E-E-Q-DN1HDHAEGIELPER2YF1LMVAVLWN1FYDQQLGN1P-1VI1K-T-I-N-R-1EYSMAD2VME-F-G-AGGPVLHN2DL1KM2DQ1DNY-E-N-G-1TREDTSGVTNVSILGA1RDLASNPNALLF2V-L-T-G-T-H-LFSPTS2GAMK1TSAG1RARSVLDGFVSTDRQTRH1QT4DT1WLAF2TPNK1KRSEVLIR1SYKA1QRLMQTTGTNVI1ETWEIVGARLSASTE-E-G-G-G-W-Q-NH2QS1AR1DEDS2LFYS3PVSTSEMLRGNELVRS3HDLFENLIQGVF1P-Q…	/NCGR_SEQ_ID=MMETSP0851-20130426|6347 /ASSEMBLY_ACC=CAM_ASM_000631 /TAXON_ID=183588 /ORGANISM="Pseudo-nitzschia fraudulenta, Strain WWA7" /LENGTH=3776	80	80
MRP2	CAMNT_0048175725	127	569	1473	211	GLPMVMERTSPQARAVEWLAYQDEPLFDVTKETSAEEQDRHHEILEQRYALVVWYFDQGGPTVWKTINRDESAGWVEFGAGVHECDWKGVDC-DYENGNTE----------TGTVIGLRLSPALGLV--------LTGTHLSTELGMLTALRRVDFSDQRLQGTIPDEWASMTNLKSVILSKNQLQTTVPEWIGRSSEEGGGWQNLEQLALDDNFLYGSLPSSMRNLRKLTHLELQVNPQLEGRFDELLFLEKEDEATGLPGQNLEILDLSNTRLKGKIPKI--TLPSIRSFRLWNLPGFSGTLPPDIGSWSNLEIFSIKEMPGLTGTLPTEFGSLEKLEILEVLDSNFMSGELPKELGNLSSNLKTINFRYTNQTGTLPVEWSSLVNLENLNLLQNKY…	GPDVLSDPNTAQNRALNWIVYED-----------GMELGPGKDHLHQRFVLMVIYFISGP---WTPVE-----GRLEWGSPVHECEWEGIFCKDVEELEAELEGKISELLESGREDGVKIDVPQRIINRLELRQRLVSGEVPGEFSLLYYLQHLDLENNQLVGALPSPLYKLFNLQTLFLEQNQLTNI---------DAIGEYRYLEHLSVSKNAFQGPLPESFKQLKYLKTLYLHTN-AFTGQVFDILKDF----------KKLELLDLAFNKFEGTLPAELGEMSNLTSVFLGH-NEFKGTIPVEIGRCPNLKEFQIDASHKIGGPIPTEFGRLTNLEFLK-LDTCAFNGTLPKELAE-CQKLYFLDVNSNELGGPIPSEYGR-LGNMKTLGLANND…	3e-28	128	322	470	26.38	124	270	202	16	76	42.98	0/-3	1LPPDMVVLMSEDRPTNSTPA1AN2VLEN1LIAV1QE1E-P-L-F-D-V-T-K-E-T-S-AGEM1QLDGRPHGHKEDIH1EH2YFAV1VM1WI2DIQS1GPP-T-V-1KTTPIVNER-D-E-S-A-1WRVL1FW1ASGP4DE1KE1VIDF1-K1YV1NEGLNETA1-L-E-G-K-I-S-E-L-L-ETS1TRVEID1LVRKLISDPVAPLQGRLIVI-N-R-L-E-L-R-Q-R1TVGSTGHELVSPTG1LFGSML1TYAY1RQRHVL1FLSEDNQNRQ1QV1TAIL1DSEPWLAYSKMLTF2KQSTVLIF1SEKQ3QTTNTIV-P-E-W-I-G-R-S-S-EDEAGI1GEWYQRNY2QH1ASLVDSDK1FALFYQ1SP2SE1MFRKNQ1RKKY1TKHT1EY…	/NCGR_SEQ_ID=MMETSP0578-20130828|4055 /ASSEMBLY_ACC=CAM_ASM_000663 /TAXON_ID=267565 /ORGANISM="Skeletonema grethea, Strain CCMP 1804" /LENGTH=2384	77	77
MRP2	CAMNT_0006628861	115	570	1816	3087	RQDYKYSIVTLLGLPMVMERTSPQARAVEWLAYQDEPLFDVTKETSAEEQDRHHEILEQRYALVVWYFDQGGPTVWKTINRDESAGWVEFGAGVHECDWKGVDCDYENGNTETGTVIGLRLSPALGLVLTGTHLSTELGMLTALRRVDFSDQRLQGTIPDEWASMTNLKSVILSKNQLQTTVPEWIGRSSEEGGGWQNLEQLALDDNFLYGSLPSSMRNLRKLTHLELQVN----PQLEGRFDELLFLEKEDEATGLPGQNLEILDLSNTRLKGKIPKITLPSIRSFRLWNLP--GFSGTLPPDIGSWSNLEIFSIKEMPGLTGTLPTEFGSLEKLEILE-----------------------VLDSNFMSGELPKELGNLSSNLKTINFRYTNQTGTL…	REDFELVLAEITDLALFTDETSPQSKALDWIATEDPQQLTPTSSN-----------LLQRYALMVLYFATDG-IRW-------GFEFVDWHDGSPECEWDFITCEGQD-------VIQIEIENQFA----SGSLPPEIGALTNLKALWMARNSLTGTLPESMFGMTSLVSLNLAFNSIKSDLSERLGDLVE-------LRYIELEQNEFVGTIPSSIVNLVNLVSLSLSFNRFNGPALE---------------TLIKLTRLEVMDLRVNEFDGTIP-VDIDAFSTLKKLGMRNNNFVGTIPSSVGSLAQLTSLDLS-FNKLTGTLPPEFLNLRQLEVMDLSKNKLNGTIPTEFSGLVELQHFLLDNNEFSGNIPSELSRIRK-LKDLFLSENNFSGTI…	3e-28	129	323	488	27.05	132	260	211	17	96	43.24	0/1	1QE1YFKEYLSVILVATELILTGD1PAMLVFMTEDRE4ASRK1VLED1LI1YTQE1EPPQLQFLDTVP1KSESTNS-A-E-E-Q-D-R-H-H-E-I-1EL5VM1WL2DAQTGD1P-TIVR1K-T-I-N-R-D-E-SGAFGEWF1EDFWGHAD1VSHP2DE1KDGFVIDT1DEYGEQNDG-N-T-E-T-G-T-2GQLIRELISEPNAQLFGAL-V-L-T-GSTGHS1SPTP1LI1MA2AN1RKRAVLDWFMSADRQNRS1QT2IL1DEESWMAFSG2NS1KV1VLIN1SAKF1QSLIQKTSTDVLPS1WRIL1RDSLSV1E-G-G-G-W-Q-N-1ERQYLIAE1DEDQ1FELFYV1STLI3MIRV2RVKN1TVHS1ES1QSVF1-R-F-N-G1QA2G-R-…	/NCGR_SEQ_ID=MMETSP0800-20121206|30502 /TAXON_ID=210618 ORGANISM="Striatella unipunctata, Strain CCMP2910" /NCGR_SAMPLE_ID=MMETSP0800 /ASSEMBLY_ACC=CAM_ASM_000638 /LENGTH=3468	80	80
MRP2	CAMNT_0006567985	115	570	1898	3169	RQDYKYSIVTLLGLPMVMERTSPQARAVEWLAYQDEPLFDVTKETSAEEQDRHHEILEQRYALVVWYFDQGGPTVWKTINRDESAGWVEFGAGVHECDWKGVDCDYENGNTETGTVIGLRLSPALGLVLTGTHLSTELGMLTALRRVDFSDQRLQGTIPDEWASMTNLKSVILSKNQLQTTVPEWIGRSSEEGGGWQNLEQLALDDNFLYGSLPSSMRNLRKLTHLELQVN----PQLEGRFDELLFLEKEDEATGLPGQNLEILDLSNTRLKGKIPKITLPSIRSFRLWNLP--GFSGTLPPDIGSWSNLEIFSIKEMPGLTGTLPTEFGSLEKLEILE-----------------------VLDSNFMSGELPKELGNLSSNLKTINFRYTNQTGTL…	REDFELVLAEITDLALFTDETSPQSKALDWIATEDPQQLTPTSSN-----------LLQRYALMVLYFATDG-IRW-------GFEFVDWHDGSPECEWDFITCEGQD-------VIQIEIENQFA----SGSLPPEIGALTNLKALWMARNSLTGTLPESMFGMTSLVSLNLAFNSIKSDLSERLGDLVE-------LRYIELEQNEFVGTIPSSIVNLVNLVSLSLSFNRFNGPALE---------------TLIKLTRLEVMDLRVNEFDGTIP-VDIDAFSTLKKLGMRNNNFVGTIPSSVGSLAQLTSLDLS-FNKLTGTLPPEFLNLRQLEVMDLSKNKLNGTIPTEFSGLVELQHFLLDNNEFSGNIPSELSRIRK-LKDLFLSENNFSGTI…	3e-28	129	323	488	27.05	132	260	211	17	96	43.24	0/2	1QE1YFKEYLSVILVATELILTGD1PAMLVFMTEDRE4ASRK1VLED1LI1YTQE1EPPQLQFLDTVP1KSESTNS-A-E-E-Q-D-R-H-H-E-I-1EL5VM1WL2DAQTGD1P-TIVR1K-T-I-N-R-D-E-SGAFGEWF1EDFWGHAD1VSHP2DE1KDGFVIDT1DEYGEQNDG-N-T-E-T-G-T-2GQLIRELISEPNAQLFGAL-V-L-T-GSTGHS1SPTP1LI1MA2AN1RKRAVLDWFMSADRQNRS1QT2IL1DEESWMAFSG2NS1KV1VLIN1SAKF1QSLIQKTSTDVLPS1WRIL1RDSLSV1E-G-G-G-W-Q-N-1ERQYLIAE1DEDQ1FELFYV1STLI3MIRV2RVKN1TVHS1ES1QSVF1-R-F-N-G1QA2G-R-…	/NCGR_SEQ_ID=MMETSP0800-20121206|64 /TAXON_ID=210618 ORGANISM="Striatella unipunctata, Strain CCMP2910" /NCGR_SAMPLE_ID=MMETSP0800 /ASSEMBLY_ACC=CAM_ASM_000638 /LENGTH=3644	80	80
MRP2	CAMNT_0013094421	136	569	1428	79	SPQARAVEWLAYQDEPLFDVTKETSAEEQDRHHEILEQRYALVVWYFDQGGPTVWKTINRDESAGWVEFG-----AGVHECDWKGVDCDYENGNTET-----GTVIGLRLSPALGLVLTGTHLSTELGMLTALRRVDFSDQRLQGTIPDEWASMTNLKSVILSKNQLQTTVPEWIGRS-----------SEEGGGWQ-------NLEQLALDDNFLYGSLPSSMRNLRKLTHLELQVNPQLEGRFDELLFLEKEDEATGLPGQNL--------------EILDLSNTRLKGKIPKITLPSIRSFRLWNLPG--FSGTLPPDIGSWSNLEIFSIKEMPGLTGTLPTEFGSLEKLEILEVLDSNFMSGELPKELGNLSSNLKTINFRYTNQTGTLPVEWSS…	TPQYHALKWVADVDEAKVEATNQYAM-----------QRYALAVLFYSTAGTT--DHLDPNSKAKWIDASEWLTPAGF--CSWHGVFCIANQGDSTVPHKGDGDVLALDLVHN-GLV---GGIPSELAALTELHRLELSQNGLTGKLPKSFQTLTRLRNFVVHKNKLTGTIPKEYGTSLTNMRQFNVGANELNGSIPGELEHMIDLRSLGLDKNKLKGTIPD-LEDLTKLNKLYLDDN-ELEGPFPESIPKLTSLVELNLSGNHLTGFLPADLAKLTKLEVLILEKMNLRGTIPAEIFTKVTRLTELVLTNNHFSGQVPTTIGHLKDLQGLFLDENK-LSGSLPRQVGLMADLKQLHI-EGNSIGGSIPNIISSLNG-LESCNLSRNAITGTIPPTLGT…	3e-28	127	320	481	28.07	135	268	212	19	78	44.07	0/-2	ST2AYRH1VLEK1LV1YDQV2PALKFVDEVA1KNEQTYSAAME-E-Q-D-R-H-H-E-I-L-E-5VA1WLYFFYDSQTGA1PT1V-W-KDTHILNDRPDNESSK1GK1VIEDFAGS-E-W-L-T-P2VFH-E-1DS1KH2DF1DIYAENNQ1NDTSETTV-P-H-K-G-D1TD1ILGA1RD1SVPHANL-3L-T-G-TGHGLISPTS2GAMA2AE1RH1VLDEFL1DQQNRG1QT1TKIL1DKESWFAQSTML1NR1KRSNVFIVLVSH2QK1QTTG1VI1EKWEIY1RT1-L-T-N-M-R-Q-F-N-V-G-ASN1ELGN1GSWIQP-G-E-L-E-H-M-IND1ERQS1AG2DK1FK1YK1STLI1SDS-MLREND1RT2TNHK1EY1QDVD1P-QE3R…	/NCGR_SEQ_ID=MMETSP1060-20121228|33157 /TAXON_ID=37318 /ORGANISM="Pseudo-nitzschia pungens, Strain cf. cingulata" /LENGTH=1999	76	76
MRP2	CAMNT_0025874731	138	569	1338	109	QARAVEWLAYQDEPLFDVTKETSAEEQDRHHEILEQRYALVVWYFDQGGPTVWKTINRDESAGWVEFGAGVHECDWKGVDC-DYENGNTE----------TGTVIGLRLSPALGLV--------LTGTHLSTELGMLTALRRVDFSDQRLQGTIPDEWASMTNLKSVILSKNQLQTTVPEWIGRSSEEGGGWQNLEQLALDDNFLYGSLPSSMRNLRKLTHLELQVNPQLEGRFDELLFLEKEDEATGLPGQNLEILDLSNTRLKGKIPKITLPSIRSFRLWNLPG--FSGTLPPDIGSWSNLEIFSIKEMPGLTGTLPTEFGSLEKLEILEVLDSNFMSGELPKELGNLSSNLKTINFRYTNQTGTLPVEWSSLVNLENLNLLQNKYLTGTIPSEYGY…	QNRALNWIVFED-----------GMELGPGKDHLHQRFVLMVIYFISGP---WTPVE-----GRLEWGSPVHECDWEGITCKDVEELEAELEGKISELLESGREDGVKIDVPQRIINRLELRQRLVSGEVPGEFSLLYYLQHLDLENNQLVGALPSPLYKLFNLQTLFLEQNQLTNI---------DAVGEYRYLEHLSVSKNAFQGPLPESFKQLKYLKTLYLHTN-AFTGQVFDILKDF----------KNLELLDIAFNKFSGTLP-VELGEMSNLTSVFLGHNEFEGTLPVELGRCPNLKEFQIDASHKIGGPIPTEFGKLSNLEFLK-LDTCAFTGVLPTELAE-CQKLYFLDVNSNELGGRIPTEYGR-LGNMKTLGLANNDFIGGIPAELGQ…	4e-28	127	320	459	26.36	121	262	195	16	76	42.48	0/-3	1AN2VLEN1LIAVYFQE1E-P-L-F-D-V-T-K-E-T-S-AGEM1QLDGRPHGHKEDIH1EH2YFAV1VM1WI2DIQS1GPP-T-V-1KTTPIVNER-D-E-S-A-1WRVL1FW1ASGP6KE1VIDT1-K1YV1NEGLNETA1-L-E-G-K-I-S-E-L-L-ETS1TRVEID1LVRKLISDPVAPLQGRLIVI-N-R-L-E-L-R-Q-R1TVGSTGHELVSPTG1LFGSML1TYAY1RQRHVL1FLSEDNQNRQ1QV1TAIL1DSEPWLAYSKMLTF2KQSTVLIF1SEKQ3QTTNTIV-P-E-W-I-G-R-S-S-EDEAGV1GEWYQRNY2QH1ASLVDSDK1FALFYQ1SP2SE1MFRKNQ1RKKY1TKHT1EY1QHVT1P-QALFET1RQFVDFED…	/NCGR_SEQ_ID=MMETSP0603-20130417|6693 /TAXON_ID=216823 /ORGANISM="Skeletonema menzelii, Strain CCMP793" /LENGTH=2216	76	76
MRP2	CAMNT_0025894905	138	569	928	2157	QARAVEWLAYQDEPLFDVTKETSAEEQDRHHEILEQRYALVVWYFDQGGPTVWKTINRDESAGWVEFGAGVHECDWKGVDC-DYENGNTE----------TGTVIGLRLSPALGLV--------LTGTHLSTELGMLTALRRVDFSDQRLQGTIPDEWASMTNLKSVILSKNQLQTTVPEWIGRSSEEGGGWQNLEQLALDDNFLYGSLPSSMRNLRKLTHLELQVNPQLEGRFDELLFLEKEDEATGLPGQNLEILDLSNTRLKGKIPKITLPSIRSFRLWNLPG--FSGTLPPDIGSWSNLEIFSIKEMPGLTGTLPTEFGSLEKLEILEVLDSNFMSGELPKELGNLSSNLKTINFRYTNQTGTLPVEWSSLVNLENLNLLQNKYLTGTIPSEYGY…	QNRALNWIVFED-----------GMELGPGKDHLHQRFVLMVIYFISGP---WTPVE-----GRLEWGSPVHECDWEGITCKDVEELEAELEGKISELLESGREDGVKIDVPQRIINRLELRQRLVSGEVPGEFSLLYYLQHLDLENNQLVGALPSPLYKLFNLQTLFLEQNQLTNI---------DAVGEYRYLEHLSVSKNAFQGPLPESFKQLKYLKTLYLHTN-AFTGQVFDILKDF----------KNLELLDIAFNKFSGTLP-VELGEMSNLTSVFLGHNEFEGTLPVELGRCPNLKEFQIDASHKIGGPIPTEFGKLSNLEFLK-LDTCAFTGVLPTELAE-CQKLYFLDVNSNELGGRIPTEYGR-LGNMKTLGLANNDFIGGIPAELGQ…	4e-28	127	320	459	26.36	121	262	195	16	76	42.48	0/1	1AN2VLEN1LIAVYFQE1E-P-L-F-D-V-T-K-E-T-S-AGEM1QLDGRPHGHKEDIH1EH2YFAV1VM1WI2DIQS1GPP-T-V-1KTTPIVNER-D-E-S-A-1WRVL1FW1ASGP6KE1VIDT1-K1YV1NEGLNETA1-L-E-G-K-I-S-E-L-L-ETS1TRVEID1LVRKLISDPVAPLQGRLIVI-N-R-L-E-L-R-Q-R1TVGSTGHELVSPTG1LFGSML1TYAY1RQRHVL1FLSEDNQNRQ1QV1TAIL1DSEPWLAYSKMLTF2KQSTVLIF1SEKQ3QTTNTIV-P-E-W-I-G-R-S-S-EDEAGV1GEWYQRNY2QH1ASLVDSDK1FALFYQ1SP2SE1MFRKNQ1RKKY1TKHT1EY1QHVT1P-QALFET1RQFVDFED…	/NCGR_SEQ_ID=MMETSP0604-20130417|496 /TAXON_ID=216823 /ORGANISM="Skeletonema menzelii, Strain CCMP793" /LENGTH=2287	76	76
MRP2	CAMNT_0006986143	136	569	1154	2380	SPQARAVEWLAYQDEPLFDVTKETSAEEQDRHHEI----------LEQRYALVVWYFDQGGPTVWKTINRDESAGWVEFGAGVHECDWKGVDCDYENGNTETGTVIGLRLSPALGLVLTGTHLSTELGMLTALRRVDFSDQRLQGTIPDEWASMTNLKSVILSKNQLQTTVPEWIGRSSEEGGGWQNLEQLALDDNFLYGSLPSSMRNLRKLTHLELQVNPQLEGRFDELLFLEKEDEATGLPGQNLEILDLSNTRLKGKIPKITLPSIRSFRLWNLPGFSGT--LPPDIGSWSNLEIF--------------SIKEMPG-----LTGTLPTEFGSLEKLEILEVLDSNFMSGELPKELGNLSSNLKTINFRYTNQTGTLPVEWSSLVNLENLNLLQNK…	SAQSRALTWF---------VSPVAGMEEQDPSLHLWNQDKTIVQRVLQRYALIVLALTCGGDT-WLGITP-----WVQERA-YHECDWDQVMCNDQE------QVIGLNMI----LVDMTGFLPDELCLLTHLQFFDASQNRLVGSLPYSISEMTALRSLHLSLNEMSFSIPT-------EMGYLSNLEELVLSHNSVTGALPTELKKLSNLVLFDVFYNPALEG--------PIFDFVSAWP--NLQHLVVGLTGLDGPLPTDLNHVSYGLVSLDVRGVSQIVQIPTTIGIMTNLEVLRFGGRSSYDDTSTNDIDSMPGSSSDVLAGVIPTEVGLLTNL-ITFTVDGTAIDGVIPTELG-LLSQLTAMFLNKNDLTGSIPSELGN-LVNLQVLIVPDN…	5e-28	127	319	465	30.11	140	238	199	18	87	42.8	0/2	1PA1AS2VLET1LFA-Y-Q-D-E-P-L-F-D-1TSKPEVTASGAM4RPHSHLEHIL-W-N-Q-D-K-T-I-V-Q-RLVEL5VI1WLYAFLDTQC2PD1V-1KLTG1NTRPD-E-S-A-G-2EQFEGR1G-VY5KDGQ1DM1DNYDEQNEG-N-T-E-T-G-TQ4RNLMSIP-A-L-G-2LDTMGTTGHF1SPTD2GCML2AH1RQRFVF1FA1DQQN2QV1TSIL1DYESWIASSE2NA1KR1VLIH2KL1QELMQSTFTSVI1ETW-I-G-R-S-S-E-1GM1GYWLQS3QE1AV1DSDH1FSLVYT1SA2STSEMLRKNK1RSKN1TVHLLFEDLVQFVY2QA3R-F-D-E-L-L-F-L-EPKIEF1EFAVTSGALW1G-Q-2EQIH1DVLVSGNL1…	/NCGR_SEQ_ID=MMETSP1176-20130426|40696 /TAXON_ID=265551 /ORGANISM="Synedropsis recta cf, Strain CCMP1620" /LENGTH=2385	76	76
MRP2	CAMNT_0028305255	131	570	772	1977	VMERTSPQARAVEWLAYQDEPLFDVTKETSAEEQDRHHEILEQRYALVVWYFDQGGPTVWKTINRDESAGWVEF---GAGVH-ECDWKGVDCDYENGNTETGTVIGLRLSPALGLVLTGTHLSTELGMLTALRRVDFSDQRLQGTIPDEWASMTNLKSVILSKNQLQTTVPEWIGRSSEEGGGWQNLEQLALDDNFLYGSLPSSMRNLRKLTHLELQVNPQLEGRFDELLFLEKEDEATGLPGQNLEILDLSNTRLKGKIPKI--TLPSIRSFRLWNLPGFSGTLPPDIGSWSNLEIFSIKEMPGLTGTLPTEFGSLEKLEILEVLDSNFMSGELPKELGNLSSNLKTINFRYTNQTGTLPVEWSSLVNLENLNLLQNKYLTGTIPSEYGYMTSLRSLD…	LLQKSTPQYEAMQWCLYVGSSFNILPKEEQI-----------QIFALVAFYIATNRPASW-----EKNDAWLELNDAGDVKHAECSWHGIFCNKE------GRVLEIIL-PNNGL---SGELVDEIFLLDKLRHLDLQGNSLSGTVSPDISQLNNLVQLKLSSNVFQGTIPTDIGH-------LTNLEILWLFDNAFTGALPSEMGLMNSLIDLSLEEN---YGSKSDGFSGIIPTELGRL--ENLEILDLGTNSISGAIPSELGDLVNCKFFSLAN-NGIVGNIPPEIFSMMNTVHLDLSAN-NLDGKIPGEIANLRNAEVIN-LSENELSGKLPKKIGKLKSVVR-LDLYDNFLKGSIP-HTIQRLSNIEHLLLEKNQFTGMVPPEIGNLKKLARFT…	8e-28	127	318	449	28.73	129	264	197	18	56	43.88	0/1	VLMLEQRKTSST2AYRE1VMEQ1LCAL1QVDGESPSLFFNDIVLTP2TESQAIE-E-Q-D-R-H-H-E-I-L-E-1RIYF3VAWF1FIDAQTGNGR1TAVS1K-T-I-N-R-DEEKSNADGA1VL1FL-N-D-A1ADGVVK1-A2DS1KH1VIDF1DNYK1N-G-N-T-E-T-1TR1ILGELIRI1S-1ANLN2V-L-T-GSTGHE1SVTD1LIGFML1TDAK2RHVL1FLSQDGQNRS1QS2IVPSDPEDWIASSQMLTN2KVSQVLIK2KS1QVLF1TG1VI1ETWD2RHS-S-E-E-G-G-G-WLQT3QI1AW1DF2FALFYT1SA3SE1RGNLLMRNKS1TIHD1ES1QEVE1P-Q-L-EY1RSFKDSEDLGLFFSLGEIKIEPDT1ALTGGR1P…	/NCGR_SEQ_ID=MMETSP0998-20121228|85023 /TAXON_ID=49249 /ORGANISM="Ditylum brightwellii, Strain GSO105" /LENGTH=2556	77	77
MRP2	CAMNT_0006632381	136	569	600	1874	SPQARAVEWLAYQDEPLFDVTKETSAEEQDRHHEILEQRYALVVWYFDQGG-PTVWKTINRDESAGWVEFGAGVHECDWKGVDCDYENGNTETGTVIGLRLSPALGLVLTGTHLSTELGM-LTALRRVDFSDQRLQGTIPDEWASMTNLKSVILSKNQLQTTVPEWIGRSSEEGGGWQNLEQLALDDNFLYGSLPSSMRNLRKLTHLELQVNPQLEGRFDELLFLEKEDEATGLPGQNLEILDLSNTRLKGKIP---KITLPSIRSFRLWN---------LPG--------------FSGTLPPDIGSWSNLEIFSIKEMPGLTGTLPTEFGSLEKLEILEV-----------------------LDSNFMSGELPKELGNLSSNLKTINFRYTNQTGT…	TPQYKATDFLMYQDVLQLDPTTP----------EALIQRYAIMVLYFSTVTIPNKLDMWRLDQ-----------EECLWEFVEC-------ENGEITMLTLDEVFE---GGSRIPMELGMAFDKLQYLSMSKNGFKGTLPPSFYRLTNLQYLDLHENLLESPLDESIGRL------FVQLQTLDLHENSFSGSLPSTIANLENLVSLRLGSN----------FFKSEVLDTIIMSLTNLEHLELSNNRFSGTIPYDLTMELSSLTSLDLGENAFFGDFELLPGDDAPLKNLVVQGNALFGTFPNFIGNFTNLEILRFGN-SNVAGSIPPELGRLEKLHTLSIESNKLTGSIPTSLGLLSALQVLWLDKNRLEGSIPTEIGNL-RKLTSIYFQSNEFQNT…	9e-28	126	317	485	28.45	138	236	195	17	111	40.21	0/3	ST2AYRK1VTEDWF1AM3EVPLLQFL1VP1KTEPT-S-A-E-E-Q-D-R-H-H-1IA1EI4LIVM1WL2DSQTGVGT-I1TNVKWLKDTMIWNRRL1EQS-A-G-W-V-E-F-G-A-G-V-HE2DL1KEGF1DE1D-Y-E-N-G-N-T-1TN1TEVIITGM1RT1SDPEAVLFGEL-V-L-TG1TSHRLISPTM4-ALFTDAK1RQRYVLDSFM1DKQNRGLFQK2IL1DPESWFAYSRML3KQSYVLID1SHKE1QL1QETSTPVLPD1WS3SLS-E-E-G-G-G-WFQVNQ1EQQT1AD1DHDE1FSLFYS5STMIRA2REKN1TVHS1ER1QGVS1P-Q-L-E-G-R-F-D-E-L-LF1LKESKEEVDLEDATTIGILMPSGLQT3IH1DE3TN1L…	/NCGR_SEQ_ID=MMETSP0800-20121206|32262 /TAXON_ID=210618 ORGANISM="Striatella unipunctata, Strain CCMP2910" /NCGR_SAMPLE_ID=MMETSP0800 /ASSEMBLY_ACC=CAM_ASM_000638 /LENGTH=2000	76	76
MRP2	CAMNT_0000459633	131	569	1332	2966	VMERTSPQARAVEWLAYQDEPLFDVTKETSAEEQDRHHEILEQRYALVVWYFDQGGPTVWKTINRDESAGWVEFGAGVHECDWKGVDCDYENGNTETGTVIGLRLSPALGLVLTGTHLSTELGMLTALRRVDFSDQRLQGTIPDEWASMTNLKSVILS----KNQLQTTVPEWIGRSS---EEGGGWQNLEQLALDDNFLYGSLPSSMRNLRKLTHLELQVNPQLEGRFDELLFLEKEDEATGLPGQN--------------LEILDLSNTRLKGKIPKITLPSIRSF-------------------RLWNLPGFS-------GTLPPDIGSWSNLEIFSIKEMP-------------------GLTGTLPTEFGSLE---------------------…	IHKEGTPHANATHWILHED-PM----KLTSSSPH------LSQRYVLALLYYSLGG----------EQWGAKRFLTQDHECDWAGISCKHEDRSDKNVTSIAMSENN-----LKGT-LPSELATMLKLEIIDFSRNKIRGTIPVEIGSLTNLKKFALSGFAKKNEGDFVINRKEGLSGYLPSSIGNLTNLEVFAVSNNQLSGTLPPQFYSMERLNFFSADFN-FLRGKISSLIGRLTDLKVVSLEHNNLKGQIPSTIGKLASLKTLDVTRNNLDGTLP-TELYSLESLTELGLDRNHFSGTISPLIGRLTNLASLSIQGNSLHGRIPPSIGNLTSLKYFHIGEMKGEKLGAQSYSNPSSILAPRGMSGTLPSDFYSMKSLISFSCAGNLLSGTINTSIG…	9e-28	127	318	575	25.04	144	265	224	18	166	38.96	0/3	VIMHEKRETGST1QH1RN1VTEH1LIALYHQE1E-1LMF-D-V-T-1EL2ASESEPQHD-R-H-H-E-I-1ES3AV1VAVLWL1FYDSQL2P-T-V-W-K-T-I-N-R-D-1SQAW1WAVKER1GLATGQVD5KA1VIDS1DKYH1NDGRNSTDEKTNGV1VS1GALMRSLESNPNA-L-G-L-V-1TK2H-1SPTS2GAMTLMTLAK1RERIVI3DRQNRKLIQR4DV1WIAG1ML4SKVFIA2-G-F-A-K2QELGQDTFTVVIPNERWKIE1RL1SG-Y-L-PESESGI1GNWLQT3QVLF1LVDSDN1FQ1YS1ST2SPSQMFRYNSLMREKR1TNHFLFESLAQDVF1P-QF1ER1RKFIDSES1LIFGLRELKTEDDLEKAVTVGS1PEGHQN…	/NCGR_SEQ_ID=MMETSP0015_2-20120614|18176 /TAXON_ID=2838 /ORGANISM="Odontella" /LENGTH=3154	77	77
MRP2	CAMNT_0020438045	388	554	510	19	KITLPSIRSFRLWNLPGFSGTLPPDIGSWSNLEIFSIKEMPGLTGTLPTEFGSLEKLEILEVLDSNFMSGELPKELGNLSSNLKTINFRYTNQTGTLPVEWSSLVNLENLNLLQNKYLTGTIPSEYGYMTSLRSLDLRGTSLSGEVSQEVCAIDSMETLQADCSYKN	EVIMSNLRVFQAWNTQKLAGTIPSTMGQWQSLEIFSIDDIPDMKGTIPTEVGGLSNLQELKIIRVP-LTGALPTELGNL-SNLHTMVLSFLELKSTLPTEYGNLSNLETLDLNINSGLTGTIPTDYGKLVNLKYFDVSTTNLSGTVSTDVCDL-KLDFFRADCPNKN	1e-27	118	295	167	42.51	71	93	108	3	3	64.67	0/-1	KEIVTILMPSSNIL1SV1RQLA2LTPQGKFLSA2LI1PSDTIM1SQ1SQNS6KDEDMI1GDLMTK2LI3FV1SG1ESKN1EQIE1EKVILIDRSVNPF-MLST1EA2KT5S-3KH1IMNVFLRSYFTLNEQLTKGS3VT1WYSGSN1VS3NT1ND1LNQI1KSYG6STED2YKMLTVSN1RKSYLF1LVRSGT1SN3ET2QTED2ADILD-SKMLEDTFLFQR3SPYN2	/NCGR_SEQ_ID=MMETSP0745-20121128|2233 /TAXON_ID=913974 /ORGANISM="Nitzschia punctata, Strain CCMP561" /LENGTH=516	46	29
MRP2	CAMNT_0020438045	291	466	462	58	QLQTTVPEWIGRSSEEGGGWQNLEQLALDD-NFLYGSLPSSMRNLRKLTHLELQVNPQLEGRFDELLFLEKEDEATGLPGQ-----NLEILDLSNTRLKGKIPKITLPSIRSFRLWNLPGFSGTLPPDIGSWSNLEIFSIKEMPGLTGTLPTEFGSLEKLEILEVLDSNFMSGELPKELGNL	KLAGTIPSTMGQ-------WQSLEIFSIDDIPDMKGTIPTEVGGLSNLQELKIIRVP-LTG---------------ALPTELGNLSNLHTMVLSFLELK-----------------------STLPTEYGNLSNLETLDLNINSGLTGTIPTDYGKLVNLKYFDVSTTN-LSGTVSTDVCDL	0.13	42	97	182	26.92	49	80	79	7	53	43.41	0/-1	QK1QATG1VI1ESWTIM1RQS-S-E-E-G-G-G-2NS2QILFASLI2-INPFDLMYK1STLI1STSEMVRGNG1RSKN1TQHE1EKLIQIVRNV1Q-1ET1R-F-D-E-L-L-F-L-E-K-E-D-E-A-T-GA2GTQE-L-G-N-L-S2EHITLMDV2NFTLRE2G-K-I-P-K-I-T-L-P-S-I-R-S-F-R-L-W-N-L-P-G-F-S-GS3PTDEIY1SNWL4ITFLSDILKNEIMNPS5LI2EDFY1SK1EVKN1EKIYLFED1LSDTST1F-ML2ETLVPSKTEDLVGCND1	/NCGR_SEQ_ID=MMETSP0745-20121128|2233 /TAXON_ID=913974 /ORGANISM="Nitzschia punctata, Strain CCMP561" /LENGTH=516	46	31
MRP2	CAMNT_0006576543	136	569	718	1992	SPQARAVEWLAYQDEPLFDVTKETSAEEQDRHHEILEQRYALVVWYFDQGG-PTVWKTINRDESAGWVEFGAGVHECDWKGVDCDYENGNTETGTVIGLRLSPALGLVLTGTHLSTELGM-LTALRRVDFSDQRLQGTIPDEWASMTNLKSVILSKNQLQTTVPEWIGRSSEEGGGWQNLEQLALDDNFLYGSLPSSMRNLRKLTHLELQVNPQLEGRFDELLFLEKEDEATGLPGQNLEILDLSNTRLKGKIP---KITLPSIRSFRLWN---------LPG--------------FSGTLPPDIGSWSNLEIFSIKEMPGLTGTLPTEFGSLEKLEILEV-----------------------LDSNFMSGELPKELGNLSSNLKTINFRYTNQTGT…	TPQYKATDFLMYQDVLQLDPTTP----------EALIQRYAIMVLYFSTVTIPNKLDMWRLDQ-----------EECLWEFVEC-------ENGEITMLTLDEVFE---GGSRIPMELGMAFDKLQYLSMSKNGFKGTLPPSFYRLTNLQYLDLHENLLESPLDESIGRL------FVQLQTLDLHENSFSGSLPSTIANLENLVSLRLGSN----------FFKSEVLDTIIMSLTNLEHLELSNNRFSGTIPYDLTMELSSLTSLDLGENAFFGDFELLPGDDAPLKNLVVQGNALFGTFPNFIGNFTNLEILRFGNC-NVAGSIPPELGRLEKLHTLSIESNKLTGSIPTSLGLLSALRVLWLDKNRLEGSIPTEIGNLRK-LTSIYFQSNEFQNT…	1e-27	126	316	485	28.45	138	236	195	17	111	40.21	0/1	ST2AYRK1VTEDWF1AM3EVPLLQFL1VP1KTEPT-S-A-E-E-Q-D-R-H-H-1IA1EI4LIVM1WL2DSQTGVGT-I1TNVKWLKDTMIWNRRL1EQS-A-G-W-V-E-F-G-A-G-V-HE2DL1KEGF1DE1D-Y-E-N-G-N-T-1TN1TEVIITGM1RT1SDPEAVLFGEL-V-L-TG1TSHRLISPTM4-ALFTDAK1RQRYVLDSFM1DKQNRGLFQK2IL1DPESWFAYSRML3KQSYVLID1SHKE1QL1QETSTPVLPD1WS3SLS-E-E-G-G-G-WFQVNQ1EQQT1AD1DHDE1FSLFYS5STMIRA2REKN1TVHS1ER1QGVS1P-Q-L-E-G-R-F-D-E-L-LF1LKESKEEVDLEDATTIGILMPSGLQT3IH1DE3TN1L…	/NCGR_SEQ_ID=MMETSP0800-20121206|4343 /TAXON_ID=210618 ORGANISM="Striatella unipunctata, Strain CCMP2910" /NCGR_SAMPLE_ID=MMETSP0800 /ASSEMBLY_ACC=CAM_ASM_000638 /LENGTH=2118	76	76
MRP2	CAMNT_0025479919	136	484	1199	174	SPQARAVEWLAYQD---EPLFDVTKETSAEEQDRHHEILEQRYALVVWYFDQGGPTVWKTINRDESAGWVEFGAGVHECDW-----------------KGVDCDYENGNTETGTVIGLRLSPALGLVLTGTHLSTELGMLTALRRVDFSDQRLQGTIPDEWASMTNLKSVILSKNQLQTTVPEWI-----------------GRSSEEGGGWQNLEQLALDDNFLYGSLPSSMRNLRKLTHLELQVNPQLEGRFDELLFLEKEDEATGLPGQNLEILDLSNTRLKGKIPKITLPSIRSFRLWNLP----GFSGTLPPDIGSWSNLEIFSIKEMPGLTGTLPTEFGSLEKLEILEVLDSNFMSGELPKELGNLSSNLKTINFRYTNQTGTL	SPQYTALYWLAEKDGRKVPTHNITS-------------LKQRFALALLYFSTGGGSTWK--------DHTNFLSSDHECNWNDAVPLVQPNNHGDHTKKGAFCDQENVFV---TSVLLSDNNLIGC------LPEEMSLLTSIENLEFINNQLKCAIPPTMANLRNVKSIDLSQNHLSGSIPQWFDNFKNITYLSLSTNNFTGTIPESLGKLDMLTELALSSNKLTGKIPSSLFGPNKLQVLVL-ANNQLEGTPPF----------IDMNDTELTELDLSSNNLKGSISSIT----RSKKMSKLKLRENNFSGTIPFDVGKLKNIKELYL-DKNNLNGTLPESFGDLTHLRSLWLAD-NFLSGGIPESLEKIQS-LNALHIGNNNLTGDL	1e-27	124	310	390	30.77	120	181	170	14	89	43.59	0/-2	3AYRT1VLEY3YEQK1-G-R-KEV1LTFHDNVI1KSE-T-S-A-E-E-Q-D-R-H-H-E-I-1EK2YF2VAVLWL2DSQT2PGTSVT2T-I-N-R-D-E-S-A-GDWHVTEN1GLASGSVD3DN1-N-D-A-V-P-L-V-Q-P-N-N-H-G-D-H-T-K2VADF2YQ2GVNFTVE-T-G-1VSIVGL1RSLDSNPNALLI1LCV-L-T-G-T-H-1SPTE1LMGSML2ASLIRERNVLDE1SIDNQNRQ1QKGCTA2DPETWM1SNMLTR1LV2VIID2KQ1QH1QSTGTSVI1EQ1IF-D-N-F-K-N-I-T-Y-L-S-L-S-T-N-N-F-T1RTSISP1ESGL1GKWLQDNM1ETQE3DSDS1FK1YT1SKLI3MLRFNGLPRN2TQHV1EV1Q-VA…	/NCGR_SEQ_ID=MMETSP0160_2-20130417|48834 /TAXON_ID=2839 ORGANISM="Odontella Sinensis, Strain Grunow 1884" /NCGR_SAMPLE_ID=MMETSP0160_2 /ASSEMBLY_ACC=CAM_ASM_000250 /LENGTH=1371	61	61
MRP2	CAMNT_0041438855	171	569	32	1195	LEQRYALVVWYFDQGGPTVWKTINRDESAGWVEFGAGVHECDWKGVDC--------DYENGNTETGTV---------IGLRLSPALGLV--LTGTHLSTELGMLTALRRVDFSDQRLQGTIPDEWASMTNLKSVILSKNQLQTTVPEWIGRSSEEGGGWQNLEQLALDDNFLYGSLPSSMRNLRKLTHLELQVNPQLEGRFDELLFLEKEDEATGLPGQNLEILDLSNTRLKGKIPKITLPSIRSFR--LWNLPGFSGTLPPDIGSWSNLEIFSIKEMPGLTGTLPTEFGSLEKLEILEVLDSNFMSGELPKELGNLSSNLKTINFRYTNQTGTLPVEWSSLVNLENLNLLQNKYLTGTIPSEYGYMTSLRSLDLRGTSLSGEVSQEVCAIDS------…	LHQRYVLMVIYFISGP---WTPV-----EGRLEWGSPVHECEWEGITCKPVEELESELEGRIEELLTVGREDGIKIDVPQRVANQLRLRQRLVSGEVPAEFSLLYYMQHLDLENNKLVGGIPTPLYKLFNLQTLYLEQNELTNV---------DNIGEYRHLVNVSLAKNNFQGPLPRSFKNLNRLKYLSLHTN-KFTGEVFDTLKDF----------PSLEVLDLAYNEFEGTLPS-EFGNMRNLTEVFIGHNNFRGVIPEEIGNCKNLKRFQIDGSHDIGGSIPSVFGKLPELEFLK-LDTCAFNETLPMSLGNLQK-LSFLDVNSNDLEGKIPSQLGKATSLVTLALANNNF-NGDIPSELGKLTKLEKFYLQSTDIAGDMPEEVCDLRTRGNQTV…	2e-27	124	311	426	27.46	117	244	191	15	65	44.84	0/2	1EH3AV1VM1WI2DIQS1GPP-T-V-1KTTPIVN-R-D-E-S-AE1WRVL1FW1ASGP4DE1KE1VIDT1-K-P-V-E-E-L-E-SDEYL1NGGRNITE1TLGL2-G-R-E-D-G-I-K-I-DIVGPLQ1LVSAPNAQ1GR1VR-Q-R1TVGSTGHELVSPTA1LFGSML1TYAYLMRQRHVL1FLSEDNQNRK1QV1TG2DTEPWLAYSKMLTF2KQSTVLIY1SEKQ1QE1QTTNTVV-P-E-W-I-G-R-S-S-EDENGI1GEWYQRNH1EVQNLVAS1DADK1FNLFYQ1SP2SR1MFRK2RNKR1TKHY1ES1QHVT1P-QKLFET1REFVDFEDLT1FKLDEFK-E-D-E-A-T-G-L-P-G-QPNS2IV3SANYTNRELFKE1KTIL1KSI-…	/NCGR_SEQ_ID=MMETSP0911-20130528|5786 /TAXON_ID=49265 /ORGANISM="Thalassiosira rotula, Strain GSO102" /LENGTH=1537	70	70
MRP2	CAMNT_0011487725	166	562	12	1208	RHHEILEQRYALVVWYFDQGGPTVWKTINRDESAGWVEFGAGVHECDWKGVDC------DYENGNTETGTVIGLRLSPALGL--------VLTGTHLSTELGMLTALRRVDFSDQRLQGTIPDEWASMTNLKSVILSKNQLQTTVP-----------------EWIGRSSEEGGGWQNLEQLALDDNFLYGSLPSSMRNLRKLTHLELQVNPQLEGRFDELLFLEKEDEATGLPGQNLEILDLSNTRLKGKIPKITLPSIRSFRLWNLPG--FSGTLPPDIGSWSNLEIFSIKEMPGLTGTLPTEFGSLEKLEILEVLDSNFMSGELPKELGNLSSNLKTINFRYTNQTGTLPVEWSSLVNLENLNLLQNKYLTGTIPSEYGYMTSLRSLDLRGTSLSG…	NNQEFLIERYSLVSMYFAEAAPETWITVD--------------DHCLWSRVACQDHRVVELTHDGMTNGELIGI-LATELGLLTNLERIDVLFQSTMPTELGHLTYLKFLDLSEDHLVGPIPSELGSLAALKYIGINMNYLSGPIPTELGVLTTLAYIDFDNNELSGDIPSEIGFMKALDNLRLQNNYLSGPIPSEMGTLQDLVFLDLRSN-MLTGSIPTEMGNLSALTQLRL-GENL---------ITGSIPT-ELASMASLQRLYLSGNDLTGPIPTTLSAQTTLTRIFLQENQ-LTGSIHKELGALTSLSLM-ALNDNMLTGSLSSTIGNMTS-LEFLDVTNNDLTGLLPVELG-LLTDLKALYLGGNGLVGTIPSEIGLLSNLRSLVLKDNILEG…	2e-27	123	309	430	28.84	124	242	195	14	64	45.35	0/3	RNHNHQ1IF1EIQE2AS2VSWM2DAQEGAGA1TEVT1KI1IVNDR-D-E-S-A-G-W-V-E-F-G-A-G-V-HDEH1DL1KSGR1DA1-Q-D-H-R-V-VDEYLETNHGDNGTMETTN1TEVL2LIR-1SAPTAE3-L-T-N-L-E-R-I-D2TFGQTSHTLMSP4MH2AY1RKRFVL1FL1DEQDRH1QV1TP2DS1WLAG1MLTANA2SYVIIGLISNKM1QY1QSTGTPVI1-T-E-L-G-V-L-T-T-L-A-Y-I-D-F-D-N-N1WLIS1RDSISPES1GI1GFWMQKNA1EDQN1AR1DQDN1FY1YS1SPLI2SE1RGNT1RQKD1TVHF1ED1QRVS1P-QM1ET1RSFIDPETLELMFGLNELKSEADLETAQTLGR1P-1QE2E-I-L-…	/NCGR_SEQ_ID=MMETSP0736-20130129|44658 /TAXON_ID=186038 /ORGANISM="Fragilariopsis kerguelensis, Strain L26-C5" /LENGTH=1460	69	69
MRP2	CAMNT_0000304041	138	569	1265	36	QARAVEWLAYQDEPLFDVTKETSAEEQDRHHEILEQRYALVVWYFDQGGPTVWKTINRDESAGWVEFGAGVHECDWKGVDC-DYENGNTE----------TGTVIGLRLSPALGLV--------LTGTHLSTELGMLTALRRVDFSDQRLQGTIPDEWASMTNLKSVILSKNQLQTTVPEWIGRSSEEGGGWQNLEQLALDDNFLYGSLPSSMRNLRKLTHLELQVNPQLEGRFDELLFLEKEDEATGLPGQNLEILDLSNTRLKGKIPKI--TLPSIRSFRLWNLPGFSGTLPPDIGSWSNLEIFSIKEMPGLTGTLPTEFGSLEKLEILEVLDSNFMSGELPKELGNLSSNLKTINFRYTNQTGTLPVEWSSLVNLENLNLLQNKYLTGTIPSEYGY…	QNRALNWIVFED-----------GMELGPGKDHLHQRFVLMVIYFISGP---WTPVE-----GRLEWGSPVHECEWEGITCKDVEELEAELEGKISELLESGREDGVKIDVPQRIINRLELRQRLVSGEVPGEFSLLYYLQHLDLENNQLVGALPSPLYKLFNLQTLFLEQNQLTNI---------DAVGEYRYLEHLSVSKNAFQGPLPESFKQLKYLKTLYLHTN-AFTGQVFDILKDF----------KKLELLDLAFNKFEGTLPAELGEMSNLTSVFLGH-NEFRGTIPAEIGRCPNLKEFQIDASHKIGGPIPTEFGKLANLEFLK-LDTCAFNGTLPPELAE-CQKLYFLDVNSNDLGGRIPTEFGK-LGNMRTLGLANNDFIGGIPAELSQ…	2e-27	124	311	459	26.14	120	263	195	16	76	42.48	0/-3	1AN2VLEN1LIAVYFQE1E-P-L-F-D-V-T-K-E-T-S-AGEM1QLDGRPHGHKEDIH1EH2YFAV1VM1WI2DIQS1GPP-T-V-1KTTPIVNER-D-E-S-A-1WRVL1FW1ASGP4DE1KE1VIDT1-K1YV1NEGLNETA1-L-E-G-K-I-S-E-L-L-ETS1TRVEID1LVRKLISDPVAPLQGRLIVI-N-R-L-E-L-R-Q-R1TVGSTGHELVSPTG1LFGSML1TYAY1RQRHVL1FLSEDNQNRQ1QV1TAIL1DSEPWLAYSKMLTF2KQSTVLIF1SEKQ3QTTNTIV-P-E-W-I-G-R-S-S-EDEAGV1GEWYQRNY2QH1ASLVDSDK1FALFYQ1SP2SE1MFRKNQ1RKKY1TKHT1EY1QHVT1P-QALFET1RQFVD…	/NCGR_SEQ_ID=MMETSP0013_2-20120614|25390 /TAXON_ID=2843 ORGANISM="Skeletonema costatum, Strain 1716" /NCGR_SAMPLE_ID=MMETSP0013_2 /ASSEMBLY_ACC=CAM_ASM_000158 /LENGTH=1612	76	76
MRP2	CAMNT_0038927191	174	569	1227	2366	RYALVVWYFDQGGPTVWKTINR--DESAGWVEFGAGVHECDWKGVDCDYENGNTETGTVIGLRLSPALGLVLTGTHLSTELGMLTALRRVDFSDQRLQGTIPDEWASMTNLKSVILSKNQLQTTVPEWIGRSSEEGGGWQNLEQLALDDNFLYGSLPSSMRNLRKLTHLELQVNPQLEGRFDELLFLEKEDEATGLPGQ-----NLEILDLS-NTRLKGKIPKI--TLPSIRSFRLWNLPGFSGTLPPDIGSWSNLEIFSIKEMPGLTGTLPTEFGSLEKLEILEV------------------------LDSNFMSGELPKELGNLSSNLKTINFRYTNQTGTLPVEWSSLVNLENLNLLQNKYLTGTIPSEYGYMTSLRSLDLRGTSLSGEVSQEVC…	RFALAVCFLS------WYDYNKLWKNKKGWM---TSENECKWFGVMCNEKN------EVISLSLRNN---QLAGS-IPEQLVILSQLSRLDLNDNAITGSIPTELGSLNSLVRLDLQNNKIARRVPTEIGQLTL-------LKDIDLSSNFISGTLPTSIASCVALQELRLTNN----------------MLITTIPTELGNLGNLEILDLSYQEELNGVIPTTIGSCASLNEIRLDIGRKMTGIIPTEIGQLSDLQVFS-AGYNELSGSIPSTFANLSQLAILNLMANRLTGVISPSIGIYNALLRQIRLTGNLISGSIPTEIG-LLSNLIALEIAETKIEGYIPMELGLCTSLQLIDVSYNIKLIGEVPSELGALSGLETFNLANTAMVGNMPLEIC…	2e-27	125	315	430	28.14	121	225	194	15	84	45.12	0/3	1YF2VA1WCYFFLDSQ-G-G-P-T-V-1KYTDIY1RK-L-WDKENSKAK2VME-F-G-ATGSVEHN2DK1KF2DM1DNYEEK1G-N-T-E-T-G-TE2GS1RS1SRPNANL-G-L-VQ1TA1TSH-LISPTEEQ1GVMI1TSAQ1RS1VL1FLSN1QNRALIQT1TS2DT1WLAG1MLTNNS1KVSRVLID1SQKN1QKLIQATRTR2ETWE2RQSLSTELE-G-G-G-W-Q-N-1EKQDLIAD1DSDS2LIYS1ST2ST1MIRANSLCRVKA1TQHE1ER1QTVN1P-Q-L-E-G-R-F-D-E-L-L-F-L-E-K-E-DMELAI1GTLI1GTQE-L-G-N-L-G8-YNQTERE1KN1KV2KTIT-I-GTSLCPA1ILRNSEFI2WDNILGPRGKFMST…	/NCGR_SEQ_ID=MMETSP0156-20130528|2032 /TAXON_ID=33649 /ORGANISM="Thalassionema nitzschioides, Strain L26-B" /LENGTH=2622	69	69
MRP2	CAMNT_0008781605	137	566	1181	36	PQARAVEWLAYQDEPLFDVTKETSAEEQDRHHEILEQRYALVVWYFDQGGPTVWKTINRDESAGWVEFGAGVHECDWKGVDCDYENGNTETGTVIGLRLSPALGLVLTGTHLSTELGMLTALRRVDFSDQRLQGTIPDEWASMTNLKSVILSKNQLQTTVPEWIGRSSEEGGGWQNLEQLALDDNFLYGSLPSSMRNLRKLTHLELQVNPQLEGRFDELLF-----LEKEDEATGLPG---------QNLEILDLSNTRLKGKIPKITLPSIRSFRLWNLPG--FSGTLPPDIGSWSNL-EIFSIKEMPGLTGTLPTEFGSLEKLEILEVLDSNFMSGELPKELGNLSSNLKTINFRYTNQTGTLPVEWSSLVNLENLNLLQNKYLTGTIPSEYGYMTS…	PQYRAMQWLVFNDQTLPDV-------DNDAFLFRLTQRYTYLVLYFACGG-SDWPELREFGIDMQQEF-VNTNECXFLGVSCN------ESGQIVEIVLNNA-GLV---GSLPDEVGLWTNVKVFDVGGNDLRGTIPEGLYGMSNLETLVLSINDLTGS-------ISSGLSLLTSLKHFDVEGNDLRGTIPQGLSGLTNMEFFDIQSNDNLGGQVFDMVSGFHHLRHLDVSATDVSGTISEDIGELQKLTHLHCSNNKISGTVPE-SIGNLEELRFLYLESEFFNSTIPMSIGKLSNLKELFVGK--PGFHGSIPTTIGALANLEALKIWDT-LLTGTLPTELGELSS-LVFLDL------GVNP------------------SIEGPIPTEMGRLTM…	3e-27	124	310	447	28.41	127	238	202	18	82	45.19	0/-2	2AY2VMEQ2AVYFQN1EQPT1FP2T-K-E-T-S-A-E-EDQN1RAHFHLEFIR1ET3ATLYVL1WL2DAQC2P-TSVD1KPTEILNRREDFEGSIADGMWQVQ2G-AVGNVTHN2DXWFKL2DS1DNY-E-N-G-N-T-1TS1TQVIIVGELIRV1SNPN1L-3L-T-G-TGHS1SPTD1LV1MLLW1ANLVRKRVVF1FVSGDGQNRD1QR4DEEGWLAYSG1TS2KESTVLIV2KI1QD1QTTGTSV-P-E-W-I-G-R-SI1ESEGGLGSGLWLQTNS1EKQHLFADLVDEDG1FD1YR1STLI1SQSGMLRSNG1RTKNLMTEHFLFEDLI1VS1PDQN1EG1RQFVDFEDLMLVFS-G-F-H-H-LLREHKLEDDVES2GDLVPS1-T-I-S-E…	/NCGR_SEQ_ID=MMETSP0724-20121128|8845 /TAXON_ID=265536 /ORGANISM="Amphiprora sp., Strain CCMP467" /LENGTH=1599	75	75
MRP2	CAMNT_0013128965	136	569	587	1936	SPQARAVEWLAYQDEPLFDVTKETSAEEQDRHHEILEQRYALVVWYFDQGGPTVWKTINRDESAGWVEFG-----AGVHECDWKGVDCDYENGNTET-----GTVIGLRLSPALGLVLTGTHLSTELGMLTALRRVDFSDQRLQGTIPDEWASMTNLKSVILSKNQLQTTVPEWIGRS-----------SEEGGGWQ-------NLEQLALDDNFLYGSLPSSMRNLRKLTHLELQVNPQLEGRFDELLFLEKEDEATGLPGQNL--------------EILDLSNTRLKGKIPKITLPSIRSFRLWNLPG--FSGTLPPDIGSWSNLEIFSIKEMPGLTGTLPTEFGSLEKLEILEVLDSNFMSGELPKELGNLSSNLKTINFRYTNQTGTLPVEWSS…	TPQYHALRWVADVDEAKVEATNQYAM-----------QRYALAVLFYSTAGTT--DHLDPSSKAKWIDASEWLTPAGF--CSWHGVFCIANQGDSTVPHKGDGDVLALDLVHN-GLV---GGIPSELAALTELHRLELSQNGLTGKLPKSFQTLTRLRNFVVHKNKLTGTIPKEYGTSLTNMRQFNVGANELNGSIPGELEHMIDLRSLGLDKNKLKGTIPD-LEDLTKLNKLYLDDN-ELEGPFPESISKLTSLVELNLSGNHLTGFLPADLAKLTQLELLILEKMNLRGTIPAEIFTKVTRLTELVLTNNHFSGQVPTTIGHLKDLQGLFLGENK-LSGSLPRQVGLMADLKQLHI-EGNSIGGSIPNIISSLNG-LESCNLSRNAITGTIPPTLGT…	4e-27	124	312	481	27.86	134	269	210	19	78	43.66	0/2	ST2AYRH1VLER1LV1YDQV2PALKFVDEVA1KNEQTYSAAME-E-Q-D-R-H-H-E-I-L-E-5VA1WLYFFYDSQTGA1PT1V-W-KDTHILNDRPDSESSK1GK1VIEDFAGS-E-W-L-T-P2VFH-E-1DS1KH2DF1DIYAENNQ1NDTSETTV-P-H-K-G-D1TD1ILGA1RD1SVPHANL-3L-T-G-TGHGLISPTS2GAMA2AE1RH1VLDEFL1DQQNRG1QT1TKIL1DKESWFAQSTML1NR1KRSNVFIVLVSH2QK1QTTG1VI1EKWEIY1RT1-L-T-N-M-R-Q-F-N-V-G-ASN1ELGN1GSWIQP-G-E-L-E-H-M-IND1ERQS1AG2DK1FK1YK1STLI1SDS-MLREND1RT2TNHK1EY1QDVD1P-QE3R…	/NCGR_SEQ_ID=MMETSP1061-20121228|28040 /TAXON_ID=37318 /ORGANISM="Pseudo-nitzschia pungens, Strain cf. pungens" /LENGTH=2025	76	76
MRP2	CAMNT_0000459869	229	571	46	1098	TVIGLRLSPALGLVLTGTHLS----TELGMLTALRRVDFSDQRLQGTIPDEWASMTNLKSVILSKNQLQTTVPEWIGRSS------------------EEGGGWQNLEQLALDDNFLYGSLPSSMRNLRKLTHLELQVNPQLEGRFDELLFLEKEDEATGLPGQNLEILDLSNTRLKGKIPKITLPSIRSFRLWNLPG-FSGTLPPDIGSWSNLEIFSIKEMPGLTGTLPTEFGSLEKLEILEVLDSNFMSGELPKELGNLSSNLKTINFRYTNQTGTLPVEWSSLVNLENLNLLQNKYLTGTIPSEYGYMTSLRSLDLRGTSLSGEVSQEVCAIDSMETLQADCSYKNDKSVGKIVCLCCLXCHD	TLIG-RLTNLERLDIFSNHLSGSIPSEVGQLTNLVEIDVSENDLSGSVPSEMGKLTNLAEIDVSGNDLSGSIPSEMGQLTNLEKLDVSYTYGLSGSIPSEVGKLTNLVVIDVSDNVLSGSIPSEVGQLTNLAKIDVSYNYGLSGSIPSEVGKLT----------NLEELHVYSNDLSGSVPSEMGQLTNLVRLYAYENNLSGSIPSEMGQLTNLVDLDADE-NGLSGTIPSEMGKLTNLLYLWVF-SNDLSGTIPSEVGKLT-NLVLLYAHDNGLRGTIPSEMGKLTNLVDLSVYSNLL-NGTIPSELALIENIEWIQAQWNDFTGTVSEDFCELEELQDFYADCEQTDSTGPPAVECKCCTECYD	4e-27	121	304	366	29.51	108	220	169	9	38	46.17	0/1	1VL2L-2STPNALLEGR1VDLITFGSTN3-G-S-I-PTS1LV1MQ2AN1RVREVI1FV1DEQNRD1QS1TSIV1DS1WMAGSKML3KASEVIIDLV1KG1QD1QSTGTSVI1ESWEIM1RQSLST-N-L-E-K-L-D-V-S-Y-T-Y-G-L-S-G-S-I-PES1GV1GKWLQT2EVQVLIADLVDS2FV1YS2LI2SEMVRGNQ1RTKN1TAHKLIEDLVQSVY1PYQG1ES1RSFIDPESLELVFGLKELKTE-D-E-A-T-G-L-P-G-Q-3IE1DHLVSYNSTNRD1KS1KSIV1KSIETMLGPQSLITRNSLFV2WYNALYPEGN-NFL2TSLI1PSDEIM1SQWLST2EVIDFLSDIAKD1M-PN2TS2LI1TS1FM1SK1ETKN1ELIY1EW1…	/NCGR_SEQ_ID=MMETSP0015_2-20120614|18294 /TAXON_ID=2838 /ORGANISM="Odontella" /LENGTH=1191	60	60
MRP2	CAMNT_0048232937	127	569	1445	183	GLPMVMERTSPQARAVEWLAYQDEPLFDVTKETSAEEQDRHHEILEQRYALVVWYFDQGGPTVWKTINRDESAGWVEFGAGVHECDWKGVDC-DYENGNTE----------TGTVIGLRLSPALGLV--------LTGTHLSTELGMLTALRRVDFSDQRLQGTIPDEWASMTNLKSVILSKNQLQTTVPEWIGRSSEEGGGWQNLEQLALDDNFLYGSLPSSMRNLRKLTHLELQVNPQLEGRFDELLFLEKEDEATGLPGQNLEILDLSNTRLKGKIPKI--TLPSIRSFRLWNLPGFSGTLPPDIGSWSNLEIFSIKEMPGLTGTLPTEFGSLEKLEILEVLDSNFMSGELPKELGNLSSNLKTINFRYTNQTGTLPVEWSSLVNLENLNLLQNKY…	GPDVLSDPNTAQNRALNWIVFED-----------GMELGPGKDHLHQRFVLMVIYFISGP---WTPVE-----GRLEWGSPVHECEWEGIYCKDVEELEAELEGKISELLESGREDGVKIDVPQRIINRLELRQRLVSGEVPGEFSLLYYLQHLDLENNQLVGALPSPLYKLFNLQTLFLEQNQLTNI---------DAIGEYRYLEHLSVSKNAFQGPLPESFKQLKYLKTLYLHTN-AFTGQVFDILKDF----------KMLELLDLAFNKFEGTLPAELGEMSNLTSVFLGH-NEFRGTIPVEIGRCPNLREFQIDASHKIGGPIPTEFGKLTNLEFLK-LDTCAFNGTLPPELAE-CQKLYFLDVNSNDLGGWIPTEYGK-LGNMKTLGLANND…	4e-27	125	313	470	25.96	122	272	201	16	76	42.77	0/-2	1LPPDMVVLMSEDRPTNSTPA1AN2VLEN1LIAVYFQE1E-P-L-F-D-V-T-K-E-T-S-AGEM1QLDGRPHGHKEDIH1EH2YFAV1VM1WI2DIQS1GPP-T-V-1KTTPIVNER-D-E-S-A-1WRVL1FW1ASGP4DE1KE1VIDY1-K1YV1NEGLNETA1-L-E-G-K-I-S-E-L-L-ETS1TRVEID1LVRKLISDPVAPLQGRLIVI-N-R-L-E-L-R-Q-R1TVGSTGHELVSPTG1LFGSML1TYAY1RQRHVL1FLSEDNQNRQ1QV1TAIL1DSEPWLAYSKMLTF2KQSTVLIF1SEKQ3QTTNTIV-P-E-W-I-G-R-S-S-EDEAGI1GEWYQRNY2QH1ASLVDSDK1FALFYQ1SP2SE1MFRKNQ1RKKY1TKHT1E…	/NCGR_SEQ_ID=MMETSP0593-20130828|45395 /ASSEMBLY_ACC=CAM_ASM_000672 /TAXON_ID=267983 /ORGANISM="Skeletonema japonicum, Strain CCMP2506" /LENGTH=2403	77	77
MRP2	CAMNT_0022951069	138	569	1403	174	QARAVEWLAYQDEPLFDVTKETSAEEQDRHHEILEQRYALVVWYFDQGGPTVWKTINRDESAGWVEFGAGVHECDWKGVDC-DYENGNTE----------TGTVIGLRLSPALGLV--------LTGTHLSTELGMLTALRRVDFSDQRLQGTIPDEWASMTNLKSVILSKNQLQTTVPEWIGRSSEEGGGWQNLEQLALDDNFLYGSLPSSMRNLRKLTHLELQVNPQLEGRFDELLFLEKEDEATGLPGQNLEILDLSNTRLKGKIPKI--TLPSIRSFRLWNLPGFSGTLPPDIGSWSNLEIFSIKEMPGLTGTLPTEFGSLEKLEILEVLDSNFMSGELPKELGNLSSNLKTINFRYTNQTGTLPVEWSSLVNLENLNLLQNKYLTGTIPSEYGY…	QNRALNWIVFED-----------GMELGPGKDHLHQRFVLMVIYFISGP---WTPVE-----GRLEWGSPVHECEWEGITCKDVEELEAELEGKISELLESGREDGVKIDVPQRIINRLELRQRLVSGEVPGEFSLLYYLQHLDLENNQLVGALPSPLYKLFNLQTLFLEQNQLTNI---------DAVGEYRYLEHLSVSKNAFQGPLPESFKQLKYLKTLYLHTN-AFTGQVFDILKDF----------KKLELLDLAFNKFEGTLPAELGEMSNLTSVFLGH-NEFRGTIPAEIGRCPNLKEFQIDASHKIGGPIPTEFGKLANLEFLK-LDTCAFNGTLPPELAE-CQKLYFLDVNSNDLGGRIPTEFGK-LGNMRTLGLANNDFIGDIPAELSQ…	4e-27	124	312	459	26.14	120	263	195	16	76	42.48	0/-2	1AN2VLEN1LIAVYFQE1E-P-L-F-D-V-T-K-E-T-S-AGEM1QLDGRPHGHKEDIH1EH2YFAV1VM1WI2DIQS1GPP-T-V-1KTTPIVNER-D-E-S-A-1WRVL1FW1ASGP4DE1KE1VIDT1-K1YV1NEGLNETA1-L-E-G-K-I-S-E-L-L-ETS1TRVEID1LVRKLISDPVAPLQGRLIVI-N-R-L-E-L-R-Q-R1TVGSTGHELVSPTG1LFGSML1TYAY1RQRHVL1FLSEDNQNRQ1QV1TAIL1DSEPWLAYSKMLTF2KQSTVLIF1SEKQ3QTTNTIV-P-E-W-I-G-R-S-S-EDEAGV1GEWYQRNY2QH1ASLVDSDK1FALFYQ1SP2SE1MFRKNQ1RKKY1TKHT1EY1QHVT1P-QALFET1RQFVD…	/NCGR_SEQ_ID=MMETSP1040-20121108|14512 /TAXON_ID=267567 /ORGANISM="Skeletonema marinoi, Strain FE60" /LENGTH=2307	76	76
MRP2	CAMNT_0004492985	45	444	1108	2070	YNLLSSKWYW--YAMIAMTLIFLVLVGYGFGSGLFLLKRGNATLNNDPAKDGSTPNGSDPSSISDSSNTVQDRQDYKYSIVTLLGLP--MVMERTSPQARAVEWLAYQDEPLFDVTKETSAEEQDRHHEILEQRYALVVWYFDQGGPTVWKTINRDESAGWVEFGAGVHECDWKGVDCDYENGNTETGTVIGLRLSPALGLVLTGTHLSTELGMLTALRRVDFSDQRLQGTIPDEWASMTNLKSVILSKNQLQTTVPEWIGRSSEEGGGWQNLEQLALDDNFLYGSLPSSMRNLRKLTHLELQVNPQLEGRFDELLFLEKEDEATGLPGQNLEILDLSNTRLKGKIPKI--TLPSIRSFRLWNLPGFSGTLPPDIGSWSNLEIFSIKEMPGLTGTLPTE…	HNLFSSMHCWIPYVCVAMFLITIVPAG----TAILHEKWGQ---QNTPIDD---ENGSQHISFST------DSRMYLGTIRELLLGPEQMSLETDAPQMRATEWMVFEDKPRLEVDSPR-----------LKQRYALMVLYYANNLENQKAWMN----SGWAQ--SGKHECDWKFISCQNE-------TVQQFRLRGTV-VDMTGS-LPTEIGLLENLEYLDISRNRLEGELPSSIGSLTNLVTIDVSHNDLTSTIPNDIGNLTK-------LEVLNLGSNSFTGSLPSELVELS-----------------------------------NMESFDVGNNRFAADAWHLLPSWPRIETFIIENNSGMDGTIPTEIGLLTHLQTVGFS-ASGTEGSLPSE…	4e-27	124	312	406	30.05	122	193	176	16	91	43.35	0/1	YH2LF2KMWHYC1-I-P1AVMCIV2TF2FTLI1LPVA1Y-G-F-G-STGALIFLLHLE1RW1NQA-T-L-NQ1DT1AIKD1G-S-T-PE3DQPHSI1IF1DTS-S-N-T-V-Q-1RSQRDM1KLYGST1VRTE2GLLG1-E-Q1VSML1RTTDSA2AM2VT2LMAVYFQE1EK1LRFLDE1TDKSEPTRS-A-E-E-Q-D-R-H-H-E-I-1EK5VM1WL1FYDAQNGNGLPETNVQWKKATWIM1R-D-E-S-AS2VAEQF-G-AS1VK6GFVIDS1DQYN1N-G-N-T-E-T-G-2IQGQLF2SRPGATLVG-LVVDLM2TSH-1SP2LI1ML1TEAN1RERYVL1FI1DRQN2QE1TEIL1DSESWIAG1ML3KVSTVIIDLV1KH1QD1QTTS1V…	/NCGR_SEQ_ID=MMETSP0418-20121206|21485 /TAXON_ID=1158023 /ORGANISM="Astrosyne radiata, Strain 13vi08-1A" /LENGTH=2071	87	70
MRP2	CAMNT_0004492985	370	543	1627	2070	QNLEILDLSNTRLKGKIPKITLPSIRSFRLWNLPGFSGTLPPDIGSWSNLEIFSIKEMPGLTGTLPTEFGSLEKLEILEVLDSNFMSGELPKELGNLSSNLKTI---NFRYTNQTGTLPVEWSSLVNLENLNLLQNKYLTGTIPSEYGYMTSLRSLDLRGTSLSGEVSQEVCAIDSM	ENLEYLDISRNRLEGE-----------------------LPSSIGSLTNLVTIDVSH-NDLTSTIPNDIGNLTKLEVLN-LGSNSFTGSLPSELVELS-NMESFDVGNNRFAADAWHLLPSWPRIETFIIENNSGMD---GTIPTEIGLLTHLQTVGFSASGTEGSLPSEIGEVSNL	1e-05	57	136	177	29.38	52	93	79	6	32	44.63	0/1	QE3IY2LI1NRTN2KE1KEI-P-K-I-T-L-P-S-I-R-S-F-R-L-W-N-L-P-G-F-S-G-T-2PSDS3WLST2EVITFISDIVKSEHM-PNGD2GS1LI1TNEDFI1SN1ET3IV1ENV-1DG2FSMFST1ES2KS2GVNE2S-1LMKETSIF-D-V-G1FN1YFTANAQDTAGWTH1PLVPES1SPSRLIVENTLFEINILE1LNLSQGNMKDY-L-T-4ST1YI1YLML1SH1RQSTLVDGLFRSGATSSGLTSE1ESVLSPQS1VICGAEIVDSSNML	/NCGR_SEQ_ID=MMETSP0418-20121206|21485 /TAXON_ID=1158023 /ORGANISM="Astrosyne radiata, Strain 13vi08-1A" /LENGTH=2071	87	30
MRP2	CAMNT_0004454913	136	569	613	1773	SPQARAVEWLAYQDEPLFDVTKETSAEEQDRHHEILEQRYALVVWYFDQGGPTVWKTINRDESAGWVEFGAGVHECDWKGVDCDYENGNTETGTVIGLRLSPALGLVLTGTHLSTELGMLTALRRVDFSDQRLQGTIPDEWASMTNLKSVILSKNQLQTTVPEWIGRSSEEGGGWQNLEQLALDDNFLYGSLPSSMRNLRKLTHLELQVNPQLEGRFDELLFLEKEDEATGLPGQNLEILDLSNTRLKGKIPK---ITLPSIRSFRLWNLPGFSGTLPPDIGSWSNLEIFSI-KEMPGLTGTLPTEFGSLEKLEILEVLDSNFMSGELPKELGNLSSNLKTINFRYTNQTGTLPVEWSSLVNLENLNLLQNKYLTGTIPSEYGYMTSLRSLDLRGTSLS…	SPQSQALDFVVYDDELALDETDPSAL-----------QRYVLMTIFYANGGED-WSFKNN----AW---GSEMNECQWDYVMCSNDT------TVVGLDF---LNLGLTGTLMSELLHLSSLRSLDIAGNEFTYDEFPSILYNMTTLVFLYVDNNM-------WRGSISSEIAALSSLEHFFLNGNDMTGTLPNELGTFPNMTYFNVALN-RFRGKPFPLVANW----------SKLERLDLGNNRFSGSIPSELGSIAPQMEQF-LVPQNRFTGTVPTELGAWTEMRKFFVSRNFDFEPFNIPTEFGRWSNLEIL-LMDSISLEGPIPTEFGGFSSVTRMV-LQQNDLTGPIPTELSQCSNLLELSINSNEL-TAAIPSELGELTALTKLFLQFNDLR…	5e-27	124	312	442	29.19	129	250	198	18	63	44.8	0/1	3ASRQ1VLEDWFLVAV1QD2PLLAFL1VE1KDEPTSSAALE-E-Q-D-R-H-H-E-I-L-E-3AV1VMVTWIYFFYDAQN2PETDV-1KSTFIK1RND-E-S-A-GA1V-E-F-1ASGEVMHN2DQ1KDGY1DM1DSYNEDNTG-N-T-E-T-G-2IV2RDLFS-P-A-1GN1VG4HLLM1TEEL1GHMLLSTSALLRRSRLVDDIFASGDNQERFLTQYGDTEIF1DSEIWLAYSN2NT1KVSFVLIYLVSDKN1QML-Q-T-T-V-P-E-1IR1RSSI1ES1GIGAGAWLQSNS2QHLFAF1DNDG1FDLMYT1ST2SNSEMLRGNTLFRPKNLM1HYLFENLVQAVL1P-QRLFER1RKFPDFEP1LVFALNEWK-E-D-E-A-T-G-L-P-G-QS…	/NCGR_SEQ_ID=MMETSP0418-20121206|2449 /TAXON_ID=1158023 /ORGANISM="Astrosyne radiata, Strain 13vi08-1A" /LENGTH=2682	76	76
MRP2	CAMNT_0042654931	136	569	896	2131	SPQARAVEWLAYQDEPLFDVTKETSAEEQDRHHEILEQRYALVVWYFDQGGPTVWKTINRDESAGWVEFGAGVHECDWKGVDC-DYENGNTE----------TGTVIGLRLSPALGLV--------LTGTHLSTELGMLTALRRVDFSDQRLQGTIPDEWASMTNLKSVILSKNQLQTTVPEWIGRSSEEGGGWQNLEQLALDDNFLYGSLPSSMRNLRKLTHLELQVNPQLEGRFDELLFLEKEDEATGLPGQNLEILDLSNTRLKGKIPKI--TLPSIRSFRLWNLPGFSGTLPPDIGSWSNLEIFSIKEMPGLTGTLPTEFGSLEKLEILEVLDSNFMSGELPKELGNLSSNLKTINFRYTNQTGTLPVEWSSLVNLENLNLLQNKYLTGTIPSEY…	TAQNRALNWIVFED-----------GMELGPGKDHLHQRFVLMVIYFISGP---WTPVE-----GRLEWGSPVHECEWEGITCKDVEELEAELEGKISELLESGREDGVKIDVPQRIINRLELRQRLVSGEVPGEFSLLYYLQHLDLENNQLVGALPSPLYKLFNLQTLFLEQNQLTNI---------DAVGEYRYLEHLSVSKNAFQGPLPESFKQLKYLKTLYLHTN-AFTGQVFDILKDF----------KKLELLDLAFNKFEGTLPAELGEMSNLTSVFLGH-NEFRGTIPAEIGRCPNLKEFQIDASHKIGGPIPTEFGKLPNLEFLK-LDTCAFNGTLPPELAE-CQKLYFLDVNSNDLGGRIPTEFGK-LGNMRTLGLANNDFIGGIPAEL…	6e-27	124	311	461	26.03	120	265	196	16	76	42.52	0/2	STPA1AN2VLEN1LIAVYFQE1E-P-L-F-D-V-T-K-E-T-S-AGEM1QLDGRPHGHKEDIH1EH2YFAV1VM1WI2DIQS1GPP-T-V-1KTTPIVNER-D-E-S-A-1WRVL1FW1ASGP4DE1KE1VIDT1-K1YV1NEGLNETA1-L-E-G-K-I-S-E-L-L-ETS1TRVEID1LVRKLISDPVAPLQGRLIVI-N-R-L-E-L-R-Q-R1TVGSTGHELVSPTG1LFGSML1TYAY1RQRHVL1FLSEDNQNRQ1QV1TAIL1DSEPWLAYSKMLTF2KQSTVLIF1SEKQ3QTTNTIV-P-E-W-I-G-R-S-S-EDEAGV1GEWYQRNY2QH1ASLVDSDK1FALFYQ1SP2SE1MFRKNQ1RKKY1TKHT1EY1QHVT1P-QALFET1R…	/NCGR_SEQ_ID=MMETSP1428-20130617|372 /TAXON_ID=267567 /ORGANISM="Skeletonema marinoi, Strain UNC1201" /LENGTH=2296	76	76
MRP2	CAMNT_0027423103	138	569	866	2095	QARAVEWLAYQDEPLFDVTKETSAEEQDRHHEILEQRYALVVWYFDQGGPTVWKTINRDESAGWVEFGAGVHECDWKGVDC-DYENGNTE----------TGTVIGLRLSPALGLV--------LTGTHLSTELGMLTALRRVDFSDQRLQGTIPDEWASMTNLKSVILSKNQLQTTVPEWIGRSSEEGGGWQNLEQLALDDNFLYGSLPSSMRNLRKLTHLELQVNPQLEGRFDELLFLEKEDEATGLPGQNLEILDLSNTRLKGKIPKI--TLPSIRSFRLWNLPGFSGTLPPDIGSWSNLEIFSIKEMPGLTGTLPTEFGSLEKLEILEVLDSNFMSGELPKELGNLSSNLKTINFRYTNQTGTLPVEWSSLVNLENLNLLQNKYLTGTIPSEYGY…	QNRALNWIVFED-----------GMELGPGKDHLHQRFVLMVIYFISGP---WTPVE-----GRLEWGSPVHECEWEGITCKDVEELEAELEGKISELLESGREDGVKIDVPQRIINRLELRQRLVSGEVPGEFSLLYYLQHLDLENNQLVGALPSPLYKLFNLQTLFLEQNQLTNI---------DAVGEYRYLEHLSVSKNAFQGPLPESFKQLKYLKTLYLHTN-AFTGQVFDILKDF----------KKLELLDLAFNKFEGTLPAELGEMSNLTSVFLGH-NEFRGTIPAEIGRCPNLKEFQIDASHKIGGPIPTEFGKLANLEFLK-LDTCAFNGTLPPELAE-CQKLYFLDVNSNDLGGRIPTEFGK-LGNMRTLGLANNDFIGGIPAELSQ…	6e-27	124	311	459	26.14	120	263	195	16	76	42.48	0/2	1AN2VLEN1LIAVYFQE1E-P-L-F-D-V-T-K-E-T-S-AGEM1QLDGRPHGHKEDIH1EH2YFAV1VM1WI2DIQS1GPP-T-V-1KTTPIVNER-D-E-S-A-1WRVL1FW1ASGP4DE1KE1VIDT1-K1YV1NEGLNETA1-L-E-G-K-I-S-E-L-L-ETS1TRVEID1LVRKLISDPVAPLQGRLIVI-N-R-L-E-L-R-Q-R1TVGSTGHELVSPTG1LFGSML1TYAY1RQRHVL1FLSEDNQNRQ1QV1TAIL1DSEPWLAYSKMLTF2KQSTVLIF1SEKQ3QTTNTIV-P-E-W-I-G-R-S-S-EDEAGV1GEWYQRNY2QH1ASLVDSDK1FALFYQ1SP2SE1MFRKNQ1RKKY1TKHT1EY1QHVT1P-QALFET1RQFVD…	/NCGR_SEQ_ID=MMETSP0918-20130131|7800 /TAXON_ID=267567 /ORGANISM="Skeletonema marinoi, Strain skelA" /LENGTH=2265	76	76
MRP2	CAMNT_0022895805	122	569	819	2099	IVTLLGLPMVM-ERTSPQARAVEWLAYQDEPLFDVTKETSAEEQDRHHEILEQRYALVVWYFDQGGPTVWKTINRDESAGWVEFGAGVHECDWKGVDC-DYENGNTE----------TGTVIGLRLSPALGLV--------LTGTHLSTELGMLTALRRVDFSDQRLQGTIPDEWASMTNLKSVILSKNQLQTTVPEWIGRSSEEGGGWQNLEQLALDDNFLYGSLPSSMRNLRKLTHLELQVNPQLEGRFDELLFLEKEDEATGLPGQNLEILDLSNTRLKGKIPKI--TLPSIRSFRLWNLPGFSGTLPPDIGSWSNLEIFSIKEMPGLTGTLPTEFGSLEKLEILEVLDSNFMSGELPKELGNLSSNLKTINFRYTNQTGTLPVEWSSLVNLENLN…	VQRIAGGPDVLGDPNTAQNRALNWIVFED-----------GMELGPGKDHLHQRFVLMVIYFISGP---WTPVE-----GRLEWGSPVHECEWEGITCKDVEELEAELEGKISELLESGREDGVKIDVPQRIINRLELRQRLVSGEVPGEFSLLYYLQHLDLENNQLVGALPSPLYKLFNLQTLFLEQNQLTNI---------DAVGEYRYLEHLSVSKNAFQGPLPESFKQLKYLKTLYLHTN-AFTGQVFDILKDF----------KKLELLDLAFNKFEGTLPAELGEMSNLTSVFLGH-NEFRGTIPAEIGRCPNLKEFQIDASHKIGGPIPTEFGKLANLEFLK-LDTCAFNGTLPPELAE-CQKLYFLDVNSNDLGGRIPTEFGK-LGNMRTL…	6e-27	124	311	476	25.84	123	276	203	17	77	42.65	0/3	IVVQTRLILA1LG1MD1ML-GEDRPTNSTPA1AN2VLEN1LIAVYFQE1E-P-L-F-D-V-T-K-E-T-S-AGEM1QLDGRPHGHKEDIH1EH2YFAV1VM1WI2DIQS1GPP-T-V-1KTTPIVNER-D-E-S-A-1WRVL1FW1ASGP4DE1KE1VIDT1-K1YV1NEGLNETA1-L-E-G-K-I-S-E-L-L-ETS1TRVEID1LVRKLISDPVAPLQGRLIVI-N-R-L-E-L-R-Q-R1TVGSTGHELVSPTG1LFGSML1TYAY1RQRHVL1FLSEDNQNRQ1QV1TAIL1DSEPWLAYSKMLTF2KQSTVLIF1SEKQ3QTTNTIV-P-E-W-I-G-R-S-S-EDEAGV1GEWYQRNY2QH1ASLVDSDK1FALFYQ1SP2SE1MFRKNQ1R…	/NCGR_SEQ_ID=MMETSP1039-20121108|8563 /TAXON_ID=267567 /ORGANISM="Skeletonema marinoi, Strain FE7" /LENGTH=2270	78	78
MRP2	CAMNT_0022932227	138	569	905	2134	QARAVEWLAYQDEPLFDVTKETSAEEQDRHHEILEQRYALVVWYFDQGGPTVWKTINRDESAGWVEFGAGVHECDWKGVDC-DYENGNTE----------TGTVIGLRLSPALGLV--------LTGTHLSTELGMLTALRRVDFSDQRLQGTIPDEWASMTNLKSVILSKNQLQTTVPEWIGRSSEEGGGWQNLEQLALDDNFLYGSLPSSMRNLRKLTHLELQVNPQLEGRFDELLFLEKEDEATGLPGQNLEILDLSNTRLKGKIPKI--TLPSIRSFRLWNLPGFSGTLPPDIGSWSNLEIFSIKEMPGLTGTLPTEFGSLEKLEILEVLDSNFMSGELPKELGNLSSNLKTINFRYTNQTGTLPVEWSSLVNLENLNLLQNKYLTGTIPSEYGY…	QNRALNWIVFED-----------GMELGPGKDHLHQRFVLMVIYFISGP---WTPVE-----GRLEWGSPVHECEWEGITCKDVEELEAELEGKISELLESGREDGVKIDVPQRIINRLELRQRLVSGEVPGEFSLLYYLQHLDLENNQLVGALPSPLYKLFNLQTLFLEQNQLTNI---------DAVGEYRYLEHLSVSKNAFQGPLPESFKQLKYLKTLYLHTN-AFTGQVFDILKDF----------KKLELLDLAFNKFEGTLPAELGEMSNLTSVFLGH-NEFRGTIPAEIGRCPNLKEFQIDASHKIGGPIPTEFGKLANLEFLK-LDTCAFNGTLPPELAE-CQKLYFLDVNSNDLGGRIPTEFGK-LGNMRTLGLANNDFIGGIPAELSQ…	6e-27	124	311	459	26.14	120	263	195	16	76	42.48	0/2	1AN2VLEN1LIAVYFQE1E-P-L-F-D-V-T-K-E-T-S-AGEM1QLDGRPHGHKEDIH1EH2YFAV1VM1WI2DIQS1GPP-T-V-1KTTPIVNER-D-E-S-A-1WRVL1FW1ASGP4DE1KE1VIDT1-K1YV1NEGLNETA1-L-E-G-K-I-S-E-L-L-ETS1TRVEID1LVRKLISDPVAPLQGRLIVI-N-R-L-E-L-R-Q-R1TVGSTGHELVSPTG1LFGSML1TYAY1RQRHVL1FLSEDNQNRQ1QV1TAIL1DSEPWLAYSKMLTF2KQSTVLIF1SEKQ3QTTNTIV-P-E-W-I-G-R-S-S-EDEAGV1GEWYQRNY2QH1ASLVDSDK1FALFYQ1SP2SE1MFRKNQ1RKKY1TKHT1EY1QHVT1P-QALFET1RQFVD…	/NCGR_SEQ_ID=MMETSP1040-20121108|5091 /TAXON_ID=267567 /ORGANISM="Skeletonema marinoi, Strain FE60" /LENGTH=2307	76	76
MRP2	CAMNT_0027458781	136	569	574	1809	SPQARAVEWLAYQDEPLFDVTKETSAEEQDRHHEILEQRYALVVWYFDQGGPTVWKTINRDESAGWVEFGAGVHECDWKGVDC-DYENGNTE----------TGTVIGLRLSPALGLV--------LTGTHLSTELGMLTALRRVDFSDQRLQGTIPDEWASMTNLKSVILSKNQLQTTVPEWIGRSSEEGGGWQNLEQLALDDNFLYGSLPSSMRNLRKLTHLELQVNPQLEGRFDELLFLEKEDEATGLPGQNLEILDLSNTRLKGKIPKI--TLPSIRSFRLWNLPGFSGTLPPDIGSWSNLEIFSIKEMPGLTGTLPTEFGSLEKLEILEVLDSNFMSGELPKELGNLSSNLKTINFRYTNQTGTLPVEWSSLVNLENLNLLQNKYLTGTIPSEY…	TAQNRALNWIVFED-----------GMELGPGKDHLHQRFVLMVIYFISGP---WTPVE-----GRLEWGSPVHECEWEGITCKDVEELEAELEGKISELLESGREDGVKIDVPQRIINRLELRQRLVSGEVPGEFSLLYYLQHLDLENNQLVGALPSPLYKLFNLQTLFLEQNQLTNI---------DAVGEYRYLEHLSVSKNAFQGPLPESFKQLKYLKTLYLHTN-AFTGQVFDILKDF----------KKLELLDLAFNKFEGTLPAELGEMSNLTSVFLGH-NEFRGTIPAEIGRCPNLKEFQIDASHKIGGPIPTEFGKLANLEFLK-LDTCAFNGTLPPELAE-CQKLYFLDVNSNDLGGRIPTEFGK-LGNMRTLGLANNDFIGGIPAEL…	6e-27	124	310	461	26.03	120	265	196	16	76	42.52	0/1	STPA1AN2VLEN1LIAVYFQE1E-P-L-F-D-V-T-K-E-T-S-AGEM1QLDGRPHGHKEDIH1EH2YFAV1VM1WI2DIQS1GPP-T-V-1KTTPIVNER-D-E-S-A-1WRVL1FW1ASGP4DE1KE1VIDT1-K1YV1NEGLNETA1-L-E-G-K-I-S-E-L-L-ETS1TRVEID1LVRKLISDPVAPLQGRLIVI-N-R-L-E-L-R-Q-R1TVGSTGHELVSPTG1LFGSML1TYAY1RQRHVL1FLSEDNQNRQ1QV1TAIL1DSEPWLAYSKMLTF2KQSTVLIF1SEKQ3QTTNTIV-P-E-W-I-G-R-S-S-EDEAGV1GEWYQRNY2QH1ASLVDSDK1FALFYQ1SP2SE1MFRKNQ1RKKY1TKHT1EY1QHVT1P-QALFET1R…	/NCGR_SEQ_ID=MMETSP0920-20130426|7753 /TAXON_ID=267567 /ORGANISM="Skeletonema marinoi, Strain skelA" /LENGTH=1981	76	76
MRP2	CAMNT_0040256649	122	569	1286	6	IVTLLGLPMVM-ERTSPQARAVEWLAYQDEPLFDVTKETSAEEQDRHHEILEQRYALVVWYFDQGGPTVWKTINRDESAGWVEFGAGVHECDWKGVDC-DYENGNTE----------TGTVIGLRLSPALGLV--------LTGTHLSTELGMLTALRRVDFSDQRLQGTIPDEWASMTNLKSVILSKNQLQTTVPEWIGRSSEEGGGWQNLEQLALDDNFLYGSLPSSMRNLRKLTHLELQVNPQLEGRFDELLFLEKEDEATGLPGQNLEILDLSNTRLKGKIPKI--TLPSIRSFRLWNLPGFSGTLPPDIGSWSNLEIFSIKEMPGLTGTLPTEFGSLEKLEILEVLDSNFMSGELPKELGNLSSNLKTINFRYTNQTGTLPVEWSSLVNLENLN…	VQRIAGGPDVLGDPNTAQNRALNWIVFED-----------GMELGPGKDHLHQRFVLMVIYFISGP---WTPVE-----GRLEWGSPVHECEWEGITCKDVEELEAELEGKISELLESGREDGVKIDVPQRIINRLELRQRLVSGEVPGEFSLLYYLQHLDLENNQLVGALPSPLYKLFNLQTLFLEQNQLTNI---------DAVGEYRYLEHLSVSKNAFQGPLPESFKQLKYLKTLYLHTN-AFTGQVFDILKDF----------KKLELLDLAFNKFEGTLPAELGEMSNLTSVFLGH-NEFRGTIPAEIGRCPNLKEFQIDASHKIGGPIPTEFGKLPNLEFLK-LDTCAFNGTLPPELAE-CQKLYFLDVNSNDLGGRIPTEFGK-LGNMRTL…	6e-27	124	311	476	25.84	123	276	203	17	77	42.65	0/-3	IVVQTRLILA1LG1MD1ML-GEDRPTNSTPA1AN2VLEN1LIAVYFQE1E-P-L-F-D-V-T-K-E-T-S-AGEM1QLDGRPHGHKEDIH1EH2YFAV1VM1WI2DIQS1GPP-T-V-1KTTPIVNER-D-E-S-A-1WRVL1FW1ASGP4DE1KE1VIDT1-K1YV1NEGLNETA1-L-E-G-K-I-S-E-L-L-ETS1TRVEID1LVRKLISDPVAPLQGRLIVI-N-R-L-E-L-R-Q-R1TVGSTGHELVSPTG1LFGSML1TYAY1RQRHVL1FLSEDNQNRQ1QV1TAIL1DSEPWLAYSKMLTF2KQSTVLIF1SEKQ3QTTNTIV-P-E-W-I-G-R-S-S-EDEAGV1GEWYQRNY2QH1ASLVDSDK1FALFYQ1SP2SE1MFRKNQ1R…	/NCGR_SEQ_ID=MMETSP0562-20120912|25973 /TAXON_ID=267566 /ORGANISM="Skeletonema dohrnii, Strain SkelB" /LENGTH=2107	78	78
MRP2	CAMNT_0000273883	122	569	1438	158	IVTLLGLPMVM-ERTSPQARAVEWLAYQDEPLFDVTKETSAEEQDRHHEILEQRYALVVWYFDQGGPTVWKTINRDESAGWVEFGAGVHECDWKGVDC-DYENGNTE----------TGTVIGLRLSPALGLV--------LTGTHLSTELGMLTALRRVDFSDQRLQGTIPDEWASMTNLKSVILSKNQLQTTVPEWIGRSSEEGGGWQNLEQLALDDNFLYGSLPSSMRNLRKLTHLELQVNPQLEGRFDELLFLEKEDEATGLPGQNLEILDLSNTRLKGKIPKI--TLPSIRSFRLWNLPGFSGTLPPDIGSWSNLEIFSIKEMPGLTGTLPTEFGSLEKLEILEVLDSNFMSGELPKELGNLSSNLKTINFRYTNQTGTLPVEWSSLVNLENLN…	VQRIAGGPDVLGDPNTAQNRALNWIVFED-----------GMELGPGKDHLHQRFVLMVIYFISGP---WTPVE-----GRLEWGSPVHECEWEGITCKDVEELEAELEGKISELLESGREDGVKIDVPQRIINRLELRQRLVSGEVPGEFSLLYYLQHLDLENNQLVGALPSPLYKLFNLQTLFLEQNQLTNI---------DAVGEYRYLEHLSVSKNAFQGPLPESFKQLKYLKTLYLHTN-AFTGQVFDILKDF----------KKLELLDLAFNKFEGTLPAELGEMSNLTSVFLGH-NEFRGTIPAEIGRCPNLKEFQIDASHKIGGPIPTEFGKLANLEFLK-LDTCAFNGTLPPELAE-CQKLYFLDVNSNDLGGRIPTEFGK-LGNMRTL…	6e-27	124	311	476	25.84	123	276	203	17	77	42.65	0/-1	IVVQTRLILA1LG1MD1ML-GEDRPTNSTPA1AN2VLEN1LIAVYFQE1E-P-L-F-D-V-T-K-E-T-S-AGEM1QLDGRPHGHKEDIH1EH2YFAV1VM1WI2DIQS1GPP-T-V-1KTTPIVNER-D-E-S-A-1WRVL1FW1ASGP4DE1KE1VIDT1-K1YV1NEGLNETA1-L-E-G-K-I-S-E-L-L-ETS1TRVEID1LVRKLISDPVAPLQGRLIVI-N-R-L-E-L-R-Q-R1TVGSTGHELVSPTG1LFGSML1TYAY1RQRHVL1FLSEDNQNRQ1QV1TAIL1DSEPWLAYSKMLTF2KQSTVLIF1SEKQ3QTTNTIV-P-E-W-I-G-R-S-S-EDEAGV1GEWYQRNY2QH1ASLVDSDK1FALFYQ1SP2SE1MFRKNQ1R…	/NCGR_SEQ_ID=MMETSP0013_2-20120614|10311 /TAXON_ID=2843 ORGANISM="Skeletonema costatum, Strain 1716" /NCGR_SAMPLE_ID=MMETSP0013_2 /ASSEMBLY_ACC=CAM_ASM_000158 /LENGTH=2290	78	78
MRP2	CAMNT_0020617225	136	572	1309	2754	SPQARAVEWLAYQDEPLFDVTKETSAEEQDRHHEILEQRYALVVWYFDQGGPTVWKTINRDESAGWVEFGAGVHECDWKGVDCDYENGNTETGTVIGL--RLSPALGLVLT---------------------------------GTHLSTELGMLTALRRVDFSDQRLQGTIPDEWASMTNLKSVILSKNQLQTTVPEWIGRSSEEGGGWQNLEQLALDDNFLYGSLPSSMRNLRKLTHLELQVNPQLEGRFDELLFLEKEDEATGLPGQNLEILDLSNTRLKGKIPKIT----LPSIRSFRLWNLPGFSGTLPPDIGSWSNLEIFSIK------EMPG-----------------LTGTLPTEFGSLEKLEILEVLDSNFMSGELPKELG--------…	SPQFRAINWL-LDDDPLALMESKGNVPAGR-----IFQRYILTTLFFSTKG-EVW-----NRKGGWL---TSAHECYWFGLSCEEKDISSEPVSEGGAERRLSMSTESVLTEINLENIKLMGSLPKEIGFLTHCTVLGMYRNELGGSLPTTLGKMSMLKKLWIDENKFTGSLPIEMGNLKNLVDLSIYENQFESSLPTELGRLTQLQRFWANNMKLS-------GSIPSEFGMLTNLEKLFLDVN-SLSGKIPSEL---------GL-ATSLKDLRLFRNRIGGALPPTSELGLATSMKDLRLFRN-GIGGALPPELFSLSNLERAYLDTNNFRGEIPSEISQLSMIKDLQLFSNRLSGTIPNAVARLQNLEVLR-LNGNDLTGTIPERLGFNQDLLRI…	6e-27	124	311	522	25.48	133	264	219	19	125	41.95	0/1	3AF2VIEN2A-YLQD1ED2FADLVMTEKSEKTGSNAVEPEAQGDRR-H-H-E-I-LIEF3AI1VTVTWLYF1DSQTGK1P-TE2K-T-I-N-R-DNERSKAG2VLE-F-G-ATGSVA3DY1KF1VLDS1DEYEEKNDGINSTS1TPGVTSVEIG1LA-E-R3PMASLTGELS3-E-I-N-L-E-N-I-K-L-M-G-S-L-P-K-E-I-G-F-L-T-H-C-T-V-L-G-M-Y-R-N-E-L1TGHS1SP1ET2MKLMTSAM1RKRKVLDWFISDDEQNRKLFQT1TSIL1DI1WMAGSNMLTK2KVSDVLISLISYKE2LFQETSTSVL1ETWEIL2SLSTEQELGQGRGF1QA1LNEMQK1ASL-D-D-N-F-L-Y-2LI2SEMFRGNM1RTKN1TEHK1…	/NCGR_SEQ_ID=MMETSP0786-20121207|26365 /TAXON_ID=186022 /ORGANISM="Thalassionema frauenfeldii, Strain CCMP 1798" /LENGTH=2827	76	76
MRP2	CAMNT_0040240055	138	569	933	2162	QARAVEWLAYQDEPLFDVTKETSAEEQDRHHEILEQRYALVVWYFDQGGPTVWKTINRDESAGWVEFGAGVHECDWKGVDC-DYENGNTE----------TGTVIGLRLSPALGLV--------LTGTHLSTELGMLTALRRVDFSDQRLQGTIPDEWASMTNLKSVILSKNQLQTTVPEWIGRSSEEGGGWQNLEQLALDDNFLYGSLPSSMRNLRKLTHLELQVNPQLEGRFDELLFLEKEDEATGLPGQNLEILDLSNTRLKGKIPKI--TLPSIRSFRLWNLPGFSGTLPPDIGSWSNLEIFSIKEMPGLTGTLPTEFGSLEKLEILEVLDSNFMSGELPKELGNLSSNLKTINFRYTNQTGTLPVEWSSLVNLENLNLLQNKYLTGTIPSEYGY…	QNRALNWIVFED-----------GMELGPGKDHLHQRFVLMVIYFISGP---WTPVE-----GRLEWGSPVHECEWEGITCKDVEELEAELEGKISELLESGREDGVKIDVPQRIINRLELRQRLVSGEVPGEFSLLYYLQHLDLENNQLVGALPSPLYKLFNLQTLFLEQNQLTNI---------DAVGEYRYLEHLSVSKNAFQGPLPESFKQLKYLKTLYLHTN-AFTGQVFDILKDF----------KKLELLDLAFNKFEGTLPAELGEMSNLTSVFLGH-NEFRGTIPAEIGRCPNLKEFQIDASHKIGGPIPTEFGKLPNLEFLK-LDTCAFNGTLPPELAE-CQKLYFLDVNSNDLGGRIPTEFGK-LGNMRTLGLANNDFIGGIPAELSQ…	6e-27	124	311	459	26.14	120	263	195	16	76	42.48	0/3	1AN2VLEN1LIAVYFQE1E-P-L-F-D-V-T-K-E-T-S-AGEM1QLDGRPHGHKEDIH1EH2YFAV1VM1WI2DIQS1GPP-T-V-1KTTPIVNER-D-E-S-A-1WRVL1FW1ASGP4DE1KE1VIDT1-K1YV1NEGLNETA1-L-E-G-K-I-S-E-L-L-ETS1TRVEID1LVRKLISDPVAPLQGRLIVI-N-R-L-E-L-R-Q-R1TVGSTGHELVSPTG1LFGSML1TYAY1RQRHVL1FLSEDNQNRQ1QV1TAIL1DSEPWLAYSKMLTF2KQSTVLIF1SEKQ3QTTNTIV-P-E-W-I-G-R-S-S-EDEAGV1GEWYQRNY2QH1ASLVDSDK1FALFYQ1SP2SE1MFRKNQ1RKKY1TKHT1EY1QHVT1P-QALFET1RQFVD…	/NCGR_SEQ_ID=MMETSP0562-20120912|17676 /TAXON_ID=267566 /ORGANISM="Skeletonema dohrnii, Strain SkelB" /LENGTH=2167	76	76
MRP2	CAMNT_0040292739	138	569	1125	2354	QARAVEWLAYQDEPLFDVTKETSAEEQDRHHEILEQRYALVVWYFDQGGPTVWKTINRDESAGWVEFGAGVHECDWKGVDC-DYENGNTE----------TGTVIGLRLSPALGLV--------LTGTHLSTELGMLTALRRVDFSDQRLQGTIPDEWASMTNLKSVILSKNQLQTTVPEWIGRSSEEGGGWQNLEQLALDDNFLYGSLPSSMRNLRKLTHLELQVNPQLEGRFDELLFLEKEDEATGLPGQNLEILDLSNTRLKGKIPKI--TLPSIRSFRLWNLPGFSGTLPPDIGSWSNLEIFSIKEMPGLTGTLPTEFGSLEKLEILEVLDSNFMSGELPKELGNLSSNLKTINFRYTNQTGTLPVEWSSLVNLENLNLLQNKYLTGTIPSEYGY…	QNRALNWIVFED-----------GMELGPGKDHLHQRFVLMVIYFISGP---WTPVE-----GRLEWGSPVHECEWEGITCKDVEELEAELEGKISELLESGREDGVKIDVPQRIINRLELRQRLVSGEVPGEFSLLYYLQHLDLENNQLVGALPSPLYKLFNLQTLFLEQNQLTNI---------DAVGEYRYLEHLSVSKNAFQGPLPESFKQLKYLKTLYLHTN-AFTGQVFDILKDF----------KKLELLDLAFNKFEGTLPAELGEMSNLTSVFLGH-NEFRGTIPAEIGRCPNLKEFQIDASHKIGGPIPTEFGKLPNLEFLK-LDTCAFNGTLPPELAE-CQKLYFLDVNSNDLGGRIPTEFGK-LGNMRTLGLANNDFIGGIPAELSQ…	7e-27	124	311	459	26.14	120	263	195	16	76	42.48	0/3	1AN2VLEN1LIAVYFQE1E-P-L-F-D-V-T-K-E-T-S-AGEM1QLDGRPHGHKEDIH1EH2YFAV1VM1WI2DIQS1GPP-T-V-1KTTPIVNER-D-E-S-A-1WRVL1FW1ASGP4DE1KE1VIDT1-K1YV1NEGLNETA1-L-E-G-K-I-S-E-L-L-ETS1TRVEID1LVRKLISDPVAPLQGRLIVI-N-R-L-E-L-R-Q-R1TVGSTGHELVSPTG1LFGSML1TYAY1RQRHVL1FLSEDNQNRQ1QV1TAIL1DSEPWLAYSKMLTF2KQSTVLIF1SEKQ3QTTNTIV-P-E-W-I-G-R-S-S-EDEAGV1GEWYQRNY2QH1ASLVDSDK1FALFYQ1SP2SE1MFRKNQ1RKKY1TKHT1EY1QHVT1P-QALFET1RQFVD…	/NCGR_SEQ_ID=MMETSP0563-20130528|56892 /TAXON_ID=267566 /ORGANISM="Skeletonema dohrnii, Strain SkelB" /LENGTH=2523	76	76
MRP2	CAMNT_0003415913	122	569	884	2164	IVTLLGLPMVM-ERTSPQARAVEWLAYQDEPLFDVTKETSAEEQDRHHEILEQRYALVVWYFDQGGPTVWKTINRDESAGWVEFGAGVHECDWKGVDC-DYENGNTE----------TGTVIGLRLSPALGLV--------LTGTHLSTELGMLTALRRVDFSDQRLQGTIPDEWASMTNLKSVILSKNQLQTTVPEWIGRSSEEGGGWQNLEQLALDDNFLYGSLPSSMRNLRKLTHLELQVNPQLEGRFDELLFLEKEDEATGLPGQNLEILDLSNTRLKGKIPKI--TLPSIRSFRLWNLPGFSGTLPPDIGSWSNLEIFSIKEMPGLTGTLPTEFGSLEKLEILEVLDSNFMSGELPKELGNLSSNLKTINFRYTNQTGTLPVEWSSLVNLENLN…	VQRIAGGPDVLGDPNTAQNRALNWIVFED-----------GMELGPGKDHLHQRFVLMVIYFISGP---WTPVE-----GRLEWGSPVHECEWEGITCKDVEELEAELEGKISELLESGREDGVKIDVPQRIINRLELRQRLVSGEVPGEFSLLYYLQHLDLENNQLVGALPSPLYKLFNLQTLFLEQNQLTNI---------DAVGEYRYLEHLSVSKNAFQGPLPESFKQLKYLKTLYLHTN-AFTGQVFDILKDF----------KKLELLDLAFNKFEGTLPAELGEMSNLTSVFLGH-NEFRGTIPXEIGRCPNLKEFQIDASHKIGGPIPTEFGKLANLEFLK-LDTCAFNGTLPPELAE-CQKLYFLDVNSNDLGGRIPTEFGK-LGNMRTL…	7e-27	124	311	476	25.84	123	276	203	17	77	42.65	0/2	IVVQTRLILA1LG1MD1ML-GEDRPTNSTPA1AN2VLEN1LIAVYFQE1E-P-L-F-D-V-T-K-E-T-S-AGEM1QLDGRPHGHKEDIH1EH2YFAV1VM1WI2DIQS1GPP-T-V-1KTTPIVNER-D-E-S-A-1WRVL1FW1ASGP4DE1KE1VIDT1-K1YV1NEGLNETA1-L-E-G-K-I-S-E-L-L-ETS1TRVEID1LVRKLISDPVAPLQGRLIVI-N-R-L-E-L-R-Q-R1TVGSTGHELVSPTG1LFGSML1TYAY1RQRHVL1FLSEDNQNRQ1QV1TAIL1DSEPWLAYSKMLTF2KQSTVLIF1SEKQ3QTTNTIV-P-E-W-I-G-R-S-S-EDEAGV1GEWYQRNY2QH1ASLVDSDK1FALFYQ1SP2SE1MFRKNQ1R…	/NCGR_SEQ_ID=MMETSP0320-20121206|3517 /TAXON_ID=267567 /ORGANISM="Skeletonema marinoi, Strain SM1012Den-03" /LENGTH=2356	78	78
MRP2	CAMNT_0003386851	122	569	836	2116	IVTLLGLPMVM-ERTSPQARAVEWLAYQDEPLFDVTKETSAEEQDRHHEILEQRYALVVWYFDQGGPTVWKTINRDESAGWVEFGAGVHECDWKGVDC-DYENGNTE----------TGTVIGLRLSPALGLV--------LTGTHLSTELGMLTALRRVDFSDQRLQGTIPDEWASMTNLKSVILSKNQLQTTVPEWIGRSSEEGGGWQNLEQLALDDNFLYGSLPSSMRNLRKLTHLELQVNPQLEGRFDELLFLEKEDEATGLPGQNLEILDLSNTRLKGKIPKI--TLPSIRSFRLWNLPGFSGTLPPDIGSWSNLEIFSIKEMPGLTGTLPTEFGSLEKLEILEVLDSNFMSGELPKELGNLSSNLKTINFRYTNQTGTLPVEWSSLVNLENLN…	VQRIAGGPDVLGDPNTAQNRALNWIVFED-----------GMELGPGKDHLHQRFVLMVIYFISGP---WTPVE-----GRLEWGSPVHECEWEGITCKDVEELEAELEGKISELLESGREDGVKIDVPQRIINRLELRQRLVSGEVPGEFSLLYYLQHLDLENNQLVGALPSPLYKLFNLQTLFLEQNQLTNI---------DAVGEYRYLEHLSVSKNAFQGPLPESFKQLKYLKTLYLHTN-AFTGQVFDILKDF----------KKLELLDLAFNKFEGTLPAELGEMSNLTSVFLGH-NEFRGTIPXEIGRCPNLKEFQIDASHKIGGPIPTEFGKLANLEFLK-LDTCAFNGTLPPELAE-CQKLYFLDVNSNDLGGRIPTEFGK-LGNMRTL…	7e-27	124	310	476	25.84	123	276	203	17	77	42.65	0/2	IVVQTRLILA1LG1MD1ML-GEDRPTNSTPA1AN2VLEN1LIAVYFQE1E-P-L-F-D-V-T-K-E-T-S-AGEM1QLDGRPHGHKEDIH1EH2YFAV1VM1WI2DIQS1GPP-T-V-1KTTPIVNER-D-E-S-A-1WRVL1FW1ASGP4DE1KE1VIDT1-K1YV1NEGLNETA1-L-E-G-K-I-S-E-L-L-ETS1TRVEID1LVRKLISDPVAPLQGRLIVI-N-R-L-E-L-R-Q-R1TVGSTGHELVSPTG1LFGSML1TYAY1RQRHVL1FLSEDNQNRQ1QV1TAIL1DSEPWLAYSKMLTF2KQSTVLIF1SEKQ3QTTNTIV-P-E-W-I-G-R-S-S-EDEAGV1GEWYQRNY2QH1ASLVDSDK1FALFYQ1SP2SE1MFRKNQ1R…	/NCGR_SEQ_ID=MMETSP0319-20121206|19383 /TAXON_ID=267567 /ORGANISM="Skeletonema marinoi, Strain SM1012Hels-07" /LENGTH=2270	78	78
MRP2	CAMNT_0003374245	125	569	842	2113	LLGLPMVM-ERTSPQARAVEWLAYQDEPLFDVTKETSAEEQDRHHEILEQRYALVVWYFDQGGPTVWKTINRDESAGWVEFGAGVHECDWKGVDC-DYENGNTE----------TGTVIGLRLSPALGLV--------LTGTHLSTELGMLTALRRVDFSDQRLQGTIPDEWASMTNLKSVILSKNQLQTTVPEWIGRSSEEGGGWQNLEQLALDDNFLYGSLPSSMRNLRKLTHLELQVNPQLEGRFDELLFLEKEDEATGLPGQNLEILDLSNTRLKGKIPKI--TLPSIRSFRLWNLPGFSGTLPPDIGSWSNLEIFSIKEMPGLTGTLPTEFGSLEKLEILEVLDSNFMSGELPKELGNLSSNLKTINFRYTNQTGTLPVEWSSLVNLENLNLLQ…	IAGGPDVLGDPNTAQNRALNWIVFED-----------GMELGPGKDHLHQRFVLMVIYFISGP---WTPVE-----GRLEWGSPVHECEWEGITCKDVEELEAELEGKISELLESGREDGVKIDVPQRIINRLELRQRLVSGEVPGEFSLLYYLQHLDLENNQLVGALPSPLYKLFNLQTLFLEQNQLTNI---------DAVGEYRYLEHLSVSKNAFQGPLPESFKQLKYLKTLYLHTN-AFTGQVFDILKDF----------KKLELLDLAFNKFEGTLPAELGEMSNLTSVFLGH-NEFRGTIPTEIGRCPNLKEFQIDASHKIGGPIPTEFGKLANLEFLK-LDTCAFNGTLPPELAE-CQKLYFLDVNSNDLGGRIPTEFGK-LGNMRTLGLA…	7e-27	124	310	473	26	123	273	202	17	77	42.71	0/2	LILA1LG1MD1ML-GEDRPTNSTPA1AN2VLEN1LIAVYFQE1E-P-L-F-D-V-T-K-E-T-S-AGEM1QLDGRPHGHKEDIH1EH2YFAV1VM1WI2DIQS1GPP-T-V-1KTTPIVNER-D-E-S-A-1WRVL1FW1ASGP4DE1KE1VIDT1-K1YV1NEGLNETA1-L-E-G-K-I-S-E-L-L-ETS1TRVEID1LVRKLISDPVAPLQGRLIVI-N-R-L-E-L-R-Q-R1TVGSTGHELVSPTG1LFGSML1TYAY1RQRHVL1FLSEDNQNRQ1QV1TAIL1DSEPWLAYSKMLTF2KQSTVLIF1SEKQ3QTTNTIV-P-E-W-I-G-R-S-S-EDEAGV1GEWYQRNY2QH1ASLVDSDK1FALFYQ1SP2SE1MFRKNQ1RKKY1TK…	/NCGR_SEQ_ID=MMETSP0319-20121206|13080 /TAXON_ID=267567 /ORGANISM="Skeletonema marinoi, Strain SM1012Hels-07" /LENGTH=2267	78	78
MRP2	CAMNT_0040214183	138	569	1381	152	QARAVEWLAYQDEPLFDVTKETSAEEQDRHHEILEQRYALVVWYFDQGGPTVWKTINRDESAGWVEFGAGVHECDWKGVDC-DYENGNTE----------TGTVIGLRLSPALGLV--------LTGTHLSTELGMLTALRRVDFSDQRLQGTIPDEWASMTNLKSVILSKNQLQTTVPEWIGRSSEEGGGWQNLEQLALDDNFLYGSLPSSMRNLRKLTHLELQVNPQLEGRFDELLFLEKEDEATGLPGQNLEILDLSNTRLKGKIPKI--TLPSIRSFRLWNLPGFSGTLPPDIGSWSNLEIFSIKEMPGLTGTLPTEFGSLEKLEILEVLDSNFMSGELPKELGNLSSNLKTINFRYTNQTGTLPVEWSSLVNLENLNLLQNKYLTGTIPSEYGY…	QNRALNWIVFED-----------GMELGPGKDHLHQRFVLMVIYFISGP---WTPVE-----GRLEWGSPVHECEWEGITCKDVEELEAELEGKISELLESGREDGVKIDVPQRIINRLELRQRLVSGEVPGEFSLLYYLQHLDLENNQLVGALPSPLYKLFNLQTLFLEQNQLTNI---------DAVGEYRYLEHLSVSKNAFQGPLPESFKQLKYLKTLYLHTN-AFTGQVFDILKDF----------KKLELLDLAFNKFEGTLPAELGEMSNLTSVFLGH-NEFRGTIPAEIGRCPNLKEFQIDASHKIGGPIPTEFGKLPNLEFLK-LDTCAFNGTLPPELAE-CQKLYFLDVNSNDLGGRIPTEFGK-LGNMRTLGLANNDFIGGIPAELSQ…	7e-27	124	310	459	26.14	120	263	195	16	76	42.48	0/-3	1AN2VLEN1LIAVYFQE1E-P-L-F-D-V-T-K-E-T-S-AGEM1QLDGRPHGHKEDIH1EH2YFAV1VM1WI2DIQS1GPP-T-V-1KTTPIVNER-D-E-S-A-1WRVL1FW1ASGP4DE1KE1VIDT1-K1YV1NEGLNETA1-L-E-G-K-I-S-E-L-L-ETS1TRVEID1LVRKLISDPVAPLQGRLIVI-N-R-L-E-L-R-Q-R1TVGSTGHELVSPTG1LFGSML1TYAY1RQRHVL1FLSEDNQNRQ1QV1TAIL1DSEPWLAYSKMLTF2KQSTVLIF1SEKQ3QTTNTIV-P-E-W-I-G-R-S-S-EDEAGV1GEWYQRNY2QH1ASLVDSDK1FALFYQ1SP2SE1MFRKNQ1RKKY1TKHT1EY1QHVT1P-QALFET1RQFVD…	/NCGR_SEQ_ID=MMETSP0562-20120912|4740 /TAXON_ID=267566 /ORGANISM="Skeletonema dohrnii, Strain SkelB" /LENGTH=2313	76	76
MRP2	CAMNT_0020571345	132	566	807	1943	MERTSPQARAVEWLAYQDEPLFDVTKETSAEEQDRHHEILEQRYALVVWYFDQGGPTVWKTINRDESAGWVEFGAGVHECDWKGVDCDYENGNTETGTVIGLRLSPALGLVLTGTHLSTELGMLTALRRVDFSDQRLQGTIPDEWASMTNLKSVILSKNQLQTTVPEWIGRSSEEGGGWQNLEQLALDDNFLYGSLPSSMRNLRKLTHLELQVNPQLEGRFDELLFLEKEDEATGLPGQNLEILDLSNTRLKGKIPKITLPSIRSFRLWNLPG--FSGTLPPDIGSWSNLEIFSIKEMPGLTGTLPTEFGSLEKLEILEVLDSNFMSGELPKELGNLSSNLKTINFRYTNQTGTLPVEWSSLVNLENLNLLQNKYLTGTIPSEYGYMTSLRSLDLRGTS…	LDTNAPQLKATEWMAFKDLPHVDFBMSFR----------LKQRFALATLYFGMGGED-W------DLESWLQ--AGRHECQWELVSC------SEVEEVTKLSLGGSLG--LTGS-LVEEIGLLTSLTSLDLSSNRIEGSIPIVMYNLSNLVSLDLKENEM-------VGHIDSSICKLQSLQVLKLSLNYFSGILPEELKFIHDLRIFDIHKN-SLHGNIWSLMESWTKL------GQSL--IRIAETMVSGTIPPHSVKNMPFLRELHISRTLIEGTIPTEIGELSSLASFNVGSSP-LYGSIPSEIGKLVSLELL-VIEAMNLWGNIPSEIG-MCTSLLWISLSQTNINGTLPSEIGQLSELNFFSASHNNLQ-GAIPEDFSNLKKLVWLDLEANI…	8e-27	124	311	438	29.68	130	246	212	19	62	48.4	0/3	MLEDRTTNSA2ALRK1VT2LM1YFQK1EL1LHFV1VFTBKMESTFSRA-E-E-Q-D-R-H-H-E-I-1EK2YF2VAVTWL2DGQM2PETDV-1K-T-I-N-R-D-EDSLAEGS1VLEQF-G-2VR3DQ1KEGL1DS1D-Y-E-N-G-N-TS1TVGETE1ITGK1RS1SGPGAS2L-V-3TSH-1SVTE1LI1ML2AS1RTRSVL1FL1DSQN1LIQE1TS2DIEVWMAYSNMLTS2KV1VLID1SKKE1QELMQ-T-T-V-P-E-W-IV1RHSISDESESGIGCGKWL1NS1EQQV1AK1DSDL1FYLFYS1SI2SESEMLRKNFLIRHKD1TRHILFEDLIQHVK1P-QS1EH1RNFIDWES1LMFELSEWKTEKDLE-A-T-G-L-P-2NS1E-I-L…	/NCGR_SEQ_ID=MMETSP0786-20121207|3425 /TAXON_ID=186022 /ORGANISM="Thalassionema frauenfeldii, Strain CCMP 1798" /LENGTH=3465	76	76
MRP2	CAMNT_0006606219	115	546	64	1281	RQDYKYSIVTLLGLPMVMERTSPQARAVEWLAYQDEPLFDVTKETSAEEQDRHHEILEQRYALVVWYFDQGGPTVWKTINRDESAGWVEFGA--GVHECDWKGVDCDYENGNTETGTVIGLRLSPALGLVLTGTHLSTELGMLTALRRVDFSDQRLQGTIPDEWASMTNLKSVILSKNQLQTTVPEWIGRSSEEGGGWQNLEQLALDDNFLYGSLPSSMRNLRKLTHLELQVNPQLEGRFDELLFLEKEDEATGLPGQ--NLEILDLSNTRLKGKIP-------KITLPSIRSFRLWNLPGFSGTLPPDIGSWSNLEIFSIKEMPGLTGTLPTEFGSLEKLE------------------ILEV-LDSNFMSGELPKELGNLSSNLKTINFRYTNQTGT…	RQDFLSVLVNMTDPKLFEDLDSPQSRAVDFILNDD-----------ALQLPPMSGNLIQRYALIVFYXSLGGDS-W----RFQSADWTVVSAENQVHECEWDFVTCKY-------GHVIKLKMEEQ---VASGA-LPAEIGLLSNLQVLSMFKCRLEGTLPNSLYELALLETLNLGENILESTI-------STKIGDLVNLERLDLHGNMLNGTIPSNIESLENLETLIVS-NNYFDGTIPLAI------------GQLSRLGYLDLDSNKLVGSLPANLGELTRLTYLSLHSNMI------EGPIPSSLGLLTELRVMDMDD-NALSGTFPIEIGNLVKCERDSRFVGPTFVSPSV*SAVTTIGLSFNKIGGTLPASLGNLNV-LKRLTVVGNLLIGT…	1e-26	120	302	462	28.14	130	246	205	18	86	44.37	0/1	3YFKLYSSVIL1TNLMLTGDLPPKMLVFMEEDRLTD3AS3EDWFLIALYNQD1E-P-L-F-D-V-T-K-E-T-S-1ELEQQLDPRPHMHSEGIN1EI5VI1WF1FXDSQL2PDTSV-1K-T-I-N-1DFEQ2GD1VTEVFVGS1-E-NGQ4DE1KDGF1DT1DK1E-N-G-N-T-E-T-1TH2GK1RKLMSEPEAQL-G-L-1LATS1TAH-1SPTA1LI1ML1TSAN1RQRVVLDSFMSFDKQC2QE2IL1DNESWLAYSEMLTANL1KESTVLIN1SGKE1QI1QETS1VIP-E-W-I-G-R-S-1ETEKGI1GDWLQV3QR1AD1DHDG1FM1YN1STLI2SNMIRENS1REKN1TEHT1EILVQSV-1PNQYLFED1RTFIDPELLALIF-L-E-…	/NCGR_SEQ_ID=MMETSP0800-20121206|19181 /TAXON_ID=210618 ORGANISM="Striatella unipunctata, Strain CCMP2910" /NCGR_SAMPLE_ID=MMETSP0800 /ASSEMBLY_ACC=CAM_ASM_000638 /LENGTH=1303	77	76
MRP2	CAMNT_0006606219	437	552	334	663	EFGSLEKLEILEVLDSNFMSGELPKELGNLSSNLKTINFRYTNQTGTLPVEWSSLVNLENLNLLQNKYLTGTIPSEYGYMTSLRSLDLRGTSLSGEVSQEVCAIDSMETLQADCSY	KYGHVIKLK----MEEQVASGALPAEIG-LLSNLQVLSMFKCRLEGTLPNSLYELALLETLNLGENILES-TISTKIGDLVNLERLDLHGNMLNGTIPSNIESLENLETLIVSNNY	4	38.9	89	116	32.76	38	72	63	3	6	54.31	0/1	EKFY1SHLVEI2EKI-L-E-V-LMDESENQFVMA2EA2KA1LI1N-1SL3KQTVILNSFMRFYKTCNRQLTE4VNESWLSYSE1VANL2NT3LGQE1KIYLLETSG-2PSSTEKYI1YDMLTVSN1RESR3RH1TNSM1SN1ETVISPQSENVICEASILDESNML3QIAVDSCNSN1	/NCGR_SEQ_ID=MMETSP0800-20121206|19181 /TAXON_ID=210618 ORGANISM="Striatella unipunctata, Strain CCMP2910" /NCGR_SAMPLE_ID=MMETSP0800 /ASSEMBLY_ACC=CAM_ASM_000638 /LENGTH=1303	77	20
MRP2	CAMNT_0020667743	116	566	380	1783	QDYKYSIVTLLGL-PMVM-------ERTSPQARAVEWLAYQDEPLFDVTKETSAEEQDRHHEILEQRYALVVWYFDQGGPTVWKTINRDESAGWVEFGAGVHECDWKGVDC------DYENGNTETGTVIGLRLSPALGLVLTGTHLSTELGMLTALRRVDFSDQRLQG------------------------TIPDEWASMTNLKSVILSKNQLQTTVPE---------WIGRSSE--------EGGGWQNLEQLALDDNFLYGSLPSSMRNLRKLTHLELQVNPQLEGRFDELLFLEKEDEATGLPGQNLEILDLSNTRLKGKIPKIT-----LPSIRSFRLWNLPGFSGTLPPDIGSWSNLEIFSIKEMPGLTGTLPTEFGSLEKLEILEVLDSNF…	ERYKSSIIMLSELYPDVVYDASVFDDLDSPQSKAMNWIANQDDA-----------ELSLDHEFYSTRFALASLYFSTSEDSRWVN-----STNWL---SSVGYCDWHGVECLGDSQDDHSVSFGRNGVVWGLNLTRN---GLQGT-LGEEIGYLERLRTIDLRHNDLSGRIPQSVGIWQNLIKLYLGYNWFTGTIPSTLTSIRTLENFYLNDNALTGSIPEGIENFEKLEWLGLYNNLLTGTIPPTIGNFEHLYVLYMDENKFTGTIPSEIGKLTNLADIRLHKN-QLKGSLPTEIGNL----------QACEILYVDNNELYLEIPKEIGQMSYLVQLHAYK----NKFQGTIPSQIGKLSFLESLHL-DHNSFVGSIPTQIGHLIALETLFVY-LND…	1e-26	123	308	513	27.68	142	264	214	21	107	41.72	0/2	QEDR2YS2VITM1LSGE1-Y1MD1MV-Y-D-A-S-V-F-DEDRLTD3ASRK1VMEN1LI1YN2EDPAL-F-D-V-T-K-E-T-S-A-E-1QLDSRLHD2IFLYESQT1YF2VAVSWL2DSQTGSGEPDTSVR1KVTNI-N-R-D-E-1ATGN1VLE-F-G-ASGS1HGEY3KH2DE1-L-G-D-S-Q-D1YHESNVGSNFTGERTN1TV1IW2RN1STPRANL-G-L-VG1TQ2H-1SGTE1LI1MY1TEAR2RTVI1FLSRDHQNRD1QS1-R-I-P-Q-S-V-G-I-W-Q-N-L-I-K-L-Y-L-G-Y-N-W-F-T-G3DSETWLAT1MITRNT1KESNVFIY1SNKD1QA1QTTGTSVI2-G-I-E-N-F-E-K-L-E1IL1RLSYSNEN-L-L-T…	/NCGR_SEQ_ID=MMETSP0789-20121207|24942 /TAXON_ID=3005 /ORGANISM="Rhizosolenia setigera, Strain CCMP 1694" /LENGTH=1903	79	79
MRP2	CAMNT_0038925107	168	570	1926	3026	HEILEQRYAL----VVWYFDQGGPTVWKTINRDESAGWVEFGAGVHECDWKGVDCDYENGNTETGTVIGLRLSPALGLVLTGTHLSTELGMLTALRRVDFSDQRLQGTIPDEWASMTNLKSVILSKNQLQTTVPEWIGRSSEEGGGWQNLEQLALDDNFLYGSLPSSMRNLRKLTHLELQVNPQLEGRFDELLFLEKEDEATGLPGQNLEILDLSNTRLKGKIPKIT--LPSIRSFRLWNLPGFSGTLPPDIGSWSNLEIFSIKEMPGLTGTLPTEFG----SLEKLEILEVLDSNFMSGELPKELGNLSSNLKTINFRYTNQTGTLPVEWSSLVNLENLNLLQNKYLTGTIPSEYGYMTSLRSLDLRGTSLSGEVSQEVCAIDSMETLQADCSYKNDK…	HQVV-SRFALASCFLTWY-DYNKP--WK-----NKKGWM---TSDNICAWFGVTCD------ENDELINLSLK---NNQLSGS-IPTQLALFSQLTNLNLYTNSITGTIPTEIGRLERLNNLRLEKNEISGSIPSEIGRLTL-------LQNMYLPFNRLAGNLPSEIGNLVNLEQMYLSYNGELNGTLPTTIGSCT----------SLKEIRLDHSKISGMIPTQIGQLSNLQTFEA-SYTELTGSIPSTFAYLSKLLKLGIHS-SKLTGTIPPSLGLNNTALQRIR----LSGNMISGNIPTEIGLLPS-LELIDFSSNNIQGSVPSQLGLCASLRHIELSNNLGVRGKIPSELGALARLETFNFYFTRLEGTVPSEICALPNITVMEADCVGDRFD…	1e-26	124	310	413	28.09	116	241	191	17	56	46.25	0/3	1EQIVLVE-QS1YF2-A-S-C-FVLVT2F-1QYGNGK1T-V-2T-I-N-R-D-ENSKAK2VME-F-G-ATGSVDHNEI1DA1KF2DT2Y-E-N-G-N-T-1TNGDTEVL1GN1RS1SKP-A-L-GNLNVQ1TS1TSH-LISP1EQ1GAMLLFTSAQ1RTRNVLDNFLSYDTQNRSLIQT4DT1WIAGSRMLTENR1KNSNVLIR1SE2QELIQSTGTSVI1ESWE3SLSTELE-G-G-G-W-Q-N-1EQQNLMAY1DPDF1FR1YA1SN3SEMIRG2RVKN1TEHQLMEY1QSVY1PGQE1EN1RTFLDPETLTLIFGLSECKTE-D-E-A-T-G-L-P-G-Q-NS1EKIELIDR1SDNHTSRKLIKS1KM2KTIQTI-G-Q1PSSNILRQST1RELAW…	/NCGR_SEQ_ID=MMETSP0156-20130528|879 /TAXON_ID=33649 /ORGANISM="Thalassionema nitzschioides, Strain L26-B" /LENGTH=3037	70	70
MRP2	CAMNT_0020629025	116	566	380	1783	QDYKYSIVTLLGL-PMVM-------ERTSPQARAVEWLAYQDEPLFDVTKETSAEEQDRHHEILEQRYALVVWYFDQGGPTVWKTINRDESAGWVEFGAGVHECDWKGVDC------DYENGNTETGTVIGLRLSPALGLVLTGTHLSTELGMLTALRRVDFSDQRLQG------------------------TIPDEWASMTNLKSVILSKNQLQTTVPE---------WIGRSSE--------EGGGWQNLEQLALDDNFLYGSLPSSMRNLRKLTHLELQVNPQLEGRFDELLFLEKEDEATGLPGQNLEILDLSNTRLKGKIPKIT-----LPSIRSFRLWNLPGFSGTLPPDIGSWSNLEIFSIKEMPGLTGTLPTEFGSLEKLEILEVLDSNF…	ERYKSSIIMLSELYPDVVYDASVFDDLDSPQSKAMNWIANQDDA-----------ELSLDHEFYSTRFALASLYFSTSEDSRWVN-----STNWL---SSVGYCDWHGVECLGDSQDDHSVSFGRNGVVWGLNLTRN---GLQGT-LGEEIGYLERLRTIDLRHNDLSGRIPQSVGIWQNLIKLYLGYNWFTGTIPSTLTSIRTLENFYLNDNALTGSIPEGIENFEKLEWLGLYNNLLTGTIPPTIGNFEHLYVLYMDENKFTGTIPSEIGKLTNLADIRLHKN-QLKGSLPTEIGNL----------QACEILYVDNNELYLEIPKEIGQMSYLVQLHAYK----NKFQGTIPSQIGKLSFLESLHL-DHNSFVGSIPTQIGHLIALETLFVY-LND…	1e-26	123	308	513	27.68	142	264	214	21	107	41.72	0/2	QEDR2YS2VITM1LSGE1-Y1MD1MV-Y-D-A-S-V-F-DEDRLTD3ASRK1VMEN1LI1YN2EDPAL-F-D-V-T-K-E-T-S-A-E-1QLDSRLHD2IFLYESQT1YF2VAVSWL2DSQTGSGEPDTSVR1KVTNI-N-R-D-E-1ATGN1VLE-F-G-ASGS1HGEY3KH2DE1-L-G-D-S-Q-D1YHESNVGSNFTGERTN1TV1IW2RN1STPRANL-G-L-VG1TQ2H-1SGTE1LI1MY1TEAR2RTVI1FLSRDHQNRD1QS1-R-I-P-Q-S-V-G-I-W-Q-N-L-I-K-L-Y-L-G-Y-N-W-F-T-G3DSETWLAT1MITRNT1KESNVFIY1SNKD1QA1QTTGTSVI2-G-I-E-N-F-E-K-L-E1IL1RLSYSNEN-L-L-T…	/NCGR_SEQ_ID=MMETSP0789-20121207|5583 /TAXON_ID=3005 /ORGANISM="Rhizosolenia setigera, Strain CCMP 1694" /LENGTH=1935	79	79
MRP2	CAMNT_0022933549	119	488	184	1257	KYSIVTLLGLPMVMERTSPQARAVEWLAYQDEPLFDVTKETSAEEQDRHHEILEQRYALVVWYFDQGGPTVWKTINRDESAGWVEFGAGVHECDWKGVDCD--YENG--------NTETGTVIGLRLSPALGLVLTGTHLSTELGMLTALRRVDFSDQRLQGTIPDEWASMTNLKSVILSKNQLQTTVPEWIGRSSEEGGGWQNLEQLALDDNFLYGSLPSSMRNLRKLTHLELQVNPQLEGRFDELLFLEKEDEATGLPGQ--------------NLEILDLSNTRLKGKIPKIT--LPSIRSFRLWNLPGFSGTLPPDIGSWSNLEIFSIKEMPGLTGTLPTEFGSLEKLEILEVLDSNFMSGELPKELGNLSSNLKTINFRYTNQTGTLPVEW	RLVLVTPGGNETLMEPSTPQYRALQWLVYDDE-----------MELDPAADHLQQRYLLMVIHF----PST-----KDASVDSRQWGSAVHECEWDEVKMDLMYEYGQDDIAWTDDTPZRIVTGLTLRQSLG-----GQIPEELSLLSFXZYLDLENXKLVGSLPSHIHELHKLXTLILSQNQLSNV---------DDIGEFKHLEHLSLSMNNFKGPLPASFENLKHLKTLDLHTN-EFTGDLFQIINDFESLETIDVAFNDFNGTLSPLIGNMTNLTTILLGNNQFSGSIPEEIQFCKLLQDLSVEANHDLGGIIPAVLGQLTSLVFLNLSTC-GFKGPLPASFGNLEKLKFLDVSFNN-LDGALPKELGNATS-LTTLGLAYNEFDGFIPSEF	1e-26	120	301	396	29.04	115	217	182	13	64	45.96	0/1	KRYLSVIL2LPLG1LNPEMTVL2RPTSST2AY2VLEQ2AV1QD2P-L-F-D-V-T-K-E-T-S-A-EM1QL1RPHAHAEDIH1EQ3AL1VM1WIYH1D-Q-G-G-1TSVTW-K-T-I-N-RK1EA1AVGDWSVREQFW1ASGA4DE1KDGE1DKCM1-L-M2NY1-Q-D-D-I-A-W-T-DND1EPTZGRTI1IT2RT1SRPQAS2L-V-L-T-G-TGHQLISPTE2GSML1TSAFLXRZRYVL1FLSEDNQXRK1QV1TSIL1DSEHWIAHSEMLTHNK1KXSTVL3KQ3QSTNTVV-P-E-W-I-G-R-S-S-EDEDGI1GEWFQKNH2QH1AS1DSDM1FNLFYK1SP2SA1MFRE2RKKH1TKHT1ED1QHVT1P-QELFET1RDFLDFEQLILI…	/NCGR_SEQ_ID=MMETSP1040-20121108|5752 /TAXON_ID=267567 /ORGANISM="Skeletonema marinoi, Strain FE60" /LENGTH=1259	65	65
MRP2	CAMNT_0020610239	136	572	2534	3901	SPQARAVEWLAYQDEPLFDVTKETSAEEQDRHHEILEQRYALVVWYFDQGGPTVWKTINRDESAGWVEFGAGVHECDWKGVDCDYENGNTETGTVIGL--RLSPALGLVLT---------------------------------GTHLSTELGMLTALRRVDFSDQRLQGTIPDEWASMTNLKSVILSKNQLQTTVPEWIGRSSE-----------------EGGGWQNLEQLALDDNFLYGSLPSSMRNLRKLTHLELQVNPQLEGRFDELLFLEKEDEATGLPGQNLEILDLSNTRLKGKIPK--ITLPSIRSFRLWNLPGFSGTLPPDIGSWSNLEIFSIKEMPGLTGTLPTEFGSLEKLEILEVLDSNFMSGELPKELGNLSSNLKTINFRYTNQ…	SPQFRAINWL-LDDDPLALMESKGNVPAGR-----IFQRYILTTLFFSTKG-EVW-----NRKGGWL---TSAHECYWFGLSCEEKDISSEPVSEGGAERRLSMSTESVLTEINLENIKLMGSLPKEIGFLTHCTVLGMYRNELGGSLPTTLGKMSMLKKLWIDENKFTGSLPIEMGNLKNLVDLSIYENQFESSLPTELGRLTQLQRFWANNMKLSGSIPSEFGMLTNLEKLFLDVNSLSGKIPSELGLATSLKDLRLFRN-RIGGALPPMLFSL----------SNLERAYLDTNNFRGEIPSEISQLSMIKDLQLFSN-RLSGTIPNAVARLQNLEVLRLNGN-DLTGTIPERLGFNQDLLRIS-LSSNRLVGTIPSLLQK-SSNLRRLELDRNSL…	1e-26	124	310	491	26.48	130	272	212	17	89	43.18	0/2	3AF2VIEN2A-YLQD1ED2FADLVMTEKSEKTGSNAVEPEAQGDRR-H-H-E-I-LIEF3AI1VTVTWLYF1DSQTGK1P-TE2K-T-I-N-R-DNERSKAG2VLE-F-G-ATGSVA3DY1KF1VLDS1DEYEEKNDGINSTS1TPGVTSVEIG1LA-E-R3PMASLTGELS3-E-I-N-L-E-N-I-K-L-M-G-S-L-P-K-E-I-G-F-L-T-H-C-T-V-L-G-M-Y-R-N-E-L1TGHS1SP1ET2MKLMTSAM1RKRKVLDWFISDDEQNRKLFQT1TSIL1DI1WMAGSNMLTK2KVSDVLISLISYKE2LFQETSTSVL1ETWEIL2SLSTEQ-L-Q-R-F-W-A-N-N-M-K-L-S-G-S-I-P-S1GF1GMWLQT3QK1AF2DV1FS1Y…	/NCGR_SEQ_ID=MMETSP0786-20121207|22872 /TAXON_ID=186022 /ORGANISM="Thalassionema frauenfeldii, Strain CCMP 1798" /LENGTH=3974	76	76
MRP2	CAMNT_0020457203	135	570	355	1587	TSPQARAVEWLAYQDEPLFDVTKETSAEEQDRHHEILEQRYALVVWYFDQGGPTVWKTINRDESAGWVEFGAGVHECDWKGVDCDYENGNTETGTVIGLRLSPALGLVLTGTHLSTELGMLTA-LRRVDFSDQRLQGTIPDEWASMTNLKSVILSKNQLQTTVPEWIGRSSEEGGGWQNLEQLALDDNFLYGSLPSSMRNLRKLTHLELQVNPQLEGRFDELLFLEKEDEA--------TG-LPG---QNLEILDLSNTRLKGKIPKITLPSIRSFRLWNLPGFSGTLPPDIGSWSNLEIFSIKEMPGLTGT-LPTEFGSLEKLEILEVLDSNFMSGELPKELGNLSSNLKTINFRYTNQTGTLPVEWSSLVNLENLNLLQNKYLTGTIPSEYGYMTSL…	SSPAAXALNWL---------VEVDTSTDRED-----VRTRFALATLYY--GTQSASAGFSWSRSNHWL---SKYPVCLWYGVYCHEEE--ITVGRVRGLNLSSN-GLIHT---LPDEIGMLDLDIYSLDLSHNALSGSMPESISRLRNLKDLYLGPNLFSATLPSSFGQ-------LVNLVHLFVNDCLLTGRIPYELTNFTNLQALGLHEN-TLSGKIPRDLHLMTALAVLYLDDNALTGSIPASIPQSLIDLRLRQNQLSGTIPRIGDLEILQTLYIDSNRLTGSIPAELGGLRLLHEFHAYQ-NDLTGSPIPSSFGNLGFLRILYV-DGNRLEGTLCSELG-LMHRLESLFIHENHIEGKLPVSMA-MLTRLEYFIAHSNSITGAIPSELGALTSL…	1e-26	123	308	452	29.87	135	260	201	21	57	44.47	0/1	TS2QA1RX1VLEN2A-Y-Q-D-E-P-L-F-D-1TEKVED2ATEDERQE1R-H-H-E-I-LVERQT1YF2VAVTWL1FYD-Q-1GTPQTSVAWSKATGIFNSRWDSER1ANGH1VLE-F-G-ASGKVYHPEV1DL1KY2DY1DHYE1NEG-N-TIETTV1TR1IR2RN2PSANL-2VILH1G-T-H-1SPTD1LI3TDAL-DLIRYRSVL1FL1DHQNRA1QS1TSIM1DEESWIASSRMLTR3SDVLIY1SGKP1QLLFQSTA1VL1ESWSIF1RQS-S-E-E-G-G-G-WLQV2EVQH1AFLVDN1NCFL1YT1SRLI1SYSEMLRT1LFRTKN1TQHA1EG1QHVE1P-QT1ES1RKFIDPERLD1FH1EMKTEADLEAAV-L-Y-L-D-D-N-A-L…	/NCGR_SEQ_ID=MMETSP0745-20121128|11812 /TAXON_ID=913974 /ORGANISM="Nitzschia punctata, Strain CCMP561" /LENGTH=2198	76	76
MRP2	CAMNT_0020501161	135	570	2235	3464	TSPQARAVEWLAYQDEPLFDVTKETSAEEQDRHHEILEQRYALVVWYFDQGGPTVWKTINRDESAGWVEFGAGVHECDWKGVDCDYENGNTETGTVIGLRLSPALGLVLTGTHLSTELGMLTA-LRRVDFSDQRLQGTIPDEWASMTNLKSVILSKNQLQTTVPEWIGRSSEEGGGWQNLEQLALDDNFLYGSLPSSMRNLRKLTHLELQVNPQLEGRFDELLFLEKEDEA-------TG-LPG---QNLEILDLSNTRLKGKIPKITLPSIRSFRLWNLPGFSGTLPPDIGSWSNLEIFSIKEMPGLTGT-LPTEFGSLEKLEILEVLDSNFMSGELPKELGNLSSNLKTINFRYTNQTGTLPVEWSSLVNLENLNLLQNKYLTGTIPSEYGYMTSLR…	SSPAASALNWL---------VEVDTSTDRED-----VRTRFALATLYY--GTQSASAGFSWSRSNHWL---SKYPVCLWYGVYCHEEE--ITVGRVRGLNLSSN-GLIHT---LPDEIGMLDLDIYSLDLSHNALSGSMPESISRLRNLKDLYLGPNLFSATLPSSFGQ-------LVNLVHLFVNDCLLTGRIPYELTNFTNLQALGLHEN-TLSGKIPRDLHLMTALAVNLDDNALTGSIPASIPQSLIDLRLRQNQLSGTIPRIGDLEILQTLYIDSNRLTGSIPAELGGLRLLHEFHAYQ-NDLTGSPIPSSFGNLGFLRILYV-DGNRLEGTLCSELG-LMHRLESLFIHENHIEGKLPVSMA-MLTRLEYFIAHSNSITGAIPSELGALTSLK…	1e-26	124	310	451	29.93	135	260	201	21	56	44.57	0/3	TS2QA1RS1VLEN2A-Y-Q-D-E-P-L-F-D-1TEKVED2ATEDERQE1R-H-H-E-I-LVERQT1YF2VAVTWL1FYD-Q-1GTPQTSVAWSKATGIFNSRWDSER1ANGH1VLE-F-G-ASGKVYHPEV1DL1KY2DY1DHYE1NEG-N-TIETTV1TR1IR2RN2PSANL-2VILH1G-T-H-1SPTD1LI3TDAL-DLIRYRSVL1FL1DHQNRA1QS1TSIM1DEESWIASSRMLTR3SDVLIY1SGKP1QLLFQSTA1VL1ESWSIF1RQS-S-E-E-G-G-G-WLQV2EVQH1AFLVDN1NCFL1YT1SRLI1SYSEMLRT1LFRTKN1TQHA1EG1QHVE1P-QT1ES1RKFIDPERLD1FH1EMKTEADLEAAV-N-L-D-D-N-A-L2-…	/NCGR_SEQ_ID=MMETSP0746-20121128|13201 /TAXON_ID=913974 /ORGANISM="Nitzschia punctata, Strain CCMP561" /LENGTH=3556	76	76
MRP2	CAMNT_0020429479	135	570	1841	609	TSPQARAVEWLAYQDEPLFDVTKETSAEEQDRHHEILEQRYALVVWYFDQGGPTVWKTINRDESAGWVEFGAGVHECDWKGVDCDYENGNTETGTVIGLRLSPALGLVLTGTHLSTELGMLTA-LRRVDFSDQRLQGTIPDEWASMTNLKSVILSKNQLQTTVPEWIGRSSEEGGGWQNLEQLALDDNFLYGSLPSSMRNLRKLTHLELQVNPQLEGRFDELLFLEKEDEA--------TG-LPG---QNLEILDLSNTRLKGKIPKITLPSIRSFRLWNLPGFSGTLPPDIGSWSNLEIFSIKEMPGLTGT-LPTEFGSLEKLEILEVLDSNFMSGELPKELGNLSSNLKTINFRYTNQTGTLPVEWSSLVNLENLNLLQNKYLTGTIPSEYGYMTSL…	SSPAASALNWL---------VEVDTSTDRED-----VRTRFALATLYY--GTQSASAGFSWSRSNHWL---SKYPVCLWYGVYCHEEE--ITVGRVRGLNLSSN-GLIHT---LPDEIGMLDLDIYSLDLSHNALSGSMPESISRLRNLKDLYLGPNLFSATLPSSFGQ-------LVNLVHLXVNDCLLTGRIPYELTNFTNLQALGLHEN-TLSGKIPRDLHLMTALAVLYLDDNALTGSIPASIPQSLIDLRLRQNQLSGTIPRIGDLEILQTLYIDSNRLTGSIPAELGGLRLLHEFHAYQ-NDLTGSPIPSSFGNLGFLRILYV-DGNRLEGTLCSELG-LMHRLESLFIHENHIEGKLPVSMA-MLTRLEYFIAHSNSITGAIPSELGALTSL…	1e-26	124	310	452	29.87	135	260	201	21	57	44.47	0/-3	TS2QA1RS1VLEN2A-Y-Q-D-E-P-L-F-D-1TEKVED2ATEDERQE1R-H-H-E-I-LVERQT1YF2VAVTWL1FYD-Q-1GTPQTSVAWSKATGIFNSRWDSER1ANGH1VLE-F-G-ASGKVYHPEV1DL1KY2DY1DHYE1NEG-N-TIETTV1TR1IR2RN2PSANL-2VILH1G-T-H-1SPTD1LI3TDAL-DLIRYRSVL1FL1DHQNRA1QS1TSIM1DEESWIASSRMLTR3SDVLIY1SGKP1QLLFQSTA1VL1ESWSIF1RQS-S-E-E-G-G-G-WLQV2EVQH1AXLVDN1NCFL1YT1SRLI1SYSEMLRT1LFRTKN1TQHA1EG1QHVE1P-QT1ES1RKFIDPERLD1FH1EMKTEADLEAAV-L-Y-L-D-D-N-A-L…	/NCGR_SEQ_ID=MMETSP0744-20121128|22724 /TAXON_ID=913974 /ORGANISM="Nitzschia punctata, Strain CCMP561" /LENGTH=4051	76	76
MRP2	CAMNT_0020584695	136	572	2654	4021	SPQARAVEWLAYQDEPLFDVTKETSAEEQDRHHEILEQRYALVVWYFDQGGPTVWKTINRDESAGWVEFGAGVHECDWKGVDCDYENGNTETGTVIGL--RLSPALGLVLTGTHLSTELGMLTALRRVDFSDQRLQGTIPDEWASMTNLKSVILSKNQLQTTVPEWIGRSSEEGGGWQNLEQLALDDNFLYGSLPSSMRNLRKLTHLELQVN------PQLEGRFDELLF--LEKEDEATGLPGQ-----NLEILDLSNTRLKGKIPK-----ITLPSIRSFRLWNLPGFSGTLPPDIGSWSNLEIFSIK------EMPG-----------------LTGTLPTEFGSLEKLEILEVLDSNFMSGELPKELG-----------------------NLSS…	SPQFRAINWL-LDDDPLALMESKGNVPAGR-----IFQRYILTTLFFSTKG-EVW-----NRKGGWL---TSAHECYWFGLSCEEKDISSEPVSEGGAERRLS-----------MSTE----SVLTEINLENIKLMGSLPKEIGFLTHCTVLGMYRNELGGSLPTTLGKMSM-------LKKLWIDENKFTGSLPIEMGNLKNLVDLSIYENQFESSLPTELGRLTQLQRFWANNMKLSGSIPSEFGMLTNLEKLFLDVNSLSGKIPSELGLATSMKDLRLFR--NXIG--GALPPXLFSLSNLERAYLDTNNFRGEIPSEISQLSMIKDLQLFSNRLSGTIPNAVARLQNLEVLR-LNGNDLTGTIPERLGFNQDLLRISLSSNRLVGTIPSLLQKSS…	1e-26	124	310	503	26.64	134	256	216	21	113	42.94	0/2	3AF2VIEN2A-YLQD1ED2FADLVMTEKSEKTGSNAVEPEAQGDRR-H-H-E-I-LIEF3AI1VTVTWLYF1DSQTGK1P-TE2K-T-I-N-R-DNERSKAG2VLE-F-G-ATGSVA3DY1KF1VLDS1DEYEEKNDGINSTS1TPGVTSVEIG1LA-E-R3P-A-L-G-L-V-L-T-G-T-H-LM3L-G-M-L-TSAV1RTREVIDNFLSEDNQIRK1QM1TSIL1DK1WIAGSFML1NHLCKTSVVLIGLMSYKR1QE1QGTGTSVL1ETWTIL1RKSM1EME-G-G-G-W-Q-N-1EKQK1AWLI1DE1FKLFYT4SISE1RG2RKKN1TVHD1ESLIQYVE1-Q-F-E-S-S-L1QTLEEL2FLDTEQ1LQFR-F-WLAENKNEMDKELASTGGS…	/NCGR_SEQ_ID=MMETSP0786-20121207|10100 /TAXON_ID=186022 /ORGANISM="Thalassionema frauenfeldii, Strain CCMP 1798" /LENGTH=5365	76	76
MRP2	CAMNT_0042726883	136	570	1471	119	SPQARAVEWLAYQDEPLFDVTKETSAEEQDRHHEILEQRYALVVWYFDQGGPTVWKTINRDESAGWV-EFGAGVHECDWKGVDC-------DYENGNTETGTVIGL-RLSPALGL---VLTGTHLSTELG-MLTALRRVDFSDQRLQGTIPDEWASMTNLKSVILSKNQLQTTVPEWIGRSSEEGGGWQNLEQLALDDNFLYGSLP----SSMRNLR--------------------KLTHLELQVN------PQ-LEGRFDELLFLEKEDEATGLPG-----QNLEILDLSNTRLKGKIPKITLPSIRSFRLWNLPG--FSGTLPPDIGSWSNLEIFSIKEMPGLTGTLPTEFGSLEKLEILEVLDSNFMSGELPKELGNLSSNLKTINFRYTNQTGT…	SPQQQALDWIVFEDPAKLNV-----------DHAAMLDRYGLAVLYYSTNADKQWK-----DNTHWLSERGI----CSWHGIHCLPKEQIATAENNFAPTTTTYDQDNLVTAINLEDNRLKGS-MPDEVGTAFASLQTINFQNNELAGSLPLAVTKLVHIKDLLLSSNQFTGTLPEKYAM-------MNNLHQLSLSDNQLEGSIPKDWETSLTKLRILAASHNRLKGSFPDLTKMIRLRELYLEENEFDGQLPESLEGMTSLLDLNVGSNKFSGPIGVLSALSNLETLDLSNNEFSGAIPEIFDQLFRLHELV-LPNNKFEGSIPKTLTHLQTLKTLDL-DSNQLVGTLPKGLGLMTDVVTIS-LRNNQIEGTIPTNLGRL-DDIQTLSLNNNKLSGA…	1e-26	121	303	489	28.22	138	259	206	24	92	42.13	0/-3	3AQRQ1VLED1LIAVYFQE1EPPALKFLDN1T-K-E-T-S-A-E-E-Q-D-R-HD1EAIALMELQD2AG1VA1WL1FYDSQTGNGAPDTKVQ2T-I-N-R-D-EDSNATGH1VL-S1FR1AIG-V-H-E-1DS1KH1VIDH1-L-P-K-E-Q-I-ADTYA2GNNFTAEP1GT1VTIYGDLQ-DRN1SVPT1LIGN1-E-D-NVR1TK1TSH-LMSPTD1LV1-TMALFTAAS1RQRTVIDN1SQDNQNRE1QA1TSIL1DLEAWVATSKMLTVNHLI1SDVLIL2KS2LFQTTG1VL2WKIYGARMS-S-E-E-G-G-G-WMQN2EH2AS1DS2FQ1YE2LI1-K-D-W-EST1MLRTNK2-I-L-A-A-S-H-N-R-L-K-G-S-F-P-D-L-T-K-M…	/NCGR_SEQ_ID=MMETSP1432-20130617|570 /TAXON_ID=44447 /ORGANISM="Pseudo-nitzschia delicatissima, Strain UNC1205" /LENGTH=1497	76	76
MRP2	CAMNT_0011183077	146	562	1552	287	AYQDEPLFDVTKETSAEEQDRHHEILEQRYALVVWYFDQGGPTVWKTINRDESAGWVEFGAGVHECDWKGVDC------DYENGNTETGTVIGLRLSPALGLVLTGTHLSTELGMLTALRRVDFSDQRLQGTIPDEWASMTNLKSVILSKNQLQTTVPEWIGRSSE-----------------EGGGWQNLEQLALDDNFLYGSLPSSMRNLRKLTHLELQVNPQLEGRFDELLFLEKEDEATGLPGQNLEILDLSNTRLKGKIPKI--TLPSIRSFRLW-NLPGFSGTLPPDIGSWSNLE--IFSIKEMPG---------------------LTGTLPTEFGSLEKLEILEVLDSNFMSGELPKELGNLSSNLKTINFRYTNQTGTLPVEWSSLVNLE…	SYQDEAVAWLDEELTERSNCNNQEFLIERYSLVSMYFAEAAPETWITVD--------------DHCLWSRVACQDHRVVELTHDGMTNGELIGI--------------LATELGLLTNLERIDVFYNRFQSTMPTELGHLTYLKFLDLSEDHLVGPIPSELGSLAALKYIGINMNYLSGPIPTELGVLTTLAYIDFDNNELSGDIPSEIGFMKALDNLRLQ-NNYLSGPIPSEMGTL----------QDLVFLDLRSNMLTGSIPTEMGNLSALTQLRLGENL--ITGSIPTELASMASLQRLYLSGNDLTGPIPTTLSAQTTLTRIFLQENQLTGSIHKELGALTSLSLM-ALNDNMLTGSLSSTIGNMTS-LEFLDVTNNDLTGLLPVEL-GLLTDL…	2e-26	122	306	466	27.04	126	247	204	14	93	43.78	0/-1	AS4PALVFADWVLTDKE1TLSTAEERESQNDCRNHNHQ1IF1EIQE2AS2VSWM2DAQEGAGA1TEVT1KI1IVNDR-D-E-S-A-G-W-V-E-F-G-A-G-V-HDEH1DL1KSGR1DA1-Q-D-H-R-V-VDEYLETNHGDNGTMETTN1TEVL2LIR-L-S-P-A-L-G-L-V-L-T-G-T-H-1SA4ML2AN1RE1VI1FVSFDYQN1LF1GS1IM1DT1WLAGSHML1NY2SFVLID2KENDQH1QVTGTPVI1ESWEIL1RSSLSAEA-L-K-Y-I-G-I-N-M-N-Y-L-S-G-P-I-P-T1GL1GVWLQTNT1EAQYLIADLF1DN1FE1YS1SDLI2SEMIRGNFLMRKKA1TDHN1ER2V-1PNQY1ES1RPFIDPESLELMFGLTELK-…	/NCGR_SEQ_ID=MMETSP0733-20121128|42999 /TAXON_ID=186038 /ORGANISM="Fragilariopsis kerguelensis, Strain L26-C5" /LENGTH=1744	73	73
MRP2	CAMNT_0038678115	173	567	798	2069	QRYALVVWYFDQGGPTVWKTINRDESAGWVEFGAGVHECDWKGVDCDYENGNTETGTVIGLRLSPALGLVLTGTHLSTELGMLTALRRVDFSDQRLQGTIPDEWASMTNLKSVILSKNQLQTTVP-----------------EWIGRSSEEGGGWQNLEQLALDDNFLYGSLPSSMRNLRKLTHLELQVNPQLEG---------RFDELLFLEKEDEATGLPGQ-----NLEILDLSNTRLKGKIPK--ITLPSIRSFRLWNLPGFSGTLPPDIGSWS---NLEIFSIKEMPGLTGTLPTEFGSLEKLEILEVLDS-----------------------NFMSGELPKELGNLSSNLKTINFRYTNQTGTLPVEWSSLVNLENLNLLQNKYLTGTIPSE…	QRYLSLVLYFETGGSTTWR-----EDSGWL---TGSHECAWLGLRCE----------MIEIPDVPILGGAIGGSEMDVELVEEDIVVAIELDENNLQGRLPDEVGFFVDVRTLALFGNSLSGTIPSTVANLRSLQKLWLDNNQFIGRIPSQLGDLINLDDIVIKGNQLSGSVPSEIGNLDRLERFWAD-NMALSGTIPTEIGLCTAMEDFFVDVNDLRGPLPSEFGRLTNLKDLRAFKNELDGTLPSQIFTLSKLRVAYL-DSNKFVGTIPRQIGQLAAIQDLQLFGND----LTGTMPRELASLQHLAVLRLEDNDLQGSVPNQLGLSGSLLRLSLSGNRIGGTIPNSLSS-CRDLRRIQLDRNNFAGSLP-SWIGTLTDLLTLNVQSNGFEGAIPTE…	2e-26	122	307	454	27.09	123	242	192	15	89	42.29	0/3	3ALLSVL1WL2DEQT2PS1VT1KRT-I-N-R-D-1SDAS2VLE-F-G-AT1VS3DA1KL1VLDR1DEY-E-N-G-N-T-E-T-G-T-VM1GELIRPLDSV1AI2LGVALITG1TSHELMSDTV2GVMELETDAILVRVRAVIDEFLSDDEQNRN3TRIL3WVAGSFMFTVNDLVKRSTVLIA1SFKG1QS1QSTG1VI1-S-T-V-A-N-L-R-S-L-Q-K-L-W-L-D-N-NEQWF3SISPESEQGL1GDWLQI2EDQDLIAVLIDKDG1FQ1YS2LV2SEMIRG2RDKR1TEHRLFEWLAQDV-1PMQA1ES1-T-I-P-T-E-I-G-L-CRTFADM1LDLF1LVEDKVEN1ELARTGGP2GSQE-F-G-R-L-T2EKID1DRLASFNKTNRE1KD1…	/NCGR_SEQ_ID=MMETSP0009_2-20130614|8730 /TAXON_ID=210454 /ORGANISM="Grammatophora oceanica, Strain CCMP 410" /LENGTH=2180	69	69
MRP2	CAMNT_0020604897	132	566	2599	1469	MERTSPQARAVEWLAYQDEPLFDVTKETSAEEQDRHHEILEQRYALVVWYFDQGGPTVWKTINRDESAGWVEFGAGVHECDWKGVDCDYENGNTETGTVIGLRLSPALGLVLTGTHLSTELGMLTALRRVDFSDQRLQGTIPDEWASMTNLKSVILSKNQLQTTVPEWIGRSSEEGGGWQNLEQLALDDNFLYGSLPSSMRNLRKLTHLELQVNPQLEGRFDELLFLEKEDEATGLPGQNLEILDLSNTRLKGKIPKITLPSIRSFRLWNLPG--FSGTLPPDIGSWSNLEIFSIKEMPGLTGTLPTEFGSLEKLEILEVLDSNFMSGELPKELGNLSSNLKTINFRYTNQTGTLPVEWSSLVNLENLNLLQNKYLTGTIPSEYGYMTSLRSLDLRGTS…	LDTNAPQLKATEWMAFKDLPHVDFDMSFR----------LKQRFALATLYFGMGGED-W------DLESWLQ--AGRHECQWELVSC------SEVEEVTKLSLGGSLG--LTGS-LVEEIGLLTSLTSLDLSSNRIEGSIPIVMYNLSNLVSLDLKENEM-------VGHIDSSICKLQSLQVLKLSLNYFSGILPEELKFIHDLRIFDIHKN-SLHGNIWSLMESWT----------KLEKFVIAETMVSGTIPPHSVKNMPFLRELHISRTLIEGTIPTEIGELSSLASFNVGSSP-LYGSIPSEIGKLVSLELL-VIEAMNLWGNIPSEIG-MCTSLLWISLSQTNINGTLPSEIGQLSELNFFSASHNNLQ-GAIPEDFSNLKKLVWLDLEANI…	2e-26	123	309	438	29.45	129	245	208	18	64	47.49	0/-1	MLEDRTTNSA2ALRK1VT2LM1YFQK1EL1LHFV1VFTDKMESTFSRA-E-E-Q-D-R-H-H-E-I-1EK2YF2VAVTWL2DGQM2PETDV-1K-T-I-N-R-D-EDSLAEGS1VLEQF-G-2VR3DQ1KEGL1DS1D-Y-E-N-G-N-TS1TVGETE1ITGK1RS1SGPGAS2L-V-3TSH-1SVTE1LI1ML2AS1RTRSVL1FL1DSQN1LIQE1TS2DIEVWMAYSNMLTS2KV1VLID1SKKE1QELMQ-T-T-V-P-E-W-IV1RHSISDESESGIGCGKWL1NS1EQQV1AK1DSDL1FYLFYS1SI2SESEMLRKNFLIRHKD1TRHILFEDLIQHVK1P-QS1EH1RNFIDWES1LMFELSEWKTE-D-E-A-T-G-L-P-G-Q-NK2IK…	/NCGR_SEQ_ID=MMETSP0786-20121207|20201 /TAXON_ID=186022 /ORGANISM="Thalassionema frauenfeldii, Strain CCMP 1798" /LENGTH=3661	76	76
MRP2	CAMNT_0040674979	129	569	689	2146	PMVMERTS--PQARAVEWLAYQDEPLFDVTKETSAEEQDRHHEILEQRYALVVWYFDQGGPTVWKTINRDESAGWVEFGAGVHECDWKGVDCD-----------------YENGNTETGTVIGLRLS----------PALGLVL----------TGTHLSTELGMLTALRRVDFSDQRLQGTIPDEWASMTNLKSVILSKNQLQTTVPEWIG----------RSSEEGGGWQ-------NLEQLALDDNFLYGSLPSSMRNLRKLTHLELQVN-------PQLEGRFDELLFLEKEDEATG-LPGQ-----NLEILDLSNTRLKGKIPKI--TLPSIRSFRLWNLPGFSGTLPPDIGSWSNLEIFSIKEMPGLTGTLPTEFGSLEKLEILEVLDSNFMS…	PILLQENSDTPQRKALRWLVLYDPSHISPT-----------HPSLLTRYALTVFFFALKGQD-WNT-----NGNWI---MSENVCNWYGVLCDGMGRVVGLRXXXXXXXXXXXXXXXMGRVVGLRLSRNRLNGSLEREIAGLVYLEDIYLNSNAVGGTIPISFGELTNLETLELQNNALVGTIPVSFGKLTKLENLILDTNQLEGSFPSGIGNLGLLKQLHLHENRLSGSLQNSIGRLVNLERLWLSKNQFTGSLPKEIKNMDKLRCLYLDENKFTGTIPPEIAQASHLDDIRIDSNSFSGSLPSEIGSLSNLNLLYFDANQFTGSIPSSFGKLTNLRELALQR-NELDGTIPPELGMLTDLIAFSISEN-KLVGVIPRALGNLSNLNHFRLFDNN-LQ…	2e-26	122	307	512	26.56	136	279	206	20	97	40.23	0/2	1MIVLMLEQRETN1-D-T2ARRK1VLER2AVYLQY1EPPSLHFIDSVP1K-E-T-S-A-E-E-Q-D-R-H-1EPIS1ELQT4VT1WFYF1DAQLGK1PQTDV-1KN1I-N-R-D-E-SNAGGN1VIE-F-G-AMGSVEHNEV1DN1KY2DL2-G-M-G-R-V-V-G-L-R-X-X-X-X-X-X-X-XYXEXNXGXNXTXEXTM1TR1IV5-R-N-R-L-N-G-S-L-E-RPEAILA3LY-L-E-D-I-Y-L-N-S-N-ATV1TGHTLISPTIESLF1ME2AN1RERTVLDEFLSQDNQNRA1QV4DVESWFAGSKML1NK1KESNVL2SDKT3QETGTSVF1ESWG2-N-L-G-L-L-K-Q-L-H-LRHSESNERELGS1GSWL1-N-S-I-G-R-L-V3…	/NCGR_SEQ_ID=MMETSP0794_2-20130614|50807 /TAXON_ID=515487 /ORGANISM="Stephanopyxis turris, Strain CCMP 815" /LENGTH=2519	77	77
MRP2	CAMNT_0020390971	135	570	2177	3409	TSPQARAVEWLAYQDEPLFDVTKETSAEEQDRHHEILEQRYALVVWYFDQGGPTVWKTINRDESAGWVEFGAGVHECDWKGVDCDYENGNTETGTVIGLRLSPALGLVLTGTHLSTELGMLTA-LRRVDFSDQRLQGTIPDEWASMTNLKSVILSKNQLQTTVPEWIGRSSEEGGGWQNLEQLALDDNFLYGSLPSSMRNLRKLTHLELQVNPQLEGRFDELLFLEKEDEA--------TG-LPG---QNLEILDLSNTRLKGKIPKITLPSIRSFRLWNLPGFSGTLPPDIGSWSNLEIFSIKEMPGLTGT-LPTEFGSLEKLEILEVLDSNFMSGELPKELGNLSSNLKTINFRYTNQTGTLPVEWSSLVNLENLNLLQNKYLTGTIPSEYGYMTSL…	SSPAASALNWL---------VEVDTSTDRED-----VRTRFALATLYY--GTQSASAGFSWSRSNHWL---SKYPVCLWYGVYCHEEE--ITVGRVRGLNLSSN-GLIHT---LPDEIGMLDLDIYSLDLSHNALSGSMPESISRLRNLKDLYLGPNLFSATLPSSFGQ-------LVNLVHLFVNDCLLTGRIPYELTNFTNLQALGLHEN-TLSGKIPRDLHLMTALAVLYLDDNALTGSIPASIPQSLIDLRLRQNQLSGTIPRIGDLEILQTLYIDSNRLTGSIPAELGGLRLLHEFHAYQ-NDLTGSPIPSSFGNLGFLRILYV-DGNRLEGTLCSELG-LMHRLESLFIHENHIEGKLPVSMA-MLTRLEYFIAHSNSITGAIPSELGALTSL…	2e-26	123	308	452	29.87	135	260	201	21	57	44.47	0/2	TS2QA1RS1VLEN2A-Y-Q-D-E-P-L-F-D-1TEKVED2ATEDERQE1R-H-H-E-I-LVERQT1YF2VAVTWL1FYD-Q-1GTPQTSVAWSKATGIFNSRWDSER1ANGH1VLE-F-G-ASGKVYHPEV1DL1KY2DY1DHYE1NEG-N-TIETTV1TR1IR2RN2PSANL-2VILH1G-T-H-1SPTD1LI3TDAL-DLIRYRSVL1FL1DHQNRA1QS1TSIM1DEESWIASSRMLTR3SDVLIY1SGKP1QLLFQSTA1VL1ESWSIF1RQS-S-E-E-G-G-G-WLQV2EVQH1AFLVDN1NCFL1YT1SRLI1SYSEMLRT1LFRTKN1TQHA1EG1QHVE1P-QT1ES1RKFIDPERLD1FH1EMKTEADLEAAV-L-Y-L-D-D-N-A-L…	/NCGR_SEQ_ID=MMETSP0744-20121128|3470 /TAXON_ID=913974 /ORGANISM="Nitzschia punctata, Strain CCMP561" /LENGTH=4613	76	76
MRP2	CAMNT_0038936433	136	566	2104	3405	SPQARAVEWLAYQDEPLFDVTKETSAEEQDRHHEILEQRYALVVWYFDQGGPTVWKTINRDESAGWVEFGA---GVHECDWKGVDCDYENGNTETGTVIGLR--------------LSPALGLVLTGTHLS----TELGMLTALRRVDFSDQRLQGTIPDEWASMTNLKSVILSKNQLQTTVPEWIGRSS-----------------EEGGGWQNLEQLALDDNFLYGSLPSSMRNLRKLTHLELQVNPQLEGRFDELLFLEKEDEATGLPGQNLEILDLSNTRLKGKIPK--ITLPSIRSFRLWNLPGFSGTLPPDIGSWSNLEIFSIKEMPGLTGTLPTEFGSLEKLEILEVLDSNFMSGELPKELGNLSSNLKTINFRYTNQTGTLPVEWSSLVNL…	SPQLRSVNWLLDED-PL----KLLGWTDDPVPAARIFQRYIAVALFFGI------------EGEGWVKKNGWLTSAHECDWLGLSCEENSAKQLVLTEIDLENRNLMGVLPREVGFLTECTTLSLYGNQLSGPLPTTLGQMEKLKKLWIDENNFTGSLPSELGYLVNLDDMSIYDNQFEGSLPTELGRLTGLKRIWANNMQLSGSIPSEFGRLTDLENLFLDDNSLSGSVPSELGLATGLKDLRLFKN-RLGGALPTELFSL----------SNLEIAYLDTNRFAGEIPREIANLSKIHDLQLFSN-RFSGTIPFAIAALPNLKILRLNGN-DLTGNIPGNLGSNQNLLRL-ALSSNRLVGTIPSALQQ-SLSLRRLELDRNSLNGILP-DWLGNLEK…	2e-26	122	307	471	28.66	135	259	195	16	77	41.4	0/1	3AL1AS1EN2ALYDQE1E-2F-D-V-T-1ELTLSGAWETEDQDDPRVHPHAEAIRLIEF3AILA1VAWLYF1DGQIG-G-P-T-V-W-K-T-I-N-R-D-1SGAE3EKFKGNAG-W-L-TGSVA5KL1VLDS1DEYEENNSGANKTQELTVGL1VE1GD1RE-N-R-N-L-M-G-V-L-P-R-E-V-G-F1STPEACLTGT1VS1TY1TNHQ2-G-P-L-P1ET2MQLMTEAK1RKRKVLDWFISDDEQNRNLFQT1TSIL1DS1WLAGSYMLTV2KDSDVMISLISYKD2LFQETGTSVL1ETWEIL2SLST-G-L-K-R-I-W-A-N-N-M-Q-L-S-G-S-I-PES1GF1GRWLQTND2QN1AF4FS1YS2LV2SEMLRGNLLARTKG1TKHD1ER…	/NCGR_SEQ_ID=MMETSP0156-20130528|7468 /TAXON_ID=33649 /ORGANISM="Thalassionema nitzschioides, Strain L26-B" /LENGTH=3549	75	75
MRP2	CAMNT_0039038333	136	487	101	1084	SPQARAVEWLAYQDEPLFDVTKETSAEEQDRHHEILEQRYALVVWYFDQGGPTVWKTINRDESAGWVEFGAGVHECDWK-GVDCDYENGNTETGTVIGLRLSPALGLVLTGTHLST---ELGMLTALRRVDFSDQRLQGTIPDEWASMTNLKSVILSKNQLQTTVPEWIGRSSEEGGGWQNLEQLALDDNFLYGSLPSSMRNLRKLTHLELQVNPQLEGRFDELLFLEKEDEATGLPGQNLEILDLSNTRLKGKIP--KITLPSIRSFRLWNLPGFSGTLPPDIGSWSNLEIFSIKEMPGLTGTLPTEFGSLEKLEILEVLDSNFMSGELPKELGNLSSNLKTINFRYTNQTGTLPVE	SPQARAVKWIADWDDLRLDVPGDVGMEVSTFSASRFVRRYALAVLYFATGGAEWEDQFN---------FMSYMDECQWNMQVDGDDDNSEHFYGVFCDEQNHPITISMPNNNMIGTFPPEIRVFPRLRRLNFSINGLYGTLPPEMWDLIELEHAIFAWNNLSGTIPEWLG-------GYTELQQLSLEGNFFVGSLPSDLKYLSKLTHLNLAENKKLSG---------TIPMSWGELGE-LRSLSLSYNHLSGSIPFSFVDLTKLRDLRLSN-NKFSGSLPQSFENIKHVRNLYLGDNQ-FSGDL-YQLGELKFLETLSIQNNRFVDN-LNSNFYEFMDDLKVLDASNNLLSGFLPPE	2e-26	122	305	358	31.01	111	211	160	11	36	44.69	0/2	7EK1LI1YDQW1EDPLLRFL2TPKGEDTVSGAM1EVQSDTRFHSHAESIRLFEVQR4VA1WL2DAQT2PATEVWWEKDTQIF1R-D-E-S-A-G-W-V-E-1GMASGYVMHD2DQ1KN-MGQ2CG1YDED1GSNETHEFTY1TVVFICGDLERQLNSH1AILTGILSVMLPTNGNTNHMLISG1-F-P-P1LIGRMVLFTPAR3VLDN2DIQNRG1QY2IL1DP1WMAWSDMLTINE1KESHVA1LFSAKW1QN1QSTG1VI3IL1R-S-S-E-E-G-G-1WYQTNE1EQ2AS1DEDG2LFYV5SDMLRKNY1RS5EN1QAVE1PKQK1ES1R-F-D-E-L-L-F-L-E-KTEIDPEMASTW1LEPL1QEN-1ERIS1DS2NYTNRH1KS1KS2-F-SK…	/NCGR_SEQ_ID=MMETSP0169-20130528|41800 /TAXON_ID=218684 /ORGANISM="Corethron pennatum, Strain L29A3" /LENGTH=1911	72	62
MRP2	CAMNT_0039038333	407	547	416	829	GTLPPDIGSWSNLEIFSIKEMPGLTGTLPTEFGSLEKLEILEVLDSNFMSGELPKELGNLSSNLKTINFRYTNQTGTLPVEWSSLVNLENLNLLQNKYLTGTIPSEYGYMTSLRSLDLRGTSLSGEVSQEVCAIDSMETLQ	GTFPPEIRVFPRLRRLNFS-INGLYGTLPPEMWDLIELEH-AIFAWNNLSGTIPEWLGGYTE-LQQLSLEGNFFVGSLPSDLKYLSKLTHLNLAENKKLSGTIPMSWGELGELRSLSLSYNHLSGSIPFSFVDLTKLRDLR	0.005	48.5	114	141	34.04	48	90	72	3	3	51.06	0/2	2LF2DE1GRSVWFSPNR1ERIRFLSNIFKSE-MIPN2TY4TP1FMGWSD1EIKE2IHL-EAVILFDASW1FNML2ETLI1KEEW2NGLYSTSEN-1KQTQILNSFLREYGTNNFQFTV1TS2VSEDWLSKSY1VSNK1ETNH3LAQE2YK1TS4SMESYW1YEMLTGSE4DS1RSGYTNSH3ESVISPQFESVFCVADILDTSKMLERTD1QR	/NCGR_SEQ_ID=MMETSP0169-20130528|41800 /TAXON_ID=218684 /ORGANISM="Corethron pennatum, Strain L29A3" /LENGTH=1911	72	25
MRP2	CAMNT_0039038333	254	466	1019	1612	MLTALRRVDFSDQRLQGTIPDEWASMTNLKSVILSKNQLQTTVPEWIGRSSEEGGGWQNLEQLALDDNFLYGSLPSSMRNLRKLTHLELQVNPQLEGRFDELLFLEKEDEATGLPGQNLEILDL----SNTRLKGK---IPKI--TLPSIRSFRLWNLPGFSGTLPPDIGSWSNLEIFSIKEMPGLTGTLPTE-FGSLEKLEILEVLDSNFMSGELPKELGNL	FMDDLKVLDASNNLLSGFLPPEIFAKGKLEILDLHGNNIRDSLPEFPENDS--------LKYLALQHNGLNEDLPASISNLRALTHLDLS-NNELTGPIPDSIG-------------NMELLTYLHLATNSFGDGESSPVPYFLRSLTALRELSLRD-TGRNEVIPEWITELENLKLLDLGKN-ALEGTLSERVFETMSELHFL-LLDNNKLEGTVPHTIGML	0.024	46.2	108	223	27.35	61	127	105	10	35	47.09	0/2	MFLMTDAD1RKRVVL1FA1DNQNRL1QS1TFIL1DP1WIAFSAMKTGNK1KESIVLID1SHKG1QNLIQRTDTSVL2WFIPGERNSD1E-E-G-G-G-W-Q-N-1EKQY3DQDH1FG1YNGESD2SA1MIRS3KA4ED1QSV-1PNQE1ET1RPFIDPEDLSLIFGL-E-K-E-D-E-A-T-G-L-P-G-Q-1LM1IL1DTLY-L-H-L-AST1TSRFLGKD1KE-S-S-PIV1KYIF-L-RTS1PTSAIL1SEFLRS1WRNDL-PT1FRSNGETVLI1PEDW1GTSEWLSE2EKILFLSDILKGEKMNP-GA1TE3PSTEER-V1GESTLMESKE1EHIF1E-VL2SN1FKMLSE1ETLV1KHETLI1NM1	/NCGR_SEQ_ID=MMETSP0169-20130528|41800 /TAXON_ID=218684 /ORGANISM="Corethron pennatum, Strain L29A3" /LENGTH=1911	72	37
MRP2	CAMNT_0039038333	255	345	1391	1645	LTALRRVDFSDQRLQGTIPDEWASMTNLKSVILSKNQLQTTVPEWIGRSSEEGGGWQNLEQLALDDNFLYGSLPSSMRNLRKLTHLELQVN	LTALRELSLRDTGRNEVIPEWITELENLKLLDLGKNALEGTLSERVFETMSE------LHFLLLDNNKLEGTVPHTIGMLHKLRILTLEGN	0.25	43.1	100	91	35.16	32	53	46	1	6	50.55	0/2	5REVLDSFLSR1QTRGLRQNGETV2DEEWWIATSEMLTE3SLVLID1SG2QA1QETG1VLPS1WRIVGFRESTSMES1G-G-G-W-Q-N-1EHQF1AL2DN1FK1YE1STLV1SHSTMIRGNM1RH2TRHI1ET1QEVG1	/NCGR_SEQ_ID=MMETSP0169-20130528|41800 /TAXON_ID=218684 /ORGANISM="Corethron pennatum, Strain L29A3" /LENGTH=1911	72	16
MRP2	CAMNT_0038919003	134	546	1200	76	RTSPQARAVEWLAYQDEPLFDVTKETSAEEQDRHHEILEQRYALVVWYFDQGGPTVWKTINRDESAGWVEFG----------AGVHECDWKGVDCDYENGNTETGTVIGLRLSPALGLVLTGTHLSTELGMLTALRRVD-----FSDQRLQGTIPDEWASMTNLKSVILSKNQLQTTVPEWIGRSSEEGGGWQNLEQLALDDNFLYGSLPSSMRNLRKLTHLELQVN------PQLEGRFDELLFLEKEDEATGLPGQNLEILDLSNTRLKGKIPK--ITLPSIRSFRLWNLPGFSGTLPPDIGSWSNLEIFSIKEMPGLTGTLPTEFGSLEKLEILEVLDSNFMSGELPKELGNLSSNLKTINFRYTNQTGTLPVEWSSLVNLENLNLLQNKYLTGTI…	RESPQYLAADWIANVD-PMY---QKIWGWPEINTTQFL-QRYILAVFYFSTGGDT-WKNCKRNDPRCTTGFGWMQEKGSGGRNGRDECKWMGIRCDIPG----TITRILIGESAPLGNNLVGT-IPSELGQLSLLSSITLVGGIFSGGKLRGTIPSELGLLTNLKSVYIQAHRLTGTIPEELTQNK------TNLEMFAITRNRLIGTLPTNLVDSPKLQNLQFHGNRMNGTIPELYGQFT-----------------RLDNLELNQNQFTGTIPNKFYDLPLLVQLSLNN-NDLRGSISTHISQLTDIRIIEMGDN-QLTGTIPSTLYTMPNLAVVRIA-GNELTGTLSEDIAMLNETLQIFIAHSNNLTGTFPLE----------------------…	3e-26	122	306	436	28.21	123	229	193	16	84	44.27	0/-3	1TE3AYRL1VAED1LI1YNQV1E-1LMFYD-V-T-KQEKTISWAGEWEPQEDIRNHTHTEQIF1E-3AI1VA1WF2DSQT2PD1V-2TNICNK1DNEDSPARGCWTVTEG2-W-M-Q-E-K-G-S-G-G-RAN1VRHD2DK1KM1VIDR2YIEPNGG-N-T-E-1GI1VR1GLLIRGLE1PAAP2LNVN1TV2H-LISPTS3MQ1TSAL1RSRSVIDT-L-V-G-G-I2DGQGRK1QR4DS1WLAGSLML6IYLISQKANHQR1QTTG1VI2WEILGTRQSNSKE-E-G-G-G-W-QT3QMLF1LIDTDR1FR1YI1ST2STSNMLRVNDLSRP2TQHN1EQLFQHVG1-R-M-N-G-T-I1QE1EY1RQ1DTE-L-L-F-L-E-K-E-D-E-A-T-G-…	/NCGR_SEQ_ID=MMETSP0154-20130528|75651 /TAXON_ID=1049557 /ORGANISM="Thalassiothrix antarctica, Strain L6-D1" /LENGTH=2864	72	72
MRP2	CAMNT_0025492339	136	569	369	1706	SPQARAVEWLAYQDEPLFDVTKETSAEEQDRHHEILEQRYAL-VVWYFDQGGPTVWKTINRDESAGWVEFGAGVHECDWKGVDCDY------ENGNTETGTVIGLRLSPALGLVLTGTHLSTELGMLTALRRVDFSDQRLQGTIPDEWASMTNLKSVILSKNQLQTTVPEWI-----------GRSSEEGGGWQ-------NLEQLALDDNFLYGSLPSSMRNLRKLTHLELQVNPQLEGRFDELLFLEKEDEATGLPGQNLEILDL--SNTRLKGKIPKITLPSIRSFRLWNLPG--FSGTLPPDIGSWSNLEIFSIKEMPGLTGTLPTEFGSLEKLEILEVLDSNFMSGELPKELGNLSSNLKTINFRYTNQTGTLPVEWSSLVNLENLNLLQNKYL…	TPQRQALEWLVFEDPMVID--------PGDEH---LLQRYALAVLWYSME--TTDWKNSER-----WLT-GDGI--CSWFGVTCHPHSPPGDEKGSSGNGRVTHIDLKKN---GLMGTLPQELFNCLTSLQGLDLHDNKLVGTIGESVGALKDLVDLVLRSNSFTGSIPDNITELVKLSTLDLSNNNFEGTLSQKMSFLSDSLTELSLFGNALTGSIPENFGSFKKLAKLYLDSN-NLTG-----------TIPTSL-GQLSQLLDLRLQENHLDGQIPT-ELGRLRQVEKVYLDTNILTGSLPRELGGLENLDELSLFENR-LQGTLPVELGQLSELRHL-YLDGNFLTGSIPPEWGARWGVLRHLYLGGNNLTGAIPIQTSSMQDLEILQLGGGNQL…	3e-26	121	303	489	29.45	144	247	212	22	98	43.35	0/3	ST2ARRQ1VL3AVYFQE1EPPMLVFI1V-T-K-E-T-S-A-E-EPQG1RE1H-E-I-1EL5-A1VL2FSDMQEG-G-PT1VD2TNISNE1D-E-S-A-G-1VLETF-1AD1VIH-E-1DS1KF2DT1DHYP-H-S-P-P-G-D1NK1NSTSEGTN1TR1ITGHLIRD1SKPKANL-G-L-VG1TM2HLLPSQTEELLFGNMC2AS1RQRGVL1FLSH1QNRK1QV3PGDEESWVAGSAMLTKND1KVSDVLIV1SRKS1QSLFQTTGTSVI1EDWN1-T-E-L-V-K-L-S-T-L-D-LGSRNSNSNEF2GTGLWS1-K-M-S-F-L-S-DNS1ETQE1AS1DFDG1FA1YT2LI1SESNMFRGNSLFRK2TAHK1EY1QDVS1P-QN1ET1R-F-D-E…	/NCGR_SEQ_ID=MMETSP0160_2-20130417|77702 /TAXON_ID=2839 ORGANISM="Odontella Sinensis, Strain Grunow 1884" /NCGR_SAMPLE_ID=MMETSP0160_2 /ASSEMBLY_ACC=CAM_ASM_000250 /LENGTH=1741	76	76
MRP2	CAMNT_0038825981	111	565	625	2028	TVQDRQDYKYSIVTLLGLPMVMERTSPQARAVEWLAYQDEPLFDVTKETSAEEQDRHHEILEQRYALVVWYFDQGGPTVWKTINRDESAGWVEFGAGVHECDWKGVDCDYENGNTETGTVIGLRLSPALGL----------VLTGTHLSTELGMLTALRRVDFSDQRLQGTIPDEWASMTNLKSVILSKNQLQTTVPEWIGRSSEEGGGWQNLEQLALDDNFLYGSLPSSMRNLRKLTHLELQVN------PQLEGRFDELLFLEKEDEATG----------------------LPGQN----------LEILDLSNTRLKGKIPKITLPSIRSFRLWNLPG--FSGTLPPDIGSWSNLEIFSIKEMPGLTGTLPTEFGSLEKLEILEVLDSNFMSGEL…	TIAFLDDYSYSSAEAMKDP-----TSPQFMAAAWIS--DYDLIQYPVPTVASTGMDIAQFIE-RYVMAVFFYSTGGPKDWTERHK--------FMSEEHLCAW------FTSKKLNDGEVVAIGLSCDNDLRIEEILMPKNKLVGS-LPTEMGHLEKMHFLDLKDNQLDGSIPDELERWTNMEFFDVRRNGMGGAIPHWIGEN------WKPLKELGLAQNFFSGTIPPSMSGLHELRTLSLSDNEIQDSLSKLYGLTQLEYLYLDDNMFTGKVDSFTMRDFDDLVQFDISSCNLEGDNFPTDILTHPKLEVIDFSDNNIKGTFPEILFDN-KILRYLSLAGNDFTGTLPGSIDSFYGLDHLDISGN-NIKGTLPMALSKMHKLMYLFAGENPFDAGPL…	3e-26	122	305	505	26.73	135	283	208	18	87	41.19	0/1	1VIQADFRLQD2KS2ISVATELALMGKLD1M-V-M-E-R-4AFRM1VAEA1LIASY-Q-1EYPD1FIDQVYTPKVEP1SV1ESETQGDMRDHIHAEQIFLI1Q-2AVLMVA1WFYFFYDSQT3TKVD1KTTEIRNHRKD-E-S-A-G-W-V-E-1GMASGEVE1EL1DA1K-G-V-D-C-D-YFETNSGKNKTLENTD1TE1IVGALIRG2PCADLNGD1-R-I-E-E-I-L-M-P-K-NVK1TV1TSH-1SP2LM1MH1TEAKLMRHRFVL1FLSK1QNRQ1QD1TS4WLAESRMW2LMKESFVFIDLVSRKR1QGLMQGTGTAVI1EH3RESNS-E-E-G-G-G-1QKNP1EKQE1AG1DADQ2LFYS1STLI1SP2RSNG1RHKE1TRHT1ES1QS…	/NCGR_SEQ_ID=MMETSP0152-20130528|2066 /TAXON_ID=1049557 /ORGANISM="Thalassiothrix antarctica, Strain L6-D1" /LENGTH=2339	80	80
MRP2	CAMNT_0006581873	135	571	1514	135	TSPQARAVEWLAYQDEPLFDVTKETSAEEQDRHHEILEQRYALVVWYFDQGGPTVWKT--INRDESAGWVEFGAGVHE---CDWKGVDC--DYENGNTET-----GTVIGLRLSPA--------------------LGLVLTGTHLSTELGMLTALRRVDFSDQRLQGTIPDEWASMTNLKSVILSKNQLQTTVPEWIGRSSE-----------------EGGGWQNLEQLALDDNFLYGSLPSSMRNLRKLTHLELQVNPQLEGRFDELLFLEKEDEATGLPG-QNLEILDLSNTRLKGKIPKI--TLPSIRSFRLWNLPGFSGTLPPDIGSWSNLEIFSIKEMPGLTGTLPTEFGSLEKLEILEVLDSNFMSGELPKELGNLSSNLKTINFRYTNQT…	TAPNL-ALRWIA-----------EGDMARMETNDDMILQRYALATFFFSTYVASEYDDAHVEARENAGWRHPENWMTEKGICDWWGVKCAPRLHKGKQETHYNDDAPVIELNMTDNNIRGTIPREVAAFENLVTLDLGRNKFYGSIPAELGKLKDLVNLYLQENIFSGTIPGEIKFMTKLRNLHLGSNSLDGTLPKALGSLTELRAFGVDGNKLVGSIPPEMGGLLHLMDLYLDDNYLTGSIPTSFGKLGNLVDFRLRKN-ELIGN-----------IPSELAGMKRVELFYLDDNFFNGTIPDMFSSMPRLQEIQLYK-NYLKGPLPESIGSLKDLHLLYMDSNE-LTGSLPASYGSLDNLNTF-FLYNNFISGTIPTTFGQL-KNLKDWRAYENDLV…	3e-26	122	306	493	27.79	137	267	205	19	89	41.58	0/-1	1SA1QNALR-1VLER1LI1Y-Q-D-E-P-L-F-D-V-T-K-1TGSDAMEAERQMDERTHNHDEDIMLIEL5VAVTWFYF1DSQTGYGVPATSVEWYKDTD-A-HIVNERADR1SN3VREHFPGEANGWVMHT1-K-G-I3KW2DK1-A-PDRYLEHNK1NKTQ2-H-Y-N-D-DGATP2GE1RNLMSTPDAN-N-I-R-G-T-I-P-R-E-V-A-A-F-E-N-L-V-T-L-D2LRVNLKTFGYTGHSLISPTA3MK1TKAD1RVRNVLDYFLSQDEQNRILFQS4DG1WIAKSF2NK1KRSNVLIH1SGKS1QS1QDTG1VL1EKWAIL1RSSLST1-L-R-A-F-G-V-D-G-N-K-L-V-G-S-I-P-P1GM2WLQLNH1EMQD1AY4FY1YT2LI1…	/NCGR_SEQ_ID=MMETSP0800-20121206|7008 /TAXON_ID=210618 ORGANISM="Striatella unipunctata, Strain CCMP2910" /NCGR_SAMPLE_ID=MMETSP0800 /ASSEMBLY_ACC=CAM_ASM_000638 /LENGTH=2870	76	76
MRP2	CAMNT_0006633433	169	566	1149	34	EILEQRYALVVWYFDQGGPTVWKTINRDESAGWVEFGAGVHECDWKGVDCDYENGNTETGTVIGLRLSPALGLVLTGTHLSTELGMLTALRRVDFSDQRLQGTIPDEWASMTNLKSVILSKNQLQTTVPEWIGRSSEEGGGWQNLEQLALDDNFLYGSLPSSMRNLRKLTHLELQVNPQLEGRFDELLFLEKEDEATGLPGQNLEILDLSNTRLKGKIPKITLPSIRSFRLWNLPG--FSGTLPPDIGSWSNLEIFSIKEMPGLTGTLPTEFGSLEKLEILEVLDSNFMSGELPKELGNLSSNLKTINFRYTNQTGTLPVEWSSLVNLENLNLLQNKYLTGTIPSEYGYMTSLRSLDLRGTSLSGEVSQEVCAIDSMETLQAD----------------…	ENLVQRYSLLVLFFAASGDR-WK---YGGDTSWL----GFHECEWSFTEC-------EDDQVTEFRLENQF----VEGFLPSEIGFLSSLKILSLQKNDLTGELPESLFQLTALERLYLRGNSFSSTISSAIG-------NLEKLEVLDLSENDFTGSLPASLSHLTDLRSLD-SCDNELTGTILYDLVELT----------NLEIVDIARNQFSGTIPQ-SMENWTNLAQFNLADNDFSGFIPSDLGNLSNLSYLGLRQ-NHFNGTIPYNLGNLIKLENLH-LQENELVGTLPKEIGALT-NLLHLRLDYNELTGSLPSSLSRLTDMVTFSVLNNEF-TGTLPAEFGNLAAVELLNLQQNLFTGSIPKKFEEMTSLRELFVSGNNLRGPEAAGLCELG…	3e-26	121	304	417	28.54	119	234	190	16	64	45.56	0/-3	1IN1EV3AS1VL1WLYF1DAQAGS1PDTRV-2T-I-N-RYDGEGSDATGS1VLE-F-G-A-1VF3DE1KSGFVTDE1D-Y-E-N-G-N-T-1TDGDTQ1ITGELF2SEPNAQLFG-L-V-L-TVGETGHF1SPTS1LI1MF1TSAS1RKRIVLDSFLSQDKQNRD1QT1TEIL1DEESWLAFSQML1NA1KESRVLIY1SRKG1QSLFQSTS1VIPSESWA2R-S-S-E-E-G-G-GNWLQENK2QV1AD1DSDE1FDLFYT4SA1MLRSNH1RTKD1TRHS1EDL-QSVCNDPNQE1ET1RTFIDLEYLD1FVLEELKTE-D-E-A-T-G-L-P-G-Q-4LV1LISANRTNRQLFKS1KT2KQI-TSLMPESNIWRTSNFLRALQWF2PAGD-N-D3T…	/NCGR_SEQ_ID=MMETSP0800-20121206|32788 /TAXON_ID=210618 ORGANISM="Striatella unipunctata, Strain CCMP2910" /NCGR_SAMPLE_ID=MMETSP0800 /ASSEMBLY_ACC=CAM_ASM_000638 /LENGTH=2039	70	70
MRP2	CAMNT_0038975479	136	566	1947	3248	SPQARAVEWLAYQDEPLFDVTKETSAEEQDRHHEILEQRYALVVWYFDQGGPTVWKTINRDESAGWV---EFGAGVHECDWKGVDCDYENGNTETGTVIGLR--------------LSPALGLVLTGTHLS----TELGMLTALRRVDFSDQRLQGTIPDEWASMTNLKSVILSKNQLQTTVPEWIGRSS-----------------EEGGGWQNLEQLALDDNFLYGSLPSSMRNLRKLTHLELQVNPQLEGRFDELLFLEKEDEATGLPGQNLEILDLSNTRLKGKIPK--ITLPSIRSFRLWNLPGFSGTLPPDIGSWSNLEIFSIKEMPGLTGTLPTEFGSLEKLEILEVLDSNFMSGELPKELGNLSSNLKTINFRYTNQTGTLPVEWSSLVNL…	SPQLRSVNWLLDED-PL----KLLGWTDDPVPAARIFQRYIAVALFFGI------------EGEGWVKKNDWLTSAHECDWLGLSCEENSAKQLVLTEIDLENRNLMGVLPREVGFLTECTTLSLYGNQLSGPLPTTLGQMEKLKKLWIDENNFTGSLPSELGYLVNLDDMSIYDNQFEGSLPTELGRLTGLKRIWANNMQLSGSIPSEFGRLTDLENLFLDDNSLSGSVPSELGLATGLKDLRLFKN-RLGGALPTELFSL----------SNLEIAYLDTNRFAGEIPREIANLSKIHDLQLFSN-RFSGTIPFAIAALPNLKILRLNGN-DLTGNIPGNLGSNQNLLRLS-LSSNRLVGTIPSALQQ-SLGLRRLELDRNSLNGILP-DWLGNLEK…	3e-26	122	306	471	28.66	135	259	195	16	77	41.4	0/3	3AL1AS1EN2ALYDQE1E-2F-D-V-T-1ELTLSGAWETEDQDDPRVHPHAEAIRLIEF3AILA1VAWLYF1DGQIG-G-P-T-V-W-K-T-I-N-R-D-1SGAE3-K-K-NEDFWGLATGSVA5KL1VLDS1DEYEENNSGANKTQELTVGL1VE1GD1RE-N-R-N-L-M-G-V-L-P-R-E-V-G-F1STPEACLTGT1VS1TY1TNHQ2-G-P-L-P1ET2MQLMTEAK1RKRKVLDWFISDDEQNRNLFQT1TSIL1DS1WLAGSYMLTV2KDSDVMISLISYKD2LFQETGTSVL1ETWEIL2SLST-G-L-K-R-I-W-A-N-N-M-Q-L-S-G-S-I-PES1GF1GRWLQTND2QN1AF4FS1YS2LV2SEMLRGNLLARTKG1TKHD1ER…	/NCGR_SEQ_ID=MMETSP0158-20130606|6808 /TAXON_ID=33649 /ORGANISM="Thalassionema nitzschioides, Strain L26-B" /LENGTH=3411	75	75
MRP2	CAMNT_0020476723	135	570	2927	4156	TSPQARAVEWLAYQDEPLFDVTKETSAEEQDRHHEILEQRYALVVWYFDQGGPTVWKTINRDESAGWVEFGAGVHECDWKGVDCDYENGNTETGTVIGLRLSPALGLVLTGTHLSTELGMLTA-LRRVDFSDQRLQGTIPDEWASMTNLKSVILSKNQLQTTVPEWIGRSSEEGGGWQNLEQLALDDNFLYGSLPSSMRNLRKLTHLELQVNPQLEGRFDELLFLEKEDEA-------TG-LPG---QNLEILDLSNTRLKGKIPKITLPSIRSFRLWNLPGFSGTLPPDIGSWSNLEIFSIKEMPGLTGT-LPTEFGSLEKLEILEVLDSNFMSGELPKELGNLSSNLKTINFRYTNQTGTLPVEWSSLVNLENLNLLQNKYLTGTIPSEYGYMTSLR…	SSPAASALNWL---------VEVDTSTDRED-----VRTRFALATLYY--GTQSASAGFSWSRSNHWL---SKYPVCLWYGVYCHEEE--ITVGRVRGLNLSSN-GLIHT---LPDEIGMLDLDIYSLDLSHNALSGSMPESISRLRNLKDLYLGPNLFSATLPSSFGQ-------LVNLVHLFVNDCLLTGRIPYELTNFTNLQALGLHEN-TLSGKIPRDLXXXTXAXX*XDDNALTGSIPASIPQSLIDLRLRQNQLSGTIPRIGDLEILQTLYIDSNRLTGSIPAELGGLRLLHEFHAYQ-NDLTGSPIPSSFGNLGFLRILYV-DGNRLEGTLCSELG-LMHRLESLFIHENHIEGKLPVSMA-MLTRLEYFIAHSNSITGAIPSELGALTSLK…	4e-26	122	306	451	29.71	134	261	200	21	56	44.35	0/2	TS2QA1RS1VLEN2A-Y-Q-D-E-P-L-F-D-1TEKVED2ATEDERQE1R-H-H-E-I-LVERQT1YF2VAVTWL1FYD-Q-1GTPQTSVAWSKATGIFNSRWDSER1ANGH1VLE-F-G-ASGKVYHPEV1DL1KY2DY1DHYE1NEG-N-TIETTV1TR1IR2RN2PSANL-2VILH1G-T-H-1SPTD1LI3TDAL-DLIRYRSVL1FL1DHQNRA1QS1TSIM1DEESWIASSRMLTR3SDVLIY1SGKP1QLLFQSTA1VL1ESWSIF1RQS-S-E-E-G-G-G-WLQV2EVQH1AFLVDN1NCFL1YT1SRLI1SYSEMLRT1LFRTKN1TQHA1EG1QHVE1P-QT1ES1RKFIDPERLD1FXLXEXKTEXDAEXAX-*-X-D-D-N-A-L2…	/NCGR_SEQ_ID=MMETSP0746-20121128|982 /TAXON_ID=913974 /ORGANISM="Nitzschia punctata, Strain CCMP561" /LENGTH=5256	76	76
MRP2	CAMNT_0006570619	169	566	939	2054	EILEQRYALVVWYFDQGGPTVWKTINRDESAGWVEFGAGVHECDWKGVDCDYENGNTETGTVIGLRLSPALGLVLTGTHLSTELGMLTALRRVDFSDQRLQGTIPDEWASMTNLKSVILSKNQLQTTVPEWIGRSSEEGGGWQNLEQLALDDNFLYGSLPSSMRNLRKLTHLELQVNPQLEGRFDELLFLEKEDEATGLPGQNLEILDLSNTRLKGKIPKITLPSIRSFRLWNLPG--FSGTLPPDIGSWSNLEIFSIKEMPGLTGTLPTEFGSLEKLEILEVLDSNFMSGELPKELGNLSSNLKTINFRYTNQTGTLPVEWSSLVNLENLNLLQNKYLTGTIPSEYGYMTSLRSLDLRGTSLSGEVSQEVCAIDSMETLQAD----------------…	ENLVQRYSLLVLFFAASGDR-WK---YGGDTSWL----GFHECEWSFTEC-------EDDQVTEFRLENQF----VEGFLPSEIGFLSSLKILSLQKNDLTGELPESLFQLTALERLYLRGNSFSSTISSAIG-------NLEKLEVLDLSENDFTGSLPASLSHLTDLRSLD-SCDNELTGTILYDLVELT----------NLEIVDIARNQFSGTIPQ-SMENWTNLAQFNLADNDFSGFIPSDLGNLSNLSYLGLRQ-NHFNGTIPYNLGNLIKLENLH-LQENELVGTLPKEIGALT-NLLHLRLDYNELTGSLPSSLSRLTDMVTFSVLNNEF-TGTLPAEFGNLAAVELLNLQQNLFTGSIPKKFEEMTSLRELFVSGNNLRGPEAAGLCELG…	4e-26	121	304	417	28.54	119	234	190	16	64	45.56	0/3	1IN1EV3AS1VL1WLYF1DAQAGS1PDTRV-2T-I-N-RYDGEGSDATGS1VLE-F-G-A-1VF3DE1KSGFVTDE1D-Y-E-N-G-N-T-1TDGDTQ1ITGELF2SEPNAQLFG-L-V-L-TVGETGHF1SPTS1LI1MF1TSAS1RKRIVLDSFLSQDKQNRD1QT1TEIL1DEESWLAFSQML1NA1KESRVLIY1SRKG1QSLFQSTS1VIPSESWA2R-S-S-E-E-G-G-GNWLQENK2QV1AD1DSDE1FDLFYT4SA1MLRSNH1RTKD1TRHS1EDL-QSVCNDPNQE1ET1RTFIDLEYLD1FVLEELKTE-D-E-A-T-G-L-P-G-Q-4LV1LISANRTNRQLFKS1KT2KQI-TSLMPESNIWRTSNFLRALQWF2PAGD-N-D3T…	/NCGR_SEQ_ID=MMETSP0800-20121206|1381 /TAXON_ID=210618 ORGANISM="Striatella unipunctata, Strain CCMP2910" /NCGR_SAMPLE_ID=MMETSP0800 /ASSEMBLY_ACC=CAM_ASM_000638 /LENGTH=2087	70	70
MRP2	CAMNT_0040348703	114	566	1793	3118	DRQDYKYSIVTLLGLPMVMERTSPQARAVEWLAYQDE-PLFDVTKETSAEEQDRHHEILEQRYALVVWYFDQGGPTVWKTINRDESAGWVEFGAGVHECDWKGVDCDY---ENGN------TETGTVIGLR-------LSPA--------LGLVLTGTHLS------TELGMLTALRRVDFSDQRLQGTIPDEWASMTNLKSVILSKNQLQTTVPEWIGRSSEEGGGWQNLEQLALDDNFLYGSLPSSMRNLRKLTHLELQVNPQLEGRFDELLFLEKEDEATGLPGQNLEILDLSNTRLKGKIPKITLPSIRSFR--LWNLPGFSGTLPPDIGSWSNLEIFSIKEMPGLTGTLPTEFGSLEKLEILEVLDSNFMSGELPKELGNLSSNLKTINFRYTN…	DFRPYEKALFPVSGEDAFKDPLSPQSLAFDWIVYTDKTPIESVN--------------LIQRYSLMVMYYSNHG-DAWRVLR-------TRWGSRDQECDWDYTECSVCSKENADVIGSSSTQALDTEGLRHRSLDNIFSPSGSDDPQCISSLIFDNAGMAGPLVVPDELSQLEYLYKFDVADNGLTGTIPDNLYNLRTLQHIYLEKNDFTGVISTMIGNLNE-------LKVFSVFENTLTGSLPEAMKNLKNLEILWTTRNTGMGGLLSDFI----------VDWPNIMEIDVSHCAFQGSIPT-EIGSLTNLKGLFMNDNKISGSLPSELGLITTLSRFVASRNRSMSGSLPSELGELKNMAEIRV-DSIGLNGQIPSELGKL-SGVVIINLATND…	4e-26	122	305	488	26.02	127	280	217	18	81	44.47	0/2	1RFQRDP1KEYKSAILVFTPLVLS1LEPDMAVFMKEDRPTL3ASRL1VFED1LIAV1QT1EK-T1LIFEDS1TNK-E-T-S-A-E-E-Q-D-R-H-H-E-I-1EI3AS1VM1WM1FYDSQNGH1P-TDVA1KRTVILNRR-D-E-S-A-G-W-VTERFW1ASGRVDHQ4KDGYVTDE1DSYV-C-S-K2GAND-V-I-G-S-S-S1EQTAGLTDVTIE3-H-R-S-L-D-N-ILF2AS-G-S-D-D-P-Q-C-ILSGS1VILFTDGNTAHGLMSA-G-P-L-V-V-PTD2GSMQ1TEAY1RYRKVF1FVSA1QNRG1QT5ENWLAYSNMLTRNT1KQSHVIIY1SE2QDLFQTTGTVVIPSETWM2RNSLSN1E-G-G-G-W-Q-N-1EKQVLFASLVD…	/NCGR_SEQ_ID=MMETSP0707-20130614|5314 /TAXON_ID=33640 /ORGANISM="Asterionellopsis glacialis, Strain CCMP134" /LENGTH=3126	79	79
MRP2	CAMNT_0038665753	131	547	1117	5	VMERTSPQARAVEWLAYQDEPLFDVTKETSAEEQDRHHEILEQRYALVVWYFDQGGPTVWKTINRDESAGWVEFGAGVHECDWKGVDCDYENGNTETGTVIGLRLSPALGLVLTGTHLSTELGMLTALRRVDFSDQRLQGTIPDEWASMTNLKSVILSKNQLQTTVPEWIGRSSEEGGGWQNLEQLALDDNFLYGSLPSSMRNLRKLTHLELQVNPQLEGRFDELLFLEKEDEATGLPGQNLEILDLSNTRLKGKIPKIT--LPSIRSFRLWNLPGFSGTLPPDIGSWSNLEIFSIKEMPGLTGTLPTEFGSLEKLEILEVLDSNFMSGELPKELGNLSSNLKTINFRYTNQTGTLPV---EWSSLVNLENLNLLQNKYLTGTIPSEYGYMTSLRSLDL…	LLDQADPRIRAIEWLACADLIILD--------DNDSR---LPQRYALLVVFFSNGGES-WAF------SGWAQ--PGIQECKWQHVACNPMD------EVVSLQMTKA-STKLSG-RLPPELGLLSALLHLDVGRNRIEGTLPEQIYDLSHLTYLSFAENELASTISSRIGN-------LQKLTTLTLSDNFLSGELPKELKKCSRLQDFHAGRN----------IFSGDSVWDTMLSWSELASFDISGNAIGGRVPTEIGQMRNLEDLTLDFLELAGSTVPSELGNLSGLQFLS-AESCALAGTLPTEIGRCTNLKHLAFSFNWFDFGPIPTFLASL-SKLEILILIGASITGTVPTTIGSWSSLQGMSFERNNLE----GTLPTELGLMTMLEFGVL…	5e-26	119	297	422	29.62	125	241	194	15	56	45.97	0/-1	VLMLEDRQTASD1QRAI2VI4YCQA1ELPILIFL1V-T-K-E-T-S-A-E-EDQN1RSHRH-E-I-1EP5VL1WVYF1DSQN2PETSV-1KATFI-N-R-D-E-S-AS2VAEQF-G-AP1VIHQ2DK1KQGH1DA1DNYPEMNDG-N-T-E-T-G-TE1IVGS1RQLMSTPK1L-GSLTVK1TS1T-HR1SPTP3ML1TS2RLRHVL1FVSGDRQN1LIQE2IL1DEEQWIAYSDMLTSNH1KTSYVLISLFSAKE1QE1QATS1VIPSESWR2RNS-S-E-E-G-G-G-WL1NK1ETQT1AT1DS4YS1SE2SKSEMLRKNKLCRSKR1TQHDLFEHLAQGVR1P-Q-L-E-G-R-F-D-E-L-LI1LSEGKDESDVEWAD1GM1PSGWQSNE1EAIS…	/NCGR_SEQ_ID=MMETSP0009_2-20130614|1125 /TAXON_ID=210454 /ORGANISM="Grammatophora oceanica, Strain CCMP 410" /LENGTH=1297	73	73
MRP2	CAMNT_0020490547	135	570	2235	3491	TSPQARAVEWLAYQDEPLFDVTKETSAEEQDRHHEILEQRYALVVWYFDQGGPTVWKTINRDESAGWVEFGAGVHECDWKGVDCDYENGNTETGTVIGLRLSPALGLVLTGTHLSTELGMLTA-LRRVDFSDQRLQGTIPDEWASMTNLKSVILSKNQLQTTVPEWIGRSSEEGGGWQNLEQLALDDNFLYGSLPSSMRNLRKLTHLELQVNPQLEGRFDELLFLEKEDEA--TGLPG------------------QNLEILDLSNTRLKGKIPKITLPSIRSFRLWNLPGFSGTLPPDIGSWSNLEIFSIKEMPGLTGT-LPTEFGSLEKLEILEVLDSNFMSGELPKELGNLSSNLKTINFRYTNQTGTLPVEWSSLVNLENLNLLQNKYLTGTIPS…	SSPAASALNWL---------VEVDTSTDRED-----VRTRFALATLYY--GTQSASAGFSWSRSNHWL---SKYPVCLWYGVYCHEEE--ITVGRVRGLNLSSN-GLIHT---LPDEIGMLDLDIYSLDLSHNALSGSMPESISRLRNLKDLYLGPNLFSATLPSSFGQ-------LVNLVHLFVNDCLLTGRIPYELTNFTNLQALGLHEN-TLSGKIPRDLHLMTALAVKFSGTPAFK*KDDNALTGSIPASIPQSLIDLRLRQNQLSGTIPRIGDLEILQTLYIDSNRLTGSIPAELGGLRLLHEFHAYQ-NDLTGSPIPSSFGNLGFLRILYV-DGNRLEGTLCSELG-LMHRLESLFIHENHIEGKLPVSMA-MLTRLEYFIAHSNSITGAIPS…	6e-26	121	304	460	29.13	134	261	200	20	65	43.48	0/3	TS2QA1RS1VLEN2A-Y-Q-D-E-P-L-F-D-1TEKVED2ATEDERQE1R-H-H-E-I-LVERQT1YF2VAVTWL1FYD-Q-1GTPQTSVAWSKATGIFNSRWDSER1ANGH1VLE-F-G-ASGKVYHPEV1DL1KY2DY1DHYE1NEG-N-TIETTV1TR1IR2RN2PSANL-2VILH1G-T-H-1SPTD1LI3TDAL-DLIRYRSVL1FL1DHQNRA1QS1TSIM1DEESWIASSRMLTR3SDVLIY1SGKP1QLLFQSTA1VL1ESWSIF1RQS-S-E-E-G-G-G-WLQV2EVQH1AFLVDN1NCFL1YT1SRLI1SYSEMLRT1LFRTKN1TQHA1EG1QHVE1P-QT1ES1RKFIDPERLD1FH1EMKTEADLEAAV-K-FTS1LT1GA-F-K…	/NCGR_SEQ_ID=MMETSP0746-20121128|7894 /TAXON_ID=913974 /ORGANISM="Nitzschia punctata, Strain CCMP561" /LENGTH=3591	76	76
MRP2	CAMNT_0004493159	132	546	2047	839	MERTSPQARAVEWLAYQDEPLFDVTKETSAEEQDRHHEILEQRYALVVWYFDQGGPTVWKT------INRDESAGWVEFGAGVHECDWKGVDCDYENGNTETGTVIGLRLSPALGLVLTGTHLSTELGMLTALRRVDFSDQRLQGTIPDEWASMTNLKSVILSKNQLQTTVPEWIGRSSEEGGGWQNLEQLALDDNFLYGSLPSSMRNLRKLTHLELQVN------------PQLEGRFDELLFLEKEDEATGLPG-QNLEILDLSNTRLKGKIPK--ITLPSIRSFRLWNLPGFSGTLPPDIGSWSNLEIFSIKEMPGLTGTLPTEFGSLEKLEILEVLDSNFMSGELPKELGNLSSNLKTINFRYTNQTGTLPV-EWSSLVNLENLNLLQNKYLTGT…	MDPGTPQQRAAYWMALEDPKQLPL--------NDR----FLQRYALMVFWFATGGPETWKSDVTFAHPKRDECHWNHKFRAVDGSNLQMGVICDPSN------RVVQLQIKSN---ALSGT-IPEEIGLLTGLKRISLDHNALTGTLPSTIQKLPFLQTLTVSHNALTLAFPRWITELS-------NLSILALSRNYLTSTIPEEMTKLTKLQTLALDSNYLSGNLSTVANMPWLKEVYLGNNELTGMLNNNLLPKLVNLTALDLSGNALEGEVPRGLLRLENIRMVDVHN--NLLGGKLPSMPHSTSLEFLAVQEN-HISGTIPTTLPNLQALKHLDV-STNRFQGGIPTELG-LVSNMEYLFLANNVFLNPAPIPEALKELTELREVSLRRTNRNGE…	7e-26	121	303	437	29.29	128	253	192	15	56	43.94	0/-3	1EDRPTGST2AQ2VAEY1LM1YLQE1EPPKLQFLDPVLT-K-E-T-S-A-E-E-QN2H-H-E-I-LFEL5VM1WFYW1DAQT3TEVT2TS-D-V-T-F-A-HIPNK3SCAHGWWNVHEK1GR1GVVDHGESCNDLWQKM2DI2YPES1G-N-T-E-T-G-TR1IVGQ1RQLISKPSANL-G-L-VA1TS2H-LISPTE1LI1ML2AG1RK1VIDSFLSDDHQNRA1QT2IL1DSETWIAQSKMLTPNF1KQSTVLITLV1KH1QA1QTTLTAVF1ER2GTRESL1E-E-G-G-G-W-Q-2ESQI3DSDR1FY1YTGSSTLI1SESE1RTNK1RT2TQHT1EA1QDVS1-Y-L-S-G-N-L-S-T-V-A-N-M1QW1EKGERVFYDLEGLNLNFE1ETKG…	/NCGR_SEQ_ID=MMETSP0418-20121206|21572 /TAXON_ID=1158023 /ORGANISM="Astrosyne radiata, Strain 13vi08-1A" /LENGTH=2325	73	73
MRP2	CAMNT_0004505095	132	546	320	1528	MERTSPQARAVEWLAYQDEPLFDVTKETSAEEQDRHHEILEQRYALVVWYFDQGGPTVWKT------INRDESAGWVEFGAGVHECDWKGVDCDYENGNTETGTVIGLRLSPALGLVLTGTHLSTELGMLTALRRVDFSDQRLQGTIPDEWASMTNLKSVILSKNQLQTTVPEWIGRSSEEGGGWQNLEQLALDDNFLYGSLPSSMRNLRKLTHLELQVN------------PQLEGRFDELLFLEKEDEATGLPG-QNLEILDLSNTRLKGKIPK--ITLPSIRSFRLWNLPGFSGTLPPDIGSWSNLEIFSIKEMPGLTGTLPTEFGSLEKLEILEVLDSNFMSGELPKELGNLSSNLKTINFRYTNQTGTLPV-EWSSLVNLENLNLLQNKYLTGT…	MDPGTPQQRAAYWMALEDPKQLPL--------NDR----FLQRYALMVFWFATGGPETWKSDVTFAHPKRDECHWNHKFRAVDGSNLQMGVICDPSN------RVVQLQIKSN---ALSGT-IPEEIGLLTGLKRISLDHNALTGTLPSTIQKLPFLQTLTVSHNALTLAFPRWITELS-------NLSILALSRNYLTSTIPEEMTKLTKLQTLALDSNYLSGNLSTVANMPWLKEVYLGNNELTGMLNNNLLPKLVNLTALDLSGNALEGEVPRGLLRLENIRMVDVHN--NLLGGKLPSMPHSTSLEFLAVQEN-HISGTIPTTLPNLQALKHLDV-STNRFQGGIPTELG-LVSNMEYLFLANNVFLNPAPIPEALKELTELREVSLRRTNRNGE…	7e-26	120	302	437	29.29	128	253	192	15	56	43.94	0/2	1EDRPTGST2AQ2VAEY1LM1YLQE1EPPKLQFLDPVLT-K-E-T-S-A-E-E-QN2H-H-E-I-LFEL5VM1WFYW1DAQT3TEVT2TS-D-V-T-F-A-HIPNK3SCAHGWWNVHEK1GR1GVVDHGESCNDLWQKM2DI2YPES1G-N-T-E-T-G-TR1IVGQ1RQLISKPSANL-G-L-VA1TS2H-LISPTE1LI1ML2AG1RK1VIDSFLSDDHQNRA1QT2IL1DSETWIAQSKMLTPNF1KQSTVLITLV1KH1QA1QTTLTAVF1ER2GTRESL1E-E-G-G-G-W-Q-2ESQI3DSDR1FY1YTGSSTLI1SESE1RTNK1RT2TQHT1EA1QDVS1-Y-L-S-G-N-L-S-T-V-A-N-M1QW1EKGERVFYDLEGLNLNFE1ETKG…	/NCGR_SEQ_ID=MMETSP0418-20121206|27540 /TAXON_ID=1158023 /ORGANISM="Astrosyne radiata, Strain 13vi08-1A" /LENGTH=2123	73	73
MRP2	CAMNT_0038824647	134	546	1202	78	RTSPQARAVEWLAYQDEPLFDVTKETSAEEQDRHHEILEQRYALVVWYFDQGGPTVWKTINRDESAGWVEFG----------AGVHECDWKGVDCDYENGNTETGTVIGLRLSPALGLVLTGTHLSTELGMLTALRRVD-----FSDQRLQGTIPDEWASMTNLKSVILSKNQLQTTVPEWIGRSSEEGGGWQNLEQLALDDNFLYGSLPSSMRNLRKLTHLELQVN------PQLEGRFDELLFLEKEDEATGLPGQNLEILDLSNTRLKGKIPK--ITLPSIRSFRLWNLPGFSGTLPPDIGSWSNLEIFSIKEMPGLTGTLPTEFGSLEKLEILEVLDSNFMSGELPKELGNLSSNLKTINFRYTNQTGTLPVEWSSLVNLENLNLLQNKYLTGTI…	RESPQYLAADWIANVD-PMY---QKIWGWPEINTTQFL-QRYILAVFYFSTGGDT-WKNCKRNDPRCTTGFGWMQEKGSGGRNGRDECKWMGIRCDIPGKITR----ILIGESAPLGNNLVGT-IPSELGQLSLLSSITLVGGIFSGGKLRGTIPSELGLLTNLKSVYIQAHRLTGTIPEELTQNK------TNLEMFAITRNRLIGTLPTNLVDSPKLQNLQFHGNRMNGTIPELYGQFT-----------------RLDNLELNQNQFTGTIPNKFYDLPLLVQLSLNN-NDLRGSISTHISQLTDIRIIEMGDN-QLTGTIPSTLYTMPNLAVVRIA-GNELTGTLSEDIAMLNETLQIFIAHSNNLTGTFPLE----------------------…	7e-26	121	303	436	27.98	122	230	192	16	84	44.04	0/-1	1TE3AYRL1VAED1LI1YNQV1E-1LMFYD-V-T-KQEKTISWAGEWEPQEDIRNHTHTEQIF1E-3AI1VA1WF2DSQT2PD1V-2TNICNK1DNEDSPARGCWTVTEG2-W-M-Q-E-K-G-S-G-G-RAN1VRHD2DK1KM1VIDR2YIEPNGGKNI1ERT-G-T-V-1GLLIRGLE1PAAP2LNVN1TV2H-LISPTS3MQ1TSAL1RSRSVIDT-L-V-G-G-I2DGQGRK1QR4DS1WLAGSLML6IYLISQKANHQR1QTTG1VI2WEILGTRQSNSKE-E-G-G-G-W-QT3QMLF1LIDTDR1FR1YI1ST2STSNMLRVNDLSRP2TQHN1EQLFQHVG1-R-M-N-G-T-I1QE1EY1RQ1DTE-L-L-F-L-E-K-E-D-E-A-T-G…	/NCGR_SEQ_ID=MMETSP0152-20130528|1300 /TAXON_ID=1049557 /ORGANISM="Thalassiothrix antarctica, Strain L6-D1" /LENGTH=2528	72	72
MRP2	CAMNT_0038961347	208	540	2647	3657	VHECDWKGVDCDYENGN--TETGTVIGLRLSPALGLV---LTGTHLSTELGMLTALRRVDFSDQRLQGTIPDEWASMTNLKSVILSKNQLQTTVPEWI-----------------GRSSEEGGGWQNLEQLALDDNFLYGSLPSSMRNLRKLTHLELQVNPQLEGRFDELLFLEKEDEATGLPGQNLEILDLSNTRLKGKIPKI--TLPSIRSFRLWNLPGFSGTLPPDIGSWSNLEIFSIKEMPGLTGTLPTEFGSLEKLEILEVLDSNFMSGELPKELGNLSSNLKTINFRYTNQTGTLPVEWSSLVNLENLNLLQNKYLTGTIPSEYGYMTSLRSLDLRGTSLSGEVSQEVCAI	LRQLNFLKLDGDFLEGTIPTEIGNLAAL---ATLGLSNRRLRGT-IPTEIGSLVGLKELDFSESKLTGTIPREIESLHQLKLLRLQRNRLTGTIPTEISSLVELQDFDLSSNRLTGRTPSEIGYLTNLKVLRLKHNELNGAIPIEISKSVGLKNLELSGN-KLTGYMPSEIGSLI----------KLQTLDLSYNKFNGTISTELGSLVSLEFFYLWK-NQFTGTVPSEIGNLVGLQRIDISSNQ-FSGGITPEIGSLVGLESL-ALSRNQFTGTIPSEFGGL-LQLQTLYLRSNKFAGTIPPEIGS-LVRLEYVSLERNKLTGTVPSEIGYLFELRSLDLRSNKLSGKIPSEIGSM	8e-26	121	304	357	33.33	119	194	170	13	44	47.62	0/1	VLHREQCLDNWFKLGKVL1CG1YFELNE1NT-I-P2TI1TNVLIAGA1R-L-S-PAAT3VS-N-R-R1TR2H-LISP2LI1MS1TVAG1RKREVL3DEQSRK1QT4DR1WIAE1MLTHNQ2SLVLIR1SQKR1QR1QTTG1VI1ETWE1-S-S-L-V-E-L-Q-D-F-D-L-S-S-N-R-L-T2STSPES1GI1GYWLQT2EKQV1AR1DKDH1FE1YN1SALI1SISEMIRSNKLSRVKG1TKHN3QSVG1P-QK1ET1RYFMDPESLELIFGLSELKIE-D-E-A-T-G-L-P-G-Q-NK1EQIT4NYTNRKLFKN1KT1PSKTIE-L-GTS1PV1ILRESF1RY2NKL-PNGQ1ST2LV1PSDE2SNWLSVNG1EQIRFISD1KSESMNPQG-LFT…	/NCGR_SEQ_ID=MMETSP0156-20130528|43567 /TAXON_ID=33649 /ORGANISM="Thalassionema nitzschioides, Strain L26-B" /LENGTH=5585	71	58
MRP2	CAMNT_0038961347	225	544	2632	3525	TETGTVIGLRLSPALGLVLTGTHLSTELGMLTALRRVDFSDQRLQGTIPDEWASMTNLKSVILSKNQLQTTVPEWIGRSSEEGGGWQNLEQLALDDNFLYGSLPSSMRNLRKLTHLELQVNPQLEGRFDELLFLEKEDEATGLPGQNLEILDLSNTRLKGKIPKITLPSIRSFRLWNLPG--FSGTLPPDIGSWSNLEIFSIKEMPGLTGTLPTEFGSLEKLEILEVLDSNFMSGELPKELGNLSSNLKTINFRYTNQTGTLPVEWSSLVNLENLNLLQNKYLTGTIPSEYGYMTSLRSLDLRGTSLSGEVSQEVCAIDSME	TTIGSLRQLNFLKLDGDFLEGT-IPTEIGNLAALATLGLSNRRLRGTIPTEIGSLVGLKELDFSESKLTGTIPREIE-------SLHQLKLLRLQRNRLTGTIPTEISSLVELQDFDLSSN-RLTGRTPSEIGYLT----------NLKVLRLKHNELNGAIP-IEISKSVGLKNLELSGNKLTGYMPSEIGSLIKLQTLDLS-YNKFNGTISTELGSLVSLEFFYLWKNQF-TGTVPSEIGNLV-GLQRIDISSNQFSGGITPEIGSLVGLESLALSRNQF-TGTIPSEFGGLLQLQTLYLRSNKFAGTIPPEIGSLVRLE	6e-19	100	248	322	31.99	103	193	161	10	26	50	0/1	1ETTI1TSVLIRGQ1RNLFSLPKALLD1LDVF1TE2H-LISP2LI1MN1TA2RARTVLDGFL1DNQR2QR4DT1WIAG1MLTVNG2SEVLIDLF1KENSQK1QTTG1VI1ERWE1GER-S-S-E-E-G-G-GSWLQHNQ1EKQL1AR1DQDR1FR1YT1STLI1STSEMIRSNS1RVKE1TQHDLFED1QSVS1P-QR1ET2FTDPESLELIFGLYELKTE-D-E-A-T-G-L-P-G-Q-2EKIV1DR1SKNHTNRE1KN1KA2K-1TELIPSSKISRVSGFLRKLNWLNE1PS1-N-KFLST1TYLM1PSDE3WLSINK1EQITFLSDILKSE-MYPNGKLFTN2LIPS2FL3EVKS2IFLFEYVLLWDKSNNQ1M-ST1ETLV1KS1LI3SVS-NG1…	/NCGR_SEQ_ID=MMETSP0156-20130528|43567 /TAXON_ID=33649 /ORGANISM="Thalassionema nitzschioides, Strain L26-B" /LENGTH=5585	71	56
MRP2	CAMNT_0038961347	247	547	2044	3102	HLSTELGMLTALRRVDFSDQRLQGTIPDEWASMTNLKSVILSKNQLQTTVPE--WIGRSSEE-----------------------GGGWQNLEQLALDDNFLYG--------SLPSSM-RNLRKLTHLELQ---------------------VNPQLEGRFDELLFLEKEDEATGLPGQNLEILDLSNTRLKGKIPKITLPSIRSFRLWNLPG--FSGTLPPDIGSWSNLEIFSIKEMPGLTGTLPTEFGSLEKLEILEVLDSNFMSGELPKELGNLSSNLKTINFRYTNQTGTLPVEWSSLVNLENLNLLQNKYLTGTIPSEYGYMTSLRSLDLRGTSLSGEVSQEVCAIDSMETLQ	ELPSEMGHLTSLTGLFLQHNKLLGPLPSEIGLMSKLQIWNMSNNHVFDKMPKKLWLGRSLQNLESLDLSNNLLTGQSDNFDFERFGESWKKLTSLRLNDNFFRGYTSTYPDSSLPWMIAKNLQSLKILDISKSFFSGKLPHELFSSKNNMKVLNLGNSGLSFDTLDSTQVLQNITSQLSSLEQLDLSNCFVRGSIPT-TIGSLRQLNFLKLDGDFLEGTIPTEIGNLAALATLGLSNR-RLRGTIPTEIGSLVGLKELDFSESK-LTGTIPREIESLH-QLKLLRLQRNRLTGTIPTEISSLVELQDFDLSSNRL-TGRTPSEIGYLTNLKVLRLKHNELNGAIPIEISKSVGLKNLE	3e-16	91.7	226	358	29.05	104	192	166	11	62	46.37	0/1	HE1SPTS1LM1MH2AS1RTRGVLDFFLSQDHQNRK1QL1TPIL1DS1WIAGSL1TSNK1KQSIVWINLM1KN1QHLVQFTDTKVM1EK-K-L1IL3SLEQEN-L-E-S-L-D-L-S-N-N-L-L-T-G-Q-S-D-N-F-D-F-E-R-F1GEGS1QKNK1ETQS1AR1DN3LFYR1-Y-T-S-T-Y-P-D-S3SWSMMI-ARK2RQKS1TKHI1EDLIQS-K-S-F-F-S-G-K-L-P-H-E-L-F-S-S-K-N-N-M-K-VVL1PLQGLNES1RLFSDFEDLT1FDLSETKQEVDLEQANTIGTLSPQGLQSNS2IQ5TCRFLVKR1KS2KTI-1LIPG1IL1SQFLRNLFWLNK1PD1-D-FFLSE2LI1PTDE2SNWLSANA1EAITFLSGILKSEN…	/NCGR_SEQ_ID=MMETSP0156-20130528|43567 /TAXON_ID=33649 /ORGANISM="Thalassionema nitzschioides, Strain L26-B" /LENGTH=5585	71	53
MRP2	CAMNT_0038961347	255	546	2407	3387	LTALRRVDFSDQRLQGTIPDE-WASMTNLKSVILSKNQLQTTVPEWIGRSSEEGGGWQNLEQLALDDNFLYGSLPSSMRNLRKLTHLELQVNPQLEGRFDELLFLEKEDEATGLPGQNL------EI--------LDLSNTRLKGKIPKITLPSIRSFRLWNLPG--FSGTLPPDIGSWSNLEIFSIKEMPGLTGTLPTEFGSLEKLEILEV-----------------------LDSNFMSGELPKELGNLSSNLKTINFRYTNQTGTLPVEWSSLVNLENLNLLQNKYLTGTIPSEYGYMTSLRSLDLRGTSLSGEVSQEVCAIDSMETL	LQSLKILDISKSFFSGKLPHELFSSKNNMKVLNLGNSGLSFDTLDSTQVLQNITSQLSSLEQLDLSNCFVRGSIPTTIGSLRQLNFLKLDGD-FLEGTIPTEIGNLAALATLGLSNRRLRGTIPTEIGSLVGLKELDFSESKLTGTIPR-EIESLHQLKLLRLQRNRLTGTIPTEISSLVELQDFDLSSN-RLTGRTPSEIGYLTNLKVLRLKHNELNGAIPIEISKSVGLKNLELSGNKLTGYMPSEIGSLI-KLQTLDLSYNKFNGTISTELGSLVSLEFFYLWKNQF-TGTVPSEIGNLVGLQRIDISSNQFSGGITPEIGSLVGLESL	4e-14	84.7	208	332	28.31	94	193	157	10	45	47.29	0/1	1TQAS1RKRIVL1FI1DKQSRFLFQS1TKIL1DH1-LWFAS1MKTN1LM1SVVLIN1SGKNNSQG1QSTFTDVTPLEDWSITGQRVSLSQENEIGTGSGQWLQSNS4AD1DSDNNC1LVYR2LI1STSTMIRGNS2KQ1TNHF1EK1QDVGNDP-QF3RTFIDPETLELIFGLNELKAEADLEAATTL2PSGNQRNR1-R-G-T-I-P-T2-G-S-L-V-G-L-K-E2LF1NETSRK1KT1KT2KRI-TELIPE1ILRHSQFLRK1WLNR1PQGR-N-RFLST2LI1PTDE1GS1WLSVNE1EQID1SDILKSESMNP-GR3TRLT1TS1FI1SY1ETKN1EKIV1ERVL-K-H-N-E-L-N-G-A-I-P-I-E-I-S-K-S-V-G-L-K-N-L-E1DS…	/NCGR_SEQ_ID=MMETSP0156-20130528|43567 /TAXON_ID=33649 /ORGANISM="Thalassionema nitzschioides, Strain L26-B" /LENGTH=5585	71	51
MRP2	CAMNT_0038961347	155	546	1459	2739	VTKETSAEEQDRHHEILEQRYALVVWYFDQGGPTVWKTINRD-ESAGWVEFGAGVHECDWKGVDCDYENG---------NTETGTVIGLRLSPALGLV-------------LTGTHLSTELGMLTALRRVDFSDQRLQGTIPDEWASMTNLKSVILSKNQLQTTVPEWIGRSSEEGGGWQNLEQLALDDNFLYGSLPSSMRNLRKLTHLELQVN------PQLEGRFDELLFLEKEDEAT--GLPGQ-----NLEILDLSNTRLKGKIPKI-----TLPSIRSFRLWN--LPGFSGTLPPD-IG-SWSNLEIFSIKE--MPGLTGTLPTE------FGSLEKLEILEVLDSNFMSGELPKELGNLSSNLKTIN-------FRYTNQTGTLPVEWSSLVN…	VEQRVAKGDASYSNQRLLTQYALVALYL--------STSNEDIEFVKNYRIVEANDECSWYGVSC--KDGIVTEIEITENERSGTI-----PPALGILSSGLSNLNLSSSKLTGS-LPSELFALTQLTTIDLSANDLTGGIPSTIGQATSLSVLQLSENQLSSTLPPEIGKVT-------SLKSVSLAHNRMSGSIPSDIEYLSALQELDVRNNKFAYELPSEMGHLTSLTGLFLQHNKLLGPLPSEIGLMSKLQIWNMSNNHVFDKMPKKLWLGRSLQNLESLDLSNNLLTGQSDNFDFERFGESWKKLTSLRLNDNFFRGYTSTYPDSSLPWMIAKNLQSLKILDISKS-FFSGKLPHELFSSKNNMKVLNLGNSGLSFDTLDSTQVLQ-NITSQLS…	6e-12	77.8	190	452	27.43	124	243	193	20	85	42.7	0/1	1TEKQERTVSAAKEGEDQADSRYHSHNEQIR1ELQTRQ4VAWL1FLD-Q-G-G-P-T-V-W-KS1IS1RE1-I1SFAVGKWNVYERFIGVAEGAVNHD2DS1KY2DS1D-Y-EKND1-I-V-T-E-I-E-I-T-E1TEERTS2VII-G-L-R-L-SP4LIVL-S-S-G-L-S-N-L-N-L-S-S-S-K3TSH-1SPTS2GFMA2AQ1RTRTVI1FL1DAQNRD1QT1TG2DSETWIAGSQMA1NS1KSSVVLIQ2KE3QSTS1VL1EPWE2RKSVSTE-E-G-G-G-W-Q-NS1EKQSLVAS1DADH1FRLMYS2LI2SDMIRENY1RSKA1TQHE1EDLVQRVN1-K-F-A-Y-E-L1QSLEEM1RHFLDTES1LTFG1EFKLEQDHENAKTL-L-GG…	/NCGR_SEQ_ID=MMETSP0156-20130528|43567 /TAXON_ID=33649 /ORGANISM="Thalassionema nitzschioides, Strain L26-B" /LENGTH=5585	71	69
MRP2	CAMNT_0038961347	406	561	1675	2205	SGTLPPDIG----SWSNL-------------EIFSIKEMP-------GLTGTLPTEFGSLEKLEILEVLDSNFMSGELPKELGNLSSNLKTINFRYTNQTGTLP--VEWSSLVNLENLNLLQNKYLTGTIPSEYGYMTSLRSLDLRGTSLSGEVSQEVCAIDSMETLQADCSYKNDKSVGKI	SGTIPPALGILSSGLSNLNLSSSKLTGSLPSELFALTQLTTIDLSANDLTGGIPSTIGQATSLSVLQ-LSENQLSSTLPPEIGKVTS-LKSVSLAHNRMSGSIPSDIEYLSALQELDVRNNKFAYE---LPSEMGHLTSLTGLFLQHNKLLGPLPSEIGLMSKLQIWNMSNNHVFDKMPKKL	0.005	48.9	115	182	26.37	48	103	88	7	31	48.35	0/1	3LI2DAIL1-I-L-S-SSGWL3-N-L-S-S-S-K-L-T-G-S-L-P-S1IL1SAILKTEQMLPT-T-I-D-L-S-A-NGD3TGLI1TSETFI1SQLAETKS1ESIV1EQV-1DSSE1FQML1GSET2KP1LI1NKLVST1N-2TSIVNSFLRAYHTNNRQMTS1TSLI1-S-DVI1WYSL1LAVLNQLEELNDLVNRLNLNQKNFKA1LET-G-T-IL3YM1YHML3RTSG1DF1RQGHTNSK1SL1EPVLSPQS1VICGALIMDSSKMLEQTILWQNAMDSCNSNYHKVNF2SMVPGK1IL	/NCGR_SEQ_ID=MMETSP0156-20130528|43567 /TAXON_ID=33649 /ORGANISM="Thalassionema nitzschioides, Strain L26-B" /LENGTH=5585	71	27
MRP2	CAMNT_0038961347	251	345	3499	3816	ELGMLTALRRVDFSDQRLQGTIPDEWASMTNLKSVILSKNQLQTTVPEWIG-----------RSSEEGGGWQNLEQLALDDNFLYGSLPSSMRNLRKLTHLELQVN	EIGSLVRLEYVSLERNKLTGTVPSEIGYLFELRSLDLRSNKLSGKIPSEIGSMAGLTDIYLSRNDFXXXXXXXLTDIYLLRNDFSGTIPPQIEKLDKLDGLDLSFN	2	40.4	93	106	28.3	30	65	44	1	11	41.51	0/1	1LI1MS1TVAR1RERY1DSFLSEDRQNRK1QT2IV1DS1WIAGSYMLTFNE1KR1VLID1SRKS1QK1QSTGTKVI1ESWE2-S-M-A-G-L-T-D-I-Y-L-S1SNSDEFEXGXGXGXWXQXNX1ETQDLIAY1DLDR1FDLFYS1STLI1SPSQMIRENK1RD2TDHG1ED1QSVF1	/NCGR_SEQ_ID=MMETSP0156-20130528|43567 /TAXON_ID=33649 /ORGANISM="Thalassionema nitzschioides, Strain L26-B" /LENGTH=5585	71	17
MRP2	CAMNT_0020330855	136	570	1911	3224	SPQARAVEWLAYQDEPLFDVTKETSAEEQDRHHEILEQRYALVVWYFDQGGPTVWKTIN--RD-ESAGWVEFGAGVHE----------CDWKGVDCDYENGNTETGTVI----GLRLSPALGLVLTGTHLSTELGMLTALRRVDFSDQRLQGTIPDEWASMTNLKSVILSKNQLQTTVPEWIGRSSEEGGGWQNLEQLALDDNFLYGSLPSSMRNLRKLTHLELQVN------PQLEGRFDELLFLEKEDEATG-LPGQNLEILDLSNTRL-----KGKIPK--ITLPSIRSFRL-WNLPGFSGTLPPDIG---SWSNLEIFSIKEMPGLTGTLPTEFGSLEKLEILEVLDSNFMSGELPKELGNLSSNLKTINFRYTNQTGTLPVEWSSLVNLENLNL…	SPQYKALKWIADMD----------GASLSLKDHGIL-QRYSLAVLFFSTFSSNELPTLDSLKDLEDKPVTALGEGWKDRTNWLTSKGHCSWAGVQCHHRDGTSLTNTVYDGNEGVTVLNLTANNLDGT-LPGEIKGLGDLRILDLGDNLIQGTLPAALGHLEALQMLYLDGNGIDGTLPRSMGE-------LVHVTHIYMSNNYLEGQIPVELSNLSNLHTLALYQNSLTGTLPDLSGLSALEYLYLDSNYITGEMPESLADLTALTDLRLGDNELTGAVPARLCELDSLVTLYLEXNFIG--GSIMDCVGNMKSLAELQLYGNR----VGGSIPDAIGDLPSLEILYI-DDNELEGPLPSXLGKLE-NLXSVYAQNNLLTGQIPQELSALTNLQRLYL…	9e-26	121	303	472	28.6	135	266	212	21	71	44.92	0/3	3AYRK1VLEK1LI1YDQM1E-P-L-F-D-V-T-K-E-T-SG1ESELQSDLRKHD1EG2E-3AS1VA1WLYF1DSQTGFGSPSTNVEWLKP1ILND-S-LRK1-L1SDAKGPWVVTEAFL1AE1VWHKED-R-T-N-W-L-T-S-K-G-H1DS1KA2DQ1DHYHERND1NTTSEL1GN2IY-D-G-N-E1LVRTLVSLPNALLTGALNVN1TD2H-1SPTG1LIGKMG1TGAD2RIVL1FLSG1QNRLLI3IL1DAEAWLAGSHMLTENA1KQSMVLIY1SDKG1QGLIQDTG1VL1ERWSIM1RES-S-E-E-G-G-G-WLQVNHLVETQHLIAYLMDSDN1FY1YE1SQLI1SVSEMLRS2RSKN1THHT1EA1QYVQ1-S-L-T-G-T-L1QD1ES1…	/NCGR_SEQ_ID=MMETSP0699-20121125|3715 /TAXON_ID=265572 /ORGANISM="Extubocellulus spinifer, Strain CCMP396" /LENGTH=4153	76	76
MRP2	CAMNT_0008131239	133	539	203	1351	ERTSPQARAVEWLAYQDEPLFDVTKETSAEEQDRHHEILEQRYALVVWYFDQGGPTVWKTINRDESAGWVEFGAGVHECDW----------KGVDCDYENGNTETGTVIGLRLSPALGLVLTGTHLSTELGMLTALRRVDFSDQRLQGTIPDEWASMTNLKSVILSKNQLQTTVPEWIGRSSEEGGGWQNLEQLALDDNFLYGSLPSSMRNLRKLTHLELQVNPQLEGRFDELLFLEKEDEATGLPGQNLEILDLSNTRLKGKIPKITL---PSIRSFRL-WNLPGFSGTLPPDIGSWSNLEIFSIKEMPGLTGTLPTEF-GSLEKLEILEVLDSNFMSGELPKELGNLSSNLKTINFRYTNQTGTLPVEWSSLVNLENLNLL-QNKYLTGTIPSEYGY…	EMNTPQSKAIAWLAIRDKQFPVLPTHNQGLDTPEGYKLV-MRYAMAVLYFATGGPH-W---NIDMNFMSPELST----CDWFHVFPPPMGQVGVLC-----NQNTQQIVGLSL---ISNNLVGT-LPTEISQLTSITYLESIENKLGGTIPNEWQNLQNLTTLIMGFSQLTGTLPSWMPQA------WPQLKTMYLSNNELTGTIPEDFSAFQQLSIMALDDN-LLTGRVDVVWNSL----------QSLEYLYLEDNDFTGTLPNLMAEFNPALVNLDISSNL--FNGGLPGDIFRLTKLQILDLHDN-RFDGSIPGDIPQNNERLKFL-ALHQNVLGGTIPSMIANL-RHLSHLDLTHNFLTGTIPVQLEKLSNSLTYLFLGGNNYKEGPIPSLVYA…	1e-25	120	300	423	29.08	123	244	202	19	56	47.75	0/2	1RMTNST2ASRK1VIEA3YIQR1EKPQLFFPDVVLTPKTEHTNSQAGELEDQTDPREHGHYEKILLVE-QM3LMVA1WL2DAQT3THV-1K-T-I-1RI1EMSNAFGMWSVP1FLGSATG-V-H-E-3-F-H-V-F-P-P-P-M-G-QKV2DL1D-Y-E-N-G-1TQEN1GQTQVIIV2RS1S-P-A-LIGSLNVN1TV2H-1SP2LIGSMQ2ASLIRTRYVLDEFSSIDEQNRK1QG4DN2AQSNMLTQ2KTSTVL1LMSGKFNS2QTTG1VL1ES1IMGPRQSAS-E-E-G-G-G-1QPNQ1EKQTLMAY1DSDN1FE1YT1STLI1SESDMFRSNALFRQKQ1TSHILMEA1QDVD1P-QL1ET2FV1EVLVLWFNLSELK-E-D-E-A-T-G-L-…	/NCGR_SEQ_ID=MMETSP0140_2-20121125|270 /TAXON_ID=44445 /ORGANISM="Pseudo-nitzschia australis, Strain 10249 10 AB" /LENGTH=1891	71	71
MRP2	CAMNT_0003628329	172	572	1023	2114	EQRYALVVWYFDQGGPTVWKTINRDESAGWVEFGAGVHECDWKGVDCDYENGNTETGTVIGLRLSPALGLVLTGTHLSTELGMLTALRRVDFSDQRLQGTIPDEWASMTNLKSVILSKNQLQTTVPEWIGRSSEEGGGWQNLEQLALDDNFLYGSLPSSMRNLRKLTHLELQVNPQLEGRFDELLFLEKEDEATGLPGQNLEILDLSNTRLKGKIPKI--TLPSIRSFRLWNLPGFSGTLPPDIGSWSNLEIFSIKE------MP-----------------GLTGTLPTEFGSLEKLEILEVLDSNFMSGELPKELGNLSSNLKTINFRYTNQTGTLPVEWSSLVNLENLNLLQNKYLTGTIPSEYGYMTSLRSLDLRGTSLSGEVSQEVCAI--DSM…	RQRYASAVTYYQLNG-TVWDFMD-----GWM---TPLNECLWMGIQCN----NRDAINSLALDTNNLFG------GFPTEVARLSGLATLGITRVHLTGTIPTEIFTMPKLRELRLYANRMTGSIPTHIGLAS-------NLESLLLETNFFTGSIPTEIGLATKLTDINFGFN-----------------------------------DFYGKVPSEIGTLRNLKNIR-FNNNALSGRLPSEIGRIDALEVFYATENLMFGSIPSYYGLLWNMRDLRLSGSGVGGFLPTELALLSNLERLDIADNNF-HGTLMTEMG-LLTNLFKLSLNDCDFSGPLPSEM-GYLWNMTRLQMKNNQFTGTIPRQYGRLDELEQWTLEGNQLTGEIPLEVCDLLTERL…	1e-25	120	301	430	28.14	121	214	180	17	95	41.86	0/3	ER4LSVA1WT1FYDQQLGN1P-3KDTFIMNDR-D-E-S-A-2VME-F-G-ATGPVLHN2DL1KM1VIDQ1DNY-E-N-G-1TREDTAGITNVSILGA1RDLTSNPNALLF1L-V-L-T-G-T-HGLFSP2LVGAMR1TSAG1RARTVLDGFISTDRQVRH1QT4DT1WIAFST1TPNK1KRSEVLIR1SYKA1QRLMQTTGTSVI1ETWH2RLSA1E-E-G-G-G-W-Q-3QS1AL1DEDT2LFYT2LI1STSEMIRGNLLART3HDLIENLFQGVF1P-Q-L-E-G-R-F-D-E-L-L-F-L-E-K-E-D-E-A-T-G-L-P-G-Q-N-L-E-I-L-D-L-S-N-T-RDLFKY2IV1KSIE-I-G2PRSNILRKSNFI1L-WF1LNPNGAFL2TR2PS…	/NCGR_SEQ_ID=MMETSP0329-20121206|10236 /TAXON_ID=697910 /ORGANISM="Pseudo-nitzschia arenysensis, Strain B593" /LENGTH=2202	70	70
MRP2	CAMNT_0041190879	146	562	2848	4113	AYQDEPLFDVTKETSAEEQDRHHEILEQRYALVVWYFDQGGPTVWKTINRDESAGWVEFGAGVHECDWKGVDC------DYENGNTETGTVIGLRLSPALGLVLTGTHLSTELGMLTALRRVDFSDQRLQGTIPDEWASMTNLKSVILSKNQLQTTVPEWIGRSSE-----------------EGGGWQNLEQLALDDNFLYGSLPSSMRNLRKLTHLELQVNPQLEGRFDELLFLEKEDEATGLPGQNLEILDLSNTRLKGKIPKI--TLPSIRSFRLW-NLPGFSGTLPPDIGSWSNLE--IFSIKEMPG---------------------LTGTLPTEFGSLEKLEILEVLDSNFMSGELPKELGNLSSNLKTINFRYTNQTGTLPVEWSSLVNLE…	SYQDEAVAWLDEELTEGSNCNNQEFLIERYSLVSMYFAEAAPETWITVD--------------DHCLWSRVACQDHRVVELTHDGMTNGELIGI--------------LATELGLLTNLERIDVFYNRFQSTMPTELGHLTYLKFLDLSEDHLVGPIPSELGSLAALKYIGINMNYLSGPIPTELGVLTTLAYIDFDNNELSGDIPSEIGFMKALDNLRLQ-NNYLSGPIPSEMGTL----------QDLVFLDLRSNMLTGSIPTEMGNLSALTQLRLGENL--ITGSIPTELASMASLQRLYLSGNDLTGPIPTTLSAQTTLTRIFLQENQLTGSIHKELGALTSLSLM-ALNDNMLTGSLSSTIGNMTS-LEFLDVTNNDLTGLLPVEL-GLLTDL…	1e-25	121	303	466	27.04	126	247	204	14	93	43.78	0/1	AS4PALVFADWVLTDKE1TLSTAEEGESQNDCRNHNHQ1IF1EIQE2AS2VSWM2DAQEGAGA1TEVT1KI1IVNDR-D-E-S-A-G-W-V-E-F-G-A-G-V-HDEH1DL1KSGR1DA1-Q-D-H-R-V-VDEYLETNHGDNGTMETTN1TEVL2LIR-L-S-P-A-L-G-L-V-L-T-G-T-H-1SA4ML2AN1RE1VI1FVSFDYQN1LF1GS1IM1DT1WLAGSHML1NY2SFVLID2KENDQH1QVTGTPVI1ESWEIL1RSSLSAEA-L-K-Y-I-G-I-N-M-N-Y-L-S-G-P-I-P-T1GL1GVWLQTNT1EAQYLIADLF1DN1FE1YS1SDLI2SEMIRGNFLMRKKA1TDHN1ER2V-1PNQY1ES1RPFIDPESLELMFGLTELK-…	/NCGR_SEQ_ID=MMETSP0906-20121228|161026 /TAXON_ID=186038 /ORGANISM="Fragilariopsis kerguelensis, Strain L2-C3" /LENGTH=5464	73	73
MRP2	CAMNT_0041387639	146	562	2713	1448	AYQDEPLFDVTKETSAEEQDRHHEILEQRYALVVWYFDQGGPTVWKTINRDESAGWVEFGAGVHECDWKGVDC------DYENGNTETGTVIGLRLSPALGLVLTGTHLSTELGMLTALRRVDFSDQRLQGTIPDEWASMTNLKSVILSKNQLQTTVPEWIGRSSE-----------------EGGGWQNLEQLALDDNFLYGSLPSSMRNLRKLTHLELQVNPQLEGRFDELLFLEKEDEATGLPGQNLEILDLSNTRLKGKIPKI--TLPSIRSFRLW-NLPGFSGTLPPDIGSWSNLE--IFSIKEMPG---------------------LTGTLPTEFGSLEKLEILEVLDSNFMSGELPKELGNLSSNLKTINFRYTNQTGTLPVEWSSLVNLE…	SYQDEAVAWLDEELTEGSNCNNQEFLIERYSLVSMYFAEAAPETWITVD--------------DHCLWSRVACQDHRVVELTHDGMTNGELIGI--------------LATELGLLTNLERIDVFYNRFQSTMPTELGHLTYLKFLDLSEDHLVGPIPSELGSLAALKYIGINMNYLSGPIPTELGVLTTLAYIDFDNNELSGDIPSEIGFMKALDNLRLQ-NNYLSGPIPSEMGTL----------QDLVFLDLRSNMLTGSIPTEMGNLSALTQLRLGENL--ITGSIPTELASMASLQRLYLSGNDLTGPIPTTLSAQTTLTRIFLQENQLTGSIHKELGALTSLSLM-ALNDNMLTGSLSSTIGNMTS-LEFLDVTNNDLTGLLPVEL-GLLTDL…	1e-25	121	303	466	27.04	126	247	204	14	93	43.78	0/-3	AS4PALVFADWVLTDKE1TLSTAEEGESQNDCRNHNHQ1IF1EIQE2AS2VSWM2DAQEGAGA1TEVT1KI1IVNDR-D-E-S-A-G-W-V-E-F-G-A-G-V-HDEH1DL1KSGR1DA1-Q-D-H-R-V-VDEYLETNHGDNGTMETTN1TEVL2LIR-L-S-P-A-L-G-L-V-L-T-G-T-H-1SA4ML2AN1RE1VI1FVSFDYQN1LF1GS1IM1DT1WLAGSHML1NY2SFVLID2KENDQH1QVTGTPVI1ESWEIL1RSSLSAEA-L-K-Y-I-G-I-N-M-N-Y-L-S-G-P-I-P-T1GL1GVWLQTNT1EAQYLIADLF1DN1FE1YS1SDLI2SEMIRGNFLMRKKA1TDHN1ER2V-1PNQY1ES1RPFIDPESLELMFGLTELK-…	/NCGR_SEQ_ID=MMETSP0909-20121228|151753 /TAXON_ID=186038 /ORGANISM="Fragilariopsis kerguelensis, Strain L2-C3" /LENGTH=4542	73	73
MRP2	CAMNT_0027384273	137	571	1	1368	PQARAVEWLAYQDEPLFDVTKETSAEEQDRHHEI--LEQRYALVVWYFDQGGPTVWKTINRDESAGWVEFGAGVHECDWKGVDCDYENGNTETGTVIGLRLSPALGLVLTGTH--LSTELGMLTALRRVDFSDQRLQGTIPDEWASMTNLKSVILSKNQLQTTVPEWIGR------------------SSEEGGGWQNLEQLALDDNFLYGSLPSSMRNLRKLTHLELQVNPQLEGRFDELLFLEKEDEATGLPGQNLEILDLSNTRLKGKIPKITLPSIRSFRLWNLPG--FSGTLPPDIGSWSNLE---IF------SIKEMPGL-------------TGTLPTEFGSLEKLEILEVLDSNFMSGELPKELGNLSSNLKTINFRYTNQTGTLPVEWS…	PSRLAFNWILHSDLAQLIERNDLDVKAWAEHPFIRPLTEQFALAALYFGTHGP------NWDKGGNWLTNGAD-DLCEYEGVECKVKTIQDDKDDYIGFHVVRTLNLTEYGLQGPLPKQLLLLQDLEELILSDNQITGSIPDKVGYMDRLKTIQLERNQLTGTLPSSLSELVSLVSLDLHKNKLKGTISNELVKGWINLESLGLFENEFTGAIPESIGDLKNLEFLYFDSN-KLQGKIPTTIGKLV----------NLRDIRLQRNQLTGQIPS-TMGSLSNLAILYLDTNRLTGTLPADLFQIQNIEEIQLFKNELRGSLPEFPELPNLSILYLDENQFTGTLPESIENLSALDFL-FIENNQFNGNLPTALG--SIDLYELRVNWNDFEGPLPSEIG…	1e-25	118	296	483	26.29	127	281	212	17	75	43.89	0/1	1QSARRL1VFEN1LIALYHQS1ELPALQFLDIVETRKNEDTLSDAVEKEAQWDARE1HPEF1-R-P1ETQERQYF2VAVAWL2DGQTGH2T-V-W-K-T-I-1RW1EKSGAGGN1VLETFN2GDV-HDEL1DEWYKE2DE1DKYVEKNTGINQTDEDTKGDTDVY2LFRHLVSVPRAT1GN1VTLETY1TLHQ-G-P1SPTKEQ1GLML1TQAD1REREVLDIFL2QNRQLIQT1TS3EKWVAGSY1TDNR2STVIIQ1SEKR3QTTG1VL1ESWSILGSRE-L-V-S-L-V-S-L-D-L-H-K-N-K-L-K-G-T-I1SN1ELGVGK2QI3QS1AG1DFDE1FELFYT1SALI1SE1MIRGND1RKKN1TEHF1EYLFQDVS1P-QK1EQ1RKFIDPE…	/NCGR_SEQ_ID=MMETSP0713-20130426|3808 /TAXON_ID=33640 /ORGANISM="Asterionellopsis glacialis" /LENGTH=1457	76	76
MRP2	CAMNT_0008238711	133	539	94	1242	ERTSPQARAVEWLAYQDEPLFDVTKETSAEEQDRHHEILEQRYALVVWYFDQGGPTVWKTINRDESAGWVEFGAGVHECDW----------KGVDCDYENGNTETGTVIGLRLSPALGLVLTGTHLSTELGMLTALRRVDFSDQRLQGTIPDEWASMTNLKSVILSKNQLQTTVPEWIGRSSEEGGGWQNLEQLALDDNFLYGSLPSSMRNLRKLTHLELQVNPQLEGRFDELLFLEKEDEATGLPGQNLEILDLSNTRLKGKIPKITL---PSIRSFRL-WNLPGFSGTLPPDIGSWSNLEIFSIKEMPGLTGTLPTEF-GSLEKLEILEVLDSNFMSGELPKELGNLSSNLKTINFRYTNQTGTLPVEWSSLVNLENLNLL-QNKYLTGTIPSEYGY…	EMNTPQSKAIAWLAIRDKQFPVLPTHNQGLDTPEGYKLV-MRYAMAVLYFATGGPH-W---NIDMNFMSPELST----CDWFHVFPPPMGQVGVLC-----NQNTQQIVGLSL---ISNNLVGT-LPTEISQLTSITYLESIENKLGGTIPNEWQNLQNLTTLIMGFSQLTGTLPSWMPQA------WPQLKTMYLSNNELTGTIPEDFSAFQQLSIMALDDN-LLTGRVDVVWNSL----------QSLEYLYLEDNDFTGTLPNLMAEFNPALVNLDISSNL--FNGGLPGDIFRLTKLQILDLHDN-RFDGSIPGDIPQNNERLKFL-ALHQNVLGGTIPSMIANL-RHLSHLDLTHNFLTGTIPVQLEKLSNSLTYLFLGGNNYKEGPIPSLVYA…	1e-25	119	299	423	29.08	123	244	202	19	56	47.75	0/1	1RMTNST2ASRK1VIEA3YIQR1EKPQLFFPDVVLTPKTEHTNSQAGELEDQTDPREHGHYEKILLVE-QM3LMVA1WL2DAQT3THV-1K-T-I-1RI1EMSNAFGMWSVP1FLGSATG-V-H-E-3-F-H-V-F-P-P-P-M-G-QKV2DL1D-Y-E-N-G-1TQEN1GQTQVIIV2RS1S-P-A-LIGSLNVN1TV2H-1SP2LIGSMQ2ASLIRTRYVLDEFSSIDEQNRK1QG4DN2AQSNMLTQ2KTSTVL1LMSGKFNS2QTTG1VL1ES1IMGPRQSAS-E-E-G-G-G-1QPNQ1EKQTLMAY1DSDN1FE1YT1STLI1SESDMFRSNALFRQKQ1TSHILMEA1QDVD1P-QL1ET2FV1EVLVLWFNLSELK-E-D-E-A-T-G-L-…	/NCGR_SEQ_ID=MMETSP0142_2-20121227|6117 /TAXON_ID=44445 /ORGANISM="Pseudo-nitzschia australis, Strain 10249 10 AB" /LENGTH=1739	71	71
MRP2	CAMNT_0038977599	208	557	2539	3591	VHECDWKGVDCDYENGN--TETGTVIGLRLSPALGLV---LTGTHLSTELGMLTALRRVDFSDQRLQGTIPDEWASMTNLKSVILSKNQLQTTVPEWI-----------------GRSSEEGGGWQNLEQLALDDNFLYGSLPSSMRNLRKLTHLELQVNPQLEGRFDELLFLEKEDEATGLPGQNLEILDLSNTRLKGKIPKI--TLPSIRSFRLWNLPGFSGTLPPDIGSWSNLEIFSIKEMPGLTGTLPTEFGSLEKLEILEVLDSNFMSGELPKELGNLSSNLKTINFRYTNQTGTLPVEWSSLVNLENLNLLQNKYLTGTIPSEYGYMTSLRSLDLRGTSLSGEVSQEVCAIDSMETLQADCSYKNDKS	LRQLNFLKLDGDFLEGTIPTEIGNLAAL---ATLGLSNRRLRGT-IPTEIGSLVGLKELDFSESKLTGTIPREIESLHQLKLLRLQRNRLTGTIPTEISSLVELQDFDLSSNRLTGRTPSEIGYLTNLKVLRLKHNELNGAIPIEISKSVGLKNLELSGN-KLTGYMPSEIGSLI----------KLQTLDLSYNKFNGTISTELGSLVSLEFFYLWK-NQFTGTVPSEIGNLVGLQRIDISSNQ-FSGGITPEIGSLVGLESL-ALSRNQFTGTIPSEFGGL-LQLQTLYLRSNKFAGTIPPEIGS-LVRLEYVSLERNKLTGTVPSEIGYLFELRSLDLRSNKLSGKIPSE---IGSMAGLTDIYLLRNDFS	1e-25	120	302	374	33.69	126	201	175	14	47	46.79	0/1	VLHREQCLDNWFKLGKVL1CG1YFELNE1NT-I-P2TI1TNVLIAGA1R-L-S-PAAT3VS-N-R-R1TR2H-LISP2LI1MS1TVAG1RKREVL3DEQSRK1QT4DR1WIAE1MLTHNQ2SLVLIR1SQKR1QR1QTTG1VI1ETWE1-S-S-L-V-E-L-Q-D-F-D-L-S-S-N-R-L-T2STSPES1GI1GYWLQT2EKQV1AR1DKDH1FE1YN1SALI1SISEMIRSNKLSRVKG1TKHN3QSVG1P-QK1ET1RYFMDPESLELIFGLSELKIE-D-E-A-T-G-L-P-G-Q-NK1EQIT4NYTNRKLFKN1KT1PSKTIE-L-GTS1PV1ILRESF1RY2NKL-PNGQ1ST2LV1PSDE2SNWLSVNG1EQIRFISD1KSESMNPQG-LFT…	/NCGR_SEQ_ID=MMETSP0158-20130606|8017 /TAXON_ID=33649 /ORGANISM="Thalassionema nitzschioides, Strain L26-B" /LENGTH=3898	71	61
MRP2	CAMNT_0038977599	247	547	1936	2994	HLSTELGMLTALRRVDFSDQRLQGTIPDEWASMTNLKSVILSKNQLQTTVPE--WIGRSSEE-----------------------GGGWQNLEQLALDDNFLYG--------SLPSSM-RNLRKLTHLELQ---------------------VNPQLEGRFDELLFLEKEDEATGLPGQNLEILDLSNTRLKGKIPKITLPSIRSFRLWNLPG--FSGTLPPDIGSWSNLEIFSIKEMPGLTGTLPTEFGSLEKLEILEVLDSNFMSGELPKELGNLSSNLKTINFRYTNQTGTLPVEWSSLVNLENLNLLQNKYLTGTIPSEYGYMTSLRSLDLRGTSLSGEVSQEVCAIDSMETLQ	ELPSEMGHLTSLTGLFLQHNKLLGPLPSEIGLMSKLQIWNMSNNHVFDKMPKKLWLGRSLQNLESLDLSNNLLTGQSDNFDFERFGESWKKLTSLRLNDNFFRGYTSTYPDSSLPWMIAKNLQSLKILDISKSFFSGKLPHELFSSKNNMKVLNLGNSGLSFDTLDSTQVLQNITSQLSSLEQLDLSNCFVRGSIPT-TIGSLRQLNFLKLDGDFLEGTIPTEIGNLAALATLGLSNR-RLRGTIPTEIGSLVGLKELDFSESK-LTGTIPREIESLH-QLKLLRLQRNRLTGTIPTEISSLVELQDFDLSSNRL-TGRTPSEIGYLTNLKVLRLKHNELNGAIPIEISKSVGLKNLE	4e-16	90.9	224	358	29.05	104	192	166	11	62	46.37	0/1	HE1SPTS1LM1MH2AS1RTRGVLDFFLSQDHQNRK1QL1TPIL1DS1WIAGSL1TSNK1KQSIVWINLM1KN1QHLVQFTDTKVM1EK-K-L1IL3SLEQEN-L-E-S-L-D-L-S-N-N-L-L-T-G-Q-S-D-N-F-D-F-E-R-F1GEGS1QKNK1ETQS1AR1DN3LFYR1-Y-T-S-T-Y-P-D-S3SWSMMI-ARK2RQKS1TKHI1EDLIQS-K-S-F-F-S-G-K-L-P-H-E-L-F-S-S-K-N-N-M-K-VVL1PLQGLNES1RLFSDFEDLT1FDLSETKQEVDLEQANTIGTLSPQGLQSNS2IQ5TCRFLVKR1KS2KTI-1LIPG1IL1SQFLRNLFWLNK1PD1-D-FFLSE2LI1PTDE2SNWLSANA1EAITFLSGILKSEN…	/NCGR_SEQ_ID=MMETSP0158-20130606|8017 /TAXON_ID=33649 /ORGANISM="Thalassionema nitzschioides, Strain L26-B" /LENGTH=3898	71	53
MRP2	CAMNT_0038977599	255	546	2299	3279	LTALRRVDFSDQRLQGTIPDE-WASMTNLKSVILSKNQLQTTVPEWIGRSSEEGGGWQNLEQLALDDNFLYGSLPSSMRNLRKLTHLELQVNPQLEGRFDELLFLEKEDEATGLPGQNL------EI--------LDLSNTRLKGKIPKITLPSIRSFRLWNLPG--FSGTLPPDIGSWSNLEIFSIKEMPGLTGTLPTEFGSLEKLEILEV-----------------------LDSNFMSGELPKELGNLSSNLKTINFRYTNQTGTLPVEWSSLVNLENLNLLQNKYLTGTIPSEYGYMTSLRSLDLRGTSLSGEVSQEVCAIDSMETL	LQSLKILDISKSFFSGKLPHELFSSKNNMKVLNLGNSGLSFDTLDSTQVLQNITSQLSSLEQLDLSNCFVRGSIPTTIGSLRQLNFLKLDGD-FLEGTIPTEIGNLAALATLGLSNRRLRGTIPTEIGSLVGLKELDFSESKLTGTIPR-EIESLHQLKLLRLQRNRLTGTIPTEISSLVELQDFDLSS-NRLTGRTPSEIGYLTNLKVLRLKHNELNGAIPIEISKSVGLKNLELSGNKLTGYMPSEIGSLI-KLQTLDLSYNKFNGTISTELGSLVSLEFFYLWKNQF-TGTVPSEIGNLVGLQRIDISSNQFSGGITPEIGSLVGLESL	7e-14	83.6	205	332	28.31	94	193	157	10	45	47.29	0/1	1TQAS1RKRIVL1FI1DKQSRFLFQS1TKIL1DH1-LWFAS1MKTN1LM1SVVLIN1SGKNNSQG1QSTFTDVTPLEDWSITGQRVSLSQENEIGTGSGQWLQSNS4AD1DSDNNC1LVYR2LI1STSTMIRGNS2KQ1TNHF1EK1QDVGNDP-QF3RTFIDPETLELIFGLNELKAEADLEAATTL2PSGNQRNR1-R-G-T-I-P-T2-G-S-L-V-G-L-K-E2LF1NETSRK1KT1KT2KRI-TELIPE1ILRHSQFLRK1WLNR1PQGR-N-RFLST2LI1PTDE1GS1WLSVNE1EQID1SDILKSESM-PNGR3TRLT1TS1FI1SY1ETKN1EKIV1ERVL-K-H-N-E-L-N-G-A-I-P-I-E-I-S-K-S-V-G-L-K-N-L-E1DS…	/NCGR_SEQ_ID=MMETSP0158-20130606|8017 /TAXON_ID=33649 /ORGANISM="Thalassionema nitzschioides, Strain L26-B" /LENGTH=3898	71	51
MRP2	CAMNT_0038977599	155	546	1351	2631	VTKETSAEEQDRHHEILEQRYALVVWYFDQGGPTVWKTINRD-ESAGWVEFGAGVHECDWKGVDCDYENG---------NTETGTVIGLRLSPALGLV-------------LTGTHLSTELGMLTALRRVDFSDQRLQGTIPDEWASMTNLKSVILSKNQLQTTVPEWIGRSSEEGGGWQNLEQLALDDNFLYGSLPSSMRNLRKLTHLELQVN------PQLEGRFDELLFLEKEDEAT--GLPGQ-----NLEILDLSNTRLKGKIPKI-----TLPSIRSFRLWN--LPGFSGTLPPD-IG-SWSNLEIFSIKE--MPGLTGTLPTE------FGSLEKLEILEVLDSNFMSGELPKELGNLSSNLKTIN-------FRYTNQTGTLPVEWSSLVN…	VEQRVAKGDASYSNQRLLTQYALVALYLS--------TSNEDIEFVKNYRIVEANDECSWYGVSC--KDGIVTEIEITENERSGTI-----PPALGILSSGLSNLNLSSSKLTGS-LPSELFALTQLTTIDLSANDLTGGIPSTIGQATSLSVLQLSENQLSSTLPPEIGKVT-------SLKSVSLAHNRMSGSIPSDIEYLSALQELDVRNNKFAYELPSEMGHLTSLTGLFLQHNKLLGPLPSEIGLMSKLQIWNMSNNHVFDKMPKKLWLGRSLQNLESLDLSNNLLTGQSDNFDFERFGESWKKLTSLRLNDNFFRGYTSTYPDSSLPWMIAKNLQSLKILDISKS-FFSGKLPHELFSSKNNMKVLNLGNSGLSFDTLDSTQVLQ-NITSQLS…	1e-11	77	188	452	27.43	124	243	193	20	85	42.7	0/1	1TEKQERTVSAAKEGEDQADSRYHSHNEQIR1ELQTRQ4VAWL1FLDSQ-G-G-P-T-V-W-K-1IS1RE1-I1SFAVGKWNVYERFIGVAEGAVNHD2DS1KY2DS1D-Y-EKND1-I-V-T-E-I-E-I-T-E1TEERTS2VII-G-L-R-L-SP4LIVL-S-S-G-L-S-N-L-N-L-S-S-S-K3TSH-1SPTS2GFMA2AQ1RTRTVI1FL1DAQNRD1QT1TG2DSETWIAGSQMA1NS1KSSVVLIQ2KE3QSTS1VL1EPWE2RKSVSTE-E-G-G-G-W-Q-NS1EKQSLVAS1DADH1FRLMYS2LI2SDMIRENY1RSKA1TQHE1EDLVQRVN1-K-F-A-Y-E-L1QSLEEM1RHFLDTES1LTFG1EFKLEQDHENAKTL-L-GG…	/NCGR_SEQ_ID=MMETSP0158-20130606|8017 /TAXON_ID=33649 /ORGANISM="Thalassionema nitzschioides, Strain L26-B" /LENGTH=3898	71	69
MRP2	CAMNT_0038977599	406	561	1567	2097	SGTLPPDIG----SWSNL-------------EIFSIKEMP-------GLTGTLPTEFGSLEKLEILEVLDSNFMSGELPKELGNLSSNLKTINFRYTNQTGTLP--VEWSSLVNLENLNLLQNKYLTGTIPSEYGYMTSLRSLDLRGTSLSGEVSQEVCAIDSMETLQADCSYKNDKSVGKI	SGTIPPALGILSSGLSNLNLSSSKLTGSLPSELFALTQLTTIDLSANDLTGGIPSTIGQATSLSVLQ-LSENQLSSTLPPEIGKVTS-LKSVSLAHNRMSGSIPSDIEYLSALQELDVRNNKFAYE---LPSEMGHLTSLTGLFLQHNKLLGPLPSEIGLMSKLQIWNMSNNHVFDKMPKKL	0.005	48.9	115	182	26.37	48	103	88	7	31	48.35	0/1	3LI2DAIL1-I-L-S-SSGWL3-N-L-S-S-S-K-L-T-G-S-L-P-S1IL1SAILKTEQMLPT-T-I-D-L-S-A-NGD3TGLI1TSETFI1SQLAETKS1ESIV1EQV-1DSSE1FQML1GSET2KP1LI1NKLVST1N-2TSIVNSFLRAYHTNNRQMTS1TSLI1-S-DVI1WYSL1LAVLNQLEELNDLVNRLNLNQKNFKA1LET-G-T-IL3YM1YHML3RTSG1DF1RQGHTNSK1SL1EPVLSPQS1VICGALIMDSSKMLEQTILWQNAMDSCNSNYHKVNF2SMVPGK1IL	/NCGR_SEQ_ID=MMETSP0158-20130606|8017 /TAXON_ID=33649 /ORGANISM="Thalassionema nitzschioides, Strain L26-B" /LENGTH=3898	71	27
MRP2	CAMNT_0038977599	251	345	3391	3654	ELGMLTALRRVDFSDQRLQGTIPDEWASMTNLKSVILSKNQLQTTVPEWIGRSSEEGGGWQNLEQLALDDNFLYGSLPSSMRNLRKLTHLELQVN	EIGSLVRLEYVSLERNKLTGTVPSEIGYLFELRSLDLRSNKLSGKIPSEI-------GSMAGLTDIYLLRNDFSGTIPPQIEKLDKLDGLDLSFN	0.36	42.7	99	95	30.53	29	59	42	1	7	44.21	0/1	1LI1MS1TVAR1RERY1DSFLSEDRQNRK1QT2IV1DS1WIAGSYMLTFNE1KR1VLID1SRKS1QK1QSTGTKVI1ESWE1G-R-S-S-E-E-G-1GSWMQANG1ETQDLIAY1DLDR1FDLFYS1STLI1SPSQMIRENK1RD2TDHG1ED1QSVF1	/NCGR_SEQ_ID=MMETSP0158-20130606|8017 /TAXON_ID=33649 /ORGANISM="Thalassionema nitzschioides, Strain L26-B" /LENGTH=3898	71	17
MRP2	CAMNT_0042590971	133	570	785	2173	ERTSPQARAVEWLAYQDEPLFDVTKETSAEEQDRHHEILEQRYALVVWYF----------DQGGPTVWKTINRDESAGWVEFGAGVHECDWKGVDCDYE-------NGNTETGTVIGLRLSPALGLVLTGTHLSTELGMLTALRRVDFSDQRLQGTIPDEWASMTNLKSVILSKNQLQTTVPEWIG-----RSSEEGGG------------WQNLEQLALDDNFLYGSLPSSMRNLRKLTHLELQVN------PQLEG--------RFDELLFLEKEDEATGLPGQNLEILDLSNTRLKGKIPKI--TLPSIRSFRLWNLPGFSGTLPPDIGSWSNLEIFSIKEMPGLTGTLPTEFGSLEKLEILEVLDSNFMSGELPKELGNLSSNLKTINFRYTNQT…	EKDSPQNKALRWLADFDAAYIDTD-----------HIAILQRYALATFFFSTYVKSVFGDDKDAPISNSGPAWARSDHWMS-GKGI--CMWYGITCPIRLFEGRETNHYNDNSDVLHFNLTDN---NIRGT-IPSELVALENLLKLDLGRNNLQGTVPASLGDLQDLENLYLIENDLTGTLPEELGACENMRNIHFGGNQLTGPIPQSMMDYKNLESFGVDENYLTGKLPEFEKSKYKLLILYLDENQFTGTIPRSYGDYVNVFDLRLAKNKLTGNIPQTLGFLSH-LELLYLDENELEGKIPDVFSEMNRLEELQLYK-NHLTGPLPASLTSMDSIRVMYL-DSNQLSGEIPKSIGNLDDVETLYMYNNKF-TGKIPAGIGGM-KNLKDFQIYSNGFT…	1e-25	120	301	491	25.87	127	283	206	20	81	41.96	0/2	1RKTD3ANRK1VLER3YDQF1EAPALYFI1VTTDK-E-T-S-A-E-E-Q-D-R-H-1EIIALIEL5VAVTWFYF1-S-T-Y-V-K-S-V-F-G-D1QKGDGA1TIVSWNKSTGIPNARWDAER1ADGH1VMESF-1AK1VIH-E-1DM1KY1VIDT1DPYIER-L-F-E-G-R-E-T1GHNYTNEDTNGSTD1ILGHLFRN1STPDANL-G-L-VNLITR2H-LISPTS2GVMA1TEAN1RLRKVL1FLSGDRQNRN4IV1DAESWLAGSDMLTQND1KESNVLIY1SIKE1QD1QTTG1VL2WEIL1-A-C-E-N-M1SNSIEHEF2GN-Q-L-T-G-P-I-P-Q-S-M-M-DWYQK3QSLFAGLV1DE1FY1YT1SK2SESFMERKNSLKRY2TLHI…	/NCGR_SEQ_ID=MMETSP1394-20130617|10293 /TAXON_ID=33640 /ORGANISM="Asterionellopsis glacialis, Strain CCMP1581" /LENGTH=2275	77	77
MRP2	CAMNT_0007595209	133	570	923	2251	ERTSPQARAVEWLAYQDEPLFDVTKETSAEEQDRHHEILEQRYALVVWYFDQGGPTVWKTINRDESAGWVEFGAGVHECDWKGVDCD-----YENGNTETGT--VIGLRLSPALGLVLTGTHLSTELGMLTALR-----RVDFSDQRLQGTIPDEWASMTNLKSVILSKNQLQTTVPEWIGRSSEE------------GGGWQNLEQLA------LDDNFLYGSLPSSMRNLRKLTHLELQVNPQLEGRFDELLFLEKEDEATGLPGQNLEILDLSNTRLKGKIPKITLP-SIRSFRLWNLPGFSGTLPPDIGSWSNLEIFS-IKEMPGLTGTLPTEFGSLEKLEILEVLDSNFMSGELPKELGNLSSNLKTINFRYTNQTGTLPVEWSSLVNLENLNL…	EAGTPQHKALKWVV-ADDPL-----QLAVDSKE-----FRLRYLLAAVYFSTGGDTTWKT-TKVTNHGWL---SGDHVCEWSGIVCSIHRDPYELNVTDFGLSGTIPLEIMDVGLLTLDMSHNSIGGTIPDKFKDSQIVNLFLRDNELVGTISQRFSFMDTLRRVSFADNKLTGTIPSQIGAQHPPVLEAIDFSGNNLKGGIPDLSRLKGMKFLYVNNNQMTGTIPNNIGVLSQLVQFRAS-NNALRGTIPRSMGTM----------SRLALLDLSNNKIGGSIPDITASLYALEELLLNDNLLVGNLPPNMLMGKNFDLTKMLLHNNKLAGPIPSSVNNLFKLQILR-FDNNKMTGSIPTPISTM-SNLQEFRINENQFDGTLPTELGSMSTLQILHM…	1e-25	120	302	472	27.54	130	279	207	19	63	43.86	0/2	1RATGST2AHRK1VLEK1LVAVY-QA1ED2F-D-V-T-K-EQTLSAAVEDESQKDER-H-H-E-I-LFERQL2AL1VAVAWV2DSQT2PD1VT3I-NTRKDVETSNAH2VLE-F-G-AS1VD1EV1DE1KS1VIDV1DS-I-H-R-D-P2NLGNNV1EDTF1TL-S-GVT1GP1RELISMPDAVLGGL1VT1TDGMTS1LN1TIEGLGGTMILPTDAKLFRK-D-S-Q-I-VRNVLDFFLSR1QNRE1QV3PSDQERWFASSF1TDNT1KRSR1ISLFSAKD1QK1QTTG1VI1ESWQ2RASQSHEPEP-V-L-E-A-I-D-F-S-G-N-N-LGK2WIQPND1ESQR1AK-G-M-K-F-L-YLVDNDN1FQLMYT1STLI1SNSNMIRGNV1RSKQ1TV…	/NCGR_SEQ_ID=MMETSP1352-20130426|3272 /TAXON_ID=265584 /ORGANISM="Stauroneis constricta, Strain CCMP1120" /LENGTH=3519	77	77
MRP2	CAMNT_0008180435	133	539	1683	535	ERTSPQARAVEWLAYQDEPLFDVTKETSAEEQDRHHEILEQRYALVVWYFDQGGPTVWKTINRDESAGWVEFGAGVHECDW----------KGVDCDYENGNTETGTVIGLRLSPALGLVLTGTHLSTELGMLTALRRVDFSDQRLQGTIPDEWASMTNLKSVILSKNQLQTTVPEWIGRSSEEGGGWQNLEQLALDDNFLYGSLPSSMRNLRKLTHLELQVNPQLEGRFDELLFLEKEDEATGLPGQNLEILDLSNTRLKGKIPKITL---PSIRSFRL-WNLPGFSGTLPPDIGSWSNLEIFSIKEMPGLTGTLPTEF-GSLEKLEILEVLDSNFMSGELPKELGNLSSNLKTINFRYTNQTGTLPVEWSSLVNLENLNLL-QNKYLTGTIPSEYGY…	EMNTPQSKAIAWLAIRDKQFPVLPTHNQGLDTPEGYKLV-MRYAMAVLYFATGGPH-W---NIDMNFMSPELST----CDWFHVFPPPMGQVGVLC-----NQNTQQIVGLSL---ISNNLVGT-LPTEISQLTSITYLESIENKLGGTIPNEWQNLQNLTTLIMGFSQLTGTLPSWMPQA------WPQLKTMYLSNNELTGTIPEDFSAFQQLSIMALDDN-LLTGRVDVVWNSL----------QSLEYLYLEDNDFTGTLPNLMAEFNPALVNLDISSNL--FNGGLPGDIFRLTKLQILDLHDN-RFDGSIPGDIPQNNERLKFL-ALHQNVLGGTIPSMIANL-RHLSHLDLTHNFLTGTIPVQLEKLSNSLTYLFLGGNNYKEGPIPSLVYA…	1e-25	120	300	423	29.08	123	244	202	19	56	47.75	0/-2	1RMTNST2ASRK1VIEA3YIQR1EKPQLFFPDVVLTPKTEHTNSQAGELEDQTDPREHGHYEKILLVE-QM3LMVA1WL2DAQT3THV-1K-T-I-1RI1EMSNAFGMWSVP1FLGSATG-V-H-E-3-F-H-V-F-P-P-P-M-G-QKV2DL1D-Y-E-N-G-1TQEN1GQTQVIIV2RS1S-P-A-LIGSLNVN1TV2H-1SP2LIGSMQ2ASLIRTRYVLDEFSSIDEQNRK1QG4DN2AQSNMLTQ2KTSTVL1LMSGKFNS2QTTG1VL1ES1IMGPRQSAS-E-E-G-G-G-1QPNQ1EKQTLMAY1DSDN1FE1YT1STLI1SESDMFRSNALFRQKQ1TSHILMEA1QDVD1P-QL1ET2FV1EVLVLWFNLSELK-E-D-E-A-T-G-L-…	/NCGR_SEQ_ID=MMETSP0140_2-20121125|24868 /TAXON_ID=44445 /ORGANISM="Pseudo-nitzschia australis, Strain 10249 10 AB" /LENGTH=1897	71	71
MRP2	CAMNT_0020134717	136	570	1335	2648	SPQARAVEWLAYQDEPLFDVTKETSAEEQDRHHEILEQRYALVVWYFDQGGPTVWKTIN--RD-ESAGWVEFGAGVHE----------CDWKGVDCDYENGNTETGTVI----GLRLSPALGLVLTGTHLSTELGMLTALRRVDFSDQRLQGTIPDEWASMTNLKSVILSKNQLQTTVPEWIGRSSEEGGGWQNLEQLALDDNFLYGSLPSSMRNLRKLTHLELQVN------PQLEGRFDELLFLEKEDEATG-LPGQNLEILDLSNTRL-----KGKIPK--ITLPSIRSFRLW-NLPGFSGTLPPDIG---SWSNLEIFSIKEMPGLTGTLPTEFGSLEKLEILEVLDSNFMSGELPKELGNLSSNLKTINFRYTNQTGTLPVEWSSLVNLENLNL…	SPQYKALKWIADMD----------GASLSLKDHGIL-QRYSLAVLFFSTFSSNELPTLDSLKDLEDKPVTALGEGWKDRTNWLTSKGHCSWAGVQCHHRDGTSLTNTVYDGNEGVTVLNLTANNLDGT-LPGEIKGLGDLRILDLGDNLIQGTLPAALGHLEALQMLYLDGNGIDGTLPRSMGE-------LVHVTHIYMSNNYLEGQIPVELSNLSNLHTLALYQNSLTGTLPDLSGLSALEYLYLDSNYITGEMPESLADLTALTDLRLGDNELTGAVPARLCELDSLVTLYLEENFIG--GSIMDCVGNMKSLAELQLYGNR----VGGSIPDAIGDLPSLEILYI-DDNELEGPLPSSLGKLE-NLISVYAQNNLLTGQIPQELSALTNLQRLYL…	1e-25	120	301	472	28.6	135	266	212	21	71	44.92	0/3	3AYRK1VLEK1LI1YDQM1E-P-L-F-D-V-T-K-E-T-SG1ESELQSDLRKHD1EG2E-3AS1VA1WLYF1DSQTGFGSPSTNVEWLKP1ILND-S-LRK1-L1SDAKGPWVVTEAFL1AE1VWHKED-R-T-N-W-L-T-S-K-G-H1DS1KA2DQ1DHYHERND1NTTSEL1GN2IY-D-G-N-E1LVRTLVSLPNALLTGALNVN1TD2H-1SPTG1LIGKMG1TGAD2RIVL1FLSG1QNRLLI3IL1DAEAWLAGSHMLTENA1KQSMVLIY1SDKG1QGLIQDTG1VL1ERWSIM1RES-S-E-E-G-G-G-WLQVNHLVETQHLIAYLMDSDN1FY1YE1SQLI1SVSEMLRS2RSKN1THHT1EA1QYVQ1-S-L-T-G-T-L1QD1ES1…	/NCGR_SEQ_ID=MMETSP0696-20121128|19115 /TAXON_ID=265572 /ORGANISM="Extubocellulus spinifer, Strain CCMP396" /LENGTH=2713	76	76
MRP2	CAMNT_0020266877	136	570	1321	8	SPQARAVEWLAYQDEPLFDVTKETSAEEQDRHHEILEQRYALVVWYFDQGGPTVWKTIN--RD-ESAGWVEFGAGVHE----------CDWKGVDCDYENGNTETGTVI----GLRLSPALGLVLTGTHLSTELGMLTALRRVDFSDQRLQGTIPDEWASMTNLKSVILSKNQLQTTVPEWIGRSSEEGGGWQNLEQLALDDNFLYGSLPSSMRNLRKLTHLELQVN------PQLEGRFDELLFLEKEDEATG-LPGQNLEILDLSNTRL-----KGKIPK--ITLPSIRSFRLWN--LPGFSGTLPPDIGSWSNLEIFSIKEMPGLTGTLPTEFGSLEKLEILEVLDSNFMSGELPKELGNLSSNLKTINFRYTNQTGTLPVEWSSLVNLENLNLLQ…	SPQYKALKWIADMD----------GASLSLKDHGIL-QRYSLAVLFFSTFSSNELPTLDSLKDLEDKPVTALGEGWKDRTNWLTSKGHCSWAGVQCHHRDGTSLTNTVYDGNEGVTVLNLTANNLDGT-LPGEIKGLGDLRILDLGDNLIQGTLPAALGHLEALQMLYLDGNGIDGTLPRSMGE-------LVHVTHIYMSNNYLEGQIPVELSNLSNLHTLALYQNSLTGTLPDLSGLSALEYLYLDSNYITGEMPESLADLTALTDLRLGDNELTGAVPARLCELDSLVTLYLEDNFIGGSIMDCVGNMKSLAELQLYGNR----VGGSIPDAIGDLPSLEILYI-DDNELEGPLPSSLGKLE-NLISVYAQNNLLTGQIPQELSALTNLQRLYLHE…	1e-25	120	301	470	28.09	132	271	210	19	67	44.68	0/-1	3AYRK1VLEK1LI1YDQM1E-P-L-F-D-V-T-K-E-T-SG1ESELQSDLRKHD1EG2E-3AS1VA1WLYF1DSQTGFGSPSTNVEWLKP1ILND-S-LRK1-L1SDAKGPWVVTEAFL1AE1VWHKED-R-T-N-W-L-T-S-K-G-H1DS1KA2DQ1DHYHERND1NTTSEL1GN2IY-D-G-N-E1LVRTLVSLPNALLTGALNVN1TD2H-1SPTG1LIGKMG1TGAD2RIVL1FLSG1QNRLLI3IL1DAEAWLAGSHMLTENA1KQSMVLIY1SDKG1QGLIQDTG1VL1ERWSIM1RES-S-E-E-G-G-G-WLQVNHLVETQHLIAYLMDSDN1FY1YE1SQLI1SVSEMLRS2RSKN1THHT1EA1QYVQ1-S-L-T-G-T-L1QD1ES1…	/NCGR_SEQ_ID=MMETSP0698-20121128|9016 /TAXON_ID=265572 /ORGANISM="Extubocellulus spinifer, Strain CCMP396" /LENGTH=2890	76	76
MRP2	CAMNT_0013106779	173	572	1021	2106	QRYALVVWYFDQGGPTVWKTINRDESAGWVEFGAGVHECDWKGVDCDYENGNTETGTVIGLRLSPALGLVLTGTHLSTELGMLTALRRVDFSDQRLQGTIPDEWASMTNLKSVILSKNQLQTTVPEWIGRSSEEGGGWQNLEQLALDDNFLYGSLPSSMRNLRKLTHLELQVN------PQLEG--RFDELLFLEKEDEATGLPGQ-----NLEILDLSNTRLKGKIPKI--TLPSIRSFRLWNLPGFSGTLPPDIGSWSNLEIFSIKEMPGLTGTLPTEFGSLEKLEILEVLDSNFMSGELPKELGNLSSNLKTINFRYTNQTGTLPVEWSSLVNLENLNLLQNKYLTGTIPSEYGYMTSLRSLDLRGTSLSGEVSQEVCAI--DSMETLQADCSYKN…	QRFVMALNFYQLNG-TVW-----DFMDGWL---GPYNECLWMGVQCN----NKQVLNSLALDTNNLFG------PFPTEIAKLTALASIAITRTHLTGTIPTEVFFMPKLKELRLYANRMTGSIPPEVMNATK-------LESLRLETNFFSGAIVTEIGTLSKLTDLNIGFNDFTRTIPTEIGNLRKLKYLRVENNALSGRLPSEIGRIDSLEVLEMTNNLFYGSIPSSFGLLWNLRDFRITN-SGVGGFLPTELAMLSNLERLDIA-LSKFHGTLMTEIGQLTNLFKFSLHDCDF-SGPLPSELGYL-WNMTRLQMK-NNQ------------------------FTGEIPNHVGRLIELEQLTLEGNKLSGEVPQEVCDLLTEKLEQMVVDCY---…	1e-25	120	301	420	30.48	128	214	183	20	78	43.57	0/1	2YFAVLMVAVLWNYFFYDQQLGN1P-3K-T-I-N-R-1EFSMAD2VLE-F-G-AGGPVYHN2DL1KM2DQ1DNY-E-N-G-1TKEQTVGLTNVSILGA1RDLTSNPNALLF1L-V-L-T-G-T-HPLFSP2LIGAMK4RARSVIDAFISTDRQTRH1QT4DT1WVAFSF1TPNK2SEVLIR1SYKA1QRLMQTTGTSVI1EPWEIVGMRNSASTEKE-G-G-G-W-Q-N-2QS1AR1DEDT2LFYS1SALIPVSTSEMIRGNT1RS3HD1ENLIQGVF1-D-F-T-R-T-I1QTLEEI1-N-L1FKDLEKLY1FRLV1KNENDAELASTGGR2GSQE-I-G-R-I-DNS2IV1DELMST1TNRLLFKY1KS2KSIS-F-GTL1PWSNIL1SD2LIWT1L…	/NCGR_SEQ_ID=MMETSP1060-20121228|69728 /TAXON_ID=37318 /ORGANISM="Pseudo-nitzschia pungens, Strain cf. cingulata" /LENGTH=3559	70	70
MRP2	CAMNT_0004457291	54	519	687	1964	WYAMIAMTLIFLVLVGYGFGSGLFLLKRGNATLNNDP----AKDGSTPNGSDPSSISDSSNTVQDRQDYKYSIVTLLGL-PMVMERTSPQARAVEWLAYQDEPLFDVTKETSAEEQDRHHEILEQRYALVVWYFDQG-GPTVWKTINRDESAGWVEFGAGVHECDWKGVDCDYENGNTETGTVIGLRLSPALGLVLTGTHLSTELGMLTALRRVDFSDQRLQGTIPDE-WASMTNLKSVILSKNQLQTTVPEWIGRSSEEGGGWQNLEQLALDDNFLYGSLPSSMRNLRKLTHLELQVNPQLEGRFDELLFLEKEDEATGLPGQNLEILDL-SNTRLKGKIPKIT--LPSIRSFRL-WNLPGFSGTLPPDIGSWSNLEIFSIKEMPGLTGTLP-TEFGS…	WKLGIALSLTFLLAIGIGMA---LLFTVGNFQKNRSPLLPKPLDDKTPDEPVSPPPAPVVDEEEAAMYLYQLRLQLLGVRALHLDPGAPQLQATEWMAYMDVPHLDLTSPR-----------LRQRYALLVIFFAMSVKKEMWQQL------GWAV--GGLHECEWAFVTCAPDDE-----LVRRLDVDP-FKVNLAGS-LPTEMGLLQSLEHLVLPHNRIEGQFPHSILYSLTNLVTIDLSRNKLVSTLSESIA-------NLENLESLHLSNNFFRGPLPEGLAGLSKMRNFLVEEN-KFEG--------DVMGMMVGWPG--LERLDIRSNVDLEGTLHNEIGLLTNLRDFKISWT--KTQGTIPTEVGHLTLLEHFSAHGC-NLGGVIPFEEITG…	1e-25	120	301	478	28.66	137	277	213	23	64	44.56	0/3	1YKALMG2MLTS1IT2VLLAVI1YI1FMGAS-G-L-FL1LFKTRV2AFTQLK1NRDS1-L-L-P-KAPKL1GDSK2NDGESPDVPSSPSPIPSADPSVSVNDTEVEQEDARAQMDYYLKYYQSLIRVLTQ3LV-RPAMLVHMLEDRPTGSA2ALRQ1VT2LM2QM1EV1LHFL1VL1KSEPTRS-A-E-E-Q-D-R-H-H-E-I-1ER5VL1WIYF1DAQMGS-VGKPKTEVM1KQTQILN-R-D-E-S-A-2VAEVF-G-AG1VL3DE1KAGF1DT1DAYPEDNDGEN-T-E-T-G-TL1IRGR1RDLVSD1A-LFGKLVVN1TA1TSH-1SP2LM1ML1TQAS1RERHVLDVFLSPDHQN1LIQE1TQIF1DHES-IWLAY1ML3KVSTVIID2KR1…	/NCGR_SEQ_ID=MMETSP0418-20121206|3638 /TAXON_ID=1158023 /ORGANISM="Astrosyne radiata, Strain 13vi08-1A" /LENGTH=2769	81	81
MRP2	CAMNT_0004457291	246	308	1782	1970	THLSTELGMLTALRRVDFSDQRLQGTIPDEWASMTNLKSVILSKNQLQTTVPEWIGRSSEEGG	SRLPTTIGMMTNLVSLALSSCGVTGTLPTEITRLTSIGRIIMNKNDLSGTIPEALDELTKLGA	1.5	40.8	94	63	31.75	20	43	36	0	0	57.14	0/3	TSHR1SP1ETLI2LM1AN1RVRSVLDAFL1DSQCRGLVQT2IL1DT1WIATSRML1NSLIKGSRVI1LMSN2QD1QSTG1VI2WAILGDRESLSTEKEL1GA	/NCGR_SEQ_ID=MMETSP0418-20121206|3638 /TAXON_ID=1158023 /ORGANISM="Astrosyne radiata, Strain 13vi08-1A" /LENGTH=2769	81	11
MRP2	CAMNT_0020342963	136	570	665	1978	SPQARAVEWLAYQDEPLFDVTKETSAEEQDRHHEILEQRYALVVWYFDQGGPTVWKTIN--RD-ESAGWVEFGAGVHE----------CDWKGVDCDYENGNTETGTVI----GLRLSPALGLVLTGTHLSTELGMLTALRRVDFSDQRLQGTIPDEWASMTNLKSVILSKNQLQTTVPEWIGRSSEEGGGWQNLEQLALDDNFLYGSLPSSMRNLRKLTHLELQVN------PQLEGRFDELLFLEKEDEATG-LPGQNLEILDLSNTRL-----KGKIPK--ITLPSIRSFRLW-NLPGFSGTLPPDIG---SWSNLEIFSIKEMPGLTGTLPTEFGSLEKLEILEVLDSNFMSGELPKELGNLSSNLKTINFRYTNQTGTLPVEWSSLVNLENLNL…	SPQYKALKWIADMD----------GASLSLKDHGIL-QRYSLAVLFFSTFSSNELPTLDSLKDLEDKPVTALGEGWKDRTNWLTSKGHCSWAGVQCHHRDGTSLTNTVYDGNEGVTVLNLTANNLDGT-LPGEIKGLGDLRILDLGDNLIQGTLPAALGHLEALQMLYLDGNGIDGTLPRSMGE-------LVHVTHIYMSNNYLEGQIPVELSNLSNLHTLALYQNSLTGTLPDLSGLSALEYLYLDSNYITGEMPESLADLTALTDLRLGDNELTGAVPARLCELDSLVTLYLEENFIG--GSIMDCVGNMKSLAELQLYGNR----VGGSIPDAIGDLPSLEILYI-DDNELEGPLPSSLGKLE-NLISVYAQNNLLTGQIPQELSALTNLQRLYL…	2e-25	120	300	472	28.6	135	266	212	21	71	44.92	0/2	3AYRK1VLEK1LI1YDQM1E-P-L-F-D-V-T-K-E-T-SG1ESELQSDLRKHD1EG2E-3AS1VA1WLYF1DSQTGFGSPSTNVEWLKP1ILND-S-LRK1-L1SDAKGPWVVTEAFL1AE1VWHKED-R-T-N-W-L-T-S-K-G-H1DS1KA2DQ1DHYHERND1NTTSEL1GN2IY-D-G-N-E1LVRTLVSLPNALLTGALNVN1TD2H-1SPTG1LIGKMG1TGAD2RIVL1FLSG1QNRLLI3IL1DAEAWLAGSHMLTENA1KQSMVLIY1SDKG1QGLIQDTG1VL1ERWSIM1RES-S-E-E-G-G-G-WLQVNHLVETQHLIAYLMDSDN1FY1YE1SQLI1SVSEMLRS2RSKN1THHT1EA1QYVQ1-S-L-T-G-T-L1QD1ES1…	/NCGR_SEQ_ID=MMETSP0699-20121125|9769 /TAXON_ID=265572 /ORGANISM="Extubocellulus spinifer, Strain CCMP396" /LENGTH=2410	76	76
MRP2	CAMNT_0042645443	120	570	1691	288	YSIVTLLGLPMVMERTSPQARAVEWLAYQDEPLFDVTKETSAEEQDRHHEILEQRYALVVWYFDQGGPTVWKTINRD----ESAGWVEFGAGVHECDWKGVDC-------DYENGNTETGTVIGLRLSPALGLVLTGTHLSTELGMLTALRRVDFSDQRLQGTIPDEWASMTNLKSVILSKNQLQTTVPEWIGRS-------------------SEEGGGWQNLEQLALDDNFLYGSLPSSMRNLRKLTHLELQVN----PQLEGRFDELLFLEKEDEATGLPG---------QNLEILDLSNTRLKGKIPKITLPSIRSFRLWNLPG--FSGTLPPDIGSWSNLEIFSIKEMPGLTGTLPTEFGSLEKLEILEVLDSNFMSGELPKELGNLSSNLKTI…	YSSEELLNTP-----GSPEALALEWIANHDPAKI----KPSYDDDDDHFAC--ERFALAVLFYTTSGTADLEEPSEKGHWADSTNWLT-GKGI--CAWSGITCEGDVPEADYDD-RDHHGTVERIELS-ELGLMGT---IPREVASFPKLYKLDLSKNELTGTIPRVLERLTGLRELILSHNMLSGDLPQGFGKALTNLRHLLLGSNRLEGIIHSEIVGHLVELRSLSLEQNELTGTIP-DLEQLAKITTLDLSDNLLEGPFPESLVRLTSLVNLDIGHNHLTGTFPEDMAELTALERLMLREMNLHGSLPAGFFGQVTRLTNFGVSGNKISGTIPTEVGRLKDLEGMYLGQNK-ISGTIPRQVGLMADLIILEI-QGNKLSGSIPDLVGSM-KDLEIF…	2e-25	120	300	499	26.65	133	287	216	21	79	43.29	0/-1	2ISVETE2GNLT1M-V-M-E-R-TG2QE1RL1VL2LI1YNQH1EPPALKFID-V-T-K-EKTP1AYEDEDQD1RD1HFEAICL-E-QE1YF2VA1WLYFFYDTQTGS1PTTAVDWLKETEIPNSREDK-G-H-W-AED1ATGN1VLETF-1AK1VIH-E-1DA1KS1VIDT1-E-G-D-V-P-E-A2EDNDG-NRTDEHTH3IEGRLIRE2P-AE3VMLG1G-T-H-LISPTR1LVGAMSLFTPAK1RYRKVL1FL1DKQNRE1QT4DREVWLAESRML1NG1KRSEVL3KH1QM1QSTGTDVL1EQWGIF1RKSA-L-T-N-L-R-H-L-L-L-G-S-N-R-L-E-G-I-I-H2EIGV1GHWLQVNE1ERQS1AS1DEDQ1FE1YT1STLI1S-SDML…	/NCGR_SEQ_ID=MMETSP1423-20130617|25207 /TAXON_ID=476441 /ORGANISM="Pseudo-nitzschia heimii, Strain UNC1101" /LENGTH=2558	79	79
MRP2	CAMNT_0027379597	133	570	1541	153	ERTSPQARAVEWLAYQDEPLFDVTKETSAEEQDRHHEILEQRYALVVWYF----------DQGGPTVWKTINRDESAGWVEFGAGVHECDWKGVDCDYE-------NGNTETGTVIGLRLSPALGLVLTGTHLSTELGMLTALRRVDFSDQRLQGTIPDEWASMTNLKSVILSKNQLQTTVPEWIG-----RSSEEGG------------GWQNLEQLALDDNFLYGSLPSSMRNLRKLTHLELQVNPQLEG---------------RFDELLFLEKEDEATGLPGQNLEILDLSNTRLKGKIPKI--TLPSIRSFRLWNLPGFSGTLPPDIGSWSNLEIFSIKEMPGLTGTLPTEFGSLEKLEILEVLDSNFMSGELPKELGNLSSNLKTINFRYTNQ…	DKDSPQNKALRWLSDFD-----------AAYIDTDHIAILQRYALATFFFSTYVKSVFGDDKDSPISNSGPAWSRSDHWMS-GKGI--CMWHGITCPTRLFEGREMNHYNDNSDVLHFNLTDN---NIRGT-IPAELVALENLLKLDLGKNNLQGTIPPSLGDLQDLENLYLIENDLTGTIPEELGYCEMMRNMHFGGNQLTGPVPESIMNFKNLESFGVDENYLTGKLPEFFKSKYKLLILYLDEN-QFTGTIPRGYGDYVNLFDLRLAKNKLTGNIPQTLGFLSH-LELLYLDENELKGSIPDMFTEMSRLEELQLYK-NHLTGRLPNSLATLDSIRVLYMDSNE-ISGDIPDSIGNLDDLETFYIYN-NQLTGEIPPAIGGM-KNLKDFQIYSNRL…	2e-25	119	299	492	25.41	125	284	204	20	83	41.46	0/-3	EDRKTD3ANRK1VLER2ASYDQF1E-P-L-F-D-V-T-K-E-T-S-1EAEYQI1RTHD1EIIALIEL5VAVTWFYF1-S-T-Y-V-K-S-V-F-G-D1QKGDGS1TIVSWNKSTGIPNARWDSER1ADGH1VMESF-1AK1VIH-E-1DM1KH1VIDT1DPYTER-L-F-E-G-R-E-M1GHNYTNEDTNGSTD1ILGHLFRN1STPDANL-G-L-VNLITR2H-LISPTA2GVMA1TEAN1RLRKVL1FLSGDKQNRN6DPESWLAGSDMLTQND1KESNVLIY1SIKE1QD1QTTG1VI2WEIL1-Y-C-E-M-M1SNSMEHEF2-N-Q-L-T-G-P-V-P-E-S-I-MGNWFQK3QSLFAGLV1DE1FY1YT1SK2SESFMFRKNSLKRY2TLHI1…	/NCGR_SEQ_ID=MMETSP0713-20130426|1217 /TAXON_ID=33640 /ORGANISM="Asterionellopsis glacialis" /LENGTH=2113	77	77
MRP2	CAMNT_0048189233	131	570	1520	96	VMERTSPQARAVEWLAYQDEPLFDVTKETSAEEQDRHHEILEQRYALVVWYFDQGGPTVW---------------KTINRDESAGWVEFGA---GVHECDWKGVDCDYEN------GNTETGTVIGL----------------RLSPALGLV------LTGTHLSTELGMLTALRRVDFSDQRLQGTIPDEWASMTNLKSVILSKNQLQTTVPEWIGRSSEEGGGWQNLEQLALDDNFLYGSLPSSMRNLRKLTHLELQVNPQLEGRFDELLFLEKEDEATGLPGQNLEILDLSNTRLKGKIPKITLPSIRSFRLWNLPG--FSGTLPPDIGSWSNLEIFSIKEMPGLTGTLPTEFGSLEKLEILEV-----------------------LDSNFMSGE…	IQDTTSAQFAALLWLVRED-----------PSHLDPDNTYLLQRYGLAVLWFSTTKNKYYHVSGEYTTAEENENGRKLNGQDIEKWFQHDSWLSGLGICEWSGIKCHPNEDGPDNVGNNYDGDVKAIYLRRNNLRGAFPSDIFRALPLLKMLDLSDNALAGT-ISEDIGQLSGLEYFNFTANNIAGSLPDSIGDLSLLTEFHISFNQLDSTIPYSIYK-------LEKLRELDLSRNSLAATIPHEIGAMKELTSLNLAYN-SLEGSLPHELNNL----------QSLRKLDVSHNKLQSSLPK-EIGSITYLRSLDLSHNEFEGDLPKSIGNLEHLDELYLND-NDFKGNIPTELSLLEGLDVLNLSNNLFTGTFPIWLTNLDGLKELDISNNFIKGE…	2e-25	119	297	514	24.51	126	275	208	19	113	40.47	0/-3	VIMQEDRT2PA1AFRA1VLEL2AVYRQE1E-P-L-F-D-V-T-K-E-T-S-APESEHQL1RPHDHNETIY1EL3AG1VA1WLYW1DSQTGTGKPNTKVYWY-H-V-S-G-E-Y-T-T-A-E-E-N-E-N-GKRTKIL1RGDQEDSIAEGK1VFEQFHGDAS-W-L-S1VLHGEI1DE1KS1VIDK1DHYPENNE-D-G-P-D-N-V2TNEYTD1TD1IKGALI-Y-L-R-R-N-N-L-R-G-A-F-P-S-D-I-F1LASL1AL1GKLMVL-D-L-S-D-N-A1TA2H-LI1TEEDLI1MQ1TSAG1RERYVFDN1STDAQNRNLIQA1TSIL2ESWIAGSDMLTSNL1KTSEVFIHLI1KF3QDTS1VI1EYWS1GYRKS-S-E-E-G-G-G-WLQENK…	/NCGR_SEQ_ID=MMETSP0578-20130828|34226 /ASSEMBLY_ACC=CAM_ASM_000663 /TAXON_ID=267565 /ORGANISM="Skeletonema grethea, Strain CCMP 1804" /LENGTH=1669	77	77
MRP2	CAMNT_0013308055	135	570	894	2048	TSPQARAVEWLAYQDEPLFDVTKETSAEEQDRHHEILEQRYALVVWYFDQGGPTVWKTINRDESAGWVEFGAGVHECDWKGVDCDYENGNTETGTVIGLRLSPALGLVLTGTHLSTELGMLTALRRVDFSDQRLQGTIPDEWASMTNLKSVILSKNQLQTTVPEWIGRSSEEGGGWQNLEQLALDDNFLYGSLPSSMRNLRKLTHLELQVNPQLEGRFDELLFLEKEDEATGLPGQNLEILDLSNTRLKGKIPK--ITLPSIRSFRLWNLPGFSGTLPPDIGSWSNLEIFSIKEMPGLTGTLPTE-FGSLEKLEILEVLDSNFMSGELPKELGNLSSNLKTINFRYTNQTGTLPVEWSSLVNLENLNLLQNKYLTGTIPSEYGYMTSLRSLDLRGTSLS…	SSPQFQSLEWV------VFDDARSGSAWSDAS----LIRRYALATVYYSTGG-AGWKT-----SSHWL---SATDECEWHGVVCSDD-------VVTELKLDRN---ELSG-RIPHELAALTKLRNVELWKNGIGGSIPASISDLSELKSLYLDDNELTGSIPDVIGLISA-------LEDLALYGNKLIGTLPSTLSNLQSLHRLWLSDN-KLVGSIPPSLGSL----------SSLTALYLESNELTGSIPSSLSQLSELTDVRL-AFNKLAGKLPRGMSHLPKLKIVYLDNN-ALTGDVPPSWFTGMSSLADLQLSD-NRLTGPLPEEIG-FASSLEVLNVANNQLRGRIPAEMAD-IPGLKKVHLNGNRLNGFIPASLAGLHTLTKLTLEGNMFM…	2e-25	119	299	439	29.84	131	251	193	19	57	43.96	0/3	TS3AFRQASVL2LVA-Y-Q-D-E-P-LV2VDTAKRESTG2EWESQDDARSH-H-E-I-1EIQR4VAVTWV1FYDSQT2P-TAVG3I-N-R-D-E-1ASGH1VLE-F-G-ASGAVTHD2DE1KH2DV1DSYDEDN-G-N-T-E-T-G-TV1ITGE1RK1SDPRANL-G-L-VE1TS1T-HRLISPTH2GAMA2AK2RN1DEFLSWDKQNRGLIQG1TS2DAESWIASSDMLTSNE3VLIY1SDKD1QE1QTTGTSVI1EDWV2RLSI1EAE-G-G-G-W-Q-N-2QD3DYDG1FK1YI1ST3STMLRS2RQKS1THHR1EW1QSVD1P-QK1EV1RSFIDPEPLS1FGLSELK-E-D-E-A-T-G-L-P-G-QSNS1ETIA1DY1SENSTNRE1KT1KS2…	/NCGR_SEQ_ID=MMETSP1066-20121228|294432 /TAXON_ID=671091 /ORGANISM="Coscinodiscus wailesii, Strain CCMP2513" /LENGTH=2203	76	76
MRP2	CAMNT_0013118197	138	566	453	1640	QARAVEWLAYQD------------EPLFDVTKETSAEEQDRHHEI-LEQRYALVVWYFDQGGPTVWKTINRDESAGWVEFGAGVHECDWKGVDCDYENGNTETGTVIGLRLSPALGLVLTGTHLSTELGMLTALRRVDFSDQRLQGTIPD-EWASMTNLKSVILSKNQLQTTVPEWIGRSSEEGGGWQNLEQLALDDNFLYGSLPS-SMRNLRKLTHLELQVNPQLEGRFDELLFLEKEDEATGLPGQNLEILDLSNTRLKGKIPKITLPSIRSFRLW--NLPGFSGTLPPDIGSWSNLEIFSIKEMPGLTGTLPTEFGSLEKLEILEVLDSNFMSGELPKELGNLSSNLKTINFRYTNQTGTLPVEWSSLVNLENLNLLQNKYLTGTIPSEYGYMTSL…	QKRAIDWLVFDDFVLKSKAVRKMVESLEAIAESNAAESKDSIPTFPLLQRYALMVLFFETNG-ELWS------EQPWTEM-VGTEECKFGGVECGLE-GHVE---VLDLGFRKLRG------RLPREVGMLSKLTSMNVMGNNLEGTIPSFIYHKLTNLASLILSKNEFYSTISPDIAK-------LTNLKALHLTELQLTGQLPADAMKSMSTLEHILFADSTKLSGPILEFSAHW----------PNLTVLDLYQSSFTGTIPATIGTNTKLEAIWLRDTEMDTSVLPTEFGLLSNLEQLFINAKVPEGGRIPTELGNCPQLRWLHL---DGYGGRIPTELGRLT-RMEGLSLSRGTVTGTIPSEIG-LMTSLMSLYVTGNQLVGTLPSEIGNLREM…	2e-25	119	297	446	28.25	126	253	194	18	67	43.5	0/3	1AK2VIED2AVYFQD1-F-V-L-K-S-K-A-V-R-K-M-V1PS1FEDAVITAKEESTNSA2ESQK1RSHIHPETIF-P1EL5VM1WLYF1DEQTGN1P-TEVL1KST-I-N-R-D-E-SEAQGP1VT1FMG-AV1VTHE2DKWFKG2DE1DGYL1N-1NHTV1T-G-T-1ILGD1RGLFSRPKALLR1L-V-L-T-G-T-HR1SPTR1LV3TSAK1RTRSVMDNFVSMDGQNRN1QE4DS-FEIWYAHSKML3KA1VL5QELFQYTS1VIPSEPWD1GARKS-S-E-E-G-G-G-WLQT2EKQA1AH1DTDENLFQ1YT1SQ2SA-DSA1RKNSLMRSKT1TE1LIELLFQAVDNSPTQK1ES1RPFIDL1LFLSFALHEWK-E-D-E-A-T-G-L-P-…	/NCGR_SEQ_ID=MMETSP1061-20121228|5454 /TAXON_ID=37318 /ORGANISM="Pseudo-nitzschia pungens, Strain cf. pungens" /LENGTH=1747	75	75
MRP2	CAMNT_0003503055	242	566	833	3	VLTGTHLSTELGMLTALRRVDFSDQRLQGTIPDEWASMTNLKSVILSKNQLQTTVPEWIGRSSEEGGGWQNLEQLALDDNFLYGSLPSSMRNLRKLTHLELQVNPQLEGRFDELLFLEKEDEATGLPGQNLEILDLSNTRLKGKIP-KITLPSIRSFRLWNLPGFSGTLPPDIGSWSNLEIFSIKEMPGLTGTLPTEFGSLEKLEILEVLDSNFMSGELPKELGNLSSNLKTINFRYTNQTGTLPVEWSSLVNLENLNLLQNKYLTGTIPSEYGYMTSLRSLDLRGTSLSGEVSQEVCAI-----DSMETLQADCSYKNDKSVGKIVCLCC	LLTGSMPSDELGLLTNLQDLSLWDNLLTGNVPSEIGSMTNLQYLDLAQNLLTGSVPLELGLMT-------NLQYLALWYNSLTGSLPSKLGLLTNLQHLDLD--------------------------QNL---------LTGSVPSELGLMTNLQYLILRYNLLTGSVPSELGLMMNLQHLDLDQ-NSLTGSVPLELGSMTNLQYL-VLRDNLLSGSVPLELGLLTS-LQDLELYANLLTGSVPSEL-GLMTNLQYLNLAQNSLTGSVPSELGLMMNLQHLYLHQNSLTGSVPDEVCTLRDFNGGNLMQLWVDCD--------EVECLCC	2e-25	115	287	331	32.33	107	164	159	10	60	48.04	0/-2	VL3TSHMLP1TD3ML2AN1RQRDVLDSFLSW1QNRL1QT1TNIV1DS1WIAG5KQSYVLID1SAKQ1QL1QTTGTS2ELWEIL1RLSMSTE-E-G-G-G-W-Q-2EQQY3DWDY1FS1YT5SKMLRGNL1RTKN1TQ2ED1QDV-N-P-Q-L-E-G-R-F-D-E-L-L-F-L-E-K-E-D-E-A-T-G-L-P-G-3E-I-L-D-L-S-N-T-R-1KT1KSIV1-SKEILTG1PMSTINRLSQFYRLLIWLNRLYPNGLFLST1TSLV1PSDEIL1SLWMSM2EQIHFLSDILKDEQM-PNGS3TSLV1TL1FL2LMETKN1EQIY1E-2DRSD1FLML2ESLV1KL3NL1ST1N-1KQTDILNEFLRYYATNNLQL2TSLV1VS1WLS-SG1VMNTLNE…	/NCGR_SEQ_ID=MMETSP0321-20121206|15760 /TAXON_ID=163516 /ORGANISM="Leptocylindrus danicus var. danicus, Strain B650" /LENGTH=903	57	57
MRP2	CAMNT_0003503055	430	549	902	549	LTGTLPTEFGSLEKLEILEVLDSNFMSGELPKELGNLSSNLKTINFRYTNQTGTLPVEWSSLVNLENLNLLQNKYLTGTIPSEYGYMTSLRSLDLRGTSLSGEVSQEVCAIDSMETLQAD	LKGSVPSELGLLTYLQDLRLWD-NLLTGSMPSDELGLLTNLQDLSLWDNLLTGNVPSEIGS-MTNLQYLDLAQNLLTGSVPLELGLMTNLQYLALWYNSLTGSLPSKLGLLTNLQHLDLD	0.026	45.4	106	120	30.83	37	81	64	2	2	53.33	0/-2	1TK1TSLV1TS1FL1SL1ETKY1EQID1ERVLLW1S-1FLMLST1ESLM1KSEDLEGLNG1SLST2KQTDILNSFLRWYDTNNLQL2TNLV1VS1WISG1L-VMNTLNELNQLYNLLD1QANQKNYL3TSIV1SL1YL1YL2SN1RQSY1DA1RWGYTN2ST1ESVLSPQSEKVLCGALILDTSNMLEQTH1QDAL1	/NCGR_SEQ_ID=MMETSP0321-20121206|15760 /TAXON_ID=163516 /ORGANISM="Leptocylindrus danicus var. danicus, Strain B650" /LENGTH=903	57	21
MRP2	CAMNT_0000484491	128	569	376	1611	LPMVMERTSPQARAVEWLAYQDEPLFDVTKETSAEEQDRHHEILEQRYALVVWYFDQGGPTVWKTINRDESAGWVE---FGAGVHECD-WKGVDCDYENGNTETGTVIGLRLSPALGLVLTGTHLSTELGMLTALRRVDFSDQRLQGTIPDEWASMTN-LKSVILSKNQLQTTVPEWIGRSSEEGGGWQNLEQLALDDNFLYGSLPSSMRNLRKLTHLELQVNPQLEGRFDELLFLEKEDEATGLPGQNL-------------EILDLSNTRLKGKIPKI--TLPSIRSFRLWNLPGFSGTLPPDIGSWSNLEIFSIKEMPGLTGTLPTEFGSLEKLEILEVLDSNFMSGELPKELGNLSSNLKTINFRYTNQTGTLPVEWSSLVNLENLNLLQNKYLT…	LASLYDAISPQHAALSWLADED-PLAVVAQDTAA---------VVQRYVMAVIYFSLGG------------EGWTNRGGFLSGRHECDEWFGVTCHMND-------MVVLSMSYN---NLVGT-LPSEIRMLSSLRYLRLRKNKIRGTIPSSWHTLGDSLLDIHLGDNKLESTIPDFFSS-------FSNLRFFQVGANRLSGPLPKSINTLKSIEHLELYSN-FLSGTVDIDFQSLPSLGFLSMFGNMLSGTIPESVGFYQGHLLYIGENMIEGKIPSSLGNAPNLEYLGLWDM-NLNSTIPPSLFEGGRLLXAGFGKN-SLTGTLPPIANSVRDSLRALGFERNMLTGSIPSSYGNLVA-LEXLLXHSNSLEGKIPTELGN-NVALRVLDLANNRLN…	2e-25	118	296	462	27.27	126	266	201	19	70	43.51	0/1	1PAMSVLMYEDRATI3AHRA1VLES3YDQE1E-2FADV1TAKQED1SA1E-E-Q-D-R-H-H-E-I-LVEV3AVLMVA1WI2DSQL2P-T-V-W-K-T-I-N-R-D-E-S-AE2VTEN-R-G-G1GLAS1VR4-E1KF2DT1DHYMENNDG-N-T-E-T-G-T-VMIVGV1RSLM1PYANL-G-L-VN1TV2H-1SPTS1LIGR2TSAS2RYVLDRFLSRDKQNRKLIQR4DSES1AHSTMLTGND-S1KLSDVIIH1SGKD1QK1QETS1VI1EDWFIFGSRSS-S-E-E-G-G-G-WFQS2ERQFLFAQLVDGDA1FR1YS1SP2SK1MIRNNT1RKKSLITE4QYVS1P-QF1ES1RTFV1EILDLFFQLSELKPESDLEGAFTLGSLMPF1QNNM…	/NCGR_SEQ_ID=MMETSP0015_2-20120614|30605 /TAXON_ID=2838 /ORGANISM="Odontella" /LENGTH=1686	77	77
MRP2	CAMNT_0004502125	132	546	1862	654	MERTSPQARAVEWLAYQDEPLFDVTKETSAEEQDRHHEILEQRYALVVWYFDQGGPTVWKT------INRDESAGWVEFGAGVHECDWKGVDCDYENGNTETGTVIGLRLSPALGLVLTGTHLSTELGMLTALRRVDFSDQRLQGTIPDEWASMTNLKSVILSKNQLQTTVPEWIGRSSEEGGGWQNLEQLALDDNFLYGSLPSSMRNLRKLTHLELQVN------------PQLEGRFDELLFLEKEDEATGLPG-QNLEILDLSNTRLKGKIPK--ITLPSIRSFRLWNLPGFSGTLPPDIGSWSNLEIFSIKEMPGLTGTLPTEFGSLEKLEILEVLDSNFMSGELPKELGNLSSNLKTINFRYTNQTGTLPV-EWSSLVNLENLNLLQNKYLTGT…	MDPGTPQQRAAYWMALEDPKQLPL--------NDR----FLQRYALMVFWFATGGPETWKSDVTFAHPKRDECHWNHKFRAVDGSNLQMGVICDPSN------RVVQLQIKSN---ALSGT-IPEEIGLLTGLKRISLDHNALTGTLPSTIQKLPFLQTLTVSHNALTLAFPRWITELS-------NLSILALSRNYLTSTIPEEMTKLTKLQTLALDSNYLSGNLSTVANMPWLKEVYLGNNELTGMLNNNLLPKLVNLTALDLSGNALEGEVPRGLLRLENIRMVDVHN--NLLGGKLPSMPHSTSLEFLAVQEN-HISGTIPTTLPNLQALKHLDV-STNRFQGGIPTELG-LVSNMEYLFLANNVFLNPAPIPEALKELTELREVSLRRTNRNGE…	2e-25	119	298	437	29.29	128	253	192	15	56	43.94	0/-2	1EDRPTGST2AQ2VAEY1LM1YLQE1EPPKLQFLDPVLT-K-E-T-S-A-E-E-QN2H-H-E-I-LFEL5VM1WFYW1DAQT3TEVT2TS-D-V-T-F-A-HIPNK3SCAHGWWNVHEK1GR1GVVDHGESCNDLWQKM2DI2YPES1G-N-T-E-T-G-TR1IVGQ1RQLISKPSANL-G-L-VA1TS2H-LISPTE1LI1ML2AG1RK1VIDSFLSDDHQNRA1QT2IL1DSETWIAQSKMLTPNF1KQSTVLITLV1KH1QA1QTTLTAVF1ER2GTRESL1E-E-G-G-G-W-Q-2ESQI3DSDR1FY1YTGSSTLI1SESE1RTNK1RT2TQHT1EA1QDVS1-Y-L-S-G-N-L-S-T-V-A-N-M1QW1EKGERVFYDLEGLNLNFE1ETKG…	/NCGR_SEQ_ID=MMETSP0418-20121206|26055 /TAXON_ID=1158023 /ORGANISM="Astrosyne radiata, Strain 13vi08-1A" /LENGTH=2181	73	73
MRP2	CAMNT_0041214589	146	562	1760	495	AYQDEPLFDVTKETSAEEQDRHHEILEQRYALVVWYFDQGGPTVWKTINRDESAGWVEFGAGVHECDWKGVDC------DYENGNTETGTVIGLRLSPALGLVLTGTHLSTELGMLTALRRVDFSDQRLQGTIPDEWASMTNLKSVILSKNQLQTTVPEWIGRSSE-----------------EGGGWQNLEQLALDDNFLYGSLPSSMRNLRKLTHLELQVNPQLEGRFDELLFLEKEDEATGLPGQNLEILDLSNTRLKGKIPKI--TLPSIRSFRLW-NLPGFSGTLPPDIGSWSNLE--IFSIKEMPG---------------------LTGTLPTEFGSLEKLEILEVLDSNFMSGELPKELGNLSSNLKTINFRYTNQTGTLPVEWSSLVNLE…	SYQDEAVAWLDEELTEGSNCNNQEFLIERYSLVSMYFAEAAPETWITVD--------------DHCLWSRVACQDHRVVELTHDGMTNGELIGI--------------LATELGLLTNLERIDVFYNRFQSTMPTELGHLTYLKFLDLSEGHLVGPIPSELGSLAALKYIGINMNYLSGPIPTELGVLTTLAYIDFDNNELSGDIPSEIGFMKALDNLRLQ-NNYLSGPIPSEMGTL----------QDLVFLDLRSNMLTGSIPTEMGNLSALTQLRLGENL--ITGSIPTELASMASLQRLYLSGNDLTGPIPTTLSAQTTLTRIFLQENQLTGSIHKELGALTSLSLM-ALNDNMLTGSLSSTIGNMTS-LEFLDVTNNDLTGLLPVEL-GLLTDL…	2e-25	120	300	466	27.04	126	247	202	14	93	43.35	0/-3	AS4PALVFADWVLTDKE1TLSTAEEGESQNDCRNHNHQ1IF1EIQE2AS2VSWM2DAQEGAGA1TEVT1KI1IVNDR-D-E-S-A-G-W-V-E-F-G-A-G-V-HDEH1DL1KSGR1DA1-Q-D-H-R-V-VDEYLETNHGDNGTMETTN1TEVL2LIR-L-S-P-A-L-G-L-V-L-T-G-T-H-1SA4ML2AN1RE1VI1FVSFDYQN1LF1GS1IM1DT1WLAGSHML1NY2SFVLID2KENGQH1QVTGTPVI1ESWEIL1RSSLSAEA-L-K-Y-I-G-I-N-M-N-Y-L-S-G-P-I-P-T1GL1GVWLQTNT1EAQYLIADLF1DN1FE1YS1SDLI2SEMIRGNFLMRKKA1TDHN1ER2V-1PNQY1ES1RPFIDPESLELMFGLTELK-…	/NCGR_SEQ_ID=MMETSP0907-20130614|13430 /TAXON_ID=186038 /ORGANISM="Fragilariopsis kerguelensis, Strain L2-C3" /LENGTH=4786	73	73
MRP2	CAMNT_0020606885	138	569	1815	454	QARAVEWLAYQDEPLFDVTKETSAEEQDRHHEILEQRYALVVWYFDQGGPTVWKTINRDESAGWVEFGAGVHECDWKGVDCD---------YENGNTETGTVI--------------GLR---------LSPALGLVLTGTH----LSTELGMLTALRRVDFSDQRLQGTIPDEWASMTNLKSVILSKNQLQTTVPEWI-----------------GRSSEEGGGWQNLEQLALDDNFLYGSLPSSMRNLRKLTHLELQVNPQLEGRFDELLFLEKEDEATGLPGQ-----NLEILDLSNTRLKGKIPKIT--LPSIRSFRLWNLPGFSGTLPPDIGSWSNLEIFSIKEMPGLTGTLPTEFGSLEKLEILEVLDSNFMSGELPKELGNLSSNLKTINFR…	QVRAAEWLVRSD-PL----RLLGANSKTPLARVF-QRYVLVAIYYELNGAN-WK--NND---GWL---SDDHECRWYGVSCADKTIPSTSLFEAGQSQIGQLTTEEQVLVQLDLEENGLSGNLPDEIGSLSDCTVLSVYGNDIAGTLPSSLGQMVALNKLWLEDNEFSGSLPSEIGYLRNVDDLSFYENQIEGTLPTELGQLTRLERLWANNMRITGRIPTEFGMLSKLENLYLDVNFLSGSIPTELGLTTNLRDLRLFRN----------------GLGGNLPSEIFSLANLEIAYLDTNKISGTIPKEISGLLSIKDLQLFS-NKLSGSIPFQISSLDNLVVLRLNGN-DLTGNIPALLGSNGKF-LRVTLSDNRLVGTIPDSLQD-SSSIRRIEVD…	2e-25	119	299	494	27.94	138	254	199	22	102	40.28	0/-3	1AV2VA3AVYRQS1E-2F-D-V-T-KRELTLSG1ENESQKDTRPHLHAERIVLFE-3AV2VAWI1FYDEQLGN1PATNV-2T-I-1RN1E-S-A-2VLE-F-G-ASGDVD3DR1KY2DS1DA-D-K-T-I-P-S-T-S-LYF1NA1NQTSEQTI1TQVLIT-T-E-E-Q-V-L-V-Q-L-D-L-E-E-N2RS-G-N-L-P-D-E-I-G-S2PDACLTGV1VSLVTY1TNHD-I-A-G-T1SPTSES2MQLMTV2RNRKVLDWFLSE1QNRELFQS1TSIL1DS1WIAGSYMLTR1LVKDSDVLISLFSYKE2LIQETG1VL1ETWEIL-G-Q-L-T-R-L-E-R-L-W-A-N-N-M-R-I-T2SISPET1GF1GMWLQSNK2QN1AY2DV3YS2LI1ST…	/NCGR_SEQ_ID=MMETSP0786-20121207|21195 /TAXON_ID=186022 /ORGANISM="Thalassionema frauenfeldii, Strain CCMP 1798" /LENGTH=2573	76	76
MRP2	CAMNT_0038968829	136	567	1244	18	SPQARAVEWLAYQDEPLFDVTKETSAEEQDRHHEILEQRYALVVWYFDQGGPTVWKTINRDESAGWVEFGAGVHECDWKGVDCDYENGNTETGTVIGLRLSPALGLVL-------TGTHLSTELGMLTALRRVDFSDQRLQGTIPDEWASMTNLKSVILSKNQLQTTVPE--WIGRSSEEGGGWQNLEQLALDDNFLYGSLPSSMRNLRKLTHLELQVNPQLEGRFDELLFLEKEDEATGLPGQNLEILDLSNTRLKGKIPK--ITLPSIRSFRLWNLPGFSGTLPPDIGSWSNLEIFSIKEMPGLTGTLPTEFGSLEKLEILEV-----------------------LDSNFMSGELPKELGNLSSNLKTINFRYTNQT---GTLPVEWSSLVNLENL…	SNEYRAMSFLANDDELQLD-----PSDENDQMR--IRQRYGLLVMYFNDN--------ELHDTTNWLTG----DECEWFGVVCD------EGIQTTGRKLQDNRKVIYFTWPGQNYGGTIPPDFAFLTSLTLLDISNNQIIGSIPSSIADLSNLEGLYVRNNTLSGNFDDVDWTGLES--------LIQLDVSENVIAGNLGESIFDIRTLEDVILNTN-FISGEIPMAIGNL----------QRLRILDARSTNLYGQMPTEIALIPTLTSVQLRD-SYISGTIPTEIGNLPTLVAFDGRET-YLEGTIPTEMSRVEALEFFAVSNSNMTGPVDGIFGELPNLRYLLLDENSFSGGLPQDLG---GNQNIVILRLDSNKWSKSEIPASYSTLASLREL…	2e-25	118	296	469	27.08	127	245	204	19	97	43.5	0/-3	1PNQEAY2VMESWF2YNQD2PLLQFL1V-T-K-E-T-SPASED1QN1RQHMHRE-I-LIER3AG1VL1WM2DNQDGNG-P-T-V-W-K-T-I-NERLDHEDSTATGN1VLETFGG-A-G-V-HD2DE1KF2DV2Y-E-N-G-N-T-1TGGITQVTIT1LRRK1SQPDANLRGKLVVILY-F-T-W-P-G-Q-NTY1TGHTLISPTPEDLFGAMF2AS1RTRLVL1FI1DNQNRQLIQI1TS2DSESWI1SDMLTS2KESGVLIYLVSRKN1QT1QSTGTNVFPDED-V-D1IT1RLSE1E-E-G-G-G-W-Q-N-1EI2ADLVDSDE1FVLIYA1SN1PGSE1MIRFNDLI1KT1TEHDLVEI1QNVT1P-QFLIES1REFIDPEMLALIFGLNELK-E…	/NCGR_SEQ_ID=MMETSP0158-20130606|2884 /TAXON_ID=33649 /ORGANISM="Thalassionema nitzschioides, Strain L26-B" /LENGTH=1693	76	76
MRP2	CAMNT_0006580199	119	549	524	1954	KYSIVTLLGLPMVMERTSPQARAVEWLAYQDEPLFDVTKETSAEEQDRHHE----ILEQRYALVVWYFDQGGPTVWKTINRDESAGWVE----FGAGVHECDWKGVDC----DYENGNTETGTVIGLRLSPALGLVLTGTHLS-----------TELGMLTALRRVDFSDQRLQGTIPDEWASMTNLKSVILSKNQLQTTVP-----------------EWIGRSSEEGGGWQNLEQLALDDNFLYGSLPSSMRNLRKLTHLELQVNPQLEGRFDELLFLEKEDEATGL------------------PGQNLEI--LDLSNTRLKGKIPKI--TLPSIRSFRL-WNLPGFSGTLPPDIGSWSNLEIFSI----------KEMP-----------GLTGT…	RYTPTSILNNP-----TTAQHDALRWMDDVDE---------------LHHSFDSPLFPQRYAMVVFYFAT-----------TEGGGWTNSLSWLNPRTSECDWGFVTCGDFGEVTRINIDANDLKGF-LPPELSLLNYLRHLSLNENALDGRLTAAMGSLTSLETLHLSENFLTGXIPVTIGSLTNLKLLHLSGNRLRGTFPMSFYDLTSLTSLDLSDNEFNGMIDESLSQLSSLNFMDLSINALVGGLPKSLASLSRLEFIHLDDN-ELVGDLPSSTKFLLSRVEVTLSSNYFTGSIPDGTLENVMAGSDLRIERLDMKSNKLRGPIPKIFRDLSSLQHLDLSRNL--LTGTIP-DLANLDSLESLMLFENKLSGTIPKSLPPKLNKIDMQDNKFVGH…	2e-25	119	298	515	28.16	145	248	212	20	122	41.17	0/2	KR1STIPVTTSLI1GNLN1M-V-M-E-R-1STPA1AHRD1VLER1LMADYDQV2P-L-F-D-V-T-K-E-T-S-A-E-E-Q-D-RL2ES-F-D-S-PILLFEP4LM2WF2DAQTG-G-P-T-V-W-K-T-I-N-R-DT1SGAG2VTEN-S-L-S-WFLGNAPGRVTHS4KGGF1DT1-G-D-F-GDEYVETNRGI1TIEDTAGNTDVLIK1LFR-1SP1AE1GS1VLLNTYGLTR3-L-N-E-N-A-L-D-G-R-L-TTAEALM1MS2AS1RERTVLDHFL1DEQNRF1QT1TX2DVETWIAG1ML4SLVLIH2KG1QR1QRTG1VF1-M-S-F-Y-D-L-T-S-L-T-S-L-D-L-S-D-N1WFIN1RMSISD1ESGLGSGQWLQSNS1ENQFLMAD1…	/NCGR_SEQ_ID=MMETSP0800-20121206|6171 /TAXON_ID=210618 ORGANISM="Striatella unipunctata, Strain CCMP2910" /NCGR_SAMPLE_ID=MMETSP0800 /ASSEMBLY_ACC=CAM_ASM_000638 /LENGTH=2361	75	75
MRP2	CAMNT_0020132077	136	570	746	2059	SPQARAVEWLAYQDEPLFDVTKETSAEEQDRHHEILEQRYALVVWYFDQGGPTVWKTIN--RD-ESAGWVEFGAGVHE----------CDWKGVDCDYENGNTETGTVI----GLRLSPALGLVLTGTHLSTELGMLTALRRVDFSDQRLQGTIPDEWASMTNLKSVILSKNQLQTTVPEWIGRSSEEGGGWQNLEQLALDDNFLYGSLPSSMRNLRKLTHLELQVN------PQLEGRFDELLFLEKEDEATG-LPGQNLEILDLSNTRL-----KGKIPK--ITLPSIRSFRLWN--LPGFSGTLPPDIGSWSNLEIFSIKEMPGLTGTLPTEFGSLEKLEILEVLDSNFMSGELPKELGNLSSNLKTINFRYTNQTGTLPVEWSSLVNLENLNLLQ…	SPQYKALKWIADMD----------GASLSLKDHGIL-QRYSLAVLFFSTFSSNELPTLDSLKDLEDKPVTALGEGWKDRTNWLTSKGHCSWAGVQCHHRDGTSLTNTVYDGNEGVTVLNLTANNLDGT-LPGEIKGLGDLRILDLGDNLIQGTLPAALGHLEALQMLYLDGNGIDGTLPRSMGE-------LVHVTHIYMSNNYLEGQIPVELSNLSNLHTLALYQNSLTGTLPDLSGLSALEYLYLDSNYITGEMPESLADLTALTDLRLGDNELTGAVPARLCELDSLVTLYLEDNFIGGSIMDCVGNMKSLAELQLYGNR----VGGSIPDAIGDLPSLEILYI-DDNELEGPLPSSLGKLE-NLISVYAQNNLLSGQIPQELSALTNLQRLYLHE…	3e-25	119	298	470	27.87	131	272	210	19	67	44.68	0/2	3AYRK1VLEK1LI1YDQM1E-P-L-F-D-V-T-K-E-T-SG1ESELQSDLRKHD1EG2E-3AS1VA1WLYF1DSQTGFGSPSTNVEWLKP1ILND-S-LRK1-L1SDAKGPWVVTEAFL1AE1VWHKED-R-T-N-W-L-T-S-K-G-H1DS1KA2DQ1DHYHERND1NTTSEL1GN2IY-D-G-N-E1LVRTLVSLPNALLTGALNVN1TD2H-1SPTG1LIGKMG1TGAD2RIVL1FLSG1QNRLLI3IL1DAEAWLAGSHMLTENA1KQSMVLIY1SDKG1QGLIQDTG1VL1ERWSIM1RES-S-E-E-G-G-G-WLQVNHLVETQHLIAYLMDSDN1FY1YE1SQLI1SVSEMLRS2RSKN1THHT1EA1QYVQ1-S-L-T-G-T-L1QD1ES1…	/NCGR_SEQ_ID=MMETSP0696-20121128|17795 /TAXON_ID=265572 /ORGANISM="Extubocellulus spinifer, Strain CCMP396" /LENGTH=2170	76	76
MRP2	CAMNT_0038936701	136	567	414	1640	SPQARAVEWLAYQDEPLFDVTKETSAEEQDRHHEILEQRYALVVWYFDQGGPTVWKTINRDESAGWVEFGAGVHECDWKGVDCDYENGNTETGTVIGLRLSPALGLVL-------TGTHLSTELGMLTALRRVDFSDQRLQGTIPDEWASMTNLKSVILSKNQLQTTVPE--WIGRSSEEGGGWQNLEQLALDDNFLYGSLPSSMRNLRKLTHLELQVNPQLEGRFDELLFLEKEDEATGLPGQNLEILDLSNTRLKGKIPK--ITLPSIRSFRLWNLPGFSGTLPPDIGSWSNLEIFSIKEMPGLTGTLPTEFGSLEKLEILEV-----------------------LDSNFMSGELPKELGNLSSNLKTINFRYTNQT---GTLPVEWSSLVNLENL…	SNEYRAMSFLANDDELQLD-----PSDENDQMR--IRQRYGLLVMYFNDN--------ELHDTTNWLTG----DECEWFGVVCD------EGIQTTGRKLQDNRKVIYFTWPGQNYGGTIPPDFAFLTSLTLLDISNNQIIGSIPSSIADLSNLEGLYVRNNTLSGNFDDVDWTGLES--------LIQLDVSENVIAGNLGESIFDIRTLEDVILNTN-FISGEIPMAIGNL----------QRLRILDARSTNLYGQMPTEIALIPTLTSVQLRD-SYISGTIPTEIGNLPTLVAFDGRET-YLEGTIPTEMSRVEALEFFAVSNSNMTGPVDGIFGELPNLRYLLLDENSFSGGLPQDLG---GNQNIVILRLDSNKWSKSEIPASYSTLASLREL…	3e-25	118	295	469	27.08	127	245	204	19	97	43.5	0/3	1PNQEAY2VMESWF2YNQD2PLLQFL1V-T-K-E-T-SPASED1QN1RQHMHRE-I-LIER3AG1VL1WM2DNQDGNG-P-T-V-W-K-T-I-NERLDHEDSTATGN1VLETFGG-A-G-V-HD2DE1KF2DV2Y-E-N-G-N-T-1TGGITQVTIT1LRRK1SQPDANLRGKLVVILY-F-T-W-P-G-Q-NTY1TGHTLISPTPEDLFGAMF2AS1RTRLVL1FI1DNQNRQLIQI1TS2DSESWI1SDMLTS2KESGVLIYLVSRKN1QT1QSTGTNVFPDED-V-D1IT1RLSE1E-E-G-G-G-W-Q-N-1EI2ADLVDSDE1FVLIYA1SN1PGSE1MIRFNDLI1KT1TEHDLVEI1QNVT1P-QFLIES1REFIDPEMLALIFGLNELK-E…	/NCGR_SEQ_ID=MMETSP0156-20130528|7613 /TAXON_ID=33649 /ORGANISM="Thalassionema nitzschioides, Strain L26-B" /LENGTH=1657	76	76
MRP2	CAMNT_0049102377	131	571	1576	65	VMERTSPQARAVEWLAYQDEPLFDVTKETSAEEQDRHHEILEQRYALVVWYFDQGGPTVWKTINRDESAGWVEFGAGVHECDWKGVDCDYENGNTETGTVIGLRLSPALGLV--------LTGTHLSTELGMLTALRRVDFSDQRLQGTIPDEWASMTNLKSVILSKNQLQTTVPE-----------WIGRSSEEG------GGWQNLEQLALDDNFLYGSLPSSMRNLRKLTHLELQVN------PQLEGRFDELLFLEKEDEATG-LPG-----QNLEILDLSNTRLKGKIP------------KIT--------LPSIRSFRLWNLPGFSGTLPPDI-----GSWSNLEIFSIKEMPGLTGTLPTEFGSLEKLEILEVLDSNFMSGELPKELGNLS…	IQQTGSPQHQAFQWIVKHDPAQLDPSTTNSSSQ-------IKQRYVLMVIYFATGGPQ-WTNQNN--------FTSQFHHCDW--------NGNSEFDGSLGIFCNTNMSVIVLDMTQNNLVGT-LPPEIGYLTDLIELDINTNELHGTLPDTMGNFTSLVRFDADYNKITGTLPPSLFDIQTLKVLWLDKNMLTGAIPPNIGNALSMESLALEDNLLTSTIPESISSLQLMNRLDLNGNFLSGPLPSLANVSRLARLYLRQGNFTGPIPKSWGALSALRQLSLTNSLITGTIPTELAVLTNLNQIEISDNELLTGPIPTFTSLELEYVQLYGNNLVGNLELFFTGQTNRLKHFDV-EFNTLTGTIPVQIGQYKTLDTL-ILAHNLISGTIPTTIGELT…	3e-25	119	297	532	25.75	137	276	219	20	119	41.17	0/-2	VIMQEQRTTG3AHRQ1VFEQ1LIAVYKQH1EPPALQFL1VPTSKTETTN1ASESEQQ-D-R-H-H-E-I-LIEK3AV1VM1WI2DAQT3TQV-1KTTNIQ1RND-E-S-A-G-W-V-E-1GTASGQVF1EH3K-G-V-D-C-D-Y-E-3TS1TFGDTGVSIL1LIRFLCSNPTANLMGSLVVI-V-L-D-M-T-Q-N-N1TV2H-1SPTP1LI1MY2AD1RIREVL1FISNDTQNRE1QH2IL2ETWMAGSNMF1NS1KVSRVFIDLASDKY1QKLIQTTG1VL1EP-S-L-F-D-I-Q-T-L-K-V-L1ILGDRKSNSMELET1-A-I-P-P-N-I1GNWAQLNSLM1QS3DE2FL1YTGSSTLI1SE1MIRSNS1RQKLLMTNHR1ED1QNVG1-F-…	/NCGR_SEQ_ID=MMETSP1360-20130828|92791 /ASSEMBLY_ACC=CAM_ASM_000848 /TAXON_ID=515479 /ORGANISM="Licmophora paradoxa, Strain CCMP2313" /LENGTH=2096	77	77
MRP2	CAMNT_0006580463	114	538	1684	497	DRQDYKYSIVTLLGLPMVMERTSPQARAVEWLAYQDE-----PLFDVTKETSAEEQDRHHEILEQRYALVVWYFDQGGPTVWKTINRDESAGWVEFGAGVHECDWKGVDCDYENGNTETGTVIGLRLSPALGLVLTGTHLSTELGMLTALRRVDFS-------DQRLQGTIPDEWASMTNLKSVILSKNQLQTTVPEWIGRSSEEGGGWQNLEQLALDDNFLYGSLPSSMRNLRKLTHLELQVNPQLEGRFDELLFLEKEDEATGLPGQNLEILDLSNTRLKGKIPKITLPSIRSFRLWNLPG--FSGTLPPDIGSWSNLEIFSIKEMPGLTGTLPTEFGSLEKLEILEVLDSNFMSGELPKELGNLSSNLKTINFRYTNQTGTLPVEWSSLVNLENLN…	DRSQLHIALKGIVDIRMLLDPTSAQAMTFMWLIGQQQQSHETSLRSVTKWLIGKE-GLDAVALKQRYAIGVLLFSVG-------VRPDEK---------VHECDWDGI---VEVGCDDMSQVIHIHMKDE---SFVGT-LPTEIGMLXXLEYFNASIPXXXXXXRTIGGTIPTEIGNLEKLGVLDLSHNKLKGTIPPTMDHR------LSNLSHLSLMNNVLSGTIPPGFKQISSLRTLLLGDNFNLGGPIWEHV----------LSMPNLEYLDCYHTNIADSVLPSKIEQLTSLKILYLNGKNLHGTLPSSIGLMSNLEDVFIHDV-GLLGTIPSEIGLCTDLKEL-VLTKSEINGQIPTSIGML-TNLVFLALEGINLSGTVPTEIGNLHDLETLS…	3e-25	119	298	439	30.52	134	248	203	14	57	46.24	0/-1	2QSDQYLKHYISAILVKTGLILVGDLIPR1VLMLEDRP2PA2RMATVFEM2AIYG1DQEQ-Q-S-H-E-TPS1FRDS3EWTLSIAGEK1Q-DGRLHDHAEVIA1EK4LIVG1WLYL1DSQV1G-P-T-V-W-K-T-IVNRRP2SKA-G-W-V-E-F-G-A-G-6KD1VID-C-D-YV1NV1NCTDEDTMGSTQ2GHLIRHLMSKPDAEL-G-L-VSLFTV2H-1SP2LI3TXAX1RERYVFDNFA1-I-P-X-X-X-X-XDXQRRTLIQG4DT1WIAGSNMLTENK1KGSVVLID2KH1QK1QKTG1VI1EPWTIMGDRHSRS-E-E-G-G-G-WLQS2ESQH1AS1DMDN1FV1YS1STLI1SPSGMFRKNQLIRSKS1TRHT1EL1QGVD1PFQN1E…	/NCGR_SEQ_ID=MMETSP0800-20121206|6303 /TAXON_ID=210618 ORGANISM="Striatella unipunctata, Strain CCMP2910" /NCGR_SAMPLE_ID=MMETSP0800 /ASSEMBLY_ACC=CAM_ASM_000638 /LENGTH=2455	74	74
MRP2	CAMNT_0006580463	430	488	296	123	LTGTLPTEFGSLEKLEILEVLDSNFMSGELPKELGNLSSNLKTINFRYTNQTGTLPVEW	LSGTVPTEIGNLRDLKTLLLAETANLGGTVPTELGNL-LNPKMILLQHTGLHGTVPLEL	0.096	44.7	104	59	42.37	25	33	38	1	1	64.41	0/-3	1TS2LV3FI1SN1ERKD1EKIT1ELVLLADESTNAFNMLSG1ETLV1KT5S-SL1LP1TM1NLFLRQYH1NGQLTH2LV1VL1WL	/NCGR_SEQ_ID=MMETSP0800-20121206|6303 /TAXON_ID=210618 ORGANISM="Striatella unipunctata, Strain CCMP2910" /NCGR_SAMPLE_ID=MMETSP0800 /ASSEMBLY_ACC=CAM_ASM_000638 /LENGTH=2455	74	10
MRP2	CAMNT_0006580463	405	463	296	123	FSGTLPPDIGSWSNLEIFSIKEMPGLTGTLPTEFGSLEKLEILEVLDSNFMSGELPKEL	LSGTVPTEIGNLRDLKTLLLAETANLGGTVPTELGNLLNPKMI-LLQHTGLHGTVPLEL	9.6	38.1	87	59	35.59	21	37	35	1	1	59.32	0/-3	FL3LV1PTDE2SNWLSRND1EKITFLSLILKA1MTPAGN1TG2LV3FL1SN1ELKNLPEKIMLIE-VL1DQSHNTFGMLSH1ETLV1KL2	/NCGR_SEQ_ID=MMETSP0800-20121206|6303 /TAXON_ID=210618 ORGANISM="Striatella unipunctata, Strain CCMP2910" /NCGR_SAMPLE_ID=MMETSP0800 /ASSEMBLY_ACC=CAM_ASM_000638 /LENGTH=2455	74	10
MRP2	CAMNT_0049063901	135	555	1257	124	TSPQARAVEWLAYQDEPLFDVTKETSAEEQDRHHEILEQRYALVVWYFDQGGPTVWKTINRDESAGWVEFGAGVHECDWKGVDCDYENGNTETGTVIGLRLSPALGLVLTGTHLSTELGMLTALRRVDFSDQRLQGTIPDEWASMTNLKSVILSKNQLQTTVPEWIGRSSEEGGGWQNLEQLALDDNFLYGSLPSSMRNLRKLTHLELQVNPQLEGRFDELLFLEKEDEATGLPGQ-----NLEILDLSNTRLKGKIPKIT--LPSIRSFRLWNLPGFSGTLPPDIGSWSNLEIFSIKEMPGLTGTLPTEFGSLEKLEILEVLDSNFMSGELPKELGNLSSNLKTINFRYTNQ----TGTLPVEWSSLVNLENLNLLQNKYLTGTIPSEYGYMTSLRSL…	TSPEYRAATWMANHPDFIF--------ERLSQNRRLV--RYALATLYYSTGGE------NWTKQKNWLNYTA--NECDWEQ---DMVN-NQCRGPYNTLWLLTLEDYGLNGT-LPADIGLLTDIEWLELPSNQIHGTIPSELGLVSKMQLLSFGNNSLTGTIPN-------EFGNFASCLVLDLPNNLMEGSLPSSLEKLKLLTHFHLHNN----------------GFSWNLPTQFGRFTDLKSLLVEDSGLEGTLMTEIGKLVALEKLQVSNNPKFGGTFATELGKLQKLSSLDVSNC-GFDGSLPTEIGSMTSMEELFLKDAK-ISGELPSEMGLLTH----LNILHLEENILLSGTIPTEFGQLTAMEELDMAGCNFGS-TLPSEIGRMTRLTSL…	3e-25	116	291	432	28.94	125	242	199	17	65	46.06	0/-3	3QEAY2VAET1LM1YNQHDPEDPFLI1D-V-T-K-E-T-S-A-1ERQLDSRQHNHRERILLVE-Q-4VAVTWL1FYDSQT2PET-V-W-K-T-I-1RWDTEKSQAKGN1VLENFYGT1G-V-HN4KEGQV-D-C-1YMEV1G-1TQECTR1TPVYINGT1RW1SLPTALLEGDLYVG1TN2H-1SPTAEDLI1ML2ADLIRERWVLDEFLSPDSQNRQLIQH4DS1WLAGSLMVTSNKLMKQSLVLISLFSGKN1QS1QTTG1VI1ENW-I-G-R-S-S-E-1GF1GNWFQANSLCELQV1AD1DPDN1FLLMYE6MLRENK1RKKL3LFEH1QHVN1P-Q-L-E-G-R-F-D-E-L-L-F-L-E-K-E-DGEFASTWGN2GT1-F-G-R-F-TND1EK…	/NCGR_SEQ_ID=MMETSP1360-20130828|5702 /ASSEMBLY_ACC=CAM_ASM_000848 /TAXON_ID=515479 /ORGANISM="Licmophora paradoxa, Strain CCMP2313" /LENGTH=1355	74	74
MRP2	CAMNT_0020272617	136	570	1335	2648	SPQARAVEWLAYQDEPLFDVTKETSAEEQDRHHEILEQRYALVVWYFDQGGPTVWKTIN--RD-ESAGWVEFGAGVHE----------CDWKGVDCDYENGNTETGTVI----GLRLSPALGLVLTGTHLSTELGMLTALRRVDFSDQRLQGTIPDEWASMTNLKSVILSKNQLQTTVPEWIGRSSEEGGGWQNLEQLALDDNFLYGSLPSSMRNLRKLTHLELQVN------PQLEGRFDELLFLEKEDEATG-LPGQNLEILDLSNTRL-----KGKIPK--ITLPSIRSFRLWN--LPGFSGTLPPDIGSWSNLEIFSIKEMPGLTGTLPTEFGSLEKLEILEVLDSNFMSGELPKELGNLSSNLKTINFRYTNQTGTLPVEWSSLVNLENLNLLQ…	SPQYKALKWIADMD----------GASLSLKDHGIL-QRYSLAVLFFSTFSSNELPTLDSLKDLEDKPVTALGEGWKDRTNWLTSKGHCSWAGVQCHHRDGTSLTNTVYDGNEGVTVLNLTANNLDGT-LPGEIKGLGDLRILDLGDNLIQGTLPAALGHLEALQMLYLDGNGIDGTLPRSMGE-------LVHVTHIYMSNNYLEGQIPVELSNLSNLHTLALYQNSLTGTLPDLSGLSALEYLYLDSNYITGEMPESLADLTALTDLRLGDNELTGAVPARLCELDSLVTLYLEDNFIGGSIMDCVGNMKSLAELQLYGNR----VGGSIPDAIGDLPSLEILYI-DDNELEGPLPSSLGKLE-NLISVYAQNNLLSGQIPQELSALTNLQRLYLHE…	3e-25	119	298	470	27.87	131	272	210	19	67	44.68	0/3	3AYRK1VLEK1LI1YDQM1E-P-L-F-D-V-T-K-E-T-SG1ESELQSDLRKHD1EG2E-3AS1VA1WLYF1DSQTGFGSPSTNVEWLKP1ILND-S-LRK1-L1SDAKGPWVVTEAFL1AE1VWHKED-R-T-N-W-L-T-S-K-G-H1DS1KA2DQ1DHYHERND1NTTSEL1GN2IY-D-G-N-E1LVRTLVSLPNALLTGALNVN1TD2H-1SPTG1LIGKMG1TGAD2RIVL1FLSG1QNRLLI3IL1DAEAWLAGSHMLTENA1KQSMVLIY1SDKG1QGLIQDTG1VL1ERWSIM1RES-S-E-E-G-G-G-WLQVNHLVETQHLIAYLMDSDN1FY1YE1SQLI1SVSEMLRS2RSKN1THHT1EA1QYVQ1-S-L-T-G-T-L1QD1ES1…	/NCGR_SEQ_ID=MMETSP0698-20121128|11886 /TAXON_ID=265572 /ORGANISM="Extubocellulus spinifer, Strain CCMP396" /LENGTH=2655	76	76
MRP2	CAMNT_0020599337	137	548	1153	2430	PQARAVEWLAYQDEPLFDVTKETSAEEQDRHHEILEQRYALVVWYFDQGG-PTVWKTINRDESAGWVEFGAGVHECDWKGVDCDYENGNTE----TGTVIGLRLSP--------ALGLVLTGTHL----STELGMLTALRRVDFSDQRLQGTIPDEWASMTNLKSVILSKNQLQTTVPEWIGRSSE-----------------EGGGWQNLEQLALDDNFLYGSLPSSMRNLRKLTHLELQVNPQLEGRFDELLFLEKEDEATGLPGQNLEILDLSNTRLKGKIP-----KITLPSIRSFRLWNLPGFSGTLPPDI-GSWSNLEIFSIKEMPGLTGTL---PTEFGSLEKLEILEVLDSNFMSGELPKELGNLSSNLKTINFRYTNQTGTLPVEWSSLV…	PQSRAVQWISEQ---VINVQSPSWYTNQ----RILQQ-YALVALFFSASNXPN--KGISWNEKEGWLE---SLDECEWYGVSCASDDVTITALNLTNNNIAGSLPPEISILSSSLVSLAVNNNHLRGSIPTEVGQLTKLTELDLSVNDFSGSIPDQLGEAERLGYLNLSENSLESTIPVEIGKLQQLQYVNLGNNGLVGSIPSEIGMLQSVEEINFQNNKLSYALPSDIGILTALERLHLQGN-QLLGPLPSEIGSL----------KSLEVVDLSKNYIFASIPASYWQERGLPSLVHFDLSN-NLLTGSLPHDFGGSWQKLTTLRLGGRNFLRGNLSPNPTSFLNLPFLKELD-LSSNFFTGTLPPNLYQMSS-LESLDLSDNELSGTVLPDLYNLH…	3e-25	119	299	455	30.77	140	243	218	19	72	47.91	0/1	2AS3EQ1LIASYE1D-E-P-LVFIDN1TQKSEPTSSWAYETEN1D-R-H-H-ER2EQ1R-4VAWLYF1DSQAGSGN-X1TNV-W-1TG1NSRWDN1SKAE2VL1F-G-A-GSVLHD2DE1KY2DS1DAYSEDNDGVNTTIET-A-L-N-L1GNTNVN1GALGRS1SP1-E-I-S-I-L-S-S-SALLVGS1VALVTNGNTN2-R-G-S-ISP2LV1MQ2AK1RTREVL1FL1DVQNRDLFQS1TS3EQWLAGSEMATENR1KGSYVLIN2KE1QS1QETS1VI1EVWE2RKSLSQEQ-L-Q-Y-V-N-L-G-N-N-G-L-V-G-S-I-P-S1GI1GMWL1NSLV1QELIANLFDQDN1FK1YSGYSA3SDMIRGNI1RTKA1TEHR1EH2VG1P-2EL1…	/NCGR_SEQ_ID=MMETSP0786-20121207|17421 /TAXON_ID=186022 /ORGANISM="Thalassionema frauenfeldii, Strain CCMP 1798" /LENGTH=5045	75	72
MRP2	CAMNT_0020599337	248	566	1786	3126	LSTELGMLTALRRVDFSDQRLQGTIPDEWASMTNLKSVILSKNQLQTTVPE--WIGR-------------------SSEEGGGWQNLEQLALDD-NFLYGSL---PSSMRNLRKLTHLELQVN-------PQLEGRFDELLFLEKEDEATG--LPG----QNLEILDLS-NTRLKGKIP----KIT--------------------LPSIRSFRLWNLPGFSGTLPPDIGSWSNLEIFSIKEMPGLTGTLPTEFGSLEKLE------------------------ILEVLDSNFMSGELPKE------------------------LGNLSSNLKTINFRYTNQTGTLPVE---WSSLVNLENLNLLQNKYLTGTIPSEYGYMTSLRSLDLR-------…	LPSDIGILTALERLHLQGNQLLGPLPSEIGSLKSLEVVDLSKNYIFASIPASYWQERGLPSLVHFDLSNNLLTGSLPHDFGGSWQKLTTLRLGGRNFLRGNLSPNPTSFLNLPFLKELDLSSNFFTGTLPPNLYQMSSLESLDLSDNELSGTVLPDLYNLHDLYFLDISQNADLSGTLPSSIGKLTTLKTLGISALSGSFPEELWSLTSLEALRVIN-SELSGTLPSEIGLLSSLTELAVSGNVLLQGSIPSEIGTLLHLERINFIKNQELGGSIPSEFGLLPLTIMDISDNGFIEGAIPSEIGLLGSLRWLSLINNDLSGTISSYIGNLSS-LKTFRIYANRLTGIVPTEVGKFNFSFCHCNXLQFGANLFTGTIPSELGKLVHAKHFSLRFNLLTGT…	5e-14	84.3	207	457	26.04	119	190	172	17	148	37.64	0/1	1SPTSEDLI1MI4RE1VLDHFLSQDGQNRQ1QL1TPIL1DS1WIAG1MLTKNS1KESV1ID4QYLIQFTATSVI1EA-S-Y1IQGE1-G-L-P-S-L-V-H-F-D-L-S-N-N-L-L-T-G-S-LSPSHEDEF2GS2NK1ETQT1AR1DGDG-R3YR1SN1-S-P-N1ST1MFRL2RPKF1TKHE1ED1QSVS1-F-F-T-G-T-L-P1QN1EYGQRMFSDSELLELSFLLDELKSEDDN1ALTS1-T-V2GD-L-Y-N-LQHND1EYIF2LI1-Q1TARD1KS1KTIL1-S-S-I-G1IL1-T-L-K-T-L-G-I-S-A-L-S-G-S-F-P-E-E-L-W-S1PT1ILRESAFL1LVWI1L-PSGEFL5PSDE2SLWL1NS1ETIEFLSAIVKSEGMNP…	/NCGR_SEQ_ID=MMETSP0786-20121207|17421 /TAXON_ID=186022 /ORGANISM="Thalassionema frauenfeldii, Strain CCMP 1798" /LENGTH=5045	75	56
MRP2	CAMNT_0000437115	248	571	613	1665	LSTELGMLTALRRVDFSDQRLQGTIPDEWASMTNLKSVILSKNQLQTTVPEWIGR--------SSEEG---------GGWQNLEQLALDDNFLYGSLPSSMRNLRKLTHLELQVN------PQLEGRFDELLFLEKEDEATGLPGQ---------NLEILDLSNTRLKGKIPKIT--LPSIRSFRLWNLPGFSGTLPPDIGSWSNLEIFSIKEMPGLTGTLPTEFGSLEKLEILEVLDSNFMSGELPKELGNLSSNLKTINFRYTNQTGTLPVEWSSLVNLENLNLLQNKYLTGTIPSEYGYMTSLRSLDLRGTSLSGEVSQEVCAIDSMETLQADCSYKNDKSVGKIVCLCCLXCHD	IPSEVGQLTNLEDLXAHDNGLRGTIPSEMGKLTNLVDLRVDSNDLSGTIPSDMGKLTNLVLLYADENGLSGTIPSEMGKLTNLVLLFADENGLRGTIPSEMGKLTNLVDLRVDSNDLSGTIPSDMGKLTNLVLLYAD--ENGLSGTIPSEMGKLTNLVLLFADENGLRGTIPSEMGKLTNLVDLRV-DSNDLSGTIPSDMGKLTNLVLLYADEN-GLSGTIPSEMGKLTNLEVLFV-SRNDLSGTIPSEMGELT-NLVYLYARDNGLSGTIPSEMGKLTNLVYLFVYSNLL-NGTIPSELALIENINKIQAHWNDFTGTVSEDFCELEELSSFFADCGPTDSTGPPAVECKCCTECFD	3e-25	119	297	358	31.01	111	206	165	11	41	46.09	0/1	LISPTS1LV1MQ2AN1RERDVLDXFASH1QNRG1QR4DS1WMAGSKML3KVSDVLIRLVSDKS1QD1QSTG1VI1ESWDIM1RK-L-T-N-L-V-L-L-YSASD1EN1-L-S-G-T-I-P-S-E-M1GKWLQT2EVQL1AFLA1DE1FG1YR1STLI2SE1RGNK1RTKN1TVHD1ERLVQDVS1-D-L-S-G-T-I1QSLDEM1RKFLDTEN1LVFL1EYKAEDD-E-AETN2PS1QT-I-P-S-E-M-G-K-L-T2EVIL1DFLASDNETNRG1KR1KT2KSIETM-G-K1PTSNILRVSDFL1LVW-NDLSPNGDFL3LI1PS1IM1SKWLST2EVILFLSYIAKD1MNP-2TS2LI1TS1FM1SK1ETKN2IV1EF1L-DSSR1FDML2ETLI1K…	/NCGR_SEQ_ID=MMETSP0015_2-20120614|6917 /TAXON_ID=2838 /ORGANISM="Odontella" /LENGTH=2185	57	57
MRP2	CAMNT_0000437115	250	549	187	1023	TELGMLTALRRVDFSDQRLQGTIPDEWASMTNLKSVILSKNQLQTTVPEWIGRSSEEGGGWQNLEQLALDDNFLYGSLPSSMRNLRKLTHLELQVNPQLEGRFDELLFLEKEDEATGLPGQNLEILDLSNTRLKGKIPKIT--LPSIRSFRLWNLPGFSGTLPPDIGSWSNLEIFSIKEMPGLTGTLPTEFGSLEKLEILEVLDSNFMSGELPKELGNLSSNLKTINFRYTNQTGTLPVEWSSLVNLENLNLLQNKYLTGTIPSEYGYMTSLRSLDLRGTSLSGEVSQEVCAIDSMETLQAD	SEMGXLTNLVEIDVSDNXLSGSVPSEMGKLTNLENLYAYANNLSGSIPSEVGQ-------LTNLVLLDAHDNGLRGTIPSEMGKLTNLENLYAYGN-NLSGFIPSEMGKL----------TNLVLLYANENGLSGTIPSEMGELTNLVDLFVYS-NDLSGSIPSEVGQLTNLEDLXAHDN-GLRGTIPSEMGKLTNLVDLRV-DSNDLSGTIPSDMGKL-TNLVLLYADENGLSGTIPSEMGKLTNLVLLFADENGLR-GTIPSEMGKLTNLVDLRVDSNDLSGTIPSDMGKLTNLVLLYAD	2e-19	100	250	302	31.79	96	181	146	9	25	48.34	0/1	TS1LM1MX2AN1RVREVI1FV2QNRX1QS1TSIV1DS1WMAGSKML3KESNVLIYLASYKA1QN1QSTGTSVI1ESWEIV1RQS-S-E-E-G-G-G-WLQT2EVQL1ADLADH2FG1YR1STLI2SE1RGNK1RTKN1TEHN1EYLAQYVG1P-QN1ES1RFFIDPESLELMFGLKELK-E-D-E-A-T-G-L-P-G-QT2EVIL1DYLASNNETNRG1KS1KT2KSIETM-G-E1PTSNILRVSDFLRFLVWYNSL-PNGDFL2TSLI1PSDEIV1SQWLST3IDFLSXIAKHEDMNP-2TR2LI1TS1FM1SK1ETKN1EVID1ER1L-3FDML2ETLI1KSEDLM1NK1S-ST2KVTLILNYFARDYETNNGQLTS2LI1VS1WMSGSK1VT2EVN…	/NCGR_SEQ_ID=MMETSP0015_2-20120614|6917 /TAXON_ID=2838 /ORGANISM="Odontella" /LENGTH=2185	57	52
MRP2	CAMNT_0020115849	136	570	1321	8	SPQARAVEWLAYQDEPLFDVTKETSAEEQDRHHEILEQRYALVVWYFDQGGPTVWKTIN--RD-ESAGWVEFGAGVHE----------CDWKGVDCDYENGNTETGTVI----GLRLSPALGLVLTGTHLSTELGMLTALRRVDFSDQRLQGTIPDEWASMTNLKSVILSKNQLQTTVPEWIGRSSEEGGGWQNLEQLALDDNFLYGSLPSSMRNLRKLTHLELQVN------PQLEGRFDELLFLEKEDEATG-LPGQNLEILDLSNTRL-----KGKIPK--ITLPSIRSFRLWN--LPGFSGTLPPDIGSWSNLEIFSIKEMPGLTGTLPTEFGSLEKLEILEVLDSNFMSGELPKELGNLSSNLKTINFRYTNQTGTLPVEWSSLVNLENLNLLQ…	SPQYKALKWIADMD----------GASLSLKDHGIL-QRYSLAVLFFSTFSSNELPTLDSLKDLEDKPVTALGEGWKDRTNWLTSKGHCSWAGVQCHHRDGTSLTNTVYDGNEGVTVLNLTANNLDGT-LPGEIKGLGDLRILDLGDNLIQGTLPAALGHLEALQMLYLDGNGIDGTLPRSMGE-------LVHVTHIYMSNNYLEGQIPVELSNLSNLHTLALYQNSLTGTLPDLSGLSALEYLYLDSNYITGEMPESLADLTALTDLRLGDNELTGAVPARLCELDSLVTLYLEDNFIGGSIMDCVGNMKSLAELQLYGNR----VGGSIPDAIGDLPSLEILYI-DDNELEGPLPSSLGKLE-NLISVYAQNNLLSGQIPQELSALTNLQRLYLHE…	3e-25	119	298	470	27.87	131	272	210	19	67	44.68	0/-1	3AYRK1VLEK1LI1YDQM1E-P-L-F-D-V-T-K-E-T-SG1ESELQSDLRKHD1EG2E-3AS1VA1WLYF1DSQTGFGSPSTNVEWLKP1ILND-S-LRK1-L1SDAKGPWVVTEAFL1AE1VWHKED-R-T-N-W-L-T-S-K-G-H1DS1KA2DQ1DHYHERND1NTTSEL1GN2IY-D-G-N-E1LVRTLVSLPNALLTGALNVN1TD2H-1SPTG1LIGKMG1TGAD2RIVL1FLSG1QNRLLI3IL1DAEAWLAGSHMLTENA1KQSMVLIY1SDKG1QGLIQDTG1VL1ERWSIM1RES-S-E-E-G-G-G-WLQVNHLVETQHLIAYLMDSDN1FY1YE1SQLI1SVSEMLRS2RSKN1THHT1EA1QYVQ1-S-L-T-G-T-L1QD1ES1…	/NCGR_SEQ_ID=MMETSP0696-20121128|9681 /TAXON_ID=265572 /ORGANISM="Extubocellulus spinifer, Strain CCMP396" /LENGTH=2845	76	76
MRP2	CAMNT_0008185797	141	487	3627	2656	AVEWLAYQDEPLFDVTKETSAEEQDRHHEILEQRYALVVWYFDQGGPTVWKTINRDESAGWVEFGAGVHECDWKGVDCDYENGNTETGTVIGLRLSPALGLVLTGTHLSTELGMLTALRRVDFSDQRLQGTIPDEWASMTNLKSVILSKNQLQTTVPEWIGRSSEEGGGWQNLEQLALDDNFLYGSLPSSMRNLRKLTHLELQVNPQLEGRFDELLFLEKEDEATGLPG--------------QNLEILDLSNTRLKGKIPKITLPSIRSFRLWNLPG--FSGTLPPDIGSWSNLEIFSIKEMPGLTGTLPTEFGSLEKLEILEVLDSNFMSGELPKELGNLSSNLKTINFRYTNQTGTLPVE	ALSWLAMDDS----VHSKCDAD-------FFTERYALSAMNF--AAPRITSNPDSTEDALWIN---SQHQCRWKNMTCHERSVDR-----LDVRFQQ-----LDGT-ISTSVGLLTGLWRMDYDGNGLIGPIPSEIGLLTNLKYLDIDRNKLTGTIPTELGK-------LINMVELDLDRNKLAGTIPTELGLMINAIDFDLIYN-ELTGSIPTEIGKCYSMSTFAVTGNKLSGPIPSEIGDMQNIEGLMLANNTISGTIPN-EIKRAKTLRYLSLSGNSITGTIPPGIGKLTKLERLGL-DMNKFTGTIPSEVGSMTSLTLINLYGNN-LSGTIPTELG-LLTNLREIRLDGNSLTGTIPIE	3e-25	119	299	363	28.93	105	203	168	15	55	46.28	0/-1	1VLES3YMQD1ESP-L-F-D-1THKSEKTCSD1EDE-Q-D-R-H-H-E-IFLFETQE4VSVAWMYN1D-Q-GAGA1TRVIWTKSTNIPNDRSDT1SD1GL1VIENF-G-A-GSVQ1EQ1DR2GNVMDT1DHYEERNSGVNDTRE-T-G-T-V-ILGDLV1LFSQPQA-L-G-L-V-1TD2H-LI2ESLV1ML2AG1RW1VM1FYSDDGQNRG1QI1TP2DS1WIAGSLML4SYVLIDLISDKR1QK1QTTG1VI1ETWEIL1RKS-S-E-E-G-G-G-WLQI1LMEVQE1AD2DR1FK1YA1STLI1STSEMLRGNLLMRIKNLATIHDLFED1QIVY1P-QE1ET1RSFIDPETLELIFGLKECKYESDMESATTFGALVPT1-N-K-L-S-G-P-I-…	/NCGR_SEQ_ID=MMETSP0141_2-20121125|2184 /TAXON_ID=44445 /ORGANISM="Pseudo-nitzschia australis, Strain 10249 10 AB" /LENGTH=4875	61	61
MRP2	CAMNT_0008185797	225	300	2805	2581	TETGTVIGLRLSPALGLVLTGTHLSTELGMLTALRRVDFSDQRLQGTIPDEWASMTNLKSVILSKNQLQTTVPEWI	SEVGSMTSLTLINLYGNNLSGT-IPTELGLLTNLREIRLDGNSLTGTIPIEILLLERLRIFTFNEGDLLGLIPSNI	9.6	38.1	87	76	34.21	26	49	38	1	1	50	0/-1	TS1TV1TSVMITGS1RT1SIPNALLY1LNVN1TS2H-LISP4ML2AN2REVIDRFLSDDGQNRS1QT4DI1WIALSLMLTENR1KRSIVFITLFSNKENGQD1QLTGTLVI1ESWN1	/NCGR_SEQ_ID=MMETSP0141_2-20121125|2184 /TAXON_ID=44445 /ORGANISM="Pseudo-nitzschia australis, Strain 10249 10 AB" /LENGTH=4875	61	13
MRP2	CAMNT_0038838503	134	572	1566	184	RTSPQARAVEWLAYQDEPLFDVTKETSAEEQDRHHEILEQRYALVVWYFDQGGPTVWKTINRDESAGWVEFGAGVHECDWKGVDCDYEN-------------------------------GNTETGTV---IGLRLSPALGLVLTGTHLS----TELGMLTALRRVDFSDQRLQGTIPDEWASMTNLKSVILSKNQLQTTVPEWIGRSSEEGGGWQNLEQLALDDNFLYGSLPSSMRNLRKLTHLELQVN------PQLEGRFDELLFLEKEDEATG--LPGQ-----NLEILDLSNTRLKGKIPK-IT-LPSIRSFRLWNLPGFSGTLPPDIGSWSNLEIFSIKEMPGLTGTLPTEFGSLEKLEILEVLDSNFMSGELPKELGNLSSNLKTINFRYTN…	RKTPQIRAINWLLDDDP--QDLLGATASTMSTR----IFQRYILATFFYSMKGER-WKIYN-----GWLN---SSHECGWFGLSCENKNITSIPLLRIDQENREDGAVTQEQIVVSLDLEGNNMQGTLPFEIGY-LTDCTVLSLYGNSLSGTLPATLGQMAELKKLWLDENEFTGFIPSELGLLRNVDDISIYENQLVGTLPTELGLLSRMERFWANDMQIS-------GNIPTEFGKLTNLVNFYLDVNSITGIIPSELGLMTNLKDIRLFRNRMGGHLPIELFGLSNLEIAYLDTNRFLGEIPREITGLISIRDLQLFS-NRLSGTLPIGLGSLEDLQVLRLNGN-DFTGTIPAQLGSNQKL-LRITLSSNRLVGTIPDPLQQ-SSLLKRIEVDLNN…	4e-25	119	297	492	28.05	138	270	212	20	84	43.09	0/-3	1TKST2AI2VIEN2ALYDQD1EPP-L-FQ1VLTLKGEA1SAASETEMQSDT1H-H-E-I-LIEF3AI1VAVTWFYFFYDSQMGK1PETRV-2TIIY1R-D-E-S-A-2VLENF-G-A-GSVS3DG1KF1VLDS1DEYNEK1-I-T-S-I-P-L-L-R-I-D-Q-E-N-R-E-D-G-A-V-T-Q-E-Q-I-V-V-S-L-D-L-E2TNEMTQ2VL-P-F-E2LYR-1STPDACLTGV1VS1TY1TNHS2-G-T-L-PTAET2MQLMTAAE1RKRKVLDWFLSDDEQNRELFQT1TF2DS1WLAGSLMLTR1LVKDSDVIISLISYKE3QVTG1VL1ETWEIL1RLSL1EREMGEGRGF1QA1LDEM1LIASL-D-D-N-F-L-Y-1SNLI1STSEMFRGNK…	/NCGR_SEQ_ID=MMETSP0152-20130528|9861 /TAXON_ID=1049557 /ORGANISM="Thalassiothrix antarctica, Strain L6-D1" /LENGTH=2534	77	77
MRP2	CAMNT_0003614521	135	570	1448	93	TSPQARAVEWLAYQDEPLFDVTKETSAEEQDRHHEILEQRYALVVWYFDQGGPTVWKTINRDESAGWVEFGAGVHECDWKGVDC-------DYENGNTETGTVIG----LRLSPALGLVLTGTHLSTELG-MLTALRRVDFSDQRLQGTIPDEWASMTNLKSVILSKNQLQTTVPEWIGRSSEEGGGWQNLEQLALDDNFLYGSLPSS---------------------------MRNLRKL----THLELQVNPQLEGRFDELLFLEKEDEATGLPG-----QNLEILDLSNTRLKGKIPKITLPSIRSFRLWNL--PG--FSGTLPPDIGSWSNLEIFSIKEMPGLTGTLPTEFGSLEKLEILEVLDSNFMSGELPKELGNLSSNLKTINFRYTNQT…	SSPQQQALDWIVLEDPAHLPY-----------DHEVMLDRYGLAVLYYSTNADNQWK-----DTTNWLT-KKGI--CSWHGIHCLPKEQEATAENNFSPTATTYDEDNFVTMITLEGNRLKGI-LPNELGSAFENLQTINFQNNQLIGTLPKAVSKLEHLKNLLLSSNGFSGTLP-------EEYTKLNNLHQLSLSNNQLEGEIPKSWETSLTKLRILAASHNRITGSFPDLTKMVRLRELYLEENKLEGHLPDSLEGMTSLLDLNVGSNKFSGPIGVLKALSNLETLHLSNNEFSGTIPDMF---DQLFRLHELVVPNNKFEGSIPKTVTHLQTLKILDL-DSNRLEGSLPKGLGLMTDVTTISLRNNQF-EGLIPTNLGRL-DDIQTLSLNNNKLS…	4e-25	119	297	491	27.29	134	263	204	22	94	41.55	0/-3	TS3AQRQ1VLED1LIAVYLQE1EPPALHFLDPVYT-K-E-T-S-A-E-E-Q-D-R-HD2IVLMELQD2AG1VA1WL1FYDSQTGNGAPDTNVQ2T-I-N-R-D-EDSTATGN1VLETF-GKAK1VIH-E-1DS1KH1VIDH1-L-P-K-E-Q-E-ADTYA2GNNFTSEP1GA1VTIYGD-E-D-N-FLVRTLMSIPTALLE1LNVR1TK1TIH-1SPTN3-SMALFTEAN1RQRTVIDN1SQDNQNRQ1QI2IL1DKEAWVASSKMLTENH2SNVLIL2KS1QGLFQSTG1VL1E-W-I-G-R-S-S-2GYGTGKWLQN2EH2AS1DSDN1FQ1YE1SELI1SK1-W-E-T-S-L-T-K-L-R-I-L-A-A-S-H-N-R-I-T-G-S-F-P-D-L-T-K…	/NCGR_SEQ_ID=MMETSP0329-20121206|3332 /TAXON_ID=697910 /ORGANISM="Pseudo-nitzschia arenysensis, Strain B593" /LENGTH=2317	76	76
MRP2	CAMNT_0006606761	115	533	114	1193	RQDYKYSIVTLLGLPMVMERTSPQARAVEWLAYQDEPLFDVTKETSAEEQDRHHEILEQRYALVVWYFDQGGPTVWKTINRDESAGWVEFGAGVHECDWKGVDCDYENGNTETGTVIGLRLSPALGLVLTGTHLSTELGMLTALRRVDFSDQRLQGTIPDEWASMTNLKSVILSKNQLQTTVPEWIGRSSEEGGGWQNLEQLALDDNFLYGSLPSSMRNLRKLTHLELQVNPQLEGRFDELLFLEKEDEATGLPGQNLEILDLSNTRLKGKIPKITLPSIRSFRLWNLPG--FSGTLPPDIGSWSNLEIFSIKEMPGLTGTLPTEFGSLEKLEILEVLDSNFMSGELPKELGNLSSNLKTINFRYTNQTGTLPVEWSSLVNLENLNLLQNKYLTGTIPS…	RRQFENALVNVTDQSTFAITKSPQSLALDWLMLND-----------PERLRLESENLVQRYCLMVLFFEAGG-SGWDF----EGESWI---GGAPECEWEFVTC-INNKVTRI---------EAVGKSVSGT-LPSEVGGLSDLNVFDLSDNQISGSIPESIYEMTRLERLELNNNELVGTISEQIGQLS-------NLNNLELFDNDLSGSVPSSISNLKKMVILDFGFN-LFEGEILDYLMVM----------TDLESLVLKENSMDGTIPD-GIGGLSDLGRLSLEGNDFSGSLPSVIGGLTKLSILDLRHNV-LNFTIPTEVGNLLLLD-ILLFDTNSFSGMIPTEIG-MMGELVFIHIESNQLSGPIPTSFGQ---------LXXXXFXGMIPT…	4e-25	117	294	421	29.45	124	234	189	16	63	44.89	0/3	1QRDQYFKEYNSAIL1TNLVLTGDLQPSMTVFMAEIRTTK3ASRL1VLED2AMYLQN1E-P-L-F-D-V-T-K-E-T-S-AP1ERQLDRRLHEHS1IN1EV3AC1VM1WLYF1DEQA2P-TSVG1KDTFI-N-R-D-1SGAEGS1VIE-F-G-AG1VAHP2DE1KEGF1DT1D-YIEN1GKNV1ERTIG-T-V-I-G-L-R-L-S-PE1LV1LKVSLVTS2H-1SPTS1LV1MG1TSAD1RNRVVF1FL2QNRQLIQS1TS2DEESWIAYSE2NR1KESRVLIE1SNKN1QE1QVTG1VIPS1WQ2RQSL1E-E-G-G-G-W-Q-2ENQN1AE1DF2FD1YS2LV3MIRS2RK1LMTVHI1EDLFQGVF1P-QLLF2REFIDLEDLY1FMLVEMK-E-D…	/NCGR_SEQ_ID=MMETSP0800-20121206|19452 /TAXON_ID=210618 ORGANISM="Striatella unipunctata, Strain CCMP2910" /NCGR_SAMPLE_ID=MMETSP0800 /ASSEMBLY_ACC=CAM_ASM_000638 /LENGTH=1647	74	73
MRP2	CAMNT_0006606761	371	537	450	941	NLEILDLSNTRLKGKIPKITLPSIRSFRL-WNLPGFSGTLPPDIGSWSNLEIFSIKEMPGLTGTLPTEFGSLEKLEILEVLDSNFMSGELPKELGNLSSNLKTINFRYTNQTGTLPVEWSSLVNLENLNLLQNKYLTGTIPSEYGYMTSLRSLDLRGTSLSGEVSQEV	DLNVFDLSDNQISGSIPESIYEMTRLERLELNNNELVGTISEQIGQLSNLNNLELFD-NDLSGSVPSSISNLKKMVILD-FGFNLFEGEILDYL-MVMTDLESLVLKENSMDGTIP-DGIGGLSDLGRLSLEGNDFSGSLPSVIGGLTKLSILDLRHNVLNFTIPTEV	0.031	45.8	107	168	27.98	47	116	84	5	5	50	0/3	ND1ENIVLF3NDTNRQLIKS1KS2KEISTILYPESMIT1SLFE2-EWL1LNPNGEFLSV2LIPSPEDQ2SQWL3ENINFLSEILKFEDM-PNGD1TS1TSLV1TSESFIGSSN1EK1LMEV2EDV-LFDGSF1FLMFSE2LIPLKDEY1G-NMLVSMSTND1KETSILNVFLRKYETNNSQMTD2LI1V-EDWGSISGLGVLNSLDELNGLRNLLS1QENGKNYDLFTS1TSIL2EVYI1YGML1SK1RSSI4GHTNSV1SNGFETVISPQT2	/NCGR_SEQ_ID=MMETSP0800-20121206|19452 /TAXON_ID=210618 ORGANISM="Striatella unipunctata, Strain CCMP2910" /NCGR_SAMPLE_ID=MMETSP0800 /ASSEMBLY_ACC=CAM_ASM_000638 /LENGTH=1647	74	29
MRP2	CAMNT_0013301597	127	569	2300	1191	GLPMVMERTSPQARAVEWLAYQDEPLFDVTKETSAEEQDRHHEILEQRYALVVWYFDQGGPTVWKTINRDESAGWVEFGAGVHECDWKGVDCDYENGNTETGTVIGLRLSPALGLVLTGTHLSTELGMLTALRRVDFS-DQRLQGTIPDEWASMTNLKSVILSKNQLQTTVPEWIGRSSEEGGGWQNLEQLALDDNFLYGSLPSSMRNLRKLTHLELQVNPQLEGRFDELLFLEKEDEATGLPGQNLEILDLSNTRLKGKIPKITLPSIRSFRL---WNLPGFSGTLPPDIGSWSNLE--IFSIKEMPGLTGTLPTEFGSLEKLEILEVLDSNFMSGELPKELGNLSSNLKTINFRYTNQ--TGTLPVEWSSLVNLENLNLLQNKYLTGTIPSEYGYMT…	GLSTIRDTTSPQYKAAQWTI------------NDAERKSEHRSYL-QRYILALLYFSTAGERNWT-----ERSGYL---SSEHECAWFGVTCDIKHMN----VVRAINLTSN----NLGGSLLSELGELSALEYLDVSYNANVTGQIPVEFANMWSLLELNLEQNRLNGTL-------SEQFDSLEKIEVINLRNNILSGSLP-SLRNLF-----------------------------------NLQVLDLSHNYLGGEIPTGILPTESLVRLDLGANL--FQGPFPYSVVHASNLQELILSHNE---FTSSIPPNIGNLQHLTHLS-LDQNRIRGTIPTSVHNLT---KLVDLMLYNNDLTGTIPSEI-GLVTPLERFAIGYNSLKGTVPPEMRNLR…	4e-25	119	298	453	29.58	134	226	198	21	93	43.71	0/-2	2PSMTVIMREDRT4AYRK1VAEQ1LTAIY-Q-D-E-P-L-F-D-V-T-K-E-TNSD2ERQKDSRE1HRESIY1E-3AI1VAVLWL2DSQTGA1PETRVN1KTT-I-N-R-D-1SRAS1WYVLE-F-G-ASGSVE3DA1KF2DT2YIEKNHGM1T-E-T-G-TV1IRGALIRN1STPSANL-G-L-V-LNTL1TGHS1SLTS3ME1TS2RERYVL1FV1-YDNQARNLVQT1TQ2DV1WF1SN1TWNS1KLSEVLIN1SEKQ1QR1QNTG1VLP-E-W-I-G-R-S-2EQGFGDGSWLQENKLI1QVLIAN1DRDN1FI1YS4S-1ML3RFK-L-T-H-L-E-L-Q-V-N-P-Q-L-E-G-R-F-D-E-L-L-F-L-E-K-E-D-E-A-T-G-L-P-G-Q…	/NCGR_SEQ_ID=MMETSP1066-20121228|291203 /TAXON_ID=671091 /ORGANISM="Coscinodiscus wailesii, Strain CCMP2513" /LENGTH=4893	78	77
MRP2	CAMNT_0013301597	122	569	3953	2727	IVTLLGLPMVMERTSPQARAVEWLAYQDEPLFDVTKETSAEEQDRHHEILEQRYALVVWYFDQGGPTVWKTINRDESAGWVEFGAGVHECDWKGVDCDYENGNTETGTVIGLRLSPALGLVLTGTHLSTELGMLTALRRVDFSDQRLQGTIPDEWASMTNLKSVILSKNQLQTTVPEWIGRSSEEGGGWQNLEQLALDDNFLYGSLPSSMRNLRKLTHLELQVNPQLEGRFDELLFLEKEDEATGLPGQNLEILDLSNTRLKGKIPKITLPSIRSFRLWNLP--GFSGTLPPDIGSWSNLEIFSIKEMPGLTGTLPTEFGSLEKLEILEVLDSNFMSGELPKELGNLSSNLKTINFRYTNQTGTLPVEWSSLVNLENLNLLQNKYLTGTIPSEYGYMTS…	ISAISGLDAFVDTASPQYRAACWILYDDERRVKPTDIS-----------LVQRFVLAVMYYSSGGSD-WK--NR------FHFISPKDECDWSTGKRN-EWGLAGIICTDGLVTSVNLGNNNLKGNIASEISKLRGIDSLILARNALVGSIPSEFAQILNLSSLIIGGNLIEGTIPPTLYQLSK-------LSVVDVSNNTLTGTLSTLIGNLTSLIKLKVSSN-MLQGNIPEELYY----------AKGLGLIEAYQNSFTGTI-STNIGNLWELRTLDLSQNNLSGPIPFEIGYTSLISMNFDGNM--LTGSIPSGIALLNSTRRL-ILSNNKLQGTIPYEIINITG-LMTLDLSNNYLRGKLP----AFPVKLQNIRLNNNYLEGTIPTNIATLKK…	3e-14	85.1	209	459	26.14	120	278	196	17	61	42.7	0/-2	1VSTALILS2PDMAVFMVEDRTTA3AY2VAEC1LIAL1QD2PRLRFVDKVP1KDEITSS-A-E-E-Q-D-R-H-H-E-I-1EV2YFAV1VA1WM1FYDSQS2PSTDV-2T-I-2D-E-S-A-G-W-VFEH1GIASGPVKHD4KSGTVGDKCRDNY-1NW1NLTAEGTIGITCVTID2RVLT1PVAN2LNVNLNTLGKTGHNLISATS1LIGSMK1TRAGLIRDRSVLDIFLSADRQNRA1QV1TS2DS1WF1SQMITL2KS1VL1LISGKG1QLLIQETG1VI1EPWTILGYRQSL1EKE-G-G-G-W-Q-N-1ESQVLVADLVDSDN1FT1YT1ST1PSSTSLMIRG2RTKS1TIHK1EKLVQSVS1P-QM1EQ1RNFIDP1LE1FYLYE-K-E-D-E…	/NCGR_SEQ_ID=MMETSP1066-20121228|291203 /TAXON_ID=671091 /ORGANISM="Coscinodiscus wailesii, Strain CCMP2513" /LENGTH=4893	78	78
MRP2	CAMNT_0042653263	132	549	745	1926	MERTSPQARAVEWLAYQDEPLFDVTKETSAEEQDRHHE---ILEQRYALVVWYFDQGGPTVWKTINRDESAGWVEFGAGVHECDWK----------GVDCDYENGNTETGTVIGLRLSPALGLVLTGTHLSTELGMLTALRRVDFSDQRLQGTIPDEWASMTNLKSVILSKNQLQTTVPEWIGRSSEEGGGWQNLEQLALDDNFLYGSLPSSMRNLRKLTHLELQVNPQLEGRFDELLFLEKEDEATGLPGQNLEILDLSNTRLKGKIPK---------ITLPSIRSFRLWNLPGFSGTLPPDIGSWSNLEIFSIKEM---PGLTGTLPTEFGSLEKLEILEVLDSNFMSGELPKELGNLSSNLKTINFRYTNQTGTLPVEWSSLVNLENLNLL-QNKY…	IDLNSPQSQAIRWLANEDRQF----PTLPTHEQDLTTEEGYSLVTRYAMAVFYFATDGK------NWDNSFNFLDPDRAT--CDWSQIFAPPKGELGVLC-----NQTTRRIIGLSL---ISNNITGG-IPSELSKLTSLQYFESIENSLTGTVPSELQMLTDMRTFVVAFNQLSGKLPSWMPQT------WPNLEFLYLSNNALSGTIPSEFFQFQKLSVLALDDN-ILTGNTDVIWNSM----------KSLEYVYLEDNDFTGTLPNLFTEHNAGLITL-DISSNRM------RGTLPADLFQLNHLEVLDLHDNRFDSGIPSTIPENNDRLKFVALHE----NKLSGAIPSTIANLRQ-LSHLDLTHNRLTGTIPIELERLHDTLTYLFLGENNY…	4e-25	119	297	444	28.83	128	240	204	18	76	45.95	0/1	MIEDRLTN3ASRQ1VIER3YNQE1ERPQLFF-D-V-T-KPETTLSPATEH3RLHTHT1-E-G-YIS1EVQT3LMVA1WF2DAQTGD1PKT-V-W-K-T-I-1RW1EN1AFGNWFVLEDFPGDARGAVTH-E-3KS-Q-I-F-A-P-P-K-G-E-L2DL1D-Y-E-N-G-1TQET1GRTRVI3RS1S-P-A-LIGSLNVNLI2TGH-LISPTS2GSMK2AS1RQRYVFDEFSSIDEQNRS1QT2IV1DS1WLAQSMML1NDLMKRSTVFIVLVSAKF3QSTGTKVL1ES1IMGPRQSTS-E-E-G-G-G-1QP3QF1AY1DSDN1FA1YS1STLI2SEMFRFNQLFRQ2TSHV1EA1QDVD1P-QI1ET1RNFT1EVLILWFNLSEMK-E-D-E-A-T-G…	/NCGR_SEQ_ID=MMETSP1423-20130617|33868 /TAXON_ID=476441 /ORGANISM="Pseudo-nitzschia heimii, Strain UNC1101" /LENGTH=2500	73	73
MRP2	CAMNT_0042653263	240	327	1855	2097	GLVLTGTHLSTELGMLTALRRVDFSDQRLQGTIPDEWASMTNLKSVILSKNQLQTTVPEWIGRSSEEGGGWQNLEQLALDDNFLYGSL	GSKLSGT-ISRVIGALEAMVLLDLDDNQLEGSIPDEIGMLTNLQFLLLNRNELSSAVP------VDSLSKLQHLRFLLLDNNHLFGEL	3e-05	55.8	133	88	37.5	33	48	53	2	7	60.23	0/1	1LSVK1TS2H-LI1TREVLI1MA1TE1LMRVRLVL1FLSD1QNRQ1QE1TS4WIAGSMML3KQSFVLIL1SNKR1QE1QSTSTA2E-W-I-G-R-S-SVEDESGLGSGKWL1NH1ERQF1AL2DN1FH1YF1SE1	/NCGR_SEQ_ID=MMETSP1423-20130617|33868 /TAXON_ID=476441 /ORGANISM="Pseudo-nitzschia heimii, Strain UNC1101" /LENGTH=2500	73	15
MRP2	CAMNT_0038894517	134	572	1512	130	RTSPQARAVEWLAYQDEPLFDVTKETSAEEQDRHHEILEQRYALVVWYFDQGGPTVWKTINRDESAGWVEFGAGVHECDWKGVDCDYEN-------------------------------GNTETGTV---IGLRLSPALGLVLTGTHLS----TELGMLTALRRVDFSDQRLQGTIPDEWASMTNLKSVILSKNQLQTTVPEWIGRSSEEGGGWQNLEQLALDDNFLYGSLPSSMRNLRKLTHLELQVN------PQLEGRFDELLFLEKEDEATG--LPGQ-----NLEILDLSNTRLKGKIPK-IT-LPSIRSFRLWNLPGFSGTLPPDIGSWSNLEIFSIKEMPGLTGTLPTEFGSLEKLEILEVLDSNFMSGELPKELGNLSSNLKTINFRYTN…	RKTPQIRAINWLLDDDP--QDLLGATASTMSTR----IFQRYILATFFYSMKGER-WKIYN-----GWLN---SSHECGWFGLSCENKNITSIPLLRIDQENREDGAVTQEQIVVSLDLEGNNMQGTLPFEIGY-LTDCTVLSLYGNSLSGTLPATLGQMAELKKLWLDENEFTGFIPSELGLLRNVDDISIYENQLVGTLPTELGLLSRMERFWANDMQIS-------GNIPTEFGKLTNLVNFYLDVNSITGIIPSELGLMTNLKDIRLFRNRMGGHLPIELFGLSNLEIAYLDTNRFLGEIPREITGLISIRDLQLFS-NRLSGTLPIGLGSLEDLQVLRLNGN-DFTGTIPAQLGSNQKL-LRITLSSNRLVGTIPDPLQQ-SSLLKRIEVDLNN…	4e-25	119	297	492	28.05	138	270	212	20	84	43.09	0/-2	1TKST2AI2VIEN2ALYDQD1EPP-L-FQ1VLTLKGEA1SAASETEMQSDT1H-H-E-I-LIEF3AI1VAVTWFYFFYDSQMGK1PETRV-2TIIY1R-D-E-S-A-2VLENF-G-A-GSVS3DG1KF1VLDS1DEYNEK1-I-T-S-I-P-L-L-R-I-D-Q-E-N-R-E-D-G-A-V-T-Q-E-Q-I-V-V-S-L-D-L-E2TNEMTQ2VL-P-F-E2LYR-1STPDACLTGV1VS1TY1TNHS2-G-T-L-PTAET2MQLMTAAE1RKRKVLDWFLSDDEQNRELFQT1TF2DS1WLAGSLMLTR1LVKDSDVIISLISYKE3QVTG1VL1ETWEIL1RLSL1EREMGEGRGF1QA1LDEM1LIASL-D-D-N-F-L-Y-1SNLI1STSEMFRGNK…	/NCGR_SEQ_ID=MMETSP0154-20130528|12724 /TAXON_ID=1049557 /ORGANISM="Thalassiothrix antarctica, Strain L6-D1" /LENGTH=2479	77	77
MRP2	CAMNT_0008189273	129	572	1253	81	PMVMERTSPQARAVEWLAYQDEPLFDVTKETSAEEQDRHHEILEQRYALVVWYFDQGGPTVWKTINRDESAGWVEFGAGVHECDWKGVDCDYENGNTETGTVIGLRLSPALGLVLTGTHLSTELGMLTALRRVDFSDQRLQGTIPDEWASMTNLKSVILSKNQLQTTVPEWIGRSSEEGGGWQNLEQLALDDNFLYGSLPSSMRNLRKLTHLELQVN------PQLEGRFDELLFLEKEDEATGLPGQNLEILDLSNTRLKGKIPKITLPSIRSFR--LWNLPGFSGTLPPDIGSWSNLEIFSIKEMPGLTGTLPTEFGSLEKLEILEVLDSNFMSGELPKELGNLSSNLKTINFRYTNQTGTLPVE----WSSLVNLENLNLLQNKYLTGTIPSEYGY…	PIPIDSCEPKNLASIWLATGD---------------NRDAGEPRQRFAMAVNFYQLNG-TVW-----DFMDGWL---GPYNECLWMGVQCNNKN-------VIN---SLALDTNNLFGPFPTEIAMLTGLASIAFTRTHLTGTIPSEVFFMPKLRELRLYANRMTGNIPTEIVNATK-------LESLRLEKNFFAGSLVSEIGAVHTLTDLNVAFNDFSKEIPTEFGQL-----------------RKLKFLDLGNNAFSGRLPS-ELGRIDSLEKLLMTNNLMYGSIPSYFGLLFNLRDFRITR-SGIGGFLPTELGLLTNLERLDIAISNF-HGTMMTEFGQL-TNLFKLSLHDCDFSGPIPTELGYLWN-----MTRLQMKNNQFTGEIPGSFGR…	4e-25	118	296	460	29.13	134	241	190	19	85	41.3	0/-3	1MIVPMIEDRSTCSE1QKANRL1VSEI3YTQG1E-P-L-F-D-V-T-K-E-T-S-A-E-E-Q-DN1HDHAEGIELPER2YF1LMVA1WNYFFYDQQLGN1P-3K-T-I-N-R-1EFSMAD2VLE-F-G-AGGPVYHN2DL1KM2DQ1DNYNEK1G-N-T-E-T-G-T-2GNL-R-L-1PL2GDLTVNLNTLGFTGHPLFSP2LIGA3AG1RARSVIDA1STDRQTRH1QT4DS1WVAFSF1TPNK1KRSEVLIR1SYKA1QRLMQTTGTNVI1ETWE1GVRNSASTEKE-G-G-G-W-Q-N-2QS1AR1DEDK2LFYA3PV1SEMIRGNALVRHKT2HD1ENLVQAVF1-D-F-S-K-E-I1QTLEEF1RQFLD-E-L-L-F-L-E-K-E-D-E-A-T-…	/NCGR_SEQ_ID=MMETSP0141_2-20121125|3922 /TAXON_ID=44445 /ORGANISM="Pseudo-nitzschia australis, Strain 10249 10 AB" /LENGTH=2308	78	78
MRP2	CAMNT_0008242277	129	572	1109	2281	PMVMERTSPQARAVEWLAYQDEPLFDVTKETSAEEQDRHHEILEQRYALVVWYFDQGGPTVWKTINRDESAGWVEFGAGVHECDWKGVDCDYENGNTETGTVIGLRLSPALGLVLTGTHLSTELGMLTALRRVDFSDQRLQGTIPDEWASMTNLKSVILSKNQLQTTVPEWIGRSSEEGGGWQNLEQLALDDNFLYGSLPSSMRNLRKLTHLELQVN------PQLEGRFDELLFLEKEDEATGLPGQNLEILDLSNTRLKGKIPKITLPSIRSFR--LWNLPGFSGTLPPDIGSWSNLEIFSIKEMPGLTGTLPTEFGSLEKLEILEVLDSNFMSGELPKELGNLSSNLKTINFRYTNQTGTLPVE----WSSLVNLENLNLLQNKYLTGTIPSEYGY…	PIPIDSCEPKNLASIWLATGD---------------NRDAGEPRQRFAMAVNFYQLNG-TVW-----DFMDGWL---GPYNECLWMGVQCNNKN-------VIN---SLALDTNNLFGPFPTEIAMLTGLASIAFTRTHLTGTIPSEVFFMPKLRELRLYANRMTGNIPTEIVNATK-------LESLRLEKNFFAGSLVSEIGAVHTLTDLNVAFNDFSKEIPTEFGQL-----------------RKLKFLDLGNNAFSGRLPS-ELGRIDSLEKLLMTNNLMYGSIPSYFGLLFNLRDFRITR-SGIGGFLPTELGLLTNLERLDIAISNF-HGTMMTEFGQL-TNLFKLSLHDCDFSGPIPTELGYLWN-----MTRLQMKNNQFTGEIPGSFGR…	4e-25	118	296	460	29.13	134	241	190	19	85	41.3	0/2	1MIVPMIEDRSTCSE1QKANRL1VSEI3YTQG1E-P-L-F-D-V-T-K-E-T-S-A-E-E-Q-DN1HDHAEGIELPER2YF1LMVA1WNYFFYDQQLGN1P-3K-T-I-N-R-1EFSMAD2VLE-F-G-AGGPVYHN2DL1KM2DQ1DNYNEK1G-N-T-E-T-G-T-2GNL-R-L-1PL2GDLTVNLNTLGFTGHPLFSP2LIGA3AG1RARSVIDA1STDRQTRH1QT4DS1WVAFSF1TPNK1KRSEVLIR1SYKA1QRLMQTTGTNVI1ETWE1GVRNSASTEKE-G-G-G-W-Q-N-2QS1AR1DEDK2LFYA3PV1SEMIRGNALVRHKT2HD1ENLVQAVF1-D-F-S-K-E-I1QTLEEF1RQFLD-E-L-L-F-L-E-K-E-D-E-A-T-…	/NCGR_SEQ_ID=MMETSP0142_2-20121227|8363 /TAXON_ID=44445 /ORGANISM="Pseudo-nitzschia australis, Strain 10249 10 AB" /LENGTH=2365	78	78
MRP2	CAMNT_0020270437	136	570	1335	2648	SPQARAVEWLAYQDEPLFDVTKETSAEEQDRHHEILEQRYALVVWYFDQGGPTVWKTIN--RD-ESAGWVEFGAGVHE----------CDWKGVDCDYENGNTETGTVI----GLRLSPALGLVLTGTHLSTELGMLTALRRVDFSDQRLQGTIPDEWASMTNLKSVILSKNQLQTTVPEWIGRSSEEGGGWQNLEQLALDDNFLYGSLPSSMRNLRKLTHLELQVN------PQLEGRFDELLFLEKEDEATG-LPGQNLEILDLSNTRL-----KGKIPK--ITLPSIRSFRLW-NLPGFSGTLPPDIGSWSNLEIFSIKEMPG--LTGTLPTEFGSLEKLEILEVLDSNFMSGELPKELGNLSSNLKTINFRYTNQTGTLPVEWSSLVNLENLNLL…	SPQYKALKWIADMD----------GASLSLKDHGIL-QRYSLAVLFFSTFSSNELPTLDSLKDLEDKPVTALGEGWKDRTNWLTSKGHCSWAGVQCHHRDGTSLTNTVYDGNEGVTVLNLTANNLDGT-LPGEIKGLGDLRILDLGDNLIQGTLPSALGHLEALQMLYLDGNGIDGTLPRSMGE-------LVHVTHIYMSNNYLEGQIPVELSNLSNLHTLALYQNSLTGTLPDLSGLSALEYLYLDSNYITGEMPESLADLTALTDLRLGDNELTGAVPARLCELDSLVTLYLEDNFIG--GSIMDCVG---NMKSLAEXQLYGNRVGGSIPDAIGDLPSLEILYI-DDNELEGPLPSSLGKLE-NLISVYAQNNLLSGQIPQELSALTNLQRLYLH…	4e-25	119	297	471	28.45	134	268	212	21	69	45.01	0/3	3AYRK1VLEK1LI1YDQM1E-P-L-F-D-V-T-K-E-T-SG1ESELQSDLRKHD1EG2E-3AS1VA1WLYF1DSQTGFGSPSTNVEWLKP1ILND-S-LRK1-L1SDAKGPWVVTEAFL1AE1VWHKED-R-T-N-W-L-T-S-K-G-H1DS1KA2DQ1DHYHERND1NTTSEL1GN2IY-D-G-N-E1LVRTLVSLPNALLTGALNVN1TD2H-1SPTG1LIGKMG1TGAD2RIVL1FLSG1QNRLLI3IL1DSEAWLAGSHMLTENA1KQSMVLIY1SDKG1QGLIQDTG1VL1ERWSIM1RES-S-E-E-G-G-G-WLQVNHLVETQHLIAYLMDSDN1FY1YE1SQLI1SVSEMLRS2RSKN1THHT1EA1QYVQ1-S-L-T-G-T-L1QD1ES1…	/NCGR_SEQ_ID=MMETSP0698-20121128|10796 /TAXON_ID=265572 /ORGANISM="Extubocellulus spinifer, Strain CCMP396" /LENGTH=2767	76	76
MRP2	CAMNT_0020189483	136	570	1502	2815	SPQARAVEWLAYQDEPLFDVTKETSAEEQDRHHEILEQRYALVVWYFDQGGPTVWKTIN--RD-ESAGWVEFGAGVHE----------CDWKGVDCDYENGNTETGTVI----GLRLSPALGLVLTGTHLSTELGMLTALRRVDFSDQRLQGTIPDEWASMTNLKSVILSKNQLQTTVPEWIGRSSEEGGGWQNLEQLALDDNFLYGSLPSSMRNLRKLTHLELQVN------PQLEGRFDELLFLEKEDEATG-LPGQNLEILDLSNTRL-----KGKIPK--ITLPSIRSFRL-WNLPGFSGTLPPDIG---SWSNLEIFSIKEMPGLTGTLPTEFGSLEKLEILEVLDSNFMSGELPKELGNLSSNLKTINFRYTNQTGTLPVEWSSLVNLENLNL…	SPQYKALKWIADMD----------GASLSLKDHGIL-QRYSLAVLFFSTFSSNELPTLDSLKDLEDKPVTALGEGWKDRTNWLTSKGHCSWAGVQCHHRDGTSLTNTVYDGNEGVTVLNLTANNLDGT-LPGEIKGLGDLRILDLGDNLIQGTLPAALGHLEALQMLYLDGNGIDGTLPRSMGE-------LVHVTHIYMSNNYLEGQIPVELSNLSNLHTLALYQNSLTGTLPDLSGLSALEYLYLDSNYITGEMPESLADLTALTDLRLGDNELTGAVPARLCELDSLVTLYLEXNFIG--GSIMDCVGNMKSLAELQLYGNR----VGGSIPDAIGDLPSLEILYI-DDNELEGPLPSSLGKLE-NLISVYAQNNLLXGQIPQELSALTNLQRLYL…	4e-25	119	297	472	28.39	134	267	211	21	71	44.7	0/2	3AYRK1VLEK1LI1YDQM1E-P-L-F-D-V-T-K-E-T-SG1ESELQSDLRKHD1EG2E-3AS1VA1WLYF1DSQTGFGSPSTNVEWLKP1ILND-S-LRK1-L1SDAKGPWVVTEAFL1AE1VWHKED-R-T-N-W-L-T-S-K-G-H1DS1KA2DQ1DHYHERND1NTTSEL1GN2IY-D-G-N-E1LVRTLVSLPNALLTGALNVN1TD2H-1SPTG1LIGKMG1TGAD2RIVL1FLSG1QNRLLI3IL1DAEAWLAGSHMLTENA1KQSMVLIY1SDKG1QGLIQDTG1VL1ERWSIM1RES-S-E-E-G-G-G-WLQVNHLVETQHLIAYLMDSDN1FY1YE1SQLI1SVSEMLRS2RSKN1THHT1EA1QYVQ1-S-L-T-G-T-L1QD1ES1…	/NCGR_SEQ_ID=MMETSP0697-20121206|9381 /TAXON_ID=265572 /ORGANISM="Extubocellulus spinifer, Strain CCMP396" /LENGTH=2932	76	76
MRP2	CAMNT_0003591471	136	570	877	2229	SPQARAVEWLAYQDEPLFDVTKETSAEEQDRHHEILEQRYALVVWYFDQGGPTVWKTINRDESAGWV-EFGAGVHECDWKGVDC-------DYENGNTETGTVIGL-RLSPALGL---VLTGTHLSTELG-MLTALRRVDFSDQRLQGTIPDEWASMTNLKSVILSKNQLQTTVPEWIGRSSEEGGGWQNLEQLALDDNFLYGSLP----SSMRNLR--------------------KLTHLELQVN------PQ-LEGRFDELLFLEKEDEATGLPG-----QNLEILDLSNTRLKGKIPKITLPSIRSFRLWNLPG--FSGTLPPDIGSWSNLEIFSIKEMPGLTGTLPTEFGSLEKLEILEVLDSNFMSGELPKELGNLSSNLKTINFRYTNQTGT…	SPQQQALDWIVLED----------PAKLNADHAAVLD-RYGLAVLYYSTNTDKQWK-----ENTNWLSERGI----CSWHGIHCLPKEQIATAENKFAPTTTTYDQDNLVTAINLEENRLKGS-IPDELGTAFASLQTINFQNNELTGTLPLAVTKLEHIKDLLLSSNQFTGTLPDKYAM-------MNNLHQLSLSDNQLEGSIPKDWETSLTKLRILAASHNRLKGSFPDLTKMIRLRELYLEENEFDGQLPESLEGMTSLLDLNIGSNKLSGPIGVLSALSNLETLDLSNNEFSGAIPEIFDQLFRLHELV-LPNNKFEGSIPKTLTHLQTLKTLDL-DSNLLVGTLPKGLGLMTDVTTISLRNNQF-EGTIPTNLGRL-DDIQTLLLNNNKLSGT…	5e-25	118	296	489	28.83	141	256	207	25	92	42.33	0/1	3AQRQ1VLED1LIAVYLQE1E-P-L-F-D-V-T-K-E-T-SP1EKELQNDARD1HAEAIV1EDQ-2AG1VA1WL1FYDSQTGNGTPDTKVQ2T-I-N-R-D-1SNATGN1VL-S1FR1AIG-V-H-E-1DS1KH1VIDH1-L-P-K-E-Q-I-ADTYA2GKNFTAEP1GT1VTIYGDLQ-DRN1SVPT1LIGN1-E-E-NVR1TK1TSH-LISPTD3-TMALFTAAS1RQRTVIDN1SQDNQNRE1QT2IL1DLEAWVATSKMLTENHLI1SDVLIL2KS2LFQTTG1VL1EDWKIYGARMS-S-E-E-G-G-G-WMQN2EH2AS1DS2FQ1YE2LI1-K-D-W-EST1MLRTNK2-I-L-A-A-S-H-N-R-L-K-G-S-F-P-D-L-T-K-M-IKR1…	/NCGR_SEQ_ID=MMETSP0327-20121206|11846 /TAXON_ID=44447 /ORGANISM="Pseudo-nitzschia delicatissima, Strain B596" /LENGTH=2359	76	76
MRP2	CAMNT_0008094165	129	571	1449	40	PMVMERTSPQARAVEWLAYQDEPLFDVTKETSAEEQDRHHEILEQRYALVV------------W-----------------------------------------YFDQGGPTVWK----------TINRDESAGWVEFGAGVHECDWKGVDCDYENGNTETGTVIGLRLSPALGLVLTGT------------------HLSTE------LGMLTALRRVDFSDQRLQGTIPDEWASMTNLKSVILSKNQLQTTVPEWIGRSSEEGGGWQNLEQL---ALDDNFLYGSLPSSMRNLRKLTHLELQVNPQLEGRFDELLFLEKEDEATGLPGQ--NLEILDLSNTRLKGKIPKITLPSIRSFRLWNLPGFSGTLPPDIGSWSNLEIFSIKEMPGLTGTLP…	PGALVRGSPYAMAVDWILYDDLYLQDIDNPILNEEL-----MLRQRFALAVVYFATTQKGSEPWRSCNPTPRSIISSEEPVAVAARQNTNTNANDVSNTTDTKYDYADAGGDTCTSLDRTVAPDGVSIEYQEIPGQIRWLSKHSECEWAGITC------SEIGKVAGIELA---GQKLKGNLDFRLNDNDNDNDNDDVNKIKTENEWNVLLWAFPALQAIDLNYNELTGTIPNSYAALSGMLRLRLGGNSLTGKIPPSM---------FENLTKLRVVQLGENKLTGTLSTQIGRLTDLQGLHLHQN-NLEG---------------GLPTEIGNLSVLSLS--RIYGN------------------EFSGPLPTEIGKLTRLVNFLYSDN-AFTGTIP…	5e-25	118	296	535	26.54	142	236	206	19	157	38.5	0/-1	1MGVAMLEV1TG2QY1RM2ED1LIAL1QD1ELPY1FQ1VITDKNEPTISLAN2QLD-R-H-H-E-IM1ER2YF2VA1-V-Y-F-A-T-T-Q-K-G-S-E-P1-R-S-C-N-P-T-P-R-S-I-I-S-S-E-E-P-V-A-V-A-A-R-Q-N-T-N-T-N-A-N-D-V-S-N-T-T-D-T-K-Y-D1FA1QA2PD1VCWTKS-L-D-R-T-V-A-P-D-G-VTS1NERYDQ1SIAP1WQVIERFWGLASGKVHHS2DE1KA1VIDT1D-Y-E-N-G-N-TS1TI1TK1IA1LIRE1SAP-A-L-1LQVK1TK1TN-L-D-F-R-L-N-D-N-D-N-D-N-D-N-D-D-V-NHKLISK2-N-E-W-N-V-L1GWMALFTP2RQRAVI1FLSNDYQNRE1QT4…	/NCGR_SEQ_ID=MMETSP0139_2-20121125|7292 /TAXON_ID=44445 /ORGANISM="Pseudo-nitzschia australis, Strain 10249 10 AB" /LENGTH=2430	77	77
MRP2	CAMNT_0003601803	136	570	1492	140	SPQARAVEWLAYQDEPLFDVTKETSAEEQDRHHEILEQRYALVVWYFDQGGPTVWKTINRDESAGWV-EFGAGVHECDWKGVDC-------DYENGNTETGTVIGL-RLSPALGL---VLTGTHLSTELG-MLTALRRVDFSDQRLQGTIPDEWASMTNLKSVILSKNQLQTTVPEWIGRSSEEGGGWQNLEQLALDDNFLYGSLP----SSMRNLR--------------------KLTHLELQVN------PQ-LEGRFDELLFLEKEDEATGLPG-----QNLEILDLSNTRLKGKIPKITLPSIRSFRLWNLPG--FSGTLPPDIGSWSNLEIFSIKEMPGLTGTLPTEFGSLEKLEILEVLDSNFMSGELPKELGNLSSNLKTINFRYTNQTGT…	SPQQQALDWIVLED----------PAKLNADHAAVLD-RYGLAVLYYSTNTDKQWK-----ENTNWLSERGI----CSWHGIHCLPKEQIATAENKFAPTTTTYDQDNLVTAINLEENRLKGS-IPDELGTAFASLQTINFQNNELTGTLPLAVTKLEHIKDLLLSSNQFTGTLPDKYAM-------MNNLHQLSLSDNQLEGSIPKDWETSLTKLRILAASHNRLKGSFPDLTKMIRLRELYLEENEFDGQLPESLEGMTSLLDLNIGSNKLSGPIGVLSALSNLETLDLSNNEFSGAIPEIFDQLFRLHELV-LPNNKFEGSIPKTLTHLQTLKTLDL-DSNLLVGTLPKGLGLMTDVTTISLRNNQF-EGTIPTNLGRL-DDIQTLLLNNNKLSGT…	5e-25	118	296	489	28.83	141	256	207	25	92	42.33	0/-3	3AQRQ1VLED1LIAVYLQE1E-P-L-F-D-V-T-K-E-T-SP1EKELQNDARD1HAEAIV1EDQ-2AG1VA1WL1FYDSQTGNGTPDTKVQ2T-I-N-R-D-1SNATGN1VL-S1FR1AIG-V-H-E-1DS1KH1VIDH1-L-P-K-E-Q-I-ADTYA2GKNFTAEP1GT1VTIYGDLQ-DRN1SVPT1LIGN1-E-E-NVR1TK1TSH-LISPTD3-TMALFTAAS1RQRTVIDN1SQDNQNRE1QT2IL1DLEAWVATSKMLTENHLI1SDVLIL2KS2LFQTTG1VL1EDWKIYGARMS-S-E-E-G-G-G-WMQN2EH2AS1DS2FQ1YE2LI1-K-D-W-EST1MLRTNK2-I-L-A-A-S-H-N-R-L-K-G-S-F-P-D-L-T-K-M-IKR1…	/NCGR_SEQ_ID=MMETSP0327-20121206|17012 /TAXON_ID=44447 /ORGANISM="Pseudo-nitzschia delicatissima, Strain B596" /LENGTH=2382	76	76
MRP2	CAMNT_0006954751	132	569	2126	975	MERTSPQARAVEWLAYQDEPLFDVTKETSAEEQDRHHEILEQRYALVVWYFDQGGPTVWKTINRDESAGWVE----FGAGVHECDWKGVDCDYENGNTETGTVIGLRLSPALGLVLTGTHL----STELGMLTALRRVDFSDQRLQGTIPDEWASMTNLKSVILSKNQLQTTVPEWIGRSSEEGGGWQNLEQLALDDNFLYGSLPSSMRNLRKLTHLELQVNPQLEGRFDELLFLEKEDEATGLPGQNLEILDLSNTRLKGKIPKITLPSIRSFRLWN--LPGFSGTLPPDIGSWSNLEIFSIKEMPGLTGTLPTEFGSLEKLEILEVLDSNFMSGELPKELGNLSSNLKTINFRYTNQTGTLPVEWSSLVNLENLNLLQNKYLTGTIPSEYGYMTSLR…	LDSCEPPNRALVWLASDNYPV----------EGD-----MRDRYMLALLF------AAWK------GAGWTNQEKWLLSSQSHCDWYGVEC---NGANRT-----------VDLLLNDNNLVGEIPTEIVKLDSLVTLEIADNHLDGRIPRKFGEWTSIQRLELSGNSLIFSIPT-------ELGIMENLQSLELDHNKLKGTIPTEIMRLPKLGYVGLFAN-SLTG---------TIPTEVGLLKNCREFKVYSNS-LTGSIPT-HVGEMEELKVWESGRNTCEGTIPLQFGNIGTLKTLDLSSM-GLTGSIPAHFGNLATLETLNLAD-NYIDGKIPTPLGDMTM-MASLYLNHNALSGSIPSQLAQLRELTKLKLQENNL-TGAIPKELASCDKLE…	5e-25	118	296	450	28	126	246	200	20	78	44.44	0/-3	MLEDRSTCSE1QPAN2VLEV3YSQDDNEY1LVF-D-V-T-K-E-T-S-A-E-1QG1R-H-H-E-I-LMERQD2AM1VAVLWLYFF-D-Q-G-G-P-TAVA2T-I-N-R-D-E-SG3VTEN-Q-E-K-WFLGLASGSVQHSEH3KY2DE1D-Y-E-2NATNER1G-T-V-I-G-L-R-L-S-P-A-LVGD1VL1TNGDTNHN1-V-G-E-ISP2LIGVMK1TDAS1RVRTVLDEFISA1QNRH1QD1TR2DREKWFAGSEMW1NSLIKQSRVLIE2KG1QS1QITFTSVI1ETW-I-G-R-S-S-E-1GL1GIWMQE2EQQS1AE2DH1FK1YK1STLI1STSEMIRMNR1RP2TGHYLVEG1QFVA1P-QS1ET1R-F-D-E-L-L-F-L-E-KTEIDP…	/NCGR_SEQ_ID=MMETSP1176-20130426|399 /TAXON_ID=265551 /ORGANISM="Synedropsis recta cf, Strain CCMP1620" /LENGTH=3025	77	77
[truncated: 409 more rows]

## Sheet: sequenceserver-full_tsv_report
Supplementary Table 5. TblastN output using the MRP2 protein as a query against an mmetsp_nucleotide database
# TBLASTN 2.2.30+
# Query: MRP2
# Database: /opt/blastdb/mmetsp/CAM_P_0001000.nt.fa
# Fields: query id	query gi	query acc.	subject id	subject ids	subject gi	subject gis	subject acc.	subject accs.	q. start	q. end	s. start	s. end	query seq	subject seq	evalue	bit score	score	alignment length	% identity	identical	mismatches	positives	gap opens	gaps	% positives	query/sbjct frames	query frame	BTOP	subject tax ids	subject sci names	subject com names	subject blast names	subject super kingdoms	subject title	subject titles	subject strand	% query coverage per subject	% query coverage per hsp
# 706 hits found
[truncated: 707 more rows]
