# Supplementary material for: MRP3 is a sex determining gene in the diatom Pseudo-nitzschia multistriata
Source: Nat Commun. 2018 Nov 28;9:5050. doi: 10.1038/s41467-018-07496-0 (PMC6261938; doi:10.1038/s41467-018-07496-0)
Supplement: Supplementary file 5 — Supplementary Data 3 [file 41467_2018_7496_MOESM5_ESM.xls]

## Sheet: MRM2
Supplementary Data 3. TblastN output using the MRM2 protein as a query against the mmetsp_nucleotide database
# TBLASTN 2.2.30+
# Query: MRM2
# Database: /opt/blastdb/mmetsp/CAM_P_0001000.nt.fa
# Fields: query id	subject id	q. start	q. end	s. start	s. end	query seq	subject seq	evalue	bit score	score	alignment length	% identity	identical	mismatches	positives	gap opens	gaps	% positives	query/sbjct frames	BTOP	subject title	% query coverage per subject	% query coverage per hsp
# 1081 hits found
MRM2	CAMNT_0013118197	1	480	195	1652	MLLLATAGLAFAVTRYVQTVKNKH--KSPPSQDTTSDGSTDVDSSSPATLAEVDPDRDLIAYRSDIEYILFTEMDEGLSTDFVEGPQKRAIDWLVSDDLVLNSTEVRAMAEYIK-----NGDE--DSVSTVPLVQRYALMVLFFATNGELWSDSSWRELVNVPECRFMGIECDLEGHINTLDVGYRKLRGRLPGEVGMLSMLTSLNVESNNLEGTIPSFLYNKLTKLERVDMRNNGFLSTISSDISKLTNLKALYLGELFLTGEVPTDAMKSLSSLEEISISHATEMTGPLLEFSEHWPNLTYFDILRSTFTGTIPTTIGTNTNLKYIWLEQTSMNTSILPTELGLLPNLKEFILDNLVVDDTTGTIPTELGNCQALTSLHVDKFRGPIPTELGRLTNL…	MLLLATAGLAYAVTRYIQVKKSAHILRSSQGTGTATEELTDIDSSSPKTLAEVDPNRDPASYRSDIEYILSREIDGDCSTNFLEGAQKRAIDWLVFDDFVLKSKAVRKMVESLEAIAESNAAESKDSIPTFPLLQRYALMVLFFETNGELWSEQPWTEMVGTEECKFGGVECGLEGHVEVLDLGFRKLRGRLPREVGMLSKLTSMNVMGNNLEGTIPSFIYHKLTNLASLILSKNEFYSTISPDIAKLTNLKALHLTELQLTGQLPADAMKSMSTLEHILFADSTKLSGPILEFSAHWPNLTVLDLYQSSFTGTIPATIGTNTKLEAIWLRDTEMDTSVLPTEFGLLSNLEQLFINAKVPEG--GRIPTELGNCPQLRWLHLDGYGGRIPTELGRLTRM…	5e-169	500	1287	489	57.67	282	195	364	5	12	74.44	0/3	10FY5VI1TVVK1NSKA1-I-LKR1PSPQSGQTDG1TASTDEGESL2VI5AK7DN2LPIAAS9FSTR1MI1EGGDLC2DN1VL2PA9SF2LF2NK1TKEA2AK1AV1YSILKE-A-I-A-E-S1GADA1-S-K2VISP1VF2VL10AE7DESQSP1RT1LM1NGVTPE2RK1MG1IV2DG4IVNETV2VL1YF8GR6MK3LM2EMSG10LI1NH3KN1EARSVLDIMLRSNK1GE1LY4SP2SA8YH1GT2FQ3EQVL1TA5LM1ST2EH1SLIFSAHDAS1EKMLTS2LI4EA6YVFL1ILLYRQ1TS6TA6NK1KEYA3ERQD1SE1ND2IV4LF3PS2KEEQFLIFLIDNNALK1VPDEDGT-T-1TR8QPAQ1TRSW2VL1KGFYRG1PR9NRLM…	/NCGR_SEQ_ID=MMETSP1061-20121228|5454 /TAXON_ID=37318 /ORGANISM="Pseudo-nitzschia pungens, Strain cf. pungens" /LENGTH=1747	99	99
MRM2	CAMNT_0042654255	1	481	1561	89	MLLLATAGLAFAVTRYVQTVKNKHKSPPSQDTTSDGSTDVDSSSPATLAEVDPDRDLIAYRSDIEYILFTEMDEGLSTDFVEGPQKRAIDWLVSDDLVLNSTEVRAMAEYIKN-------------GDEDSVSTVPLVQRYALMVLFFATNGELWSDSSWRELVNVPECRFMGIECDLEGHINTLDVGYRKLRGRLPGEVGMLSMLTSLNVESNNLEGTIPSFLYNKLTKLERVDMRNNGFLSTISSDISKLTNLKALYLGELFLTGEVPTDAMKSLSSLEEISISHATEMTGPLLEFSEHWPNLTYFDILRSTFTGTIPTTIGTNTNLKYIWLEQTSMNTSILPTELGLLPNLKEFILDNLVVDDTTGTIPTELGNCQALTSLHV--DKFRGPIPTEL…	ILFLAITGLGFSVTRYVQVKRNVRSSQSSQEIASDNNTLS-----ATAEDTDLDRDPVAYRSDIEYILSSEIYQDSTISFLQGSQKKAIVWLVYEDRVLSTTKIREMVDYMKSNNTGNDDVXXNNTGNDDVVPTFPLVQRYAMMVLFFETNGELWSERSWAESTNLNECKFVGVECDMEDRVVVLDLALRKLRGRLPEEVGLLTRLESASFLSNSLEGTIPSFIFNKLTNLHSLDLSGNDFSSTISSDISKLTNLRRLHLNELSLTGELPVDAMKSLSNLEQLAMTHATRMNGPLLEYSISWPNLTSIDIYQSHFSGTIPTTVGVNTKLERFWLPGTKMDLSSIPTEIGLLTNLLQFSLVSEMHRMDTGTLPTEIGNCRALQYLQMVGSNYHGTIPTEF…	9e-155	464	1195	496	53.43	265	211	345	3	20	69.56	0/-2	MI1LF2TIAT2AG1AS6TVVKKR1KVHRKS1PQPS2DETITA2GNSN1DLVSD-S-S-S-P-2LAAEEDVT1PL3LPIV10FSTS1MIDYEQGDLSSTTIDS1VLEQ1PS2RK2DV3SYDE1LR2NSST1EKVI1AE1AVED1IM1NS-N-N-T-G-N-D-D-V-X-X-N-N-T1DNED1SV1SP1VF7LM5AE7DESR2RA1LSVT1VLPN2RK1MV1IV3LM1GDHRIVNVTV2VLGAYL8GE3ML1STMR1TE1LANSVFEL2NS8LIYF4KN1EHRSVL1MLRSNG1GD1LS13KRAR1YH1GN2FS4VL1TV7SN2EQILSAIMST3ER1TN5FY1EIHS5YSFI2LYRQ1TH1TS6IV1TV2NK1KEYRIF2EPQG1SK1NDTL1ISLI3LI3…	/NCGR_SEQ_ID=MMETSP1423-20130617|34364 /TAXON_ID=476441 /ORGANISM="Pseudo-nitzschia heimii, Strain UNC1101" /LENGTH=1811	99	99
MRM2	CAMNT_0011214887	7	483	1545	82	AGLAFAVTRYVQT-VKN--KHKSPPSQDTTSDGSTDVDSSSPATLAEVDPDRDLIAYRSDIEYILFTEMDEGLSTDFVEGPQKRAIDWLVSDDLVLNSTEVRAMAEYIKNGDEDS----------VSTVPLVQRYALMVLFFATNGELWSDSSWRELVNVPECRFMGIECDL-EGHINTLDVGYRKLRGRLPGEVGMLSMLTSLNVESNNLEGTIPSFLYNKLTKLERVDMRNNGFLSTISSDISKLTNLKALYLGELFLTGEVPTDAMKSLSSLEEISISHATEMTGPLLEFSEHWPNLTYFDILRSTFTGTIPTTIGTNTNLKYIWLEQTSMNTSILPTELGLLPNLKEFILDNLVVDDTTGTIPTELGNCQALTSLHVD--KFRGPIPTELGRLTN…	SGLAFSITRYVQAKMRNVGPGSSTTDPDGITSSSSSSSSSSSNTLEESDPNRDPIKYRSDIESILSTVVEE---FTFLEGAQKKALDWLVFEDLVLTSADVKAMMGSTKNDDNDNGSGSDDDGVGVPIFPLVQRYALMVLFFETNGELWSDTSWSDLIHVHECNFMGIDCDGNKGQAVNLDLQYRKLRGRLPDETGLLTQLTAVNLMANNLEGSIPSFMYNELTNLEFLDLSRNDFTSTISSDISNLTSLKSLVLNDLSLTGSVP-ESLKSVSTLEDFSIWHGGKMSGPILDFMSYWPNLVTMDIYQSSFTGTIPTSIGINSNLKLFWIEDTPTDITDIPTELGLLTDLEEFAIGSRIGLD-GGTLPTELGSCTSLRNFQIDGNNYTGTIPTEIGLLTN…	1e-133	407	1046	495	51.92	257	213	343	11	25	69.29	0/-1	AS4ASVI5TA-KVMKR1-V-GKPHGKS1PTPTSDQP1TGTISTDSGS1TSDSVSDS3PSAN2AE1VS2DN2LP1AK6YS2FS1EVMVDE1G-L-S-TFDT1VL2PA2RK1IL4SFDE4NT1TAED1RK2AMEGYSIT2GD1EN1SN-G-S-G-S-D-D-D-G-V-G1SPTIVF13AE8ST2RSED1VINH1PH2RN4ED2LG-NEK1HQIANVTN2VLGQ9GD1VT1ML1STMQ2SALV1VLEMSA5TS4LM2KE2KN2RFVL1MLRSNR1GD1LT8KN2NS2AS1YV1GNED1FS3ES2T-DEASML2LV1ST2EDIF2SW1AGTGEK1TS2LI1ED1SMESHY4TVYTFM2LYRQ1TS7TS2TI1TS3YLIF1LI1QD1SPMTNDTISTIDLI7PTN…	/NCGR_SEQ_ID=MMETSP0734-20130129|7898 /TAXON_ID=186038 /ORGANISM="Fragilariopsis kerguelensis, Strain L26-C5" /LENGTH=1548	99	99
MRM2	CAMNT_0003600505	1	476	261	1655	MLLLATAGLAFAVTRYVQTVKNKHKSPPSQDTTSDGSTDVDSSSPATLAEVDPDRDLIAYRSDIEYILFTEMDEGLSTDFVEGPQKRAIDWLVSDDLVLNSTEVRAMAEYIKNGDEDSVSTVPLVQRYALMVLFFATNGELWSDSSWRELVNVPECRFMGIECDLEGHINTLDVGYRKLRGRLPGEVGMLSMLTSLNVESNNLEGTIPSFLYNKLTKLERVDMRNNGFLSTISSDISKLTNLKALYLGELFLTGEVPTDAMKSLSSLEEISISHATEMTGPLLEFSEHWPNLTYFDILRSTFTGTIPTTIGTNTNLKYIWLEQTSMNTSILPTELGLLPNLKEFILDNLVVDDTTGTIPTELGNCQALTSLHVDKFRGPIPTELGRLTNLKFLSMTEGG…	ILLLSIVFLVVALTRYIRVKRS-------VVPIPVSQDAASAELLSPVEAADPDRDPVTYRSHIEEILVRELHDECSTNFLEGPQKMAIDWLVYEDVVLNSTQIGNMAV-----GYDLEPAFPLVQRYALMVLFFATSGELWSGAPWNLMVDIPECRFMGIECDMDDRVLLMDLGFRKLRGRLPEEVGMLINLRSFSVLSNSLEGTIPSFLYNRLTNLDVLELSKNEFSSSLSSDISRLSNLKILHLAELSLTGQIPVDAMKQLTSLEQIVITYATKMKGPLLELSENWPNLNVVDIYMSGFDGSIPTTIGQNTNLEMLWLDAVPMDASTIPTEIGLLKNLRGFVFRPSRNGVGGATIPTEIGECTNLDTVDWNNLSGFIPTEIGKLTKLKEVIFEDGT…	5e-132	404	1039	477	49.9	238	226	326	3	13	68.34	0/3	MI3ASTIAVGF1AVFV1VL3VIQRTVVKKRNSK-H-K-S-P-P-S-QVDVTPTISPDVGSSQTDDAVADSSASESLPLASTPLVAEEAVA5LPIVAT3DH2YE2FVTR1MLDHEDGELC2DN1VL5RM6SYDE1LV5EQVIRGAN2EVY-I-K-N-G-DGEY1SLVESPTAVF15NS5DGSASP1RNELLM1NDVI11LMEDGDHRIVNLTLLM1VL1YF8GE5SIMN1TR1LFNS1EL2NS11KR2KN1EDRVVLDEMLRSNK1GE1LS1TSIL5KR1TS3AI1YH1GA2FS3EQVI1TV4SQ1ST3EQ1SV1STHY2EK1TK5FL2HN4TNYVFV2LYRM1TG1TD1TS6TQ4KEYMIL2EDQATVSP1NDTA1ITLI3LI3PK2KREG1IVLFDRN…	/NCGR_SEQ_ID=MMETSP0327-20121206|16363 /TAXON_ID=44447 /ORGANISM="Pseudo-nitzschia delicatissima, Strain B596" /LENGTH=1667	99	99
MRM2	CAMNT_0003619981	46	480	4051	2771	ATLAEVDPDRDLIAYRSDIEYILFTEMDEGLSTDFVEGPQKRAIDWLVSDDLVLNSTEVRAMAEYIKNGDEDSVSTVPLVQRYALMVLFFATNGELWSDSSWRELVNVPECRFMGIECDLEGHINTLDVGYRKLRGRLPGEVGMLSMLTSLNVESNNLEGTIPSFLYNKLTKLERVDMRNNGFLSTISSDISKLTNLKALYLGELF-LTGEVPTDAMKSLSSLEEISISHATEMTGPLLEFSEHWPNLTYFDILRSTFTGTIPTTIGTNTNLKYIWLEQTSMNTSILPTELGLLPNLKEFILDNLVVDDTTGTIPTELGNCQALTSLHVDKFRGPIPTELGRLTNLKFLSMTEGGLTGSVPSELGLLTNLNEMYLYNNRLESSLPSALGNVQGLKILDI…	SPVEQADPNRNPDVYRSHIEEILLQELHEECSTNFLEGPQKMAIDWLVYEDLVLNSTLVESMA----NGDE---PTFPLVQKYALMVLFFGTSGELWSGQSWNRMAEVSECKFMGIECDLDDRITIVDLGYRKLRGRLPEEVGMLTNLYSFSVISNSLEGTIPSFIYNRLTDLNTLDLSKNNFASTISPEISMLSNLQVLHLMELVSLTGEIPVDAMRQLTSLEHLVITFAQNLRGPLLEASSSWTNLNTFDVYLSGFTGTIPKTIGQSANLEYLWLEGVQMDASTIPSEIGLLTNLKGFILDSKSPLD-GATIPTEIGALPNLEIFGGRGFTGSIPTEIAHLANLQELILEAGSLTGNLPSEIGVMTNLSHLRIVLNEIEGTLPSELGNLQKLELLEV…	7e-131	423	1088	436	54.82	239	187	306	5	10	70.18	0/-1	ASTPLVAEEQVA2DN1DNLPIDAV3DH2YE2FLTQ1MLDH1GELC2DN1VL5RM6SYDE7EL1REAS2E-Y-I-K-4D-S-V-SP1VF4RK8AG1NS5DGSQ2RNERLMVANE1PS2RK8EDGDHR1NTTILV1VL10GE5STMN1TY1LFNS1EI2NS8LI2KR2KD1ENRTVL1MLRSNK1GN1LA4SPDE2KM1TS2KQAV1YH1GM2FV-S4VI1TV3KRSQ1ST3EHILSV1STHF1TQENMLTR5FA1ESHS1PT2TNYT2IVLYRL1TG6TK3TQNSTA2KE1IL3QGTVSQ1NDTA1ITLI1TS1LI3PT3EG4NSLKVSVPDL1T-TGGA5LI1NACLQPAN1TESILFHGVGDRKG1RT1PS4LIGARH1TA2KQFE1SIMLTEEA1GS…	/NCGR_SEQ_ID=MMETSP0329-20121206|6062 /TAXON_ID=697910 /ORGANISM="Pseudo-nitzschia arenysensis, Strain B593" /LENGTH=4408	90	90
MRM2	CAMNT_0003634957	46	480	4145	2865	ATLAEVDPDRDLIAYRSDIEYILFTEMDEGLSTDFVEGPQKRAIDWLVSDDLVLNSTEVRAMAEYIKNGDEDSVSTVPLVQRYALMVLFFATNGELWSDSSWRELVNVPECRFMGIECDLEGHINTLDVGYRKLRGRLPGEVGMLSMLTSLNVESNNLEGTIPSFLYNKLTKLERVDMRNNGFLSTISSDISKLTNLKALYLGELF-LTGEVPTDAMKSLSSLEEISISHATEMTGPLLEFSEHWPNLTYFDILRSTFTGTIPTTIGTNTNLKYIWLEQTSMNTSILPTELGLLPNLKEFILDNLVVDDTTGTIPTELGNCQALTSLHVDKFRGPIPTELGRLTNLKFLSMTEGGLTGSVPSELGLLTNLNEMYLYNNRLESSLPSALGNVQGLKILDI…	SPVEQADPNRNPDVYRSHIEEILLQELHEECSTNFLEGPQKMAIDWLVYEDLVLNSTLVESMA----NGDE---PTFPLVQKYALMVLFFGTSGELWSGQSWNRMAEVSECKFMGIECDLDDRITIVDLGYRKLRGRLPEEVGMLTNLYSFSVISNSLEGTIPSFIYNRLTDLNTLDLSKNNFASTISPEISMLSNLQVLHLMELVSLTGEIPVDAMRQLTSLEHLVITFAQNLRGPLLEASSSWTNLNTFDVYLSGFTGTIPKTIGQSANLEYLWLEGVQMDASTIPSEIGLLTNLKGFILDSKSPLD-GATIPTEIGALPNLEIFGGRGFTGSIPTEIAHLANLQELILEAGSLTGNLPSEIGVMTNLSHLRIVLNEIEGTLPSELGNLQKLELLEV…	1e-130	423	1088	436	54.82	239	187	306	5	10	70.18	0/-1	ASTPLVAEEQVA2DN1DNLPIDAV3DH2YE2FLTQ1MLDH1GELC2DN1VL5RM6SYDE7EL1REAS2E-Y-I-K-4D-S-V-SP1VF4RK8AG1NS5DGSQ2RNERLMVANE1PS2RK8EDGDHR1NTTILV1VL10GE5STMN1TY1LFNS1EI2NS8LI2KR2KD1ENRTVL1MLRSNK1GN1LA4SPDE2KM1TS2KQAV1YH1GM2FV-S4VI1TV3KRSQ1ST3EHILSV1STHF1TQENMLTR5FA1ESHS1PT2TNYT2IVLYRL1TG6TK3TQNSTA2KE1IL3QGTVSQ1NDTA1ITLI1TS1LI3PT3EG4NSLKVSVPDL1T-TGGA5LI1NACLQPAN1TESILFHGVGDRKG1RT1PS4LIGARH1TA2KQFE1SIMLTEEA1GS…	/NCGR_SEQ_ID=MMETSP0329-20121206|13550 /TAXON_ID=697910 /ORGANISM="Pseudo-nitzschia arenysensis, Strain B593" /LENGTH=4502	90	90
MRM2	CAMNT_0011410653	11	483	1533	82	FAVTRYVQT-VKN--KHKSPPSQDTTSDGSTDVDSSSPATLAEVDPDRDLIAYRSDIEYILFTEMDEGLSTDFVEGPQKRAIDWLVSDDLVLNSTEVRAMAEYIKNGDEDS----------VSTVPLVQRYALMVLFFATNGELWSDSSWRELVNVPECRFMGIECDL-EGHINTLDVGYRKLRGRLPGEVGMLSMLTSLNVESNNLEGTIPSFLYNKLTKLERVDMRNNGFLSTISSDISKLTNLKALYLGELFLTGEVPTDAMKSLSSLEEISISHATEMTGPLLEFSEHWPNLTYFDILRSTFTGTIPTTIGTNTNLKYIWLEQTSMNTSILPTELGLLPNLKEFILDNLVVDDTTGTIPTELGNCQALTSLHVD--KFRGPIPTELGRLTNLKFL…	FSITRYVQAKMRNVGPGSSTTDPDGITSSSSSSSSSSSNTLEESDPNRDPIKYRSDIESILSTVVEE---FTFLEGAQKKALDWLVFEDLVLTSADVKAMMGSTKNDDNDNGSGSDDDGVGVPIFPLVQRYALMVLFFETNGELWSDTSWSDLIHVHECNFMGIDCDGNKGQAVNLDLQYRKLRGRLPDETGLLTQLTAVNLMANNLEGSIPSFMYNELTNLEFLDLSRNDFTSTISSDISNLTSLKSLVLNDLSLTGSVP-ESLKSVSTLEDFSIWHGGKMSGPILDFMSYWPNLVTMDIYQSSFTGTIPTSIGINSNLKLFWIEDTPTDITDIPTELGLLTDLEEFAIGSRIGLD-GGTLPTELGSCTSLRNFQIDGNNYTGTIPTEIGLLTNLASL…	3e-130	401	1030	491	51.73	254	212	339	11	25	69.04	0/-3	1ASVI5TA-KVMKR1-V-GKPHGKS1PTPTSDQP1TGTISTDSGS1TSDSVSDS3PSAN2AE1VS2DN2LP1AK6YS2FS1EVMVDE1G-L-S-TFDT1VL2PA2RK1IL4SFDE4NT1TAED1RK2AMEGYSIT2GD1EN1SN-G-S-G-S-D-D-D-G-V-G1SPTIVF13AE8ST2RSED1VINH1PH2RN4ED2LG-NEK1HQIANVTN2VLGQ9GD1VT1ML1STMQ2SALV1VLEMSA5TS4LM2KE2KN2RFVL1MLRSNR1GD1LT8KN2NS2AS1YV1GNED1FS3ES2T-DEASML2LV1ST2EDIF2SW1AGTGEK1TS2LI1ED1SMESHY4TVYTFM2LYRQ1TS7TS2TI1TS3YLIF1LI1QD1SPMTNDTISTIDLI7PTND1…	/NCGR_SEQ_ID=MMETSP0736-20130129|6122 /TAXON_ID=186038 /ORGANISM="Fragilariopsis kerguelensis, Strain L26-C5" /LENGTH=1778	98	98
MRM2	CAMNT_0003575869	1	476	241	1635	MLLLATAGLAFAVTRYVQTVKNKHKSPPSQDTTSDGSTDVDSSSPATLAEVDPDRDLIAYRSDIEYILFTEMDEGLSTDFVEGPQKRAIDWLVSDDLVLNSTEVRAMAEYIKNGDEDSVSTVPLVQRYALMVLFFATNGELWSDSSWRELVNVPECRFMGIECDLEGHINTLDVGYRKLRGRLPGEVGMLSMLTSLNVESNNLEGTIPSFLYNKLTKLERVDMRNNGFLSTISSDISKLTNLKALYLGELFLTGEVPTDAMKSLSSLEEISISHATEMTGPLLEFSEHWPNLTYFDILRSTFTGTIPTTIGTNTNLKYIWLEQTSMNTSILPTELGLLPNLKEFILDNLVVDDTTGTIPTELGNCQALTSLHVDKFRGPIPTELGRLTNLKFLSMTEGG…	ILLLSIVFLVVALTRYIRVKRS-------VVPIPVSQDAASAELLSPVEAADPDRDPVTYRSHIEEILVRELHDECSTNFLEGPQKMAIDWLVYEDVVLNSTQIGNMAV-----GYDLEPAFPLVQRYALMVLFFATSGELWSGAPWNLMVDIPECRFMGIECDMDDRVLLMDLGFRKLRGRLPEEVGMLINLRSFSVLSNSLEGTIPSFLYNRLTNLDVLELSKNEFSSSLSSDISRLSNLKILHLAELSLTGQIPVDAMKQLTSLEQIVITYATKMKGPLLELSENWPNLNVVDIYMSGFDGSIPTTIGQNTNLEMLWLDAVPMDASTIPTEIGLLKNLRGFVFRPSRNGVGGATIPTEIGECTNLDTVDWNNLSGFIPTEIGKLTKLKEVIFEDGT…	3e-124	405	1040	477	49.9	238	226	326	3	13	68.34	0/1	MI3ASTIAVGF1AVFV1VL3VIQRTVVKKRNSK-H-K-S-P-P-S-QVDVTPTISPDVGSSQTDDAVADSSASESLPLASTPLVAEEAVA5LPIVAT3DH2YE2FVTR1MLDHEDGELC2DN1VL5RM6SYDE1LV5EQVIRGAN2EVY-I-K-N-G-DGEY1SLVESPTAVF15NS5DGSASP1RNELLM1NDVI11LMEDGDHRIVNLTLLM1VL1YF8GE5SIMN1TR1LFNS1EL2NS11KR2KN1EDRVVLDEMLRSNK1GE1LS1TSIL5KR1TS3AI1YH1GA2FS3EQVI1TV4SQ1ST3EQ1SV1STHY2EK1TK5FL2HN4TNYVFV2LYRM1TG1TD1TS6TQ4KEYMIL2EDQATVSP1NDTA1ITLI3LI3PK2KREG1IVLFDRN…	/NCGR_SEQ_ID=MMETSP0327-20121206|4045 /TAXON_ID=44447 /ORGANISM="Pseudo-nitzschia delicatissima, Strain B596" /LENGTH=4307	99	99
MRM2	CAMNT_0011324357	11	483	261	1712	FAVTRYVQT-VKN--KHKSPPSQDTTSDGSTDVDSSSPATLAEVDPDRDLIAYRSDIEYILFTEMDEGLSTDFVEGPQKRAIDWLVSDDLVLNSTEVRAMAEYIKNGDEDS----------VSTVPLVQRYALMVLFFATNGELWSDSSWRELVNVPECRFMGIECDL-EGHINTLDVGYRKLRGRLPGEVGMLSMLTSLNVESNNLEGTIPSFLYNKLTKLERVDMRNNGFLSTISSDISKLTNLKALYLGELFLTGEVPTDAMKSLSSLEEISISHATEMTGPLLEFSEHWPNLTYFDILRSTFTGTIPTTIGTNTNLKYIWLEQTSMNTSILPTELGLLPNLKEFILDNLVVDDTTGTIPTELGNCQALTSLHVD--KFRGPIPTELGRLTNLKFL…	FSITRYVQAKMRNVGPGSSTTDPDGITSSSSSSSSSSSNTLEESDPNRDPIKYRSDIESILSTVVEE---FTFLEGAQKKALDWLVFEDLVLTSADVKAMMGSTKNDDNDNGSGSDDDGVGVPIFPLVQRYALMVLFFETNGELWSDTSWSDLIHVHECNFMGIDCDGNKGQAVNLDLQYRKLRGRLPDETGLLTQLTAVNLMANNLEGSIPSFMYNELTNLEFLDLSRNDFTSTISSDISNLTSLKSLVLNDLSLTGSVP-ESLKSVSTLEDFSIWHGGKMSGPILDFMSYWPNLVTMDIYQSSFTGTIPTSIGINSNLKLFWIEDTPTDITDIPTELGLLTDLEEFAIGSRIGLD-GGTLPTELGSCTSLRNFQIDGNNYTGTIPTEIGLLTNLASL…	3e-122	401	1030	491	51.73	254	212	339	11	25	69.04	0/3	1ASVI5TA-KVMKR1-V-GKPHGKS1PTPTSDQP1TGTISTDSGS1TSDSVSDS3PSAN2AE1VS2DN2LP1AK6YS2FS1EVMVDE1G-L-S-TFDT1VL2PA2RK1IL4SFDE4NT1TAED1RK2AMEGYSIT2GD1EN1SN-G-S-G-S-D-D-D-G-V-G1SPTIVF13AE8ST2RSED1VINH1PH2RN4ED2LG-NEK1HQIANVTN2VLGQ9GD1VT1ML1STMQ2SALV1VLEMSA5TS4LM2KE2KN2RFVL1MLRSNR1GD1LT8KN2NS2AS1YV1GNED1FS3ES2T-DEASML2LV1ST2EDIF2SW1AGTGEK1TS2LI1ED1SMESHY4TVYTFM2LYRQ1TS7TS2TI1TS3YLIF1LI1QD1SPMTNDTISTIDLI7PTND1…	/NCGR_SEQ_ID=MMETSP0735-20130129|11703 /TAXON_ID=186038 /ORGANISM="Fragilariopsis kerguelensis, Strain L26-C5" /LENGTH=4789	98	98
MRM2	CAMNT_0011115645	47	483	4384	3050	TLAEVDPDRDLIAYRSDIEYILFTEMDEGLSTDFVEGPQKRAIDWLVSDDLVLNSTEVRAMAEYIKNGDEDS----------VSTVPLVQRYALMVLFFATNGELWSDSSWRELVNVPECRFMGIECDL-EGHINTLDVGYRKLRGRLPGEVGMLSMLTSLNVESNNLEGTIPSFLYNKLTKLERVDMRNNGFLSTISSDISKLTNLKALYLGELFLTGEVPTDAMKSLSSLEEISISHATEMTGPLLEFSEHWPNLTYFDILRSTFTGTIPTTIGTNTNLKYIWLEQTSMNTSILPTELGLLPNLKEFILDNLVVDDTTGTIPTELGNCQALTSLHVD--KFRGPIPTELGRLTNLKFLSMTEGGLTGSVPSELGLLTNLNEMYLYNNRLESSLPSAL…	TLEESDPNRDPIKYRSDIESILSTVVEE---FTFLEGAQKKALDWLVFEDLVLTSADVKAMMGSTKNDDNDNGSGSDDDGVGVPIFPLVQRYALMVLFFETNGELWSDTSWSDLIHVHECNFMGIDCDGNKGQAVNLDLQYRKLRGRLPDETGLLTQLTAVNLMANNLEGSIPSFMYNELTNLEFLDLSRNDFTSTISSDISNLTSLKSLVLNDLSLTGSVP-ESLKSVSTLEDFSIWHGGKMSGPILDFMSYWPNLVTMDIYQSSFTGTIPTSIGINSNLKLFWIEDTPTDITDIPTELGLLTDLEEFAIGSRIGLD-GGTLPTELGSCTSLRNFQIDGNNYTGTIPTEIGLLTNLASLVLSGGRLTGTLPSEVGNLTNLVFLLLHENELKGILPSEM…	3e-122	401	1030	452	53.32	241	189	320	9	22	70.8	0/-3	2AE1VS2DN2LP1AK6YS2FS1EVMVDE1G-L-S-TFDT1VL2PA2RK1IL4SFDE4NT1TAED1RK2AMEGYSIT2GD1EN1SN-G-S-G-S-D-D-D-G-V-G1SPTIVF13AE8ST2RSED1VINH1PH2RN4ED2LG-NEK1HQIANVTN2VLGQ9GD1VT1ML1STMQ2SALV1VLEMSA5TS4LM2KE2KN2RFVL1MLRSNR1GD1LT8KN2NS2AS1YV1GNED1FS3ES2T-DEASML2LV1ST2EDIF2SW1AGTGEK1TS2LI1ED1SMESHY4TVYTFM2LYRQ1TS7TS2TI1TS3YLIF1LI1QD1SPMTNDTISTIDLI7PTND1KE2IALIDGNSLRVIVGDL1T-TG2IL5NS1QTAS1TRSNLFHQVI1-G-NKNFYRT1P…	/NCGR_SEQ_ID=MMETSP0733-20121128|9283 /TAXON_ID=186038 /ORGANISM="Fragilariopsis kerguelensis, Strain L26-C5" /LENGTH=4767	90	90
MRM2	CAMNT_0011154783	103	483	520	1671	EVRAMAEYIKNGDEDSVS--TVPLVQRYALMVLFFATNGELWSDSSWRELVNVPECRFMGIECDL-EGHINTLDVGYRKLRGRLPGEVGMLSMLTSLNVESNNLEGTIPSFLYNKLTKLERVDMRNNGFLSTISSDISKLTNLKALYLGELFLTGEVPTDAMKSLSSLEEISISHATEMTGPLLEFSEHWPNLTYFDILRSTFTGTIPTTIGTNTNLKYIWLEQTSMNTSILPTELGLLPNLKEFILDNLVVDDTTGTIPTELGNCQALTSLHVD--KFRGPIPTELGRLTNLKFLSMTEGGLTGSVPSELGLLTNLNEMYLYNNRLESSLPSALGNVQGLKILDISMNNLTGS-IPEGICRS-PSIGIKRDCFIDKCDCCSLYCIEG	EARKMTTTITVAAQMTMALXIFPLVQRYALMVLFFETNGELWSDTSWSDLIHVHECNFMGIDCDGNKGQAVNLDLQYRKLRGRLPDETGLLTQLTAVNLMANNLEGSIPSFMYNELTNLEFLDLSRNDFTSTISSDISNLTSLKSLVLNDLSLTGSVP-ESLKSVSTLEDFSIWHGGKMSGPILDFMSYWPNLVTMDIYQSSFTGTIPTSIGINSNLKLFWIEDTPTDITDIPTELGLLTDLEEFAIGSRIGLD-GGTLPTELGSCTSLRNFQIDGNNYTGTIPTEIGLLTNLASLVLSGGRLTGTLPSEVGNLTNLVFLLLHENELKGILPSEMGSLTALDTLDISDNDMTGTGIPESICSSHPDVWI--DCKVEKCSCCYRPCFSG	2e-105	337	864	388	52.58	204	173	277	8	11	71.39	0/1	1VA1AK1ATETYT1KTNVGADAEQDMSTVMSA-L-XTIVF13AE8ST2RSED1VINH1PH2RN4ED2LG-NEK1HQIANVTN2VLGQ9GD1VT1ML1STMQ2SALV1VLEMSA5TS4LM2KE2KN2RFVL1MLRSNR1GD1LT8KN2NS2AS1YV1GNED1FS3ES2T-DEASML2LV1ST2EDIF2SW1AGTGEK1TS2LI1ED1SMESHY4TVYTFM2LYRQ1TS7TS2TI1TS3YLIF1LI1QD1SPMTNDTISTIDLI7PTND1KE2IALIDGNSLRVIVGDL1T-TG2IL5NS1QTAS1TRSNLFHQVI1-G-NKNFYRT1PT4LI1RL4KAFS1SVMLTSEG1GR3STVL3LV1LN4NVEFMLYL1YHNE1RE1EKSGSI3AELM1NSVLQTG…	/NCGR_SEQ_ID=MMETSP0733-20121128|28852 /TAXON_ID=186038 /ORGANISM="Fragilariopsis kerguelensis, Strain L26-C5" /LENGTH=1785	90	79
MRM2	CAMNT_0011154783	47	120	342	554	TLAEVDPDRDLIAYRSDIEYILFTEMDEGLSTDFVEGPQKRAIDWLVSDDLVLNSTEVRAMAEYIKNGDEDSVS	TLEESDPNRDPIKYRSDIESILSTVVEEFT---FLEGAQKKALDWLVFEDLVLTSADVKAMMGSTKNDDNDNGS	1e-10	72.4	176	74	55.41	41	30	51	1	3	68.92	0/3	2AE1VS2DN2LP1AK6YS2FS1EVMVDE1GFLTS-T-D-1VL2PA2RK1IL4SFDE4NT1TAED1RK2AMEGYSIT2GD1EN1SNVG1	/NCGR_SEQ_ID=MMETSP0733-20121128|28852 /TAXON_ID=186038 /ORGANISM="Fragilariopsis kerguelensis, Strain L26-C5" /LENGTH=1785	90	15
MRM2	CAMNT_0011499489	119	459	1041	16	VSTVPLVQRYALMVLFFATNGELWSDSSWRELVNVPECRFMGIECDL-EGHINTLDVGYRKLRGRLPGEVGMLSMLTSLNVESNNLEGTIPSFLYNKLTKLERVDMRNNGFLSTISSDISKLTNLKALYLGELFLTGEVPTDAMKSLSSLEEISISHATEMTGPLLEFSEHWPNLTYFDILRSTFTGTIPTTIGTNTNLKYIWLEQTSMNTSILPTELGLLPNLKEFILDNLVVDDTTGTIPTELGNCQALTSLHVD--KFRGPIPTELGRLTNLKFLSMTEGGLTGSVPSELGLLTNLNEMYLYNNRLESSLPSALGNVQGLKILDISMNNLTGS-IPEGICRS	VPIFPLVQRYALMVLFFETNGELWSDTSWSDLIHVHECNFMGIDCDGNKGQAVNLDLQYRKLRGRLPDETGLLTQLTAVNLMANNLEGSIPSFMYNELTNLEFLDLSRNDFTSTISSDISNLTSLKSLVLNDLSLTGSVP-ESLKSVSTLEDFSIWHGGKMSGPILDFMSYWPNLVTMDIYQSSFTGTIPTSIGINSNLKLFWIEDTPTDITDIPTELGLLTDLEEFAIGSRIGLD-GGTLPTELGSCTSLRNFQIDGNNYTGTIPTEIGLLTNLASLVLSGGRLTGTLPSEVG-XTNLVFLLLHENELKGILPSEMGSLTALDTLDISDNDMTGTGIPESICSS	8e-99	315	807	345	55.07	190	148	256	6	7	74.2	0/-2	1SPTIVF13AE8ST2RSED1VINH1PH2RN4ED2LG-NEK1HQIANVTN2VLGQ9GD1VT1ML1STMQ2SALV1VLEMSA5TS4LM2KE2KN2RFVL1MLRSNR1GD1LT8KN2NS2AS1YV1GNED1FS3ES2T-DEASML2LV1ST2EDIF2SW1AGTGEK1TS2LI1ED1SMESHY4TVYTFM2LYRQ1TS7TS2TI1TS3YLIF1LI1QD1SPMTNDTISTIDLI7PTND1KE2IALIDGNSLRVIVGDL1T-TG2IL5NS1QTAS1TRSNLFHQVI1-G-NKNFYRT1PT4LI1RL4KAFS1SVMLTSEG1GR3STVL3LV1L-LX3NVEFMLYL1YHNE1RE1EKSGSI3AELM1NSVLQTGA1KDIT4MD1NDLM2ST-G3GS2RS1	/NCGR_SEQ_ID=MMETSP0736-20130129|50540 /TAXON_ID=186038 /ORGANISM="Fragilariopsis kerguelensis, Strain L26-C5" /LENGTH=1345	85	71
MRM2	CAMNT_0011499489	47	115	1249	1052	TLAEVDPDRDLIAYRSDIEYILFTEMDEGLSTDFVEGPQKRAIDWLVSDDLVLNSTEVRAMAEYIKNGD	TLEESDPNRDPIKYRSDIESILSTVVEEFT---FLEGAQKKALDWLVFEDLVLTSADVKAMMGSTKNDD	2e-10	71.6	174	69	56.52	39	27	48	1	3	69.57	0/-1	2AE1VS2DN2LP1AK6YS2FS1EVMVDE1GFLTS-T-D-1VL2PA2RK1IL4SFDE4NT1TAED1RK2AMEGYSIT2GD1	/NCGR_SEQ_ID=MMETSP0736-20130129|50540 /TAXON_ID=186038 /ORGANISM="Fragilariopsis kerguelensis, Strain L26-C5" /LENGTH=1345	85	14
MRM2	CAMNT_0008239669	187	480	1056	151	VGMLSMLTSLNVESNNLEGTIPSFLYNKLTKLERVDMRNNGFLSTISSDISKLTNLKALYLGELFLTGEVPTDAMKSLSSLEEISISHATEMTGPLLEFSEHWPNLTYFDILRSTFTGTIPTTIGTNTNLKYIWLEQTSMNTSILPTELGLLPNLKEFILDNLVVD-------DTTGTIPTELGNCQALTSLHVDKFRGPIPTELGRLTNLKFLSMTEGGLTGSVPSELGLLTNLNEMYLYNNRLESSLPSALGNVQGLKILDISMNNLTGSIPEGICRSP-SIGIKRDCFIDKCDCCSLYC	VGMLSKLTSINLESNHLEGTIPSFVYNKLTNLVFLSLSSNAFSSTISPDISKLTNLRGLHLAELFLTGQLPSESMKSLSTLEAIVIPSATEISGPLLEFSESWPNLTIFDIYQSDFTGTIPTTIGTNTKLTTLWLEESSMNTTVLPTELGLLSNLQEFASDNMITGRGTITSASTSTTIPTELGNCHAMRWMHLDRYGGLIPTELGSLTNMESLSMSDGTMTGSVPSEIGLLTKLRELELFNNKLKGKLPSSFENLQALMDFNIFRNDLTGSIPSGMCDTTLNIAIQRDCSIDQCKCCFLPC	3e-97	308	788	302	61.26	185	109	236	2	8	78.15	0/-2	5MK3LI1VL3NH8LV5KN1EVRFVLDSMLRSNS1GA1LS4SP8KRAG1YH1GA6EQVL1TSDEAS5ST2EA1SV1SPHS3MITS8HS5YI3LYRQ1TD13NK1KTYTIL3QETS4STIV8PS2KQ2IALS2LMVIVTDG-R-G-T-I-T-S-ADS1TSGT9QH1LMTRSWLM1VL1KRFYRG1PL6RS3LMKEFS3TSED1GTLM7LI4NK1NR1MLYE1YF2RK1EKSGSK3ASLFGE1VL1GA1KMIDLFDN1SFMR1ND6ES1IM1RDSTPT-LSN1GA1KQ3FS2KQ1DK2SF1YP1	/NCGR_SEQ_ID=MMETSP0142_2-20121227|6743 /TAXON_ID=44445 /ORGANISM="Pseudo-nitzschia australis, Strain 10249 10 AB" /LENGTH=1057	61	61
MRM2	CAMNT_0042740025	247	476	726	34	LGELFLTGEVPTDAMKSLSSLEEISISHATEMTGPLLEFSEHWPNLTYFDILRSTFTGTIPTTIGTNTNLKYIWLEQTSMNTSILPTELGLLPNLKEFILDNLVVDDTTGTIPTELGNCQALTSLHVDKFRGPIPTELGRLTNLKFLSMTEGGLTGSVPSELGLLTNLNEMYLYNNRLESSLPSALGNVQGLKILDISMNNLTGSIPEGICRSP-SIGIKRDCFIDKCDCC	LAELSLTGQIPVDAMKQLTSLEQIVITYATKMKGPLLELSEHWPNLNVVDIYMSGFDGSIPTTIGQNTNLEMLWVDAVPMDASTIPTEIGLLKNLRGFVFRPSRNGVGGATIPTEIGECTNLDTVDWNNLSGFIPTEIGKLTKLKEVIFEDGTLSGSIPSEIGLLSKLTFLGILGNQLKGTLPSELGNLSNLEVLEVYANNLTGNVPSGVCENNLDIFIDRDCSIEECECC	1e-53	191	484	231	49.78	115	115	161	1	1	69.7	0/-3	1GA2FS3EQVI1TV4SQ1ST3EQ1SV1STHY2EK1TK5FL7TNYVFV2LYRM1TG1TD1TS6TQ4KEYMIL1LVEDQATVSP1NDTA1ITLI3LI3PK2KREG1IVLFDRNPLSVRVNDGDVTGTGGA5LI1NE1QTAN1TDSTLVHDVWDNKNFLRS1PF4LI1RK2NK2FELVSIMFTEED1GT1TS2VI3LI3TSNK1NTEFMLYGLIYLNG1RQ1EKSGST3AE3VLQSGN1KEIV1DEIVSYMA5SNIV1ES1IV1RESNPN-LSD1GF1KD3FS1DEKE1DE2	/NCGR_SEQ_ID=MMETSP1432-20130617|12402 /TAXON_ID=44447 /ORGANISM="Pseudo-nitzschia delicatissima, Strain UNC1205" /LENGTH=728	64	48
MRM2	CAMNT_0042740025	167	258	378	103	GHINTLD-VGYRKLRGRLPGEVGMLSMLTSLNVESNNLEGTIPSFLYNKLTKLERVDMRNNGFLSTISSDISKLTNLKALYLGELFLTGEVPT	GECTNLDTVDWNNLSGFIPTEIGKLTKLKEVIFEDGTLSGSIPSEI-GLLSKLTFLGILGNQLKGTLPSELGNLSNLEVLEVYANNLTGNVPS	0.063	43.9	102	93	34.41	32	59	49	2	2	52.69	0/-3	1HEICNTTN2-T1GDYWRNKN1RS1RFLI1GT1VI1MK1STMK1TKSELVNIVF1SDNGNT1ES1TS3FELIY-NGKL1TS2ETRFVLDGMIRLNG1GQFLLKSG1ILSP1DEILSGKN1TS2KEAV1YELVGYEALNFN3EN2TS	/NCGR_SEQ_ID=MMETSP1432-20130617|12402 /TAXON_ID=44447 /ORGANISM="Pseudo-nitzschia delicatissima, Strain UNC1205" /LENGTH=728	64	19
MRM2	CAMNT_0042740025	179	236	267	97	LRGRLPGEVGMLSMLTSLNVESNNLEGTIPSFLYNKLTKLERVDMRNNGFLSTISSDI	LSGSIPSEIGLLSKLTFLGILGNQLKGTLPSELGN-LSNLEVLEVYANNLTGNVPSGV	0.63	40.8	94	58	39.66	23	34	35	1	1	60.34	0/-3	1RS1RSLI1GS1VI1ML2MK2SF1NGVIELSG1NQ1EK2IL2FE1YG1K-1TSKN2RVVLDEMVRYNA1GNFLLTSGTNIVSP1DGIV	/NCGR_SEQ_ID=MMETSP1432-20130617|12402 /TAXON_ID=44447 /ORGANISM="Pseudo-nitzschia delicatissima, Strain UNC1205" /LENGTH=728	64	12
MRM2	CAMNT_0049115329	101	476	1352	246	STEVRAMAEYIKNGDEDSVSTVPLVQRYALMVLFFATNGELWSDSSWRELVNVPECRFMGIECDLEGHINTLDVGYRKLRGRLPGEVGMLSMLTSLNVESNNLEGTIPSFLYNKLTKLERVDMRNNGFLSTISSDISKLTNLKALYLGELFLTGEVPTDAMKSLSSLEEISISHATEMTGPLLEFSEHWPNLTYFDILRS-TFTGTIPTTIGTNTNLKYIWLEQTSMNTSILPTELGLLPNLKEFIL-------DNLVVDDTTGTIPTELGNCQALTSLHVD--KFRGPIPTELGRLTN-LKFLSMTEGGLTGSVPSELGLLTNLNEMYLYNNRLESSLPSALGNVQGLKILDISMNNLTGSIPEGICRSPSIGIKRDCFIDKCDCC	SAQTKAVYQLALEGGQAPVQQ----QRYGLLVAWYGLGGGDRSSGLGRQ-----ECDWNLVACNNEAQVTSLLFSKQGLDGTLLEEVALLSNLEYLDLEENTVKGQLPAALYS-LTNLVTLSLGFNEFRSELSDGIGSLTKLENLRLHDNDFSGTLP-DSIKSLTNLKSVELWR-TNLAGPIVQYAASWPNLEVLSIAENFNINGTISSEIGTLSKLRELILQRTHISGTV-PSEVGLLSNLETFSVGLYAIFGDSVTV---SGTLPTEIGNCQKLRKIVIEASNMTGPIPPSIGRLTSTLKILSLSDSNFTGSIPDSLQSLTDIHEIYLANNAFSGTLPEWLGSFEEMRHLQVYWNQFTGSVPTGLCRA-SLKFYYDCVLE-CDCC	2e-45	179	453	387	34.37	133	225	221	13	29	57.11	0/-2	1TAEQVTRK1MVAYEQYLIAKLNE1DGEQDASP1SQTQV-P-L-V-3AG1ML1LAFWFYAGTLNG1EGLDWR1DSSGSLWG1EQL-V-N-V-P-2RDFWMNGLIVEA1DNLN1GAHQIVNTTS1DLVFGSYKRQKG1RD1RT1PLGE2GAML2MN1TESY1NDVL1SE1NTLVEK1TQIL1SAFA2NSK-2KN1EVRTVLDSMLRGNF1GE1LR1TEIL1SDDG1SGKS2NK1KEAN1YR1GHEDLNFDLFTS1ETVL1T-1ASMI3STSN1EKESIVSEILSWHRA-1ENMLTA2LILVEQFYSAEAHS4TEYVFLDS1LARESN-FTNFITN3PSTSTE3NLTSNK1KRYEILWI1EQQR1SHMINSTGSTIVL-1TS1LV3PS2KEET1ISLV-G-…	/NCGR_SEQ_ID=MMETSP1361-20130828|4861 /ASSEMBLY_ACC=CAM_ASM_000849 /TAXON_ID=210615 /ORGANISM="Staurosira complex sp., Strain CCMP2646" /LENGTH=2799	78	78
MRM2	CAMNT_0049119637	91	481	1357	215	WLVSDDLVLNSTEVRAMAEYIKNGDEDSVSTVPLVQRYALMVLFFATNGELWSDSSWRELVNVPECRFMGIECDLEGHINTLDVGYR-KLRGRLPGEVGMLSMLTSLNVESNNLEGTIPSFLYNKLTKLERVDMRNNGFLSTISSDISKLTNLKALYLGELFLTGEVPTDAMKSLSSLEEISISHATEMTG-PLLEFSEHWPNLTYFDILRSTFTGTIPTTIGTNTNLKYIWLEQTSMNTSILPTELGLLPNLKEFILDNLVVDDTTGTIPTELGNCQALTSLHVDKF--RGPIPTELGRLTNLKFLSMTEGGLTGSVPSELGLLTNLNEMYLYNNRLESSLPSALGNVQGLKILDISMNNLTGSIPEGIC----RSPSIGIKRDCFIDKCDCCSLYCI	WTDSNAPQLRATELMAIQQ-----PPISVNSSRLYQRYAILTMYFTNGGERWHDVD----PMMHECDWFVVECTSQKVVE-LNMGNRLDMTGSLVSELGLLSLLRIADFGRNRLEGTIPSTLY-ELTNLVTLRLSSNRLSSTISSSIGNLTKLRSLRLNDNFFDGTLPSSL--GLLTGLTRIAVESNFFTGNTLLEYMPKWTNLEYFDVSDTDISGTIPTEVGLLTSLIEIEAIGSRL-TGTLPSELGLLDKLHSFATYD---SGLSGTLPSTLGNLKSAEYLLLSELFLTGTIPTEIGKMDMLVSLSLSLNTLNGTIPAELGRLTNVKELYFIYNHLTGTVPSQLGNLSKLERLSLFRMQLSGSMPSEICALFDNGALMQLENSCEMVACDCCT-RCI	1e-42	168	426	399	35.09	140	233	213	12	26	53.38	0/-1	1LTVD1DNDALPVQ1NRSA2VLRM1MIAQEQY-I-K-N-G-DPEPDI2SNTSVSPR1VY4LIMLVTLMFY1ATTNNG2LR1SH1SVSDW-R-E-L-VPNMVMPH2RDFWMFGVIV2DTLSEQGKHVIVNET-1DNVM1YN1-LKDLMRT1RS1PVGS1VL1ML2ML1TRSILANDVFEGSR1NR7FT2N-KE2KN1EVRTVLDRMLRSNS1GRFLLS5DS1SGKN2NK1KRAS1YR1GNEDLN1LFTD1ETVL1TSDSALM-K-SG1SLSTLGELETIRSIIASVHEASTNEFMF2-NPT3FYSMEPHK1PT2TE3IVLSRDSTTDFITS5TEIV1TLNL1NS1KIYE1WELAEIQGTSSRMLN-1SGIT2TS5PDNK1KHES1IALTDYNDL-V-V-D…	/NCGR_SEQ_ID=MMETSP1361-20130828|7439 /ASSEMBLY_ACC=CAM_ASM_000849 /TAXON_ID=210615 /ORGANISM="Staurosira complex sp., Strain CCMP2646" /LENGTH=1777	81	81
MRM2	CAMNT_0042604521	83	457	1304	66	GPQKRAIDWLVSDDLVLNSTEVRAMA-EYIKNGDEDSVSTVPLVQRYALMVLFFATNGELWSDSSWRELVNVPECRFMGIECDLEGHINTLDVGYR--------KLRGR--------------------------------LPGEVGMLSMLTSLNVESNNLEGTIPSFLYNKLTKLERVDMRNNGFLSTISSDISKLTNLKALYLGELFLTGEVPTDAMKSLSSLEEISISHATEMTGPLLEFSEHWPNLTYFDILRSTFTGTIPTTIGTNTNLKYIWLEQTSMNTSILPTELGLLPNLKEFILDNLVVDDTTGTIPTELGNCQALTSLHVDK--FRGPIPTELGRLTNLKFLSMTEGGLTGSVPSELGLLTNLNEMYLYNNRLESSLPSALGNVQGL…	GPYEKVLFPLSGKDSFKDTTSPQSLAFDWIVYTDKLPIDSPNLIQRYSLMVMYFSNKGGDWIVHQTQWGSSDHECNWDYIECSVCSKENLNVVGSTSQALGTGGRLRHRSLENVFALPGKDGTQCVSSLIFDKAYLKGELVLPDELSQLEYLYKFDVAENNLSGKIPDNLYS-LSTLQHIYLERNQFTGMISSNIGNLNKLKVFSVFQNTLTGQLP-ETMKTLESLEILWTSRNIGIGGPLSEFIASWPNLVEIDVSNCAFQGSIPEEIESLSNLKGLYLYDNKLSGS-LPTELGLLTTLSRFVISR--NRSMTGSIPSELGALRNVEELRIDSIDLDGSIPTELGNLSRAVIINLAENNLIGNLPSELGRCSSATELSLFNNQLEGTVPSELGKLSQL…	1e-42	168	425	418	33.25	139	231	210	8	48	50.24	0/-3	2QYKERKAVILDFWP1VSSGDK1LSVFLKNDST1ESVPRQASML1-FEDYW1KVNYGT1EKDLSPVISDTSVPPN1VI3AS3LMFY1ASTNNK1EGLD1SIDVSHSQWTRQEWLGVSNSVDPH2RNFWMDGY3DSLVECGSHKIE1TLLNDV2YSRT-S-Q-A-L-G-T-G-GKR2GH1-S-L-E-N-V-F-A-L-P-G-K-D-G-T-Q-C-V-S-S-L-I-F-D-K-A-Y-L-K-G-E-L-V2GD1VLGSMQ1SEMY1TYSKLFND1EASE3ES1TK2SDFN2NSK-1TSKT1EQRHVIDYMLRENR1GQ1LTSGTM3DN1SGKN1TNNK2AVLFYSLVGFEQLNFT3EQVL1T-DEAT2ST1SE3EIILSWIT1HRANTIEGMITG3LS2SIEAHS4…	/NCGR_SEQ_ID=MMETSP1394-20130617|28648 /TAXON_ID=33640 /ORGANISM="Asterionellopsis glacialis, Strain CCMP1581" /LENGTH=1720	78	78
MRM2	CAMNT_0004089223	67	483	1342	74	ILFTEMDEGLSTDFVE--GPQKRAIDWLVSDDLV---------LNSTEVRAMAEYIKNGDEDSVSTVPLVQRYALMVLFFATNGELWSDSS--WRELVNVPECRFMGIECDLEGHINTLDVGYRKLRGRLPGEVGMLSMLTSLNVESNNLEGTIPSFLYNKLTKLERVDMRNNGFLSTIS-SDISKLTNLKALYLGELFLTGEVPTDAMKSLSSLEEISISHATEMTGPLLEFSEHWPNLTYFDILRSTFTGTIPTTIGTNTNLKYIWLEQTSMNTSILPTELGLLPNLKEFILDNLVV-----DDTTGTIPTELGNCQALTSLHVDK--FRGPIPTELGRLTNLKFLSMTEGGLTGSVPSELGLLTNLNEMYLYNNRLESSLPSALGNVQGLKILDIS…	FLVQELSGDEATAFIDPTSTQSSALDWLVFEKQYEGNWWQGQRLDPSQVRQM---------DPELAQQFLQRYSLITLAFACGGEKWVRIRLRWTESAHLHECDWRGINCNEDDVVTDIDLIRVGMSGTIPQEIGLLTKLESLNLRKNRVAGLIPSSLY-RLTTIRFLNLGENSLVVPMNDTNFDLMTNLEYLSLDDNTITGVLP--PAFGTLRRMKVINLEFSDLSGQILDSLLQLPLLEEIRLMYTRIKGTIPTEIGSLSNLRYFRVGSHELSGTV-PTELAKLSNLVSLIITGNVEYAGQENKMTGTIPTELGLISPLVDLEISETEIGGTIPSEIGRLANLGYFHLRGGNYTGTIPSELRNLTNMAAVYLAHNGLEGEIPTWFSTFPNLILLELA…	2e-42	166	420	439	31.89	140	261	224	13	38	51.03	0/-3	IF1FVTQ1MLDSEGGDLESA1DA1VIED-P-TGSPT1KSRS1IL4SFDEDKLQVY-E-G-N-W-W-Q-G-Q-R1NDSPTSEQ2AQ1A-E-Y-I-K-N-G-D-E-1SPVESLTAVQPQLFVL3AS1MIVT1FA2TCNG2LK1SVDRSISR-L-R1RT1LSVANHVLPH2RDFWMR2EN1DNLEEDGDHVIVNTTDLI1VLGIYRRVKGLMRS1RTLI1GQ1VI1ML1STMK1TE3VLERSK1NRLVEA1TL3FS2N-KR2KTLIERRFVLDNMLRGNE1GSFLLVSVTPIMSN-DSTDNIFSDKLLM3KEAY1YS1GDEDLNFTLI2EVVL1T-D-APMAKFSGLTSLSRLREMEKIVSIINSLHEAFTSEDMLTS1PQLI1EDFSSLELHQWL1NL1TE…	/NCGR_SEQ_ID=MMETSP0397-20121206|12404 /TAXON_ID=216820 /ORGANISM="Cyclophora tenuis, Strain ECT3854" /LENGTH=1485	86	86
MRM2	CAMNT_0006572271	82	477	731	1849	EGPQKRAIDWLVSDDLVLNSTEVRAMAEYIKNGDEDSVSTVPLVQRYALMVLFFATNGELWSDSSWRELVNVPECRFMGIECDLEGHINTLDVGYRKLRGRLPGEVGMLSMLTSLNVESNNLEGTIPSFLYNKLTKLERVDMRNNGFLSTISSDISKLTNLKALYLGELFLTGEVPTDAMKSLSSLEEISISHATEMTGPLLEFSEHWPNLTYFDILRSTFTGTIPTTIGTNTNLKYIWLEQTSMNTSILPTELGLLPNLKEFILDNLVVDDTTGTIPTELGNCQALTSLHVD--KFRGPIPTELGRLTNLKFLSMTEGGLTGSVPSELGLLTNLNEMYLYNNRLESSLPSALGNVQGLKILDISMNNLTGSIPEGICRSPSIGIKRDCFIDKCDCCS	KSPQSLALDWLM-----------------LKDPERLRLESENLVQRYCLMVLFFEAGGSGWDFEGESWIGGAPECEWEFVTC-INNKVTRIEAVGKSVSGTLPSEVGGLSDLNVFDLSDNQISGSIPESIY-EMTRLERLELNNNELVGTISEQIGQLSNLNNLELFDNDLSGSVPSSISNLKKMVILDFGFNLFE--GEILDYLMVMTDLESLVLKENSMDGTIPDGIGGLSDLGRLSLEGNDFSGS-LPSVIGGLTKLSILDLRHNVLN---FTIPTEVGNLLLLDILLFDTNSFSGMIPTEIGMMGELVFIHIESNQLSGPIPTSFGQLSKVQHIFASNNLLTGTVPSVLGMLPSLRAINLVDNRLEGSIPSELCTLPLEGFFVDCFLVSCSCCN	1e-39	160	404	398	31.41	125	246	199	7	27	50	0/2	EKGS2KSRL1IL3VMS-D-D-L-V-L-N-S-T-E-V-R-A-M-A-E-Y-IL1NDGPDEERDLSRVLSETSVEPN5AC6AETANG1ESLG1SDDFSESGWERSEWLIVGNGVA3REFWMEGFIVET1D-LIENGNHKIVNTTRLIDEVAGVYGRKKSLVRS1RT2GS3MG2MD1TNSVLFNDVLESSD1NQLIES1TS2SEFSLI1N-KELM1KR3VLDEMLRN2GEFLLVSG3SEDQ1SGKQ1TS2KNAN1YE1GFEDLNFD1TS1ES2TSDSAIMSKNSLLKSKSMLVEIELIDSFIGSFHNALTF1M-T-1PELI1EDFYSLEMHVWMPTND1TEYSFLDVILLKRESNTSFMTD4TDTG2TGNLTSND1KGYRILWS2QGTNSDMFNSTG1I-2TS…	/NCGR_SEQ_ID=MMETSP0800-20121206|2207 /TAXON_ID=210618 ORGANISM="Striatella unipunctata, Strain CCMP2910" /NCGR_SAMPLE_ID=MMETSP0800 /ASSEMBLY_ACC=CAM_ASM_000638 /LENGTH=2046	82	82
MRM2	CAMNT_0006570619	85	480	879	2066	QKRAIDWLV-SDDLVLNSTEVRAMAEYIKNGDEDSVSTVPLVQRYALMVLFFATNGELWS---DSSWRELVNVPECRFMGIECDLEGHINTLDVGYRKLRGRLPGEVGMLSMLTSLNVESNNLEGTIPSFLYNKLTKLERVDMRNNGFLSTISSDISKLTNLKALYLGELFLTGEVPTDAMKSLSSLEEISISHATEMTGPLLEFSEHWPNLTYFDILRSTFTGTIPTTIGTNTNLKYIWLEQTSMNTSILPTELGLLPNLKEFILDNLVVDDTTGTIPTELGNCQALTSLHV--DKFRGPIPTELGRLTNLKFLSMTEGGLTGSVPSELGLLTNLNEMYLYNNRLESSLPSALGNVQGLKILDISMNNLTGSIPE-----------------------…	QDNALQWIMNSDPLNLNP------------GSEN------LVQRYSLLVLFFAASGDRWKYGGDTSW---LGFHECEWSFTECE-DDQVTEFRLENQFVEGFLPSEIGFLSSLKILSLQKNDLTGELPESLF-QLTALERLYLRGNSFSSTISSAIGNLEKLEVLDLSENDFTGSLP--ASLSHLTDLRSLDSCDNELTGTILYDLVELTNLEIVDIARNQFSGTIPQSMENWTNLAQFNLADNDF-SGFIPSDLGNLSNLSYL---GLRQNHFNGTIPYNLGNLIKLENLHLQENELVGTLPKEIGALTNLLHLRLDYNELTGSLPSSLSRLTDMVTFSVLNNEFTGTLPAEFGNLAAVELLNLQQNLFTGSIPKKFEEMTSLRELFVSGNNLRGPEA…	1e-39	160	404	426	33.57	143	223	208	13	60	48.83	0/3	1KDRN1ILDQ1LIVM-N2DP1VN2SPT-E-V-R-A-M-A-E-Y-I-K-N-1DS1DNS-V-S-T-V-P-5AS1ML5TANS1EDLR1SK-Y-G-G1ST2R-E-L-VLNGVFPH2REFWMSGFIT2DEL-EDGDHQIVNTTELFDRVLGEYNRQKFLVRE1RF2GS1VI1MF2MS1TKSI1NSVLEQSK1ND1ET1TEIL1SEFS1YFN-KQ2KA3VLDYML1NG1GS1LS5DA1SGKN1TENK1KEAV1YD1GS1LNFDLF2ESVL1T-D-1MSKL1LHSLSTLDELERISSLID1HCADTN1ML2PTLI1EYFDSLEVHEWLPT2TEYIFV2LA1SNTQ1TS4TQTSIMGETNNW3KAYQIFWN1EAQDTNSDMFN-TSSGIFLI1TSED2LN1PS2KSE…	/NCGR_SEQ_ID=MMETSP0800-20121206|1381 /TAXON_ID=210618 ORGANISM="Striatella unipunctata, Strain CCMP2910" /NCGR_SAMPLE_ID=MMETSP0800 /ASSEMBLY_ACC=CAM_ASM_000638 /LENGTH=2087	82	82
MRM2	CAMNT_0006633433	85	480	1209	22	QKRAIDWLV-SDDLVLNSTEVRAMAEYIKNGDEDSVSTVPLVQRYALMVLFFATNGELWS---DSSWRELVNVPECRFMGIECDLEGHINTLDVGYRKLRGRLPGEVGMLSMLTSLNVESNNLEGTIPSFLYNKLTKLERVDMRNNGFLSTISSDISKLTNLKALYLGELFLTGEVPTDAMKSLSSLEEISISHATEMTGPLLEFSEHWPNLTYFDILRSTFTGTIPTTIGTNTNLKYIWLEQTSMNTSILPTELGLLPNLKEFILDNLVVDDTTGTIPTELGNCQALTSLHV--DKFRGPIPTELGRLTNLKFLSMTEGGLTGSVPSELGLLTNLNEMYLYNNRLESSLPSALGNVQGLKILDISMNNLTGSIPE-----------------------…	QDNALQWIMNSDPLNLNP------------GSEN------LVQRYSLLVLFFAASGDRWKYGGDTSW---LGFHECEWSFTECE-DDQVTEFRLENQFVEGFLPSEIGFLSSLKILSLQKNDLTGELPESLF-QLTALERLYLRGNSFSSTISSAIGNLEKLEVLDLSENDFTGSLP--ASLSHLTDLRSLDSCDNELTGTILYDLVELTNLEIVDIARNQFSGTIPQSMENWTNLAQFNLADNDF-SGFIPSDLGNLSNLSYL---GLRQNHFNGTIPYNLGNLIKLENLHLQENELVGTLPKEIGALTNLLHLRLDYNELTGSLPSSLSRLTDMVTFSVLNNEFTGTLPAEFGNLAAVELLNLQQNLFTGSIPKKFEEMTSLRELFVSGNNLRGPEA…	2e-39	159	403	426	33.57	143	223	208	13	60	48.83	0/-3	1KDRN1ILDQ1LIVM-N2DP1VN2SPT-E-V-R-A-M-A-E-Y-I-K-N-1DS1DNS-V-S-T-V-P-5AS1ML5TANS1EDLR1SK-Y-G-G1ST2R-E-L-VLNGVFPH2REFWMSGFIT2DEL-EDGDHQIVNTTELFDRVLGEYNRQKFLVRE1RF2GS1VI1MF2MS1TKSI1NSVLEQSK1ND1ET1TEIL1SEFS1YFN-KQ2KA3VLDYML1NG1GS1LS5DA1SGKN1TENK1KEAV1YD1GS1LNFDLF2ESVL1T-D-1MSKL1LHSLSTLDELERISSLID1HCADTN1ML2PTLI1EYFDSLEVHEWLPT2TEYIFV2LA1SNTQ1TS4TQTSIMGETNNW3KAYQIFWN1EAQDTNSDMFN-TSSGIFLI1TSED2LN1PS2KSE…	/NCGR_SEQ_ID=MMETSP0800-20121206|32788 /TAXON_ID=210618 ORGANISM="Striatella unipunctata, Strain CCMP2910" /NCGR_SAMPLE_ID=MMETSP0800 /ASSEMBLY_ACC=CAM_ASM_000638 /LENGTH=2039	82	82
MRM2	CAMNT_0042179461	120	482	1090	77	STVPLVQRYALMVLFFATNGELWSDSS-WRELVNVPECRFMGIECDLEGHINTLDVGYRKLRGRLPGEVGMLSMLTSLNVESNNLEGTIPSFLYNKLTKLERVDMRNNGFLSTISSDISKLTNLKALYLGELFLTGEVPTDAMKSLSSLEEISISHATEMTGPLLEFSEHWPNLTYFDILRSTFTGTIPTTIGTNTNLKYIWLEQTSMNTSILPTELGLLPNLKEFILDNLVVDDTTGTIPTELGNCQAL--TSLHVDKFRGPIPTELGRLTNLKFLSMTEGGLTGSVPSELGLLTNLNEMYLYNNRLESSLPSALGNVQGLKILDISMNNLTGSIPEGICRSPSI------GIKRDCFIDKCDCCSLYCIE	SMASILQQTALVQLYESTNGESWSSKAGWLSTVSV--CNWYGVTCSVD-IVTSLDLYENNLDGSIPTEIGYLTNLEYLNLQNNNLIGSIPTEIC-YLTKLEHLILLSNSLKLSIPTEIGYLTKLEHLDLGSNSLKGPIPTEI--------------------------GHLTKLEHLDLGSNSLNGSIPAEIGGLSSLQIMYLRINRISGPI-PTVIGDLDSLRIMYLHN---NDLTGSIPTEIGDMSSLQKTDLAANNLNGTIPIEIGSLPNIVRIVVRDNSLAGSIPTEIGQLTQLKYLYVYRNSLTGSIPTDLGRLSSLENLSVYTNRLTGVMPNEVCNLRTINGGAMYSLAADCEEIECSCCTRCCVD	4e-39	159	403	372	32.26	120	209	197	9	43	52.96	0/-3	1TMVAPSLIVL1RQYT2MVVQ1FYFEAS4LS2DSSKSA-G1RLESLT1NS1P-E-1RNFWMY1IVET1DSLVEDG-HIIVNTTS2VLGYYERNKN1RD1RSLI1GT1VI1MY1STMN1TESY2VLEQSN3EI1TS2STFELIYCN-KY5RHVLDIMLRLNS1GSFLLKSLTS1SPSTDE1SGKY2NK1KEAH1YD2ESLNFS1TK1EPVI2DEAIM-K-S-L-S-S-L-E-E-I-S-I-S-H-A-T-E-M-T-G-P-L-L-E-F-S-EG1WLPTNK1TEYHFL1ILLGRSSNTSFLTN1TS2TATE2TGNLTSNS1KQYIIMWY1ERQITNSRMINSTGSP1L-2EVLI1LD1PDNS1KREIFMIY1DH1L-V-V-DN1TL2TS4LI1NDCMQSAS1-Q…	/NCGR_SEQ_ID=MMETSP1362-20130617|6000 /TAXON_ID=163516 /ORGANISM="Leptocylindrus danicus, Strain CCMP1856" /LENGTH=2373	75	75
MRM2	CAMNT_0006569685	85	476	184	1299	QKRAIDWLVSDDLVLNSTEVRAMAEYIKNGDEDSVSTVPLVQRYALMVLFFATNGELWSDS--SWRELVNVPECRFMGIECDLEGHINTLDVGYRKLRGRLPGEVGMLSMLTSLNVESNNLEGTIPSFLYNKLTKLERVDMRNNGFLSTISSDISKLTNLKALYLGELFLTGEVPTDAMKSLSSLEEISISHATEMTGPLLEFSEHWPNLTYFDILRSTFTGTIPTTIGTNTNLK-YIWLE-QTSMNTSILPTELGLLPNLKEFILDNLVVDDTTGTIPTELGNCQALTSL--HVDKFRGPIPTELGRLTNLKFLSMTEGGLTGSVPSELGLLTNLNEMYLYNNRLESSLPSALGNVQGLKILDISMNNLTGSIPEGICRSPSIGIKR---DCFIDKC-…	QSRALNWILDTD---------PLQLY---PDDDN-----LIQRYALMVIYFTIDS---SDTILDW-ETSLTHECEWESISCDEGNNVTEFVLEGRSSRGSIPSEIGGLSSLKRFSILENAWEGSIPSDFY-ELALLEYVDLSRNFLTGTIDEAIGDLTNLKLLDVRSNYFEGTLPVSISKLVQLEELTFV--ETNLGGPILDYVM---NLTNLRILELXDNEFSGTIPSTIDSLKRLVWFKLHANMFSGSVPSQVGTLVNLDHLALSS---ESFTGSLPNELGYLTKLTHLFIHTTEIEGNIPTQLGMLRNLSSLDIAFNHFNSTIPTELGNIVGATSMTLAHNDLSGSIPSELGSLSGLEVLQLNGNDLSGTVSSEICELKQTGLXTFAVDCGLD-CP…	9e-39	156	394	403	32.51	131	230	197	16	42	48.88	0/1	1KS2ILDN1LIVLSDDT1L-V-L-N-S-T-E-V-R-APMLAQEL1I-K-N-GP1ED1SNV-S-T-V-P-1VI7LIFY1ATTINDGSE-L-W-2ST-I-LSD1R-1LTVSNLVTPH2REFWMEGS1ES2LEEGGNHNIVNTTELFDVVLGEYG1KSLS2RSLI1GS1VI1MG2MS1TKSRLFNSVIELSE1NALW2TS3FDLF1N-KE1TAKL2RY2MLRSNR1GFFLLTSG2SDSEDA1SGKD5AL1YDLVGRESLNFYLFTE1ETVL1TVDSAIMS1SLLVSQSLLE1ELITSFIVS-H-AE1ENMLTG2LI1EDFYSVEMH-W-P-3YNFLDR2RESLTXFDTNGETFISPG1TIIPGS1NITDNS2-RYLIV1LFEK-LQHTASN1NFTSSGISLV…	/NCGR_SEQ_ID=MMETSP0800-20121206|914 /TAXON_ID=210618 ORGANISM="Striatella unipunctata, Strain CCMP2910" /NCGR_SAMPLE_ID=MMETSP0800 /ASSEMBLY_ACC=CAM_ASM_000638 /LENGTH=1516	81	81
MRM2	CAMNT_0040348703	73	480	1775	3100	DEGLSTDFVEGPQKRAIDWLVSDDLVLNSTEVRAMA-EYIKNGDEDSVSTVPLVQRYALMVLFFATNGELWSDSSWRELVNVPECRFMGIEC--------DLEGHINTLDVGYRKLRGR--------------------------------LPGEVGMLSMLTSLNVESNNLEGTIPSFLYNKLTKLERVDMRNNGFLSTISSDISKLTNLKALYLGELFLTGEVPTDAMKSLSSLEEISISHATEMTGPLLEFSEHWPNLTYFDILRSTFTGTIPTTIGTNTNLKYIWLEQTSMNTSILPTELGLLPNLKEFILDNLVVDDTTGTIPTELGNCQALTSLHVDK--FRGPIPTELGRLTNLKFLSMTEGGLTGSVPSELGLLTNLNEMYLYNNRLESSL…	DEEEPIDFR--PYEKALFPVSGEDAFKDPLSPQSLAFDWIVYTDKTPIESVNLIQRYSLMVMYYSNHGDAWRVLRTRWGSRDQECDWDYTECSVCSKENADVIGSSSTQALDTEGLRHRSLDNIFSPSGSDDPQCISSLIFDNAGMAGPLVVPDELSQLEYLYKFDVADNGLTGTIPDNLYN-LRTLQHIYLEKNDFTGVISTMIGNLNELKVFSVFENTLTGSLP-EAMKNLKNLEILWTTRNTGMGGLLSDFIVDWPNIMEIDVSHCAFQGSIPTEIGSLTNLKGLFMNDNKISGS-LPSELGLITTLSRFVASR--NRSMSGSLPSELGELKNMAEIRVDSIGLNGQIPSELGKLSGVVIINLATNDLVGNIPTELGRCSSATELSLFSNQLGGTV…	1e-37	156	395	451	30.6	138	261	222	10	52	49.22	0/2	2GELESPTI2VRE-G-1QYKERK1ILDFWPLVVSSGDE1LAVFLKNDSPTLESVPRQASML1-FEDYW1KVNYGT1EKDTSPVISETS1PN1VI3AS3LMFYFYASTNNH1EDLA1SRDVSLSRWT1EWLGVSNRVDPQ2RDFWMDGYIT2-S-V-C-S-K-E-N-A1LVEI1HSISNS1LQDAVLGDYTREKG2GH1-S-L-D-N-I-F-S-P-S-G-S-D-D-P-Q-C-I-S-S-L-I-F-D-N-A-G-M-A-G-P-L-VLV1GD1VLGSMQ1SEMY1TYSKLFND1EASD1NG1ET4SDFN3K-1TRKT1EQRHVIDYMLRENK1GD1LTSGTV2STDM1SGKN1TNNE2AVLFYSLVGF1LNFT3ESVL1T-DE3SN1SKSN2EIILSWITSTHR…	/NCGR_SEQ_ID=MMETSP0707-20130614|5314 /TAXON_ID=33640 /ORGANISM="Asterionellopsis glacialis, Strain CCMP134" /LENGTH=3126	84	84
MRM2	CAMNT_0003626655	100	483	1575	2735	NSTEVRAMAEYIKNGDEDSVSTVPLVQRYALMVLFFATNGELWSDSSWRELVNVPECRFMGI---ECDLEGHINTLDVGYRKLRGRLPGEVGMLSMLTSLNVE---SNNLEGTIPSFLYNKLTKLERVDMRNNGFLSTISSDISKLTNLKALYLGELFLTGEVPTDAMKSLSSLEEISISHATEMTGPLLEFSEHWPNLTYFDILRSTFTGTIPTTIGTNTNLKYIWLEQTSMNTSILPTELGLLPNLKEFILDNLVVDDTTGTIPTELGNCQALT--SLHVDKFRGPIPTELGRLTNLKFLSMTEGGLTGSVPSELGLLTNLNEMYLYNNRLESSLPSALGNVQGLKILDISMNNLTGSIPEGICRSPSIG---IKRDCFIDKCDCCSLYCIEG	DSAQSKALAWLLGNQNLSFYSPEKQLTRWALAVFYYSTNGDSWLDNS-RWLSNFDECTWFAAGVPACNEERLFSNLVLGGNNVAGTLPNEIGLLDSLEAINIRGLSSNNINGTIPLSIL-QLNKLKELSLPGNSLSGTIPYDLSLLTDLEVLDLNGNDYKGSLPGIRLSRVKSLKSLDLGDC-DFTGGIPTHFGKLKNLTSLVLANNALNGTIPGNVAGMESLEVLDLESNGFD--LIPRAIGQLSNLKELSVMN---NKLQGTIHTEFGKLVNLKVFSIADNEFGYQIPTEMGLLTNLDLFDVSNNQLIGTVPAQMGALTELRYFRITNNRIAGNLPNSLSALSLMKIFRVDENDLTGEVPSGLCQSIDINEAVAYADCEQIECPCCSHCCANG	5e-37	154	389	395	32.15	127	249	202	9	19	51.14	0/3	ND1TAEQVSRK1ML1EWYLILKG1GQDNELDSSFVY1TPVEPKLQVLQT1YW2MA1LFFYFYAS3EDLS1SL1SN1W-1EW1VS1VFPD2RTFWMFGAIA-G-V-PEA1DNLE1GRHLIFNSTN1DVVL1YGRNKNLVRA1RT2GN1VI1ML1SDMS1TESALI1VIER-G-L-S3LIEN4SLFSLIYLN-KQ1TN2EKREVLDSMLRPNG1GSFLLSSG2SPSY1IL1KL2ND1KEAV1YD1GNEGLNFDLYTK1ESVL1TGDIARMLKSSRLVSK2EKESILSDILSGHDACT-EDMF2PGLILPETFHSFEGHKWLPK3YSFLDVILLARNSNTAFLTN4TGTNIVGATGNMTENS1KEYVILWD2QSTNSGMFNDT-S-ILLI1TREALI1LQ1P…	/NCGR_SEQ_ID=MMETSP0329-20121206|9399 /TAXON_ID=697910 /ORGANISM="Pseudo-nitzschia arenysensis, Strain B593" /LENGTH=2842	80	80
MRM2	CAMNT_0042585237	84	481	792	1976	PQKRAIDWLVSDDLVLNSTEVRAMAEYIKNGDEDSVSTVPLVQRYALMVLFFATNGELWSDSS-WRELVNVPECRFMGIEC--------DLEGHINTLDVGYRKLR-GRLPGEVGMLSMLTSLNVESNNLEGTIPSFLYNKLTKLERVDMRNNGFLSTISSDISKLTNLKALYLGELFLTGEVPTDAMKSLSSLEEISISHATEMTGPLLEFSEHWPNLTYFDILRSTFTGTIPTTIGTNTNLKYIWLEQTSMNTSILPTELGLLPNLKEFILDNLVVDDTTGTIPTELGNCQALTSLHV---DKFRGPIPTELGRLTNLKFLSMTEGGLTGSVPSELGLLTNLNEMYLYNNRLESSLPSALGNVQGLKILDISMN-NLTGSIPEGICRSPSIGIKRDC…	PQAKAI-YLIKNGIQTNTLP----SAFYGNHTFDDIYEA-LAETYVLLVLAYSIGDGKWSKPNPWPSMIKEHYCLWYGVLCFPGRPQEVALSKRVKYIDIKNVALQSGTIPREIGHLSNLEMLRISKNRLEGSVPSEIYH-LTNLEILDLGDNRLAFSVSDQIGRLSKLADLSIQNNYAKGALP-ETMQNLTNLVRLDLSN-NRLSGPIFDIILKNPKIMIACLNYNEFDVTIPSEIGRVTSLLELELFDTRIPGSI-PTEIGLLSSLKVFT----VSHELSGTIPVEIGQCKSLHTLRMINNENIGGTIPSTLGRLTSLSIVDLADNRLQGTLPSELGLLTDIYQLSLHNNLLSGFIPTEFAEFLNLNLLSLDGNKDFYGEIPKEICSTPKLSY--DC…	2e-36	151	381	412	31.55	130	251	218	15	31	52.91	0/3	2KARK2D-WY1VISKDNDGLIVQLT1STTLEPV-R-A-M-ASEAYFIYKG1GHDTEF1SDVISYTEVAP-1VAQERT1AV1ML2FAFYASTINGGDEGLK2DKSPSN-P1RPESLMVINKVEPHEY1RLFWMY1IVEL1-F-P-G-R-P-Q-E-VDA1ESGKHRIVNKTYLI1VIGKYNRVKA1RQ-S1RTLI1GR1VI1MH2MN1TESM1NRVIESSK1NR3TSIV2FELI1NHK-2KN2RIVL1MLRGND1GRFLLASFTSIV1SDDQ1SGKR1TSNK1KAAD1YSLIGQENLNFYLATK1EAVL1T-DEAT1KQSN1STSN1EVERILSDIL1HNA-TNERMLTS2LILFEDFISIELHKWN1NKLITMYIFADCILLNRYSNTE1TDGV3TSTE2…	/NCGR_SEQ_ID=MMETSP1394-20130617|4105 /TAXON_ID=33640 /ORGANISM="Asterionellopsis glacialis, Strain CCMP1581" /LENGTH=2095	82	82
MRM2	CAMNT_0038665753	84	457	1099	32	PQKRAIDWLVSDDLVLNSTEVRAMAEYIKNGDEDSVSTVPLVQRYALMVLFFATNGELWSDSSWRELVNVPECRFMGIECDLEGHINTLDV--GYRKLRGRLPGEVGMLSMLTSLNVESNNLEGTIPSFLYNKLTKLERVDMRNNGFLSTISSDISKLTNLKALYLGELFLTGEVPTDAMKSLSSLEEISISHATE--MTG-PLLEFSEHWPNLTYFDILRSTFTGTIPTTIGTNTNLKYIWLEQTSMNTSILPTELGLLPNLKEFILDNLVVDDTTGTIPTELGNCQALTSL--HVDKFR-GPIPTELGRLTNLKFLSMTEGGLTGSVPSELGLLTNLNEMYLYNNRLESSLPSALGNVQGLKILDISMNNLTGSIPEGIC	PRIRAIEWLACADLIIL---------------DDNDSRLP--QRYALLVVFFSNGGESWAFSGWAQ-PGIQECKWQHVACNPMDEVVSLQMTKASTKLSGRLPPELGLLSALLHLDVGRNRIEGTLPEQIYD-LSHLTYLSFAENELASTISSRIGNLQKLTTLTLSDNFLSGELPKELKKCSRLQDF----HAGRNIFSGDSVWDTMLSWSELASFDISGNAIGGRVPTEIGQMRNLEDLTLDFLELAGSTVPSELGNLSGLQFLSAESCAL---AGTLPTEIGRCTNLKHLAFSFNWFDFGPIPTFLASLSKLEILILIGASITGTVPTTIGSWSSLQGMSFERNNLEGTLPTELGLMTMLEFGVLVENSISGTVPSEVC	2e-36	148	373	382	33.25	127	221	199	11	34	52.09	0/-1	1QRKI3DE2VASCDA2VILINLS-T-E-V-R-A-M-A-E-Y-I-K-N-G-D-ED1SNVD1TRVL1L-V-5ML1LV2ASTNNG2LS1SADF1SG1RAEQL-VPNGVIPQ2RKFWMQGHIVEA1DNLPEMGDHEIVNVTS1DQVM-T-KGAYSRT2RS4GP1VL1ML2MA1TLSH1ND1EGSR1NRLI3IL1SEFQLI1NDK-1TSKH1ETRYVLDSMFRANE1GEFLLA5DR1SGKN1TQNK1KTAT1YT1GSEDLN2TS2VL1TKDEALMK1SCLSSRSLLQEDEFI-S-I-S-2TGER-N-IMFTS1-DPSLVLWEDFTSMELHS1PSNE1TAYS3LSRGSNTAFITG1TRIV2TE2TQNMTR2KEYDILWT1EDQFTLSEMLNATG1ITLV1TS3LN…	/NCGR_SEQ_ID=MMETSP0009_2-20130614|1125 /TAXON_ID=210454 /ORGANISM="Grammatophora oceanica, Strain CCMP 410" /LENGTH=1297	77	77
MRM2	CAMNT_0038963491	97	477	684	1784	LVLNSTEVRAMAEYIKNGDEDSVSTVPLVQRYALMVLFFATNGELWSDSS-WRELVNVPECRFMGIE------CDLEGHINTLDVGYRKLRGRLPGEVGMLSMLTSLNVESNNLEGTIPSFLYNKLTKLERVDMRNNGFLSTISSDISKLTNLKALYLGELFLTGEVPTDAMKSLSSLEEISISHATEMTGPLLEFSEHWPNLTYFDI-LRSTFTGTIPTTIGTNTNLKYIWLEQTSMNTSILPTELGLLPNLKEFILDNLVVDDTTGTIPTELGNCQAL--TSLHVDKFRGPIPTELGRLTNLKFLSMTEGGLTGSVPSELGLLTNLNEMYLYNNRLESSLPSALGNVQGLKILDISMNNLT-GSIPEGIC------RSPSIGIKRDCFIDKCDCCS	LLADSPQTTALAWLVNQSKFESYSYKRLVQRYALATIYYSMSGDSWKKNDLW--LTEADECNWYPQNDEKFNNCDDDKNLKFLTLSANDLYGSLPDEISLLTALDTIDLSRNDLEGTLSSYI-GTLSKISSLNLERNNFTGSIPISLTNLPQIQNLILSSNDFEGE------------------------GPLATDLAAWSNLVEISLDSNSLVTGQISKSIKTLSKLRSFLIGNTSINGSI-PSEIFSLSNLKYFEAANALLD---GQIPTEIGRSTDLLVVRLSRNKLTGLLPSEIGLLPNLEFLTLSENQLSGQIPSELGLLKNILEIKFEDNKFNGIIPSQIGQLTTIAALHVASNSFTQQSLPSEICGLTTSHDLPTSDLRVTCTVVSCDCCS	1e-35	150	380	398	30.15	120	230	196	11	48	49.25	0/3	1VLLAND1TPEQVTRT1ML1EWYLIVKNNQGSDKEFDE1VY1TYVKPR7MAVTLIFYFYASTMNS1EDLS1SKDKSNSD-L1R-E-1VTNEVAPD2RNFWMYGPIQEN-D-E-K-F-N-N2LDEDGKHNILNKTF1DTVLGSYARNKD1RY1RS2GD1VIGSML1STMA1TDSTLINDVLESSR1ND4ILPS1FYLIY-NGKT1TS1LIESRSVLDNMLRENR1GN1LTSGTS1SPSIDSILSTKN1TPNQLIKQAN1YI1GSESLNFDLFTE2V-P-T-D-A-M-K-S-L-S-S-L-E-E-I-S-I-S-H-A-T-E-M-T-3LAETFDSLEAHA1PS2TVYEFIDSIL-DLSRN1TLFV2TQ1PSTKTS1GK1NLTSNK1KRYSIFWLLIEGQN2MI1…	/NCGR_SEQ_ID=MMETSP0156-20130528|44641 /TAXON_ID=33649 /ORGANISM="Thalassionema nitzschioides, Strain L26-B" /LENGTH=3796	79	79
MRM2	CAMNT_0039004543	97	477	3149	2049	LVLNSTEVRAMAEYIKNGDEDSVSTVPLVQRYALMVLFFATNGELWSDSS-WRELVNVPECRFMGIE------CDLEGHINTLDVGYRKLRGRLPGEVGMLSMLTSLNVESNNLEGTIPSFLYNKLTKLERVDMRNNGFLSTISSDISKLTNLKALYLGELFLTGEVPTDAMKSLSSLEEISISHATEMTGPLLEFSEHWPNLTYFDI-LRSTFTGTIPTTIGTNTNLKYIWLEQTSMNTSILPTELGLLPNLKEFILDNLVVDDTTGTIPTELGNCQAL--TSLHVDKFRGPIPTELGRLTNLKFLSMTEGGLTGSVPSELGLLTNLNEMYLYNNRLESSLPSALGNVQGLKILDISMNNLT-GSIPEGIC------RSPSIGIKRDCFIDKCDCCS	LLADSPQTTALAWLVNQSKFESYSYKRLVQRYALATIYYSMSGDSWKKNDLW--LTEADECNWYPQNDEKFNNCDDDKNLKFLTLSANDLYGSLPDEISLLTALDTIDLSRNDLEGTLSSYI-GTLSKISSLNLERNNFTGSIPISLTNLPQIQNLILSSNDFEGE------------------------GPLATDLAAWSNLVEISLDSNSLVTGQISKSIKTLSKLRSFLIGNTSINGSI-PSEIFSLSNLKYFEAANALLD---GQIPTEIGRSTDLLVVRLSRNKLTGLLPSEIGLLPNLEFLTLSENQLSGQIPSELGLLKNILEIKFEDNKFNGIIPSQIGQLTTIAALHVASNSFTQQSLPSEICGLTTSHDLPTSDLRVTCTVVSCDCCS	1e-35	150	379	398	30.15	120	230	196	11	48	49.25	0/-3	1VLLAND1TPEQVTRT1ML1EWYLIVKNNQGSDKEFDE1VY1TYVKPR7MAVTLIFYFYASTMNS1EDLS1SKDKSNSD-L1R-E-1VTNEVAPD2RNFWMYGPIQEN-D-E-K-F-N-N2LDEDGKHNILNKTF1DTVLGSYARNKD1RY1RS2GD1VIGSML1STMA1TDSTLINDVLESSR1ND4ILPS1FYLIY-NGKT1TS1LIESRSVLDNMLRENR1GN1LTSGTS1SPSIDSILSTKN1TPNQLIKQAN1YI1GSESLNFDLFTE2V-P-T-D-A-M-K-S-L-S-S-L-E-E-I-S-I-S-H-A-T-E-M-T-3LAETFDSLEAHA1PS2TVYEFIDSIL-DLSRN1TLFV2TQ1PSTKTS1GK1NLTSNK1KRYSIFWLLIEGQN2MI1…	/NCGR_SEQ_ID=MMETSP0158-20130606|47514 /TAXON_ID=33649 /ORGANISM="Thalassionema nitzschioides, Strain L26-B" /LENGTH=3820	79	79
MRM2	CAMNT_0020601921	57	476	1205	2488	LIAYRSDIEYIL----FTEMDEGLSTDFVEGPQKRAIDWLVSDDLVLNSTEVRAMAEYIKNGDEDSVSTVPLVQRYALMVLFFA-TNGELWS-DSSWRELVNVPECRFMGIECDLEGHINTLDVGYRKLRGRLPGEVGMLSMLTSLNVESNNLEGTIPSFLYNKLTKLERVDMRNNGFLSTISSDISKLTNLKALYLGELFLTGEVPTDAMKSLSSLEEISISHATEMTGPLLEFSEHWPNLTYFDILRSTFTGTIPTTIGTNTNLKYIWLEQTSMNTSILPTELGLLPNLKEFILDNLVVDDTTGTIPTELGNCQALT--SLHVDKFRGPIPTELGRLTNLKFLSMTEGGLTGSVPSELGLLTNLNEMYLYNNRLESSLPSALGNVQGLKILDISMNN…	IIKYKTSKEKIFTNTTYNDFDYNMSS--CEAPN-LALHWLVEDGL--------------KGGNEHNDS---LLDRYALATCFFTWTNGNYFEWNTAMGWISDKSVCSWFGITCNDNGSATHINLGKNRLSGSIPAEISFLRQLMSLNLKGNNLHGTIPTEM-GRLENLAELTLHENSIGGYIPTELGHITILKDLDLSSNQVTGSLPTSI--GSCTALRAVRLHENQIVGTIPSHIGLLSNIEVMSFSQNXLSGTIPTNIGSCTVMKKLHLERNSIKGTI-PTEIGLLSDLAEI---NFSPNRLFGTIPSTIGNLRNLTYFALFSNSMTGAIPKEIGSLTLLKRFDLHSNYFTVTIPTEIGSLDELKYIDVHNNNLSGSIPSNIGNCLRLEYLDVSFNR…	2e-35	149	377	455	30.77	140	253	215	14	62	47.25	0/2	LI1AK1RKSTDSIK1YK1LF-T-N-T-TFYTNEDMF1EYGNLM1TSD-F-VC1GA1QNK-RL1ILDH3SE1DG1V-L-N-S-T-E-V-R-A-M-A-E-Y-I-1NG1DN1DHSNVD1T-V-P-1VLQD4MAVTLC2AT-W3ENLYWFSE-WDNSTSAWMRGEWLIVSNDVKPSEV1RSFWMF2ET1DNLDEN1HSIANTTHLIDNVL1YKRNKR1RS1RSLI1GA1VIGSMF1SRMQ1TM3VLEKSG3EH4STFELMY-NGKR1TEKN1EAREVLDTMLRHNE1GSFILGSGTY1SPSTDEILSGKHLI1NI2AD1YD1GSESLNFQLV2ESVL2DSAIM-K-SGLSSCSTLAELERIASVIRSL1AETNEQMITV1PTLILPESFHSIEGHLWLPS1LI…	/NCGR_SEQ_ID=MMETSP0786-20121207|18713 /TAXON_ID=186022 /ORGANISM="Thalassionema frauenfeldii, Strain CCMP 1798" /LENGTH=2904	87	87
MRM2	CAMNT_0051882607	178	458	15	770	KLRGRLPGEVGMLSMLTSLNVESNNLEGTIPSFLYNKLTKLERVDMRNNGFLSTISSDISKLTNLKALYLGELFLTGEVPTDAMKSLSSLEEISISHATEMTGPLLEFSEHWPNLTYFDILRSTFTGTIPTTIGTNTNLKYIWLEQTSMNTSILPTELGLLPNLKEFILDNLVVDDTTGTIPTELGNCQALTSLHV--DKFRGPIPTELGRLTNLKFLSMTEGGLTGSVPSELGLLTNLNEMYLYNNRLESSLPSALGNVQGLKILDISMNNLTGSIPEGICR	ELTGAIPTELGNLRALTSLQLSNNKLTSIVPTELGN-LLALTKLEMRINQLTGAVPSELGHLQGMTDLYLSFNQLAGKVPTELGKLQSLIRLFL--HVNDLTGSI------PPEFVNLQALES------------------LYLNGNEM-TGTLPTELGKLQAMKYLSLDH---SEFTGVVPTELGSLQALITLHLGNNNLTGPIPSELGKLKALKTLSMYQNQLTGAVPSELGHLQALETLSLYHNQLTGAVPSELGKLQSLETLALSSNQLTGAVPSELGK	5e-35	142	357	283	36.75	104	146	150	7	33	53	0/3	KE1RT1RALI1GT1VL1MN1SRMA4NQVLESSN1NK1ETGSTIIV1STFE1YG1K-1TLKA1ETRKVLDE2NI1GQFLLTSGTAIVSP1DEILSGKH1TQNGLMKTAD3GSEFLNFQ1TA1EK3DEALMG1SLLQ1SLLIERELIFSLI-S-1AVTNEDML2PSLIL-E-F-S-E-H-WP1NELFTVYNFLDQIA1RE1T-F-T-G-T-I-P-T-T-I-G-T-N-T-N-L-K-Y-ILWY1ENQGTNSE1N-1SGIT6LK1PQNALM1EYFLIS2NHL-V-V-DSDETF2TVIV5NSCL3TIST2VL-G-NDNKNFLRT4TS3RK1TKNA2FT3TYEQGNGQ3SA6LH1TQNA1NEETMLYS2NH1RQ1ETSGSALV2AE2NKVL1GS1KEIT1DAIL1M…	/NCGR_SEQ_ID=MMETSP1013-20130417|5152 /ASSEMBLY_ACC=CAM_ASM_000504 /TAXON_ID=49249 /ORGANISM="Ditylum brightwellii, Strain GSO104" /LENGTH=953	60	58
MRM2	CAMNT_0051882607	372	462	6	278	HVDKFRGPIPTELGRLTNLKFLSMTEGGLTGSVPSELGLLTNLNEMYLYNNRLESSLPSALGNVQGLKILDISMNNLTGSIPEGICRSPSI	HGNELTGAIPTELGNLRALTSLQLSNNKLTSIVPTELGNLLALTKLEMRINQLTGAVPSELGHLQGMTDLYLSFNQLAGKVPTELGKLQSL	1e-07	61.6	148	91	38.46	35	56	54	0	0	59.34	0/3	1VGDNKEFLRT1PA6RN1TRNA1KTFS1SQMLTSENGNGK2GSSI2ST3LN1TLNA1NTEKMLYELMYRNI1RQ1ETSGSALV2AE2NHVL2LMKTID1DYIL1MF1NQ1TA1SKIV1ETGEILCGRKSLPQ1IL	/NCGR_SEQ_ID=MMETSP1013-20130417|5152 /ASSEMBLY_ACC=CAM_ASM_000504 /TAXON_ID=49249 /ORGANISM="Ditylum brightwellii, Strain GSO104" /LENGTH=953	60	19
MRM2	CAMNT_0051882607	172	262	429	698	LDVGYRKLRGRLPGEVGMLSMLTSLNVESNNLEGTIPSFLYNKLTKLERVDMRNNGFLSTISSDISKLTNLKALYLGELFLTGEVPTDAMK	LSLDHSEFTGVVPTELGSLQALITLHLGNNNLTGPIPSEL-GKLKALKTLSMYQNQLTGAVPSELGHLQALETLSLYHNQLTGAVPSELGK	0.004	47.8	112	91	35.16	32	58	49	1	1	53.85	0/3	1DSVLGDYHRSKELFRT1RVLV1GT1VL1MS1SQMA1TIST1NHVLEGSN3ET1TP3FE1Y-NG2TKKA1EKRTVLDS1RYNQ1GQFLLTSGTAIVSP1DEILSGKH1TQNA1KEAT1YS1GYEHLNFQ3EA2TSDEALMG1	/NCGR_SEQ_ID=MMETSP1013-20130417|5152 /ASSEMBLY_ACC=CAM_ASM_000504 /TAXON_ID=49249 /ORGANISM="Ditylum brightwellii, Strain GSO104" /LENGTH=953	60	19
MRM2	CAMNT_0004453835	85	475	1674	553	QKRAIDWLVSDDLVLNSTEVRAMAEYIKNGDEDSVSTVPLVQRYALMVLFFATNGELWSDS-SWRELVNVPECRFMGIE----CDLEGHINTLDVGYRKLRGRLPGEVGMLSMLTSLNVESNNLEGTIPSFLYNKLTKLERVDMRNNGFLSTISSDISKLTNLKALYLGELFLTGEVPTDAMKSLSSLEEISISHATEMTGPLLEFSEHWPNLTYFDILRSTFTGTIPTTIGTNTNLKYIWLEQTSMNTSILPTELGLLPNLKEFILDNLVVDDTTGTIPTELGNCQALTSLHV--DKFRGPIPTEL-GRLTNLKFLSMTEGGLTGSVPSELGLLTNLNEMYLYNNRLESSLPSALGNVQGLKILDISMNNLTGSIPEGICRSPSIGIKRDCFIDKCDC	QSRALDWI-------QETAADPQGNY---------SDARIVQRYAMAVLYFATHGDKWTENEGWLE--NPDECAWHMSTGPRICDANGQLQKLHLNRNALRGTLPPDLALLTSLKELALPSNALTGTLPRDIFATLTQLTYLDVSNNNIQGNVPTEMEALTNLERLYLDENALTGSLPSEI--GLMMSLQAIVVHDNILNGALPSELGLLTNLTALWSFRNALSGSIPSDLGQLTDLLEL-LLNDNDLTGALPTELGNLQSL-QFVESHR--NGLQGTIPSEMGNLHDLIWVNIGNNSLTGSLPVVLFENKDNLAFFSLHANDLTGSIPTEIGLATQLLQVYVDDNALTGTLPSEIGRLSLLTRFWASSNRITGQVPPEVCDMWHEVFLLDC-SDGIDC	1e-34	146	369	399	32.58	130	236	199	12	33	49.87	0/-3	1KS2IL2LIV-S-D-D-L-V-L-NQSE1EAVARDAPMQAGEN1I-K-N-G-D-E-D-S-V-1TDVAPRLI5LMMA2FY3NH1EDLK1STDESN-ESG1RL1L-V-1VPPD2RAFWMHGMISET-G-P-R-I2LAEN1HQILNQTK1DHVLGNYRRNKA3RT2GPEDVLGAML1STMS1TKSE1NAVLEP2NA1ET2IL1SRFDLIYFNAKT2KQ1ETRYVL1MVRS2GNFILQSGTNIVSPSTDEIMSEKA4KEAR3GD1LNFA3ESVL1TSDEAIM-K-SG1SMSMLSELEQIASIIVSV1ADTNEIMLTN1PA1LPESFESLEGHLWLPT3YAFLDWISLF1SNTAFLTS1TS2TSTDIL1TQNL1ND1KLYEILW-1ELQNTDSNMDNL1SGIA6L…	/NCGR_SEQ_ID=MMETSP0418-20121206|1910 /TAXON_ID=1158023 /ORGANISM="Astrosyne radiata, Strain 13vi08-1A" /LENGTH=2645	81	81
MRM2	CAMNT_0007600913	126	457	1248	271	QRYALMVLFFATNGELWS-DSSWRELVNVPECRFMGIECDLEGHINTLDVGYRKLRGRLPGEVGMLSMLTSLNVESNNLEGTIPSFLYNKLTKLERVDMRNNGFLSTISSDISKLTNLKALYLGELFLTGEVPTDAMKSLSSLEEISISHATEMTGPLLEFSEHWP-------NLTYFDILRSTFTGTIPTTIGTNTNLKYIWLEQTSMNTSILPTELGLLPNLKEFILDNLVVDDTTGTIPTELG---NCQALTSLHVDKFRGPIPTELGRLTNLKFLSMTEGGLTGSVPSELGLLTNLNEMYLYNNRLESSLPSALGNVQGLKILDISMNNLTGSIPEGIC	QRYALAVTYFALNGTVWDYDDAW--LTDLNECLWLGVQCNNRDAVNSFAIDTNNIFGWMPTEITRLVGLAAIAITRNHLTGTIPTFFF-EMPRLQELRLYANRLTGSIPPEVGLAPALESLRVDTNFLAGTLVTEIGNITTL---------TDLNIGFNRFRQQIPSEIGQLQNLRFLSMAGNFFSGRVPSEIGRMDSLRSFRLQDNLLNGNI-PSQFGLLWNIQEL---RLAGSGMGGILPTELGLMTNLQRL-DLGFSNFNGPIVTELGKLTNLFYLALNDCKFTGTVPAELGSLWNLTRIQLQDNKLTGTIPDAFGKWANLETLVIDGNKFTGEAPPAVC	1e-34	146	369	343	31.49	108	207	178	9	28	51.9	0/-1	5MA1LTFY2TL2ETLV1SD-Y1SDSA1R-E-1VTNDVLPN2RLFWML1IVEQ1DNLNERGDHAIV1TSLFDAVIGDYTRNKNLIRF1RWLM1GT1VIGTMR1SVMG1TASALINAVIETSR1NH1ET4ST1LFYFN-KELMTPKR1EQREVLDRMLRYNA1GRFLLTSGTS1SPSPDEIVSGKLLATPNA1KEAS1YRLVGDETLN2TA1ETVLPV1DEAIMGKNSILTSTSLL-E-E-I-S-I-S-H-A-1EDMLTNGIPGLFLNER1SREQHQWI1-S-E-I-G-Q-L-Q2TRYFFLDSIMLARGSNTF1TS1TRIV1TSTE2TRNMTDNS1KRYSIFWR1EQQDTNSLML1TGSN1L-1TSEQLF3PW1LIKQ1FLI-L-D-NR1VAVGDSDGTMT…	/NCGR_SEQ_ID=MMETSP1352-20130426|6854 /TAXON_ID=265584 /ORGANISM="Stauroneis constricta, Strain CCMP1120" /LENGTH=2592	70	69
MRM2	CAMNT_0007600913	331	462	1080	688	LPTELGLLPNLKEFILDNLVVDDTTGTIPT---ELGNCQALTSLHVDKFRGPIPTELGRLTNLKFLSMTEGGLTGSVPSELGLLTNLNEMYLYNNRLESSLPSALGNVQGLKILDISMNNLTGSIPEGICRSPSI	MPTEITRLVGLAAIAI---TRNHLTGTIPTFFFEMPRLQEL-RLYANRLTGSIPPEVGLAPALESLRVDTNFLAGTLVTEIGNITTLTDLNIGFNRFRQQIPSEIGQLQNLRFLSMAGNFFSGRVPSEIGRMDSL	5e-07	61.2	147	135	31.11	42	86	70	3	7	51.85	0/-1	LM3LIGTLR1PVNG1KAEAFIIALID-N-L-VTVRDNDHTL6-F-F-F1LMGPNRCL1AE1T-SR1HYVADNKRFLRT1PS2TP1LV1RLLATPNA1KEFS1SRMVTDETGNGF1TA1STVLPVST1LI1LNLI1NT1NTEDMLYNLIYGNF2LFERSQSQLI2AELI1NQVL1GN1KRIF1DSIMSAMG1NFLFTS1SRIV1ESGE1CG1SMPD1IL	/NCGR_SEQ_ID=MMETSP1352-20130426|6854 /TAXON_ID=265584 /ORGANISM="Stauroneis constricta, Strain CCMP1120" /LENGTH=2592	70	27
MRM2	CAMNT_0006576101	58	480	946	2223	IAYRSDIEYILFTEMDEGLSTDFVEGPQKRAIDWLVSDDLVLNSTEVRAMAEYIKNGDEDSVSTVPLVQRYALMVLFFATNGELW--SDSSWRELV---NVPECRFMGIECDLEGHINTLDVGYRKLRGRLPGEVGMLSMLTSLNVESNNLEGTIPSFLYNKLTKLERVDMRNNGFLSTISSDISKLTNLKALYLGELFLTGEVPTDAMKSLSSLEEISISHATEMTGPLLEFSEHWPNLTYFDILRSTFTGTIPTTIGTNTNLKYIWLEQTSMNTSILPTELGLLPNLKEFILDN---------------------LVVDDTTGTIPTELGNCQALTSLHV--DKFRGPIPTELGRLTNLKFLSMTEGGLTGSVPSELGLLTNLNEMYLYNNRLESSL…	IWTRQDFLSVLVNMTDPKLFED-LDSPQSRAVDFILNDD---------ALQLPPMSGN--------LIQRYALIVFYYSLGGDSWRFQSADWTVVSAENQVHECEWDFVTCKY-GHVIKLKMEEQVASGALPAEIGLLSNLQVLSMFKCRLEGTLPNSLY-ELALLETLNLGENILESTISTKIGDLVNLERLDLHGNMLNGTIPSNIESLENLETLIVSNNYFDGTIPLA--IGQLSRLGYLDLDSNKLVGSLPANLGELTRLTYLSL-HSNMIEGPIPSSLGLLTELRVMDMDDNALSGTFPIEIGNLVKLTTIGLSFNKIGGTLPASLGNLNVLKRLTVVGNLLIGTIPTELEGLTKLTHLSANLNDLTGTIPTHMGRMLSLNQVFLEGNALTGTI…	1e-34	146	368	454	30.84	140	255	219	15	59	48.24	0/1	1AWYT1SQ1IFELYSIV1FVTNEMMT1EPGK1SFTE1F-VLEDGS2KS2IV1WFLIVLSN2L-V-L-N-S-T-E-V-R-1MLAQELYPIPKMNS1DNE-D-S-V-S-T-V-P-1VI5MI1LFFYFYASTLNG1EDLS1-R-FSQDSSASD1RTEVLVVS-A-E-NNQ1PH2REFWMDGFIVET1DKLYE-2IVNITK1DKVMGEYERQKVLARS1RA2GA1VI1ML2MN1TQSV1NSVMEFSKNCNR4IL1SNFS2N-KE1TAKL2RTVLDNMLRGNE1GIFLLE4STDK1SGKD1TV2KEAR1YD1GHEGLNFM1TN1ETVI1TSDNAIMEKSSLLESNSLLEETEL1SVISSNHNAYTFEDMG1GI2LAE-F-SIEGHQWLPSNR1TG1FL1ILLDR…	/NCGR_SEQ_ID=MMETSP0800-20121206|4122 /TAXON_ID=210618 ORGANISM="Striatella unipunctata, Strain CCMP2910" /NCGR_SAMPLE_ID=MMETSP0800 /ASSEMBLY_ACC=CAM_ASM_000638 /LENGTH=2349	88	88
MRM2	CAMNT_0000560631	85	456	1452	463	QKRAIDWLVSDDLVLNSTEVRAMAEYIKNGDEDSVSTVPLVQRYALMVLFFATNGELWSDSSWRELVNVPECRFMGIECDLEGHINTLDVGYRKLRGRLPGEVGMLSMLTSLNVESNNLEGTIPSFLYNKLTKLERVDMRNNGFLSTISSDISKLTNLKALYLGELFLTGEVPTDAMKSLSSLEEISISHATEMTGPLLEFSEHWPNLTYFDILRSTFTGTIPTTIGTNTNLKYIWLEQTSMNTSILPTELGLLPN-LKEFILDNLVVDDTTGTIPTELGNCQALT--SLHVDKFRGPIPTELGRLTNLKFLSMTEGGLTGSVPSELGLLTNLNEMYLYNNRLESSLPSALGNVQGLKILDISMNNLTGSIPEGI	HARAYEWVTTTD----TWEPDPSA---SNPDEQSL------ERYAMAALYYSFLENHSTASDWMQ-SSTHHCDWRPTRCDTSSRVNYMSILDYGVVGTFPTEFGILSHLTSLSFENNNLGGIIPSEL-GRLTLLTYLNLSQNSFAGNVPTELGHLTKLALLDLATNQLSGQIPNEIGALSL--------------------------MTYLNFFENQLRGTIPNSFGSLTALTRLELDHNDIGGS-MPTEFGRLSSQLQELYLN---YNDLTGTVPTELGNLVNLRILEMHTNSFSGPIPTEIGNMLSLEAFEIYYNGLTGTIPSELGNLVNLRILAMEENRFSGPIPTEIGNMANLERFQIYHNGLTGTIPSEV	2e-34	144	363	375	31.2	117	210	182	10	48	48.53	0/-2	QHKA2IYDE1LVVTSTDT1L-V-L-N-STTW1VPRDAPMS1E-Y-I-KS1GP2DQ1VLS-T-V-P-L-V-QE3LMMAVA1FYFYASTFNLGEENLHWSSTDA1SD1RMEQL-VSNSVTPHEH1RDFWMRGPITER2LTESGSHRIV1TYLMDSVIGLYDRYKGLVRV1RTLF1GT1VF1MI2MH4NSVF1SN3EG1TI3FE1Y-NGKR2KL1ETRYVLDNMLRSNQ1GS1LASGTNIVSPSTDEILSGKH2NK1KAAL1YD1GAETLNFQ1TS1EQVI1TNDEAIMGKASLLSSLS-L-E-E-I-S-I-S-H-A-T-E-M-T-G-P-L-L-E-F-S-E-H-W-P-N-LM2FLDNIFLFRESNTQFLTR4TNTSIF1TSNL1NA1KTYRILWE1EDQHTN…	/NCGR_SEQ_ID=MMETSP0017_2-20120614|25679 /TAXON_ID=2856 /ORGANISM="Cylindrotheca closterium" /LENGTH=1912	77	77
MRM2	CAMNT_0000560631	169	257	663	400	INTLDVGYRKLRGRLPGEVGMLSMLTSLNVESNNLEGTIPSFLYNKLTKLERVDMRNNGFLSTISSDISKLTNLKALYLGELFLTGEVP	LEAFEIYYNGLTGTIPSELGNLVNLRILAMEENRFSGPIPTEIGN-MANLERFQIYHNGLTGTIPSEVGLMSALTTLDFATNQLTGSIP	0.003	48.9	115	89	32.58	29	59	45	1	1	50.56	0/-2	ILNETALFDEVIGY1RNKG1RT1RTLI1GS1VL1MN1SVMN1TRSI1NAVM1SE1NRLFES1TP2STFELIYG1K-LMTAKN3VFDQMIRYNH2FLLTSG2SP1DEIVSGKLLMTSNA1KTAT1YDLFGAETLNFQ3ESVI1	/NCGR_SEQ_ID=MMETSP0017_2-20120614|25679 /TAXON_ID=2856 /ORGANISM="Cylindrotheca closterium" /LENGTH=1912	77	18
MRM2	CAMNT_0004492695	85	476	998	2122	QKRAIDWLVSDDLVLNSTEVRAMAEYIKNGDEDSVSTVPLVQRYALMVLFFATNGELWSDS-SWRELVNVPECRFMGIE----CDLEGHINTLDVGYRKLRGRLPGEVGMLSMLTSLNVESNNLEGTIPSFLYNKLTKLERVDMRNNGFLSTISSDISKLTNLKALYLGELFLTGEVPTDAMKSLSSLEEISISHATEMTGPLLEFSEHWPNLTYFDILRSTFTGTIPTTIGTNTNLKYIWLEQTSMNTSILPTELGLLPNLKEFILDNLVVDDTTGTIPTELGNCQALTSLHV--DKFRGPIPTEL-GRLTNLKFLSMTEGGLTGSVPSELGLLTNLNEMYLYNNRLESSLPSALGNVQGLKILDISMNNLTGSIPEGICRSPSIGIKRDCFIDKCDCC	QSRALDWI-------QETAADPQGNY---------SDARIVQRYAMAVLYFATHGDKWTENEGWLE--NPDECAWHMSTGPRICDANGQLQKLHLNRNALRGTLPPDLALLTSLKELALPSNALTGTLPRDIFATLTQLTYLDVSNNNIQGNVPTEMEALTNLERLYLDENALTGSLPSEI--GLMMSLQAIVVHDNILNGALPSELGLLTNLTALWSFRNALSGSIPSDLGQLTDLLEL-LLNDNDLTGALPTELGNLQSL-QFVESHR--NGLQGTIPSEMGNLHDLIWVNIGNNSLTGSLPVVLFENKDNLAFFSLHANDLTGSIPTEIGLATQLLQVYVDDNALTGTLPSEIGRLSLLTRFWASSNRITGQVPPEVCDMWHEIFLLDCS-DGIDCT	4e-34	145	366	400	32.5	130	237	199	12	33	49.75	0/2	1KS2IL2LIV-S-D-D-L-V-L-NQSE1EAVARDAPMQAGEN1I-K-N-G-D-E-D-S-V-1TDVAPRLI5LMMA2FY3NH1EDLK1STDESN-ESG1RL1L-V-1VPPD2RAFWMHGMISET-G-P-R-I2LAEN1HQILNQTK1DHVLGNYRRNKA3RT2GPEDVLGAML1STMS1TKSE1NAVLEP2NA1ET2IL1SRFDLIYFNAKT2KQ1ETRYVL1MVRS2GNFILQSGTNIVSPSTDEIMSEKA4KEAR3GD1LNFA3ESVL1TSDEAIM-K-SG1SMSMLSELEQIASIIVSV1ADTNEIMLTN1PA1LPESFESLEGHLWLPT3YAFLDWISLF1SNTAFLTS1TS2TSTDIL1TQNL1ND1KLYEILW-1ELQNTDSNMDNL1SGIA6L…	/NCGR_SEQ_ID=MMETSP0418-20121206|21340 /TAXON_ID=1158023 /ORGANISM="Astrosyne radiata, Strain 13vi08-1A" /LENGTH=2717	81	81
MRM2	CAMNT_0000522985	85	453	1768	2748	QKRAIDWLVSDDLVLNSTEVRAMAEYIKNGDEDSVSTVPLVQRYALMVLFFATNGELWSDSSWRELVNVPECRFMGIECDLEGHINTLDVGYRKLRGRLPGEVGMLSMLTSLNVESNNLEGTIPSFLYNKLTKLERVDMRNNGFLSTISSDISKLTNLKALYLGELFLTGEVPTDAMKSLSSLEEISISHATEMTGPLLEFSEHWPNLTYFDILRSTFTGTIPTTIGTNTNLKYIWLEQTSMNTSILPTELGLLPN-LKEFILDNLVVDDTTGTIPTELGNCQALT--SLHVDKFRGPIPTELGRLTNLKFLSMTEGGLTGSVPSELGLLTNLNEMYLYNNRLESSLPSALGNVQGLKILDISMNNLTGSIP	HARAYEWVTTTD----TWEPDPSA---SNPDEQSL------ERYAMAALYYSFLENHSTASDWMQ-SSTHHCDWRPTRCDTSSRVNYMSILDYGVVGTFPTEFGILSHLTSLSFENNNLGGIIPSEL-GRLTLLTYLNLSQNSFAGNVPTELGHLTKLALLDLATNQLSGQIPNEIGALSL--------------------------MTYLNFFENQLRGTIPNSFGSLTALTRLELDHNDIGGS-MPTEFGRLSSQLQELYLN---YNDLTGTVPTELGNLVNLRILEMHTNSFSGPIPTEIGNMLSLEAFEIYYNGLTGTIPSELGNLVNLRILAMEENRFSGPIPTEIGNMANLEXFQIXXNGLTGTIP	4e-34	145	367	372	31.45	117	207	181	10	48	48.66	0/1	QHKA2IYDE1LVVTSTDT1L-V-L-N-STTW1VPRDAPMS1E-Y-I-KS1GP2DQ1VLS-T-V-P-L-V-QE3LMMAVA1FYFYASTFNLGEENLHWSSTDA1SD1RMEQL-VSNSVTPHEH1RDFWMRGPITER2LTESGSHRIV1TYLMDSVIGLYDRYKGLVRV1RTLF1GT1VF1MI2MH4NSVF1SN3EG1TI3FE1Y-NGKR2KL1ETRYVLDNMLRSNQ1GS1LASGTNIVSPSTDEILSGKH2NK1KAAL1YD1GAETLNFQ1TS1EQVI1TNDEAIMGKASLLSSLS-L-E-E-I-S-I-S-H-A-T-E-M-T-G-P-L-L-E-F-S-E-H-W-P-N-LM2FLDNIFLFRESNTQFLTR4TNTSIF1TSNL1NA1KTYRILWE1EDQHTN…	/NCGR_SEQ_ID=MMETSP0017_2-20120614|6856 /TAXON_ID=2856 /ORGANISM="Cylindrotheca closterium" /LENGTH=3219	76	76
MRM2	CAMNT_0000522985	169	257	2557	2820	INTLDVGYRKLRGRLPGEVGMLSMLTSLNVESNNLEGTIPSFLYNKLTKLERVDMRNNGFLSTISSDISKLTNLKALYLGELFLTGEVP	LEAFEIYYNGLTGTIPSELGNLVNLRILAMEENRFSGPIPTEIGN-MANLEXFQIXXNGLTGTIPSEXGLMSALTXLDXATNQLTGSIP	0.24	43.1	100	89	31.46	28	60	42	1	1	47.19	0/1	ILNETALFDEVIGY1RNKG1RT1RTLI1GS1VL1MN1SVMN1TRSI1NAVM1SE1NRLFES1TP2STFELIYG1K-LMTAKN2RXVFDQMIRXNX2FLLTSG2SP1DEIXSGKLLMTSNA1KTAX1YDLXGAETLNFQ3ESVI1	/NCGR_SEQ_ID=MMETSP0017_2-20120614|6856 /TAXON_ID=2856 /ORGANISM="Cylindrotheca closterium" /LENGTH=3219	76	18
MRM2	CAMNT_0038870659	84	479	2006	855	PQKRAIDWLVSDDLVLNSTEVRAMAEYIKNGDEDSVSTVPLVQRYALMVLFFATNGELWSD-----SSWRELVNVPECRFMGIECDLEGHINTLDVGYRKLRGRLPGEVGMLSMLTSLNVESNNLEGTIPSFLYNKLTKLERVDMRNNGFLSTISSDISKLTNLKALYLGELFLTGEVPTDAMKSLSSLEEISISHATEMTGPLLEFSEHWPNLTYFDILRSTFTGTI-PTTIGTNTNLKYIWLEQTSMNTSILPTELGLLPNLKEFILDNLVVDDTTGTIPTELGNCQALTSLHV--DKFRGPIPTELGRLTNLKFLSMTEGGLTGSVPSELGLLTNLNEMYLYNNRLESSLPSALGNVQGLKILDISMNNLTGSIPEGICRSPSIGIKRDC-FID--…	PQNKAYQWLLTDE------------KYLRN----SMANIQVRERYIAAVFYFSTGGSFWVDKFEFLNNKKSVCNWNDRNVTGIRCNKEQAITTISAVENNLTGILPSELSGLSSLESIIIDQNMLRGTIPSKLGN-LYWLKTLELSSNSLIGTIPRKIFDMRNLKALKISNNFLTGTIHEDLTKLSSLEFLDLEKNF--LSGSIPSKFNHISKLKQISLSSNKLTGPIPETIKILASSLEILQLEANNLSMTI-PGSIGSCRQLKTISLDSNLL---SGSLPTELGLLLDLRTINISNNTLTGKIPSDLGNLWRLGTIELSDNSLSGQIPSELGLLKIIYVMRLQKNKLTGSIPAELASLTTLTFLTVHRNDLRGKVGNAFCQT-NMEIRADCKWPDPE…	5e-34	145	366	408	29.66	121	251	206	12	36	50.49	0/-3	2KNRK1IYDQ2VLST1DEL-V-L-N-S-T-E-V-R-A-M-A-EK1ILKR1G-D-E-D-1VMSATNVIPQLVVRQE2AILAMA1LFFY1AS1NG1ESLF1SV1-K-F-E-F-LSNSNWKRKESLVVC1VWPNEDCRRNFVMT2ER1DNLK1GQHA1NT1LIDSVAGVYERNKN1RT1RI2GS1VLGSMG2MS1TE1LINIVIEDSQ1NM1ER5FK1YG1K-1TYKW1EKRTVLDEMLRSNS1GSFLLISG2SPSRDK1SFKDLMTR5YKLIGSENLN4ETVIPHTE1ALMT1SLLS1SLLEEFELIDSLIESKHNAFT-E-MLTS1PSLILPESFKSFEN1WIPSNK1TKYQFIDSILLSRSSNTKFL2TP1-PPE1TIIKGITLNATSNS1KEYIILWQ…	/NCGR_SEQ_ID=MMETSP0152-20130528|78655 /TAXON_ID=1049557 /ORGANISM="Thalassiothrix antarctica, Strain L6-D1" /LENGTH=2944	82	82
MRM2	CAMNT_0027406855	85	453	1850	729	QKRAIDWLVSDDLVLNSTEVRAMAEYIKNGDEDSVSTVPLVQRYALMVLFFATNGELWSDSSWRELVNVPECRFMG--IECDLEGHIN-----------------------TLDVGYRKLRGRLPGEVGMLSMLTSLNVESNNLEGTIPSFLYNKLTKLERVDMRNNGFLSTISSDISKLTNLKALYLGELFLTGEVPTDAMKSLSSLEEISISHATEMTGPLLEFSEHWPNLTYFDILRSTFTGTIPTTIGTNTNLKYIWLEQTSMNTSILPTELGLLPNLKEFILD-NLVVDDTTGTIPTELGNCQALTSL--HVDKFRGPIPTELGRLTNLKFLSMTEGGLTGSVPSELGLLTNLNEMYLYNNRLESSLPSALGNVQGLKILDISMNNLTGSIP	QGKAIRWLNTDK----SQFSQCQSNFLN-------------QRYVLASLDFTLNEEITTWSSWLSSDN--ECRWNSDVIGCNQDSFISLIDLGNQNLNMVPSEIYRLTNLESLDLGYNSLTGPIPSELGQLTNLEFMDLGYNSLTGPIPSEL-GQLTNLEYLNLEDNSLTGLIPPELGNLTNLETLDLRYNSLTGLIPPELVQLTSLKSLDL--EGNKLTGLIPSELGNLTNLEWLVLKDNSLNGTIPSELGQLTNLEYLFFFNNSL-TGPIPSELGQLTNLRSLYLDLDLGYDSLTGPIPSELGQLTNLAELVLYDNSLNGTIPSELGNLTNLTELVLYDNSLTGLIPTELGQLTNLESLYLASNSLNGPIPSELGNLTNLKGLFLSDNWLTGLIP	5e-34	146	368	397	34.26	136	210	200	10	51	50.38	0/-3	1KGRK2DR2VNST1DKL-V-L-N-1TQEFVSRQACMQASENYFILKNN-G-D-E-D-S-V-S-T-V-P-L-V-3AV1MAVS1FD1ATTL1GE1LIWTSTDW3RLESLSVD1V-P-3FWMNGS-D-V1EG1DNLQEDGSHF1NS-L-I-D-L-G-N-Q-N-L-N-M-V-P-S-E-I-Y-R-L-T-N-L-ETS2VL2RNKS1RT1RPLI1GS1VL1MQ1STMN1TESFLMNDVLEGSY1NS1ET1TP3FE1Y-NGKQ2KN2RYVLDNMLREND1GSFLLTSGTL1SPSPDEILSGKN4KEAT1YD1GREYLNFS3ELVI1TPDEALMVKQSLLT1SLLKESELIDSLI-S-HEAGTNEKML2PLLILPESFESLEGHNWLPT2TEYWFLDVILLKRDSNTS…	/NCGR_SEQ_ID=MMETSP0713-20130426|51316 /TAXON_ID=33640 /ORGANISM="Asterionellopsis glacialis" /LENGTH=4717	82	76
MRM2	CAMNT_0027406855	168	482	1367	489	HINTLDVGYRKLRGRLPGEVGMLSMLTSLNVESNNLEGTIPSFLYNKLTKLERVDMRNNGFLSTISSDISKLTNLKALYLGELFLTGEVPTD--AMKSLSSLEEISISHATEMTGPLLEFSEHWPNLTYFDILRSTFTGTIPTTIGTNTNLKYIWLEQTSMNTSILPTELGLLPNLKEFILDNLVVDDTTGTIPTELGNCQALTSLHVDK--FRGPIPTELGRLTNLKFLSMTEGGLTGSVPSELGLLTNLNEMYLYNNRLESSLPSALGNVQGLKILDISMNNLTGSIPEGICRSPSI-----GIKRDCFIDKCDCCSLYCIE	NLETLDLRYNSLTGLIPPELVQLTSLKSLDLEGNKLTGLIPSELGN-LTNLEWLVLKDNSLNGTIPSELGQLTNLEYLFFFNNSLTGPIPSELGQLTNLRSLYLDLDLGYDSLTGPIPSELGQLTNLAELVLYDNSLNGTIPSELGNLTNLTELVLYDNSL-TGLIPTELGQLTNLESLYL---ASNSLNGPIPSELGNLTNLKGLFLSDNWLTGLIPSELGQLTNLDTLDLRHNSLTGPIPSELGQLTNLRSLSLSGNPL-----------------------LNGTLPTEFCGSDVFFVSLSGTNVSCFT---NCPNVFCID	6e-24	114	285	324	34.57	112	172	161	8	40	49.69	0/-3	HNILNE3VLGR1RNKS1RT1RLLI1GP1VLGVMQ1STMS1TK2NDVL1SG1NK1ET1TL3FE1YG1K-2KN2RWVLDVMLRKND1GSFLLNSG2SP1DEILSGKQ4KEAY1YFLFGFENLNFS3EPVI1TSDE-L-GAQMLKTSN1SR2EYELIDSLIDSLHGAYTDESML3LILPESFESLEGHQWLPT2TAYEFLDVILLYRDSNTSFLTN4TSTEIL1TNNL3KTYEILWV1EYQDTN1MLN-1SGILLI5LQ1PT2KEESFLIY1D-N-L-VAVSDNDSTLTN1TP2TS4CLQTAN1TKSG1HFVLDSKD-N-WFLRT1PL2TS3RQ4KDFT1SDMLTREHGNGS3SPVI5LQ4NRESMLYS1YSNG1RP1E-S-S-L-P-S-A-L-G-N-V-Q-…	/NCGR_SEQ_ID=MMETSP0713-20130426|51316 /TAXON_ID=33640 /ORGANISM="Asterionellopsis glacialis" /LENGTH=4717	82	65
MRM2	CAMNT_0027406855	358	462	1610	1290	IPTELGNCQALTSLHV--DKFRGPIPTELGRLTNLKFLSMTEGGLTGSVPSELGLLTNLNEMYLYNNRLESSLPSALGNVQGLKILDISMNNLTGSIPEGICRSPSI	VPSEIYRLTNLESLDLGYNSLTGPIPSELGQLTNLEFMDLGYNSLTGPIPSELGQLTNLEYLNLEDNSLTGLIPPELGNLTNLETLDLRYNSLTGLIPPELVQLTSL	7e-13	80.1	196	107	42.99	46	59	67	1	2	62.62	0/-3	IV1TS1LIGYNRCLQTAN1TE2HDVL-G-YDNKSFLRT4TS3RQ4KE1LMSDMLTGEYGNGS3SPVI5LQ4NEEYMLYN1YEND1RS1ETSGSLLI1SPAE3VLQTGN1KEIT2ILSRMY1NS3SL2EPGEILCVRQSLPT1IL	/NCGR_SEQ_ID=MMETSP0713-20130426|51316 /TAXON_ID=33640 /ORGANISM="Asterionellopsis glacialis" /LENGTH=4717	82	22
MRM2	CAMNT_0008130765	64	482	1696	470	IEYILFTEMDEGLSTDFVEGPQKRAIDWLVSDDLVLNSTEVRAMAEYIKNGDEDSVSTVPLVQRYALMVLFFATNGELW-SDSSWRELVNVPECRFMGI-----ECDLEGHINTLDVGYRKLRGRLPGEVGML-SMLTSLNVE---SNNLEGTIPSFLYNKLTKLERVDMRNNGFLSTISSDISKLTNLKALYLGELFLTGEVPTDAMKSLSSLEEISISHATEMTGPLLEFSEHWPNLTYFDILRSTFTGTIPTTIGTNTNLKYIWLEQTSMNTSILPTELGLLPN--------------------LKEFILDNLVVDDTTGTIPTELGNCQALT--SLHVDKFRGPIPTELGRLTNLK-FLSMTEGGLTGSVPSELGLLTNLNEMYLYNNRLESSLP…	LDFLVENSFDSGEALSDTLSPQHKAYIWLRRNYF---------LAEY---------SEQQRLQRYALATLYYATNGDQWLLNDLW--LSDRSECTWFGKTGARRQCNKEGDMVHLELDLNNLGGSLPAELGLLSSTLNTITLQGGPGSYLQGTLPTE-FGYLTQLEILGLRNNDLSGTIPSEIGKCRSLREIDLSRSGFEGQLPSE-------------------IGNLAE-------LTLFDMNLNYLSGSLPTELGRLEKCRKMFFEFNDFISSI-PTEIGYLKKLEALRGGGNELHSLPTELGELKSADIISFRSSSIAGTIPTELGRLLALRHLELHNNTLSGTIPSELANIISLQDQLDLSHNKLSGSVPAELGLLVELRGLKLHHNLLSGSVP…	7e-34	143	360	457	29.1	133	238	217	16	86	47.48	0/-2	ILEDYFILLVFETNESMF1ES1LESATLDSFDVTELGS2KHRK1IYDI2VRSRDNDYLFV-L-N-S-T-E-V-R-A-ML3I-K-N-G-D-E-D-S-V-1TEVQPQLRVL5MAVT1FYFY4EDLQ1-LSLDNSDSL1R-E-1VSNDVRPS2RTFWMF1IK-T-G-A-R-REQ1DNLK2HDIMNVTH1DEVLGDYLRNKN1RG1RS2GA1VL1ML1-S1MT1TNSTLINTVLEQ-G-G-PSGNSNY1EQ2IL1STFEL-YFNGKY2KQ2RIVLDGML3GDFLLSSG2SP1DE1SG1LCTRNS1KRAELIYD1GSERLSFGLFTE1EQVL1TSDEA-M-K-S-L-S-S-L-E-E-I-S-I-S-H-A-T-E-M-TI1PN1LA1F-S-E-H-W-P-N-2YL2IM…	/NCGR_SEQ_ID=MMETSP0140_2-20121125|33 /TAXON_ID=44445 /ORGANISM="Pseudo-nitzschia australis, Strain 10249 10 AB" /LENGTH=1991	87	87
MRM2	CAMNT_0006569379	84	478	1707	2840	PQKRAIDWLVSDDLVLNSTEVRAMAEYIKNGDEDSVSTVPLVQRYALMVLFFATNGELW--SDSSWRELVNVPECRFMGIEC--DLEGHINTLDVGYRKLRGRLPGEVGMLSMLTSLNVESNNLEGTIPSFLYNKLTKLERVDMRNNGFLSTISSDISKLTNLKALYLGELFLTGEVPTDAMKSLSSLEEISISHATEMTGPLLEFSEHWPNLTYFDILRSTFTGTIPTTIGTNTNLKYIWLEQTSMNTSILPTELGLLPNLKEFILDNLVVDDTTGTIPTELGNCQALTSL--HVDKFRGPIPTELGRLTNLKFLSMTEGGLTGSVPSELGLLTNLNEMYLYNNRLESSLPSALGNVQGLKILDISMNNLTGSIPEGICRSP---SIGIKRDCFI--D…	PQSQALNWIMHTDPL----------ELIP-------SSPNLLQRYALMVLYFTTAGVRWKFAEEEWVE-SSLKECDWEFVTCTGDEVTHVEIEDA---FVEGVIPDEMVALTGLKSLSMRKNRLTGTLPRVVF-ELTSLEKLDLSDNTFISTIPNDIGNLINLKFLDVSLNGITGTLPSSLGKLVDLTNLSAELN--RLQGSFLDFLVQLSNLEVINLARNDLTGSFPSGIGALSQLSDLDISTNDLRGTI-PTQFGQLSSLRRLVV---YANRLNGTLPTHLGNLNNLETLDLHLNRLTGNLTDLFDNLSLLSRIRLDQNLFTGTIPQSLGDCEKLTTLNIHDNRLEGTVPTLFGNLKGLKFIDLSDNKLEGTIPTELGSLPFLYSFGAYSNNFVPPE…	7e-34	145	366	406	30.05	122	245	209	13	39	51.48	0/3	2KSRQ1ILDN1LIVMSHDT1LPVLL-N-S-T-E-V-R-A-M-A-1YL1KPN-G-D-E-D-S-V-1TSVPPN1VL8FY1AT1NA1EVLR1-K-FSADESESE1RV1L-VSNSVLPK2RDFWMEGFIVET1-T-G1LEEVGT1IVNETILE1VAG-Y-R-KFLVRE1RVLI1GD1VMGVMA1STMG1TK2NSVMERSK1NR1ET2IL1SRFVLVYFN-KE2KS2RKVL1MLRSND1GT1LI3SPSN2SGKN1TI3AF1YDLVGSELLNFGLI2ETVL1TSDSALMG1SLLVSDSLLTENELISSAIESLHNA-T-ERMLTQ1PSLF1ED1SLEVHQWLPS2TEYVFIDNILLA1SNTDFL2TSIF1TSTG2TANLTSNQ1KSYDILWDLIESQTTNSDMLN…	/NCGR_SEQ_ID=MMETSP0800-20121206|761 /TAXON_ID=210618 ORGANISM="Striatella unipunctata, Strain CCMP2910" /NCGR_SAMPLE_ID=MMETSP0800 /ASSEMBLY_ACC=CAM_ASM_000638 /LENGTH=4122	82	82
MRM2	CAMNT_0008081037	64	482	2031	805	IEYILFTEMDEGLSTDFVEGPQKRAIDWLVSDDLVLNSTEVRAMAEYIKNGDEDSVSTVPLVQRYALMVLFFATNGELW-SDSSWRELVNVPECRFMGI-----ECDLEGHINTLDVGYRKLRGRLPGEVGML-SMLTSLNVE---SNNLEGTIPSFLYNKLTKLERVDMRNNGFLSTISSDISKLTNLKALYLGELFLTGEVPTDAMKSLSSLEEISISHATEMTGPLLEFSEHWPNLTYFDILRSTFTGTIPTTIGTNTNLKYIWLEQTSMNTSILPTELGLLPN--------------------LKEFILDNLVVDDTTGTIPTELGNCQALT--SLHVDKFRGPIPTELGRLTNLK-FLSMTEGGLTGSVPSELGLLTNLNEMYLYNNRLESSLP…	LDFLVENSFDSGEALSDTLSPQHKAYIWLRRNYF---------LAEY---------SEQQRLQRYALATLYYATNGDQWLLNDLW--LSDRSECTWFGKTGARRQCNKEGDMVHLELDLNNLGGSLPAELGLLSSTLNTITLQGGPGSYLQGTLPTE-FGYLTQLEILGLRNNDLSGTIPSEIGKCRSLREIDLSRSGFEGQLPSE-------------------IGNLAE-------LTLFDMNLNYLSGSLPTELGRLEKCRKMFFEFNDFISSI-PTEIGYLKKLEALRGGGNELHSLPTELGELKSADIISFRSSSIAGTIPTELGRLLALRHLELHNNTLSGTIPSELANIISLQDQLDLSHNKLSGSVPAELGLLVELRGLKLHHNLLSGSVP…	1e-33	143	360	457	29.1	133	238	217	16	86	47.48	0/-1	ILEDYFILLVFETNESMF1ES1LESATLDSFDVTELGS2KHRK1IYDI2VRSRDNDYLFV-L-N-S-T-E-V-R-A-ML3I-K-N-G-D-E-D-S-V-1TEVQPQLRVL5MAVT1FYFY4EDLQ1-LSLDNSDSL1R-E-1VSNDVRPS2RTFWMF1IK-T-G-A-R-REQ1DNLK2HDIMNVTH1DEVLGDYLRNKN1RG1RS2GA1VL1ML1-S1MT1TNSTLINTVLEQ-G-G-PSGNSNY1EQ2IL1STFEL-YFNGKY2KQ2RIVLDGML3GDFLLSSG2SP1DE1SG1LCTRNS1KRAELIYD1GSERLSFGLFTE1EQVL1TSDEA-M-K-S-L-S-S-L-E-E-I-S-I-S-H-A-T-E-M-TI1PN1LA1F-S-E-H-W-P-N-2YL2IM…	/NCGR_SEQ_ID=MMETSP0139_2-20121125|728 /TAXON_ID=44445 /ORGANISM="Pseudo-nitzschia australis, Strain 10249 10 AB" /LENGTH=2283	87	87
MRM2	CAMNT_0051762485	181	458	928	182	GRLPGEVGMLSMLTSLNVESNNLEGTIPSFLYNKLTKLERVDMRNNGFLSTISSDISKLTNLKALYLGELFLTGEVPTDAMKSLSSLEEISISHATEMTGPLLEFSEHWPNLTYFDILRSTFTGTIPTTIGTNTNLKYIWLEQTSMNTSILPTELGLLPNLKEFILDNLVVDDTTGTIPTELGNCQALTSLHV--DKFRGPIPTELGRLTNLKFLSMTEGGLTGSVPSELGLLTNLNEMYLYNNRLESSLPSALGNVQGLKILDISMNNLTGSIPEGICR	GAIPTELGNLRALTWLQLSNNKLTSIVPTELGN-LLALTKLEMRINQLTGAVPSELGHLQGMTDLYLSFNQLAGKVPTELGKLQSLIRLFL--HVNDLTGSI------PPEFVNLQALES------------------LYLNGNEM-TGTLPTELGKLQAMKYLSLDH---SEFTGVVPTELGSLQALITLHLGNNNLTGPIPSELGKLKALKTLSMYQNQLTGAVPSELGHLQALETLSLYHNQLTGAVPSELGKLQSLETLALSSNQLTGAVPSELGK	2e-33	137	345	280	36.43	102	145	147	7	33	52.5	0/-1	1RALI1GT1VL1MN1SRMA2SW1NQVLESSN1NK1ETGSTIIV1STFE1YG1K-1TLKA1ETRKVLDE2NI1GQFLLTSGTAIVSP1DEILSGKH1TQNGLMKTAD3GSEFLNFQ1TA1EK3DEALMG1SLLQ1SLLIERELIFSLI-S-1AVTNEDML2PSLIL-E-F-S-E-H-WP1NELFTVYNFLDQIA1RE1T-F-T-G-T-I-P-T-T-I-G-T-N-T-N-L-K-Y-ILWY1ENQGTNSE1N-1SGIT6LK1PQNALM1EYFLIS2NHL-V-V-DSDETF2TVIV5NSCL3TIST2VL-G-NDNKNFLRT4TS3RK1TKNA2FT3TYEQGNGQ3SA6LH1TQNA1NEETMLYS2NH1RQ1ETSGSALV2AE2NKVL1GS1KEIT1DAIL1MS1…	/NCGR_SEQ_ID=MMETSP1010-20121228|1335 /ASSEMBLY_ACC=CAM_ASM_000498 /TAXON_ID=49249 /ORGANISM="Ditylum brightwellii, Strain GSO104" /LENGTH=928	60	58
MRM2	CAMNT_0051762485	378	462	928	674	GPIPTELGRLTNLKFLSMTEGGLTGSVPSELGLLTNLNEMYLYNNRLESSLPSALGNVQGLKILDISMNNLTGSIPEGICRSPSI	GAIPTELGNLRALTWLQLSNNKLTSIVPTELGNLLALTKLEMRINQLTGAVPSELGHLQGMTDLYLSFNQLAGKVPTELGKLQSL	5e-07	59.7	143	85	40	34	51	52	0	0	61.18	0/-1	1PA6RN1TRNA1KTFW1SQMLTSENGNGK2GSSI2ST3LN1TLNA1NTEKMLYELMYRNI1RQ1ETSGSALV2AE2NHVL2LMKTID1DYIL1MF1NQ1TA1SKIV1ETGEILCGRKSLPQ1IL	/NCGR_SEQ_ID=MMETSP1010-20121228|1335 /ASSEMBLY_ACC=CAM_ASM_000498 /TAXON_ID=49249 /ORGANISM="Ditylum brightwellii, Strain GSO104" /LENGTH=928	60	18
MRM2	CAMNT_0051762485	172	262	523	254	LDVGYRKLRGRLPGEVGMLSMLTSLNVESNNLEGTIPSFLYNKLTKLERVDMRNNGFLSTISSDISKLTNLKALYLGELFLTGEVPTDAMK	LSLDHSEFTGVVPTELGSLQALITLHLGNNNLTGPIPSEL-GKLKALKTLSMYQNQLTGAVPSELGHLQALETLSLYHNQLTGAVPSELGK	0.003	48.1	113	91	35.16	32	58	49	1	1	53.85	0/-1	1DSVLGDYHRSKELFRT1RVLV1GT1VL1MS1SQMA1TIST1NHVLEGSN3ET1TP3FE1Y-NG2TKKA1EKRTVLDS1RYNQ1GQFLLTSGTAIVSP1DEILSGKH1TQNA1KEAT1YS1GYEHLNFQ3EA2TSDEALMG1	/NCGR_SEQ_ID=MMETSP1010-20121228|1335 /ASSEMBLY_ACC=CAM_ASM_000498 /TAXON_ID=49249 /ORGANISM="Ditylum brightwellii, Strain GSO104" /LENGTH=928	60	19
MRM2	CAMNT_0008263855	64	482	2228	1002	IEYILFTEMDEGLSTDFVEGPQKRAIDWLVSDDLVLNSTEVRAMAEYIKNGDEDSVSTVPLVQRYALMVLFFATNGELW-SDSSWRELVNVPECRFMGI-----ECDLEGHINTLDVGYRKLRGRLPGEVGML-SMLTSLNVE---SNNLEGTIPSFLYNKLTKLERVDMRNNGFLSTISSDISKLTNLKALYLGELFLTGEVPTDAMKSLSSLEEISISHATEMTGPLLEFSEHWPNLTYFDILRSTFTGTIPTTIGTNTNLKYIWLEQTSMNTSILPTELGLLPN--------------------LKEFILDNLVVDDTTGTIPTELGNCQALT--SLHVDKFRGPIPTELGRLTNLK-FLSMTEGGLTGSVPSELGLLTNLNEMYLYNNRLESSLP…	LDFLVENSFDSGEALSDTLSPQHKAYIWLRRNYF---------LAEY---------SEQQRLQRYALATLYYATNGDQWLLNDLW--LSDRSECTWFGKTGARRQCNKEGDMVHLELDLNNLGGSLPAELGLLSSTLNTITLQGGPGSYLQGTLPT-EFGYLTQLEILGLRNNDLSGTIPSEIGKCRSLREIDLSRSGFEGQLPSE-------------------IGNLAE-------LTLFDMNLNYLSGSLPTELGRLEKCRKMFFEFNDFISSI-PTEIGYLKKLEALRGGGNELHSLPTELGELKSADIISFRSSSIAGTIPTELGRLLALRHLELHNNTLSGTIPSELANIISLQDQLDLSHNKLSGSVPAELGLLVELRGLKLHHNLLSGSVP…	2e-33	143	361	457	29.1	133	238	217	16	86	47.48	0/-1	ILEDYFILLVFETNESMF1ES1LESATLDSFDVTELGS2KHRK1IYDI2VRSRDNDYLFV-L-N-S-T-E-V-R-A-ML3I-K-N-G-D-E-D-S-V-1TEVQPQLRVL5MAVT1FYFY4EDLQ1-LSLDNSDSL1R-E-1VSNDVRPS2RTFWMF1IK-T-G-A-R-REQ1DNLK2HDIMNVTH1DEVLGDYLRNKN1RG1RS2GA1VL1ML1-S1MT1TNSTLINTVLEQ-G-G-PSGNSNY1EQ2IL1STF-LEYFNGKY2KQ2RIVLDGML3GDFLLSSG2SP1DE1SG1LCTRNS1KRAELIYD1GSERLSFGLFTE1EQVL1TSDEA-M-K-S-L-S-S-L-E-E-I-S-I-S-H-A-T-E-M-TI1PN1LA1F-S-E-H-W-P-N-2YL2IM…	/NCGR_SEQ_ID=MMETSP0142_2-20121227|67123 /TAXON_ID=44445 /ORGANISM="Pseudo-nitzschia australis, Strain 10249 10 AB" /LENGTH=3074	87	87
MRM2	CAMNT_0006628861	53	480	1795	3084	PDRDLIAYRSDIEYILFTEMDEGLSTDFVEGPQKRAIDWLVSDDLVLNSTEVRAMAEYIKNGDEDSVSTVPLVQRYALMVLFFATNGELWSDS--SWRELVNVPECRFMGIECDLEGHINTLDVGYRKLRGRLPGEVGMLSMLTSLNVESNNLEGTIPSFLYNKLTKLERVDMRNNGFLSTISSDISKLTNLKALYLGELFLTGEVPTDAMKSLSSLEEISISHATEMTGPLLEFSEHWPNLTYFDILRSTFTGTIPTTIGTNTNLKYIWLEQTSMNTSILPTELGLLP---------------------NLKEFILDNLVVDDTTGTIPTELGNCQALTSLHVD--KFRGPIPTELGRLTNLKFLSMTEGGLTGSVPSELGLLTNLNEMYLYNNRLES…	PARTPIA-REDFELVLAEITDLALFTDET-SPQSKALDWIATED-----------------PQQLTPTSSNLLQRYALMVLYFATDGIRWGFEFVDWHD--GSPECEWDFITCEGQDVIQ-IEIENQFASGSLPPEIGALTNLKALWMARNSLTGTLPESMFG-MTSLVSLNLAFNSIKSDLSERLGDLVELRYIELEQNEFVGTIPSSIVNLVNLVSLSLSFN--RFNGPALETLIKLTRLEVMDLRVNEFDGTIPVDIDAFSTLKKLGMRNNNFVGTI-PSSVGSLAQLTSLDLSFNKLTGTLPPEFLNLRQLEVMDLSKNKLNGTIPTEFSGLVELQHFLLDNNEFSGNIPSELSRIRKLKDLFLSENNFSGTIPTYLGRLIDLEQLVLWSNELSG…	5e-33	142	359	457	29.1	133	268	216	14	56	47.26	0/1	1DA1DTLP2Y-1SE1IF1YLIV1FATEEIMT1ELGA1SF2FEVTE-GS2KSRK1IL2LIVASTDE1L-V-L-N-S-T-E-V-R-A-M-A-E-Y-I-K-N-GPDQEQDLSTVPSTTSVSPN1VL8FY3ND1EILR1SGDFSE-F-VSD1RHEDL-V-NGVS3REFWMDGF1ET1DELGEQGDHV1NQT-LIDEVIGEYNRQKFLARS1RS2GP1VI1MA1STMN1TKSA1NWVMEASR1NS1ET2IL1SEFSLMYFNGK-LM1KS1EVRSVLDNMLRANF1GSFILK1TDIL1SEDRILSGKD1TVNE1KRAYLIYE1GEEQLNFELFTV1ETVI1TSDSAIMVKNSLLVSNSLLVESELISSLISSFHNA-T-ERMFTN2LA2FTSLEIHKWLPTNR1T…	/NCGR_SEQ_ID=MMETSP0800-20121206|30502 /TAXON_ID=210618 ORGANISM="Striatella unipunctata, Strain CCMP2910" /NCGR_SAMPLE_ID=MMETSP0800 /ASSEMBLY_ACC=CAM_ASM_000638 /LENGTH=3468	89	89
MRM2	CAMNT_0008184729	64	482	2244	1018	IEYILFTEMDEGLSTDFVEGPQKRAIDWLVSDDLVLNSTEVRAMAEYIKNGDEDSVSTVPLVQRYALMVLFFATNGELW-SDSSWRELVNVPECRFMGI-----ECDLEGHINTLDVGYRKLRGRLPGEVGML-SMLTSLNVE---SNNLEGTIPSFLYNKLTKLERVDMRNNGFLSTISSDISKLTNLKALYLGELFLTGEVPTDAMKSLSSLEEISISHATEMTGPLLEFSEHWPNLTYFDILRSTFTGTIPTTIGTNTNLKYIWLEQTSMNTSI----------------------LPTELGLLPNLKEFILDNLVVDDTTGTIPTELGNCQALT--SLHVDKFRGPIPTELGRLTNLK-FLSMTEGGLTGSVPSELGLLTNLNEMYLYNNRLESS…	LDFLVENSFDSGEALSDTLSPQHKAYIWLRRNYF---------LAEY---------SEQQRLQRYALATLYYATNGDQWLLNDLW--LSDRSECTWFGKTGARRQCNKEGDMVHLELDLNNLGGSLPAELGLLSSTLNTITLQGGPGSYLQGTLPTE-FGYLTQLEILGLRNNDLSGTIPSEIGKCRSLREIDLSRSGFEGQLPSE-------------------IGNLAE-------LTLFDMNLNYLSGSLPTELGRLEKCRKMFFEFNDFISSIPTEIGYLKKLEALRGGGNELHSLPTELG---ELKSADIISFRSSSIAGTIPTELGRLLALRHLELHNNTLSGTIPSELANIISLQDQLDLSHNKLSGSVPAELGLLVELRGLKLHHNLLSGS…	5e-33	142	358	459	29.19	134	235	217	16	90	47.28	0/-3	ILEDYFILLVFETNESMF1ES1LESATLDSFDVTELGS2KHRK1IYDI2VRSRDNDYLFV-L-N-S-T-E-V-R-A-ML3I-K-N-G-D-E-D-S-V-1TEVQPQLRVL5MAVT1FYFY4EDLQ1-LSLDNSDSL1R-E-1VSNDVRPS2RTFWMF1IK-T-G-A-R-REQ1DNLK2HDIMNVTH1DEVLGDYLRNKN1RG1RS2GA1VL1ML1-S1MT1TNSTLINTVLEQ-G-G-PSGNSNY1EQ2IL1STFEL-YFNGKY2KQ2RIVLDGML3GDFLLSSG2SP1DE1SG1LCTRNS1KRAELIYD1GSERLSFGLFTE1EQVL1TSDEA-M-K-S-L-S-S-L-E-E-I-S-I-S-H-A-T-E-M-TI1PN1LA1F-S-E-H-W-P-N-2YL2IM…	/NCGR_SEQ_ID=MMETSP0141_2-20121125|1650 /TAXON_ID=44445 /ORGANISM="Pseudo-nitzschia australis, Strain 10249 10 AB" /LENGTH=2987	87	87
MRM2	CAMNT_0006567985	53	480	1877	3166	PDRDLIAYRSDIEYILFTEMDEGLSTDFVEGPQKRAIDWLVSDDLVLNSTEVRAMAEYIKNGDEDSVSTVPLVQRYALMVLFFATNGELWSDS--SWRELVNVPECRFMGIECDLEGHINTLDVGYRKLRGRLPGEVGMLSMLTSLNVESNNLEGTIPSFLYNKLTKLERVDMRNNGFLSTISSDISKLTNLKALYLGELFLTGEVPTDAMKSLSSLEEISISHATEMTGPLLEFSEHWPNLTYFDILRSTFTGTIPTTIGTNTNLKYIWLEQTSMNTSILPTELGLLP---------------------NLKEFILDNLVVDDTTGTIPTELGNCQALTSLHVD--KFRGPIPTELGRLTNLKFLSMTEGGLTGSVPSELGLLTNLNEMYLYNNRLES…	PARTPIA-REDFELVLAEITDLALFTDET-SPQSKALDWIATED-----------------PQQLTPTSSNLLQRYALMVLYFATDGIRWGFEFVDWHD--GSPECEWDFITCEGQDVIQ-IEIENQFASGSLPPEIGALTNLKALWMARNSLTGTLPESMFG-MTSLVSLNLAFNSIKSDLSERLGDLVELRYIELEQNEFVGTIPSSIVNLVNLVSLSLSFN--RFNGPALETLIKLTRLEVMDLRVNEFDGTIPVDIDAFSTLKKLGMRNNNFVGTI-PSSVGSLAQLTSLDLSFNKLTGTLPPEFLNLRQLEVMDLSKNKLNGTIPTEFSGLVELQHFLLDNNEFSGNIPSELSRIRKLKDLFLSENNFSGTIPTYLGRLIDLEQLVLWSNELSG…	5e-33	142	359	457	29.1	133	268	216	14	56	47.26	0/2	1DA1DTLP2Y-1SE1IF1YLIV1FATEEIMT1ELGA1SF2FEVTE-GS2KSRK1IL2LIVASTDE1L-V-L-N-S-T-E-V-R-A-M-A-E-Y-I-K-N-GPDQEQDLSTVPSTTSVSPN1VL8FY3ND1EILR1SGDFSE-F-VSD1RHEDL-V-NGVS3REFWMDGF1ET1DELGEQGDHV1NQT-LIDEVIGEYNRQKFLARS1RS2GP1VI1MA1STMN1TKSA1NWVMEASR1NS1ET2IL1SEFSLMYFNGK-LM1KS1EVRSVLDNMLRANF1GSFILK1TDIL1SEDRILSGKD1TVNE1KRAYLIYE1GEEQLNFELFTV1ETVI1TSDSAIMVKNSLLVSNSLLVESELISSLISSFHNA-T-ERMFTN2LA2FTSLEIHKWLPTNR1T…	/NCGR_SEQ_ID=MMETSP0800-20121206|64 /TAXON_ID=210618 ORGANISM="Striatella unipunctata, Strain CCMP2910" /NCGR_SAMPLE_ID=MMETSP0800 /ASSEMBLY_ACC=CAM_ASM_000638 /LENGTH=3644	89	89
MRM2	CAMNT_0028524181	72	477	2472	3686	MDEGLSTDFVE---GPQKRAIDWLVSDDLVLNSTEVRAMAEYIKNGDEDSVSTVPLVQRYALMVLFFATNGELWSDSSWRELVNVPECRFMGIECDLE------------------------GHINTLDVGYRKLRGRLPGEVGMLSMLTSLNVESNNLEGTIPSFLYNKLTKLERVDMRNNGFLSTISSDISKLTNLKALYLGELFLTGEVPT-----DAMKSLSSLEEISISHATEMTGPLLEFSEHWPNLTYFDILRSTFTGTIPTTIGTNTNLKYIWLEQTSMNTSILPTELGLLPNLKEFILDNLVVDDTTGTIPTELGNCQALTSLHVDK--FRGPIPTELGRLTNLKFLSMTEGGLTGSVPSELGLLTNLNEMYLYNNRLESSLPSALGNVQ…	LEAGTPTEVFEDDSSPQTQALQWVAFDDAAALTAD-----------------SANLIQRYSLMCLFFGSGGS-STLLGWDEDGAEDECSWLGVECKSDMSNITLSLVSDASTTRTTNFGSASGHVTSLDLKRSRLAGSLV--IGSLPHLEVLNIGENLLNGAIPSTLYD-LSKLQSVIMEKNFFGPYLTEGIGRLTLLETLSLNDNRFESDLPSTLGNLKALKNLYL-------FSNSFSGRLVEYILQMPKLEVVDVADNLFTGTLIPSIGRLSNLRYLLLGRNSFSGTI-PGEIGLASSLEMLSLETNALE---GSIPTEIGQLENLTRLNLARNGFSSSVPSELGNLANLQLLDASKQSLAGEIPSTLGNLRELLILNLMGNDLSGSIPSELGRCV…	5e-33	143	360	442	29.86	132	237	214	13	73	48.42	0/3	MLDEEA1LTSP1DEFVVF1-D-D-SGS2KTRQ1ILDQ1LVVASF2LAVALANLSTTAEDV-R-A-M-A-E-Y-I-K-N-G-D-E-D-S-V-S-TSVAPN1VI3AS2VC3AGTSNG1ESL-WSSTDLSLSG1RD1LDVGNAVEPD2RSFWML1IV2DKLSED-M-S-N-I-T-L-S-L-V-S-D-A-S-T-T-R-T-T-N-F-G-S-A-S2IVNTTS2VLGKYRRSKR1RA1RS1PVG-E-VI1MS1SPMH1TESV2VIEGSE1NL1EN1TA3FT2NDK-1TS2EQRS1DI1RENK1GF1LGSPTYILSTSEDG1SGKR2NL1KEAT1YS1GNEDLNFRLFTEGSEDVL1TS-T-L-G-N-LDK1ML1SN1SYSLL-E-E-I-S-I-S-HFASTNESMFT…	/NCGR_SEQ_ID=MMETSP1322-20130828|31556 /TAXON_ID=265543 /ORGANISM="Minutocellus polymorphus, Strain RCC2270" /LENGTH=5510	84	84
MRM2	CAMNT_0008087075	64	482	991	2217	IEYILFTEMDEGLSTDFVEGPQKRAIDWLVSDDLVLNSTEVRAMAEYIKNGDEDSVSTVPLVQRYALMVLFFATNGELW-SDSSWRELVNVPECRFMGI-----ECDLEGHINTLDVGYRKLRGRLPGEVGML-SMLTSLNVE---SNNLEGTIPSFLYNKLTKLERVDMRNNGFLSTISSDISKLTNLKALYLGELFLTGEVPTDAMKSLSSLEEISISHATEMTGPLLEFSEHWPNLTYFDILRSTFTGTIPTTIGTNTNLKYIWLEQTSMNTSI----------------------LPTELGLLPNLKEFILDNLVVDDTTGTIPTELGNCQALT--SLHVDKFRGPIPTELGRLTNLK-FLSMTEGGLTGSVPSELGLLTNLNEMYLYNNRLESS…	LDFLVENSFDSGEALSDTLSPQHKAYIWLRRNYF---------LAEY---------SEQQRLQRYALATLYYATNGDQWLLNDLW--LSDRSECTWFGKTGARRQCNKEGDMVHLELDLNNLGGSLPAELGLLSSTLNTITLQGGPGSYLQGTLPTE-FGYLTQLEILGLRNNDLSGTIPSEIGKCRSLREIDLSRSGFEGQLPSE-------------------IGNLAE-------LTLFDMNLNYLSGSLPTELGRLEKCRKMFFEFNDFISSIPTEIGYLKKLEALRGGGNELHSLPTELG---ELKSADIISFRSSSIAGTIPTELGRLLALRHLELHNNTLSGTIPSELANIISLQDQLDLSHNKLSGSVPAELGLLVELRGLKLHHNLLSGS…	5e-33	142	358	459	29.19	134	235	217	16	90	47.28	0/1	ILEDYFILLVFETNESMF1ES1LESATLDSFDVTELGS2KHRK1IYDI2VRSRDNDYLFV-L-N-S-T-E-V-R-A-ML3I-K-N-G-D-E-D-S-V-1TEVQPQLRVL5MAVT1FYFY4EDLQ1-LSLDNSDSL1R-E-1VSNDVRPS2RTFWMF1IK-T-G-A-R-REQ1DNLK2HDIMNVTH1DEVLGDYLRNKN1RG1RS2GA1VL1ML1-S1MT1TNSTLINTVLEQ-G-G-PSGNSNY1EQ2IL1STFEL-YFNGKY2KQ2RIVLDGML3GDFLLSSG2SP1DE1SG1LCTRNS1KRAELIYD1GSERLSFGLFTE1EQVL1TSDEA-M-K-S-L-S-S-L-E-E-I-S-I-S-H-A-T-E-M-TI1PN1LA1F-S-E-H-W-P-N-2YL2IM…	/NCGR_SEQ_ID=MMETSP0139_2-20121125|3747 /TAXON_ID=44445 /ORGANISM="Pseudo-nitzschia australis, Strain 10249 10 AB" /LENGTH=3215	87	87
MRM2	CAMNT_0004087193	83	477	496	1623	GPQKRAIDWLVSDDLVLNSTEVRAMAEYIKNGDEDSVSTVPLVQRYALMVLFFATNGELWSDSSWRE---LVNVPECRFMGIECDLEGHINTLDVGYRKLRGRLPGEVGMLSMLTSLNVESNNLEGTIPSFLYNKLTKLERVDMRNNGFLSTISSDISKLTNLKALYLGELFLTGEVPTDAMKSLSSLEEISISHATEMTGPLLEFSEHWPNLTYFDILRSTFTGTIPTTIGTNTNLKYIWLEQTSMNTSILPTELGLLPNLKEFILDNLVVDDTTGTIPTELGNCQALTSLHVDK--FRGPIPTELGRLTNLKFLSMTEGGLTGSVPSELGLLTNLNEMYLYNNRLESSLPSALGNVQGLKILDISMNNLTGSIPEGIC-RSPSIGIKR---DCFID-…	APLNQALTWMASD-------------EYVHRLQEQD--------RLVLAVLYAA-----WGGLNWRQSDRWLNGTICEWHGVSCDHKGHVEAILLNDNNMMGTLPTELALLTALRSLGVAYNHMEGNIP-LEVTRMSTLEALRLSVNFLKGQLPSQLGSMTNLKTLELDFNGFTGTFPTEITQLPQLDHFGIWDN--KLTGPIPTEIGNFPSIHELKIHSNLFTGTIPTEIGQLSTVVVLNMARNKLGGTI-PSEIGEMSKLQSL---DLADSGLESTIPSEIGSCSRLETLALSQNDLTGTIPTEVGKLQHMEYMYVFETKVGGSIPVEMGQMSAMIHLRLQDNELTGTVPKVLSNLPDLEMLDVSNNNLQGDMPNELCARAQSHKLKKLISDC-IDT…	6e-33	139	350	410	29.02	119	242	205	14	49	50	0/1	GA1QLKNRQ1ILDT1LMVA2D-L-V-L-N-S-T-E-V-R-A-M-A-2IVKHNRGLDQ1DQSDV-S-T-V-P-L-V-Q-1YLAV1MA2FYFA1T-N-G-E-L-1SGDGSLSN2EQ-S-D-RLWVL1VGPTEI1REFWMH1IVES2LHEK2IVNETALIDLVLGNYDRNKNLMRM1RT2GT1VLGAML1STMA1TR2NG1EASY1NHLM2TN2S-FLLEYVNTKRLMTSKT2RAVLDRMLRSNV1GFFLLKSGTQILSP1DQILSGKSLM4AT1YE1GDEFLNFGLF2ETVF2DEAIMTKQSLLPSQSLLDEHEFIGSIIWSDHNA-T-EKML3LILPETFESIEGHNWF1NSLITHYEFLDK1LHRSSNTL7TE2TQNLTSNTLVKVYVILWNLMEAQRT…	/NCGR_SEQ_ID=MMETSP0397-20121206|11389 /TAXON_ID=216820 /ORGANISM="Cyclophora tenuis, Strain ECT3854" /LENGTH=1699	82	82
MRM2	CAMNT_0006985629	114	457	2784	3791	GDEDSVSTVPLVQRYALMVLFFATNGELWSDS-SWRELVNVPECRFMGIECDLEGHINTLDVGYRKLRGRLPGEVGMLSMLTSLNVESNNLE------------------------GTIPSFLYNKLTKLERVDMRNNGFLSTISSDISKLTNLKALYLGELFLTGEVPTDAMKSLSSLEEISISHATEMTGPLLEFSEHWPNLTYFDILRSTFTGTIPTTIGTNTNLKYIWLEQTSMNTSILPTELGLLPNLKEFILD--NLVVDDTTGTIPTELGNCQALTSLHV--DKFRGPIPTELGRLTNLKFLSMTEGGLTGSVPSELGLLTNLNEMYLYNNRLESSLPSALGNVQGLKILDISMNNLTGSIPEGIC	GDEEATD---LRNAYFLNVLYFSTDGRSWFDALSWTS--SEPACSWSGIVCDAEQAIIEIGLDNNNLDGSIPSEIGMLSTLQSLALAGNKLERSLPSDLSKLSSLLMLDLRGNSITGTMPTAL-GQLTSIAYLDITFNKLRGTIPTAIGSMTSLVSLYLNNNILSGQIPSQIQSCTNLIYLLLNNNELTSTIP--------------------------TQLGRLPVIQLLELENNFFGDTTIPSELGQLSTLEFLAMDGSNLV-----GTIPTELGNLAALTSLDLGSNTLSGMIPTEFAKLTKLEVLSFDLNRLSGSLPSEIGAMAALSRLDLSYNRMVGRLPSEIGELSNLRTLLIGANFFTGAVPIELC	6e-33	142	358	373	31.9	119	188	177	9	66	47.45	0/3	3DESAVTSDT-V-P-1VRQNRA1AF1MN2FY1AS1ND1ERLS1SF1SA-L2RTESL-V-NSVE1EA1RSFWMS2EV2LA1GQHA1NITELIDGVLGDYNRNKN1RD1RSLI1GS1VI4MT1TQ2NAVLEASG1NK2-R-S-L-P-S-D-L-S-K-L-S-S-L-L-M-L-D-L-R-G-N-S-I-T2IM1STFA1Y-NGKQ2KSLIEARYVL1MIRTNF1GKFLLRSG2SPSTDA1SGKSLM1NS1KVAS3GNENLNFI1TS1EQVI1TSDQAIMQKSSCLTSNSLLIEYELILSLINSNHNAETLETMS1GI1L-L-E-F-S-E-H-W-P-N-L-T-Y-F-D-I-L-R-S-T-F-T-G-T-I-P-1TQIL1TRNLTPNVLIKQYLILWE2QNTNSFMFNG…	/NCGR_SEQ_ID=MMETSP1176-20130426|40438 /TAXON_ID=265551 /ORGANISM="Synedropsis recta cf, Strain CCMP1620" /LENGTH=3892	72	71
MRM2	CAMNT_0006985629	343	462	2943	3371	EFILDNLVVDDTTGTIPTELGNCQALTSLHV--------------------------DKFRGPIPTELGRLTNLKFLSMTEGGLTGSVPSELGLLTNLNEMYLYNNRLESSLPSALGNVQGLKILDISMNNLTGSIPEGICRSPSI	EIGLDNNNLD---GSIPSEIGMLSTLQSLALAGNKLERSLPSDLSKLSSLLMLDLRGNSITGTMPTALGQLTSIAYLDITFNKLRGTIPTAIGSMTSLVSLYLNNNILSGQIPSQIQSCTNLIYLLLNNNELTSTIPTQLGRLPVI	0.0001	53.5	127	146	30.82	45	72	71	2	29	48.63	0/3	1FIIG3LNVNVL1D-T-T-1TS2TS1LI1NMCLQSAT1TQ2HAVL-A-G-N-K-L-E-R-S-L-P-S-D-L-S-K-L-S-S-L-L-M-L-D-L-R-GDNKSFIRT1PTIM2EA2RQ2NSLIKAFY1SDMI1EFGNGK1TR1STVI1STEALI1LSLM1NS1NVESML2YN2RI1ESSGSQLI2AQLIGQNSVCQTGN1KIIY1DLILSNMN1NE2GSST2ETGQILCG1SL1SV1	/NCGR_SEQ_ID=MMETSP1176-20130426|40438 /TAXON_ID=265551 /ORGANISM="Synedropsis recta cf, Strain CCMP1620" /LENGTH=3892	72	25
MRM2	CAMNT_0051818967	169	458	1126	1908	INTLDVGYRKLRGRLPGEVGMLSMLTSLNVESNNLEGTIPSFLYNKLTKLERVDMRNNGFLSTISSDISKLTNLKALYLGELFLTGEVPTDAMKSLSSLEEISISHATEMTGPLLEFSEHWPNLTYFDILRSTFTGTIPTTIGTNTNLKYIWLEQTSMNTSILPTELGLLPNLKEFILDNLVVDDTTGTIPTELGNCQALTSLHV--DKFRGPIPTELGRLTNLKFLSMTEGGLTGSVPSELGLLTNLNEMYLYNNRLESSLPSALGNVQGLKILDISMNNLTGSIPEGICR	LKTLSFHGNELTGAIPTELGNLRALTWLQLSNNKLTSIVPTELGN-LLALTKLEMRINQLTGAVPSELGHLQGMTDLYLSFNQLAGKVPTELGKLQSLIRLFL--HVNDLTGSI------PPEFVNLQALES------------------LYLNGNEM-TGTLPTELGKLQAMKYLSLDH---SEFTGVVPTELGSLQALITLHLGNNNLTGPIPSELGKLKALKTLSMYQNQLTGAVPSELGHLQALETLSLYHNQLTGAVPSELGKLQSLETLALSSNQLTGAVPSELGK	6e-33	140	354	292	35.96	105	154	152	7	33	52.05	0/1	ILNK2DSVFGHYGRNKE1RT1RALI1GT1VL1MN1SRMA2SW1NQVLESSN1NK1ETGSTIIV1STFE1YG1K-1TLKA1ETRKVLDE2NI1GQFLLTSGTAIVSP1DEILSGKH1TQNGLMKTAD3GSEFLNFQ1TA1EK3DEALMG1SLLQ1SLLIERELIFSLI-S-1AVTNEDML2PSLIL-E-F-S-E-H-WP1NELFTVYNFLDQIA1RE1T-F-T-G-T-I-P-T-T-I-G-T-N-T-N-L-K-Y-ILWY1ENQGTNSE1N-1SGIT6LK1PQNALM1EYFLIS2NHL-V-V-DSDETF2TVIV5NSCL3TIST2VL-G-NDNKNFLRT4TS3RK1TKNA2FT3TYEQGNGQ3SA6LH1TQNA1NEETMLYS2NH1RQ1ETSGSALV2AE2N…	/NCGR_SEQ_ID=MMETSP1012-20131031|6416 /ASSEMBLY_ACC=CAM_ASM_001091 /TAXON_ID=49249 /ORGANISM="Ditylum brightwellii, Strain GSO104" /LENGTH=2110	77	60
MRM2	CAMNT_0051818967	85	453	652	1749	QKRAIDWLVSDDLVLNSTEVRAMAEYIKNGDEDSVSTVPLVQRYALMVLFFATNGELWSDSSWRELVNVPECRFMGIECDLEGHINTLDVGYRKLRGRLPGEVGMLSMLTSLNVESNNLEGTIPSFLYNKLTKLERVDMRNNGFLSTISSDISKLTNLKALYLGELFLTGEVPTDAMKSLSSLEEISISHATEMTGPLLEFSEHWPNLTYFDILRSTFTGTIPTTIGTNTNLKYIWLEQTSMNTSI-----------------------LPTELGLLPNLKEFILDNLVVDDTTGTIPTELGNCQALTSLHV--DKFRGPIPTELGRLTNLKFLSMTEGGLTGSVPSELGLLTNLNEMYLYNNRLESSLPSALGNVQGLKILDISMNNLTGSIP	QQQALDWLVDNVIVDDFKE-----------KED------LLLECFIMILF--RRDVLGQD--MNELNSCDHCQLNGVTCR-EEKVERLFFRENELTGAIPTELGNLRALTSLHLDDNQFTGQIPSEL-GELQALKTLRIGENELTGVIPTELGNLRALTSLQLYVNQFTGQIPSELGE--LQALKTLSFHGNELTGAIPTELGNLRALTWLQLSNNKLTSIVPTELGNLLALTKLEMRINQLTGAVPSELGHLQGMTDLYLSFNQLAGKVPTELGKLQSLIRLFLH---VNDLTGSIPPEFVNLQALESLYLNGNEMTGTLPTELGKLQAMKYLSLDHSEFTGVVPTELGSLQALITLHLGNNNLTGPIPSELGKLKALKTLSMYQNQLTGAVP	1e-25	119	297	394	29.7	117	224	185	10	53	46.95	0/1	1KQRQ1IL4SDDNDVLI1LDNDSFTK1V-R-A-M-A-E-Y-I-K-N-G-DK2S-V-S-T-V-P-1VLQLREYCAFLI1VI2F-A-TRNRGDEV1WGSQ1S-S-WMRN2VNNSVCPDEH1RQFLMN1IVET1DRL-1GEHKIVNETR1DFVFGRYERNKE1RT1RALI1GT1VL1MN1SRMA4NHVLEDSD1NQLFET1TQ3FE1Y-NGKE1TQKA1EKRTVLDRMIRGNE1GEFLLTSGTV1SPSTDEILSGKN1TRNA1KTAS1YQ1GYEVLNFQLF2EQVI1TSDEALMGKES-L-SLSQLAELEKITSLISSF1AGTN1ML2PALILPETFESLEGHNWLPRNA2YWFLDQILLSRNSNTKFL1GSTIIV2TEIL1TNNLTLNA1KTYKILWELME…	/NCGR_SEQ_ID=MMETSP1012-20131031|6416 /ASSEMBLY_ACC=CAM_ASM_001091 /TAXON_ID=49249 /ORGANISM="Ditylum brightwellii, Strain GSO104" /LENGTH=2110	77	76
MRM2	CAMNT_0000350893	126	478	1103	30	QRYALMVLFFATNGELWSD-SSWRELVNVPECRFMGIECDLEGHINTLDVGYRKLRGRLPGEVGMLSMLTSLNVESNNLEGTIPSFLYNKLTKLERVDMRNNGFLSTISSDISKLTNLKALYLGELFLTGEVPTDAMKSLSSLEEISISHATEMTGPLLEFSE--HWPNLTYFDILRSTFTGTIPTTIGTNTNLKYIWLEQTSMNTSILPTELGLLPNLKEFILDNLVVDDTTGTIPTELGNCQALTSLHV--DKFRGPIPTELGRLTNLKFLSMTEGGLTGSVPSELGLLTNLNEMYLYNNRLESSLPSALGNVQGLKILDISMNNLTGSIPEGI--------------CRSPSIGIKRDCFIDKCDCCSL	QRYAMALSFFQLNGTIWDYMDGW--MTDLNECLWMGIQCNNRDTLNSFALDTNNIFGPLPTEISRLSGLATVAVTRTHLTGTIPTELF-YMPRLKELRLYANRLTGSIPPDVQYATKLESLRLETNFLDGTLVTEIGAVSTLTDLNVGFNAFKKQVP----SEIGQLKRLKYFRINRNKFSGRLPSEIGRMDSLVSLGMTDNLMFGSI-PTYYGLLWNLRDF---RVAGSGVGGFLPTEIALLSNLIRLDIADNNFKGTLMTEIGRLTNLFFLSLSDNDFKGPIPTELGYLWNMTRLQMKNNDFTGTIPQALGYMGDLEQFTLEGNQLSGQVPLEVCDLLNEHLNQMVVDCYNPRSGIGFDC---EPDCCTL	7e-33	141	355	372	31.18	116	223	186	10	33	50	0/-2	4LMMAVLLS2AQTL2ETLI1SDDY-MSDSG1R-E-LMVTNDVLPN2RLFW3EQ1DNLNERGDHTIL1TSLFDAVLGDYTRNKNLIRF1RP2GT1VIGSMR2MG1TASTLVNA1ETSRNTNH1ET4STFE1YFN-KYLMTPKR1EKREVLDRMLRYNA1GRFLLTSGTS1SPSP1IVSQKYLA1NK1KEAS1YR1GEETLN2TD1ETVLPV1DEAIMGKASVLSSTSLLTEDELINSVIGSFHN1TFEKMKTQGV1L-L-E-F-2-I-GHQWLPKNR1TK2DR1LN1SNTK1TS1TRIL1TSTE2TRNMTDNS1KVYSILWGLMETQDTNSL1NFTG2L-2EYLY3PW2KRED1I-L-D-NRLVVAVGDSDGTVTG1TFIL3LIGANLCLQSAN1TISR1…	/NCGR_SEQ_ID=MMETSP0014_2-20120614|10388 /TAXON_ID=2857 /ORGANISM="Nitzschia sp." /LENGTH=2376	73	73
MRM2	CAMNT_0000341917	126	478	1227	2300	QRYALMVLFFATNGELWSD-SSWRELVNVPECRFMGIECDLEGHINTLDVGYRKLRGRLPGEVGMLSMLTSLNVESNNLEGTIPSFLYNKLTKLERVDMRNNGFLSTISSDISKLTNLKALYLGELFLTGEVPTDAMKSLSSLEEISISHATEMTGPLLEFSE--HWPNLTYFDILRSTFTGTIPTTIGTNTNLKYIWLEQTSMNTSILPTELGLLPNLKEFILDNLVVDDTTGTIPTELGNCQALTSLHV--DKFRGPIPTELGRLTNLKFLSMTEGGLTGSVPSELGLLTNLNEMYLYNNRLESSLPSALGNVQGLKILDISMNNLTGSIPEGI--------------CRSPSIGIKRDCFIDKCDCCSL	QRYAMALSFFQLNGTIWDYMDGW--MTDLNECLWMGIQCNNRDTLNSFALDTNNIFGPLPTEISRLSGLATVAVTRTHLTGTIPTELF-YMPRLKELRLYANRLTGSIPPDVQYATKLESLRLETNFLDGTLVTEIGAVSTLTDLNVGFNAFKKQVP----SEIGQLKRLKYFRINRNKFSGRLPSEIGRMDSLISLGMTDNLMFGSI-PTYYGLLWNLRDF---RVAGSGVGGFLPTEIALLSNLIRLDIADNNFKGTLMTEIGRLTNLFFLSLSDNDFKGPIPTELGYLWNMTRLQMKNNDFTGTIPQALGYMGDLEQFTLEGNQLSGQVPLEVCDLLNEHLNQMVVDCYNPRSGIGFDC---EPDCCTL	8e-33	140	354	372	31.18	116	223	186	10	33	50	0/3	4LMMAVLLS2AQTL2ETLI1SDDY-MSDSG1R-E-LMVTNDVLPN2RLFW3EQ1DNLNERGDHTIL1TSLFDAVLGDYTRNKNLIRF1RP2GT1VIGSMR2MG1TASTLVNA1ETSRNTNH1ET4STFE1YFN-KYLMTPKR1EKREVLDRMLRYNA1GRFLLTSGTS1SPSP1IVSQKYLA1NK1KEAS1YR1GEETLN2TD1ETVLPV1DEAIMGKASVLSSTSLLTEDELINSVIGSFHN1TFEKMKTQGV1L-L-E-F-2-I-GHQWLPKNR1TK2DR1LN1SNTK1TS1TRIL1TSTE2TRNMTDNS1KIYSILWGLMETQDTNSL1NFTG2L-2EYLY3PW2KRED1I-L-D-NRLVVAVGDSDGTVTG1TFIL3LIGANLCLQSAN1TISR1…	/NCGR_SEQ_ID=MMETSP0014_2-20120614|5900 /TAXON_ID=2857 /ORGANISM="Nitzschia sp." /LENGTH=2374	73	73
MRM2	CAMNT_0020491489	124	458	161	1159	LVQRYALMVLFFATNGELWSDSSWRELVNVPEC------RFMGIECDLEGHINTLDVGYRKLRGRLPGEV-------------------------GMLSMLTSLNVESNNLEGTIPSFLYNKLTKLERVDMRNNGFLSTISSDISKLTNLKALYLGELFLTGEVPTDAMKSLSSLEEISISHATEMTGPLLEFSEHWPNLTYFDILRSTFTGTIPTTIGTNTNLKYIWLEQTSMNTSILPTELGLLPNLKEFILDNLVVDDTTGTIPTELGNCQALTSLHVDK--FRGPIPTELGRLTNLKFLSMTEGGLTGSVPSELGLLTNLNEMYLYNNRLESSLPSALGNVQGLKILDISMNNLTGSIPEGICR	VIQRYALAVFHFATGGKHWEENNW--LIG-PECGNNDREPWFGLNCNPEGDVRAIVFDDWGLKGTIPPEVGHLYKLENLILKNNAHLDGWIPSTFGHLARLRQLGLYNNNLSGVIPD-IFEHTKSLEFINLENNNIHGSIPLEISHLTNLETLVLKKNRFEGIVPFEQLAST--------------------------SVKYLGLSHNRFSSKLERAMKFVETLEYLYLDHNEMRGPI-PDHVGELSRLKSI---DLGGNHFTGVIPPELANLSRLEYLSLDRNQFRGRLPRELGLLTSLKALNVASNQLTGKIP-DISNMIALKSLHLYENALTGAIPESLQQLQSIEVLFLSSNKLTGTIPKGISR	1e-32	138	348	368	29.89	110	190	174	10	68	47.28	0/2	LVVI5MA1LFFH3NG1EKLH1SEDESNSN1R-E-1VINGV-3-G-N-N-D-R-ERPFWMF1ILEN1DNLP2HDIVNRTALIDVVFGDYDRWKG1RK1RTLI1GP2-G-H-L-Y-K-L-E-N-L-I-L-K-N-N-A-H-L-D-G-W-I-P-S-T-F1MH1SAMR1TRSQ1NGVLEYSN3ES1TV2SDF-LIYFNEKHLTTKKS2RFVIDNMLRE2GNFILHSGTS1SPSLDE2KH4KEAT1YV1GKEKLNFRLFTE1EI2TFDEAQMLKA1LTS-S-L-E-E-I-S-I-S-H-A-T-E-M-T-G-P-L-L-E-F-S-E-H-W-P-NSLVTK1FLDGILLSRHSNTR1TSGSTKILPETRTAIMGKTFNVTENT1KE1ILWY1EDQHTNSE1NRTGSP1L-…	/NCGR_SEQ_ID=MMETSP0746-20121128|8365 /TAXON_ID=913974 /ORGANISM="Nitzschia punctata, Strain CCMP561" /LENGTH=1639	69	69
MRM2	CAMNT_0020462549	124	458	1454	456	LVQRYALMVLFFATNGELWSDSSWRELVNVPEC------RFMGIECDLEGHINTL-------------DVGY------------RKLRGRLPGEVGMLSMLTSLNVESNNLEGTIPSFLYNKLTKLERVDMRNNGFLSTISSDISKLTNLKALYLGELFLTGEVPTDAMKSLSSLEEISISHATEMTGPLLEFSEHWPNLTYFDILRSTFTGTIPTTIGTNTNLKYIWLEQTSMNTSILPTELGLLPNLKEFILDNLVVDDTTGTIPTELGNCQALTSLHVDK--FRGPIPTELGRLTNLKFLSMTEGGLTGSVPSELGLLTNLNEMYLYNNRLESSLPSALGNVQGLKILDISMNNLTGSIPEGICR	VIQRYALAVFHFATGGKHWEENNW--LIG-PECGNNDREPWFGLNCNPEGDVRAIVFDDWGLKGTIPPEVGHLYKLENLILKNNAHLDGWIPSTFGHLARLRQLGLYNNNLSGVIPD-IFEHTKSLEFINLENNNIHGSIPLEISHLTNLETLVLKKNRFEGIVPFEQLAST--------------------------SVKYLGLSHNRFSSKLERAMKFVETLEYLYLDHNEMRGPI-PDHVGELSRLKSI---DLGGNHFTGVIPPELANLSRLEYLSLDRNQFRGRLPRELGLLTSLKALNVASNQLTGKIP-DISNMIALKSLHLYENALTGAIPESLQQLQSIEVLFLSSNKLTGTIPKGISR	1e-32	138	347	368	29.89	110	190	175	11	68	47.55	0/-1	LVVI5MA1LFFH3NG1EKLH1SEDESNSN1R-E-1VINGV-3-G-N-N-D-R-ERPFWMF1ILEN1DNLP2HDIVNRTALI-V-F-D-D-W-G-L-K-G-T-I-P-PDE2YH-L-Y-K-L-E-N-L-I-L-K-N-NRAKH1RD1RWLI1GSETVF1MH1SAMR1TRSQ1NGVLEYSN3ES1TV2SDF-LIYFNEKHLTTKKS2RFVIDNMLRE2GNFILHSGTS1SPSLDE2KH4KEAT1YV1GKEKLNFRLFTE1EI2TFDEAQMLKA1LTS-S-L-E-E-I-S-I-S-H-A-T-E-M-T-G-P-L-L-E-F-S-E-H-W-P-NSLVTK1FLDGILLSRHSNTR1TSGSTKILPETRTAIMGKTFNVTENT1KE1ILWY1EDQHTNSE1NRTGSP1L-…	/NCGR_SEQ_ID=MMETSP0745-20121128|14485 /TAXON_ID=913974 /ORGANISM="Nitzschia punctata, Strain CCMP561" /LENGTH=1553	82	69
MRM2	CAMNT_0020462549	84	480	1523	72	PQKRAIDWLVSDDLVLNSTEVRAMAEYIKNGDEDSVSTVPLVQRYALMVLFFATNGELWSDSSWRELVNVPEC------RFMGIECDLEGHINTLDVGYRKLRGRLPGEVGML-------------------------SMLTSLNVESNNLEGTIPSFLYNKLTKLERVDMRNNGFLSTISSDISKLTNLKALYLGELFLTGEVPTD-----------------------AMKSLSSLEEISISHATEMTGPLLEFSEHWPNLTYFDILRSTFTGTIPTTIGTNTNLKYIWLEQTSMNTSILPTELGLLPNLKEFILDNLVVDDTTGTIPTELGNCQALTSLHV---------------------------------------------------DKFR…	PQFLARQWLLYED------------PQVWGATEEGV-----IQRYALAVFHFATGGKHWEENNW--LIG-PECGNNDREPWFGLNCNPEGDVRAIVFDDWGLKGTIPPEVGHLYKLENLILKNNAHLDGWIPSTFGHLARLRQLGLYNNNLSGVIPD-IFEHTKSLEFINLENNNIHGSIPLEISHLTNLETLVLKKNRFEGIVPFEQLASTSVKYLGLSHNRFSSKLERAMKFVETLEYLYLDH-NEMRGPIPDHVGELSRLKSIDLGGNHFTGVIPPELANLSRLEYLSLDRNQFRGR-LPRELGLLTSLKAL---NVASNQLTGKIP-DISNMIALKSLHLYENALTGAIPESLQQLQSIEVLFLSSNKLTGTIPKGISRLSRTLKGLYLSDNEFT…	3e-27	122	305	512	26.17	134	235	212	16	143	41.41	0/-1	2KFRL1IRDQ2VLSYDE1L-V-L-N-S-T-E-V-R-A-M-A-EPYQIVKWNGGADT1DESG1S-T-V-P-L-VI5MA1LFFH3NG1EKLH1SEDESNSN1R-E-1VINGV-3-G-N-N-D-R-ERPFWMF1ILEN1DNLP2HDIVNRTALIDVVFGDYDRWKG1RK1RTLI1GP3MH1-Y-K-L-E-N-L-I-L-K-N-N-A-H-L-D-G-W-I-P-S-T-F-G-H-LSAMR1TRSQ1NGVLEYSN3ES1TV2SDF-LIYFNEKHLTTKKS2RFVIDNMLRE2GNFILHSGTS1SPSLDE2KH4KEAT1YV1GKEKLNFRLFTE1EI2TFDE-Q-L-A-S-T-S-V-K-Y-L-G-L-S-H-N-R-F-S-S-K-L-E-R3SFLVSEST2EYILSYILSD1…	/NCGR_SEQ_ID=MMETSP0745-20121128|14485 /TAXON_ID=913974 /ORGANISM="Nitzschia punctata, Strain CCMP561" /LENGTH=1553	82	82
MRM2	CAMNT_0042750239	81	483	1280	114	VEGPQKRAIDWLV-SDDLVLNSTEVRAMAEYIKNGDEDSVSTVPLVQRYALMVLFFATNGELWSDSSWRELVNVPECRFMG---IECDLEGHINTLDVGYRKLRGRLPGEVGMLS-MLTSLNVES---NNLEGTIPSFLYNKLTKLERVDMRNNGFLSTISSDISKLTNLKALYLGELFLTGEVPTDAMKSLSSLEEISISHATEMTGPLLEFSEHWPNLTYFDILRSTFTGTIPTTIGTNTNLKYIWLEQTSMNTSILPTELGLLPNLKEFILDNLVVDDTTGTIPTELGNCQALTSLHV--DKFRGPIPTELGRLTNLKFLSMTEGGLTGSVPSELGLLTNLNEMYLYNNRLESSLPSALGNVQGLKILDISMNNLTGSIPEGIC---RSPSIGIKR…	LESPQAKALGWLLGNENLSFYSPEKQ-------------------LARWTLAVFYYSTNGDKWLDNS-RWLSDFDECTWFAAGVAPCNEERKFSNLVLGANDVDGTLPAELALLSDSLEAINIRGLSLGNINGTIPSS-FEKLTTLKELSLPGNSLSGNIPYYLSQLTNLEILDLNGNDYKGRIPGIRLSRIKSLKSLNLGDC-DFNGEIPTQFGRMKNLTSLILSNSGLNGTIPSNIAGMTSLEVLDLDSNGF--TFLPRAIGDMTSLKSLLVSN---NQIQGTIHTEFGQLVNLEQFFISLNEFGYQIPTEMGLLTNLRDFDISNNQVIGSVPAELGALTGLRQFRITGNRIGGTIPASLSKLTELRVFRVDDNDLTGAVPGGVCLNIDSNEATAYA…	2e-32	140	353	416	29.57	123	253	207	12	40	49.76	0/-1	VL1GS2KARK1ILDG2VL-GSNDEDN1VSLFNY1TP1VKRQA-M-A-E-Y-I-K-N-G-D-E-D-S-V-S-T-V-P-L-VLQA1YWAT1MA1LFFYFYAS3EDLK1SL1SN1W-1EW1VSNDVFPD2RTFWMFGA-A-G-VIAEP1DNLE1GRHKIFNSTN1DVVL1YARNKDLVRD1RT2GA1VLGAML2-DMS1TESALI1VIERSG-L-S-LNG1LIEN5FSL-YFNE3KT1EKREVLDSMLRPNG1GSFLLSSGTN1SPSYDYIL1KQ4KEAI1YD1GNEGLNFDLYTK1ERVI1TGDIARMLKSSRLISK2EKESILSNILSGHDACT-EDMFTN1PELILPETFQSFEGHRWMPK3YSFLDIILLSRN1TGFLTN4TSTN1GATGNM1NS1KE…	/NCGR_SEQ_ID=MMETSP1432-20130617|24838 /TAXON_ID=44447 /ORGANISM="Pseudo-nitzschia delicatissima, Strain UNC1205" /LENGTH=2450	83	83
MRM2	CAMNT_0020543035	124	458	1460	462	LVQRYALMVLFFATNGELWSDSSWRELVNVPEC------RFMGIECDLEGHINTLDVGYRKLRGRLPGEVGMLSMLTSLNVESN-NLEGTIPSFLYNKLTKLERVDMRNNGFLSTISSDISKLTNLKALYLGELFLTGEVPTDAMKSLSSLEEISISHATEMTGPLLEFSEHWPNLTYFDILRSTFTGTIPTTIGTNTNLKYIWLEQTSMNTSILPTELGLLPNLKEFILDNLVVDDTTGTIPTELGNCQALTSLHVDK--FRGPIPTELGRLTNLKFLSMTEGGLTGSVPSELGLLTNLNEMYLYNNRLESSLPSALGNVQGLKILDISMNNLTGSIPEGICR	VIQRYALAVFHFATGGKHWEENNW--LIG-PECGNNDREPWFGLNCNPEGDVRAIVFDDWGLKGTIPPEVGHLYKLENLILKNNAHLDGWIPS-TFGHLARLRQLGLYNNNLSGVIPDIFEHTKSLEFINLENNNIHGSIPLEISHLTNLETLVLKKNRFEGIVPFEQLAS--TSVKYLGLSHNRFSSKLERAMKFVETLEYLYLDHNEMRGPI-PDHVGELSRLKSI---DLGGNHFTGVIPPELANLSRLEYLSLDRNQFRGRLPRELGLLTSLKALNVASNQLTGKIP-DISNMIALKSLHLYENALTGAIPESLQQLQSIEVLFLSSNKLTGTIPKGISR	2e-32	138	347	344	30.23	104	220	176	10	20	51.16	0/-3	LVVI5MA1LFFH3NG1EKLH1SEDESNSN1R-E-1VINGV-3-G-N-N-D-R-ERPFWMF1ILEN1DNLP2HDIVNRTALIDVVFGDYDRWKG1RK1RTLI1GP3MH1SYMK1TESN1NIVLEKSN1-ANH1ED1TW3F-LTYFNGKH1TAKR1ERRQVLDGMLRY2GNFLLSSGTV1SPSDDIIFSEKHLTTKNS1KEAFLIYN1GEENLNFNLITH1ESVI1TLDEAIMSKHSLLTSNSLLEETELIVSLIKSKHNARTF1MGTIGV1LFLEEQFLSAESH-W-PTNSLVTK1FLDGILLSRHSNTR1TSGSTKILPETRTAIMGKTFNVTENT1KE1ILWY1EDQHTNSE1NRTGSP1L-1TDEHLV1LE1PSNR2ESFII-L-D-ND1VGVGDND…	/NCGR_SEQ_ID=MMETSP0747-20121128|9815 /TAXON_ID=913974 /ORGANISM="Nitzschia punctata, Strain CCMP561" /LENGTH=1738	69	69
MRM2	CAMNT_0003597907	81	483	1369	2535	VEGPQKRAIDWLV-SDDLVLNSTEVRAMAEYIKNGDEDSVSTVPLVQRYALMVLFFATNGELWSDSSWRELVNVPECRFMG---IECDLEGHINTLDVGYRKLRGRLPGEVGMLS----------------------------MLTSLNVESNNLEGTIPSFLYNKLTKLERVDMRNNGFLSTISS-DISKLTNLKALYLGELFLTGEVPTDAMKSLSSLEEISISHATEMTGPLLEFSEHWPNLTYFDILRSTFTGTIPTTIGTNTNLKYIWLEQTSMNTSILPTELGLLPNLKEFILDNLVVDDTTGTIPTELGNCQALTSLHV--DKFRGPIPTELGRLTNLKFLSMTEGGLTGSVPSELGLLTNLNEMYLYNNRLESSLPSALGNVQGLKILDIS…	LESPQAKALEWLLGNENLSFYSPEKQ-------------------LARWTLAVFYYSNNGDKWLDNS-RWLSDFDECTWFAAGVAPCNEERKFSNLVLGANDVDGTLPAELALLSDSLEAINIRGLSLENINGTIPSSFVKLTMLKELSLPGNSLSGSIPYYL-SELTNLEILDLNGNDYKGRIPGIRLSRIKSLKSLNLGDCDFNGEIPTQFGKMK--------------------------NLTSLVLSNSGLNGTIPTNIAGMTSLEVLDLESNGF--SFLPRAIGDMTSLKSLSVSN---NKIQGTIHTEFGQLVNLEQFFISLNEFGYQIPTEMGLLTNLRDFDISNNQVIGTVPAELGALTGLRQFRITGNRIGGTIPASLSKLTELRVFRVD…	2e-32	140	353	441	28.34	125	226	204	12	90	46.26	0/1	VL1GS2KARK1ILDE2VL-GSNDEDN1VSLFNY1TP1VKRQA-M-A-E-Y-I-K-N-G-D-E-D-S-V-S-T-V-P-L-VLQA1YWAT1MA1LFFYFYASTN2EDLK1SL1SN1W-1EW1VSNDVFPD2RTFWMFGA-A-G-VIAEP1DNLE1GRHKIFNSTN1DVVL1YARNKDLVRD1RT2GA1VLGAML2-D-S-L-E-A-I-N-I-R-G-L-S-L-E-N-I-N-G-T-I-P-S-S-F-V-K-L-T2TKSE1NSVLEPSG1NS1ES1TS2SYFY1Y-NSKE2KN2RIVL1MLRNNG1GDFYLKSGTR1SPSG-IDRIL1KRLITKNS2AS1YN2EDLCFDLFTN2VI2DQAFMG1SMLKS-S-L-E-E-I-S-I-S-H-A-T-E-M-T-G-P-L-L…	/NCGR_SEQ_ID=MMETSP0327-20121206|15064 /TAXON_ID=44447 /ORGANISM="Pseudo-nitzschia delicatissima, Strain B596" /LENGTH=2601	83	83
MRM2	CAMNT_0011364345	337	483	210	653	LLPNLKEFILDNLVVDDTTGTIPTELGNCQALTSLHVD--KFRGPIPTELGRLTNLKFLSMTEGGLTGSVPSELGLLTNLNEMYLYNNRLESSLPSALGNVQGLKILDISMNNLTGS-IPEGICRS-PSIGIKRDCFIDKCDCCSLYCIEG	LLTDLEEFAIGSRIGLDG-GTLPTELGSCTSLRNFQIDGNNYTGTIPTEIGLLTNLASLVLSGGRLTGTLPSEVGNLTNLVFLLLHENELKGILPSEMGSLTALDTLDISDNDMTGTGIPESICSSHPDVWI--DCKVEKCSCCYRPCFSG	2e-32	115	288	151	46.36	70	74	99	5	7	65.56	0/3	2PTND1KE2IALIDGNSLRVIVGDL1TGT-2IL5NS1QTAS1TRSNLFHQVI1-G-NKNFYRT1PT4LI1RL4KAFS1SVMLTSEG1GR3STVL3LV1LN4NVEFMLYL1YHNE1RE1EKSGSI3AELM1NSVLQTGA1KDIT4MD1NDLM2ST-G3GS2RS1-H1SDIVGW1K-R-2FKIVDE2DS2SYLRYP1IFES1	/NCGR_SEQ_ID=MMETSP0735-20130129|31697 /TAXON_ID=186038 /ORGANISM="Fragilariopsis kerguelensis, Strain L26-C5" /LENGTH=767	43	30
MRM2	CAMNT_0011364345	274	337	16	207	HATEMTGPLLEFSEHWPNLTYFDILRSTFTGTIPTTIGTNTNLKYIWLEQTSMNTSILPTELGL	HGGKMSGPILDFMSYWPNLVTMDIYQSSFTGTIPTSIGINSNLKLFWIEDTPTDITDIPTELGL	2e-32	52	123	64	54.69	35	29	48	0	0	75	0/1	1AGTGEK1TS2LI1ED1SMESHY4TVYTFM2LYRQ1TS7TS2TI1TS3YLIF1LI1QD1SPMTNDTISTIDLI6	/NCGR_SEQ_ID=MMETSP0735-20130129|31697 /TAXON_ID=186038 /ORGANISM="Fragilariopsis kerguelensis, Strain L26-C5" /LENGTH=767	43	13
MRM2	CAMNT_0023043443	84	462	1284	214	PQKRAIDWL-----VSDDLVLNSTEVRAMAEYIKNGDEDSVSTVP----LVQRYALMVLFFATNGELWSDS-SWRELVNVPECRFMGIECDLEGHINTLDVGYRKLRGRLPGEVGMLSMLTSLNVESNNLEGTIPSFLYNKLTKLERVDMRNNGFLSTISSDISKLTNLKALYLGELFLTGEVPTDAMKSLSSLEEISISHATEMTGPLLEFSEHWPNLTYFDILRSTFTGTIPTTIGTNTNLKYIWLEQTSMNTSILPTELGLLPNLKEFILDNLVVDDTTGTIPTELGNCQALTSLHV--DKFRGPIPTELGRLTNLKFLSMTEGGLTGSVPSELGLLTNLNEMYLYNNRLESSLPSALGNVQGLKILDISMNNLTGSIPEGICRSPSI	PEQRQTDTINLLETVSDPILLATINTPQNKAFTFLLDDDDVVVCPQDDNVLQIYILAVLFFSMNGPTSSLSLSW--LVTANECDWVGLEC-ADDVVTTITIDSRDLTGTIPSELGKLQNLEKIDFFDSNLFGPIPSEL-GQIQSLLSLSLEDNFLSGPVPSELGKLQNLRSISLGNNELSGTISTEFGQLQSIYQISLRDNPLSGTIP--------------------------SELGTLQLLETIILHDNNLSGSI-PTELGNLQNLXEITLHG---NNLNSSIPTELGKLQNLENIFIFDNDLFGPIPSELGQIQSLRSLSLEDNFLSGPVPSELGKLQNLEGISLNNNQLCGIIPTELGQIPSLIVLQLQGNFITGTLPTELDDIPTV	2e-32	140	354	391	31.2	122	223	196	10	46	50.13	0/-1	1QEKQ1AQIT1WTLI-N-L-L-E-T3DPLIVL1NASTTIENVTRPAQMNAKEAYFITKFNLGL1ED1SD1SVTVVC1-Q-D-D-NLVVL1RI1AI1MA4ASTM2EPLTWS1DL1-L2R-E-2NTVAPN2RDFWMV1IL2D-LAEDGDHVIVNT1LIDTVIGDYS1KD1RT1RTLI1GS1VL1MK1SQMN1TESKLINDVFEFSDNS2EF1TP3FE1Y-NGKQLITQKS1ELRSVLDSMLREND1GFFLLSSGTPIVSP1DEILSG2TQ2KRASLIYS2ENLNFE1TS1ETVIPS1DEAFMGKQSLLQ1SILYEQEIISSLIRSDHNAPTLESMG1GI1L-L-E-F-S-E-H-W-P-N-L-T-Y-F-D-I-L-R-S-T-F-T-G-T-I-P-TSTEIL2NL…	/NCGR_SEQ_ID=MMETSP1063-20121207|7160 /TAXON_ID=49249 /ORGANISM="Ditylum brightwellii, Strain Pop2 (SS10)" /LENGTH=3243	78	78
MRM2	CAMNT_0023043443	353	462	1866	1531	DTTGTIPTELGNCQALTSLHV--DKFRGPIPTELGRLTNLKFLSMTEGGLTGSVPSELGLLTNLNEMYLYNNRLESSLPSALGNVQGLKILDISMNNLTGSIPEGICRSPSI	DLTGTIPSELGKLQNLEKIDFFDSNLFGPIPSELGQIQSLRLLSLEDNFLSGPVPSELGKLQNLEGISLNNNQLCGIIPTELGQIPSLIVLQLQGNFITGTLPTELDDIPTV	1e-13	82	201	112	41.07	46	64	69	1	2	61.61	0/-1	1TL5TS3NKCL1AN1TESKLIHDVF-F-DDSKNFLRF4TS3RQLITQNS1KRFL2MLTEEDGNGF1TS1SP6LK1TQ2NEEGMIYS1YN2RQ1ECSGSILI1STAE2NQVIQPGS1KIIV1DQILSQMG1NFLI2STIL1ETGEILCDRDSI1STIV	/NCGR_SEQ_ID=MMETSP1063-20121207|7160 /TAXON_ID=49249 /ORGANISM="Ditylum brightwellii, Strain Pop2 (SS10)" /LENGTH=3243	78	23
MRM2	CAMNT_0023043443	84	259	2169	1552	PQKRAIDWL-----VSDDLVLNSTEVRAMAEYIKNGDEDSVSTVP----LVQRYALMVLFFATNGELWSDS-SWRELVNVPECRFMGIEC-------------DLEGHINT----------LDVGYRKLRGRLPGEVGMLSMLTSLNVESNNLEGTIPSFLYNKLTKLERVDMRNNGFLSTISSDISKLTNLKALYLGELFLTGEVPTD	PEQRQTDTINLLETVSDPILLATINTPQNKAFTFLLDDDDVVVCPQDDNVLQIYILAVLFFSMNGPTSSLSLSW--LVTANECDWVGLECADDVVTTITIDSRDLTGTIPSELGKLQNLEKIDFFDSNLFGPIPSELGQIQSLRLLSLEDNFLSGPVPSEL-GKLQNLEGISLNNNQLCGIIPTELGQIPSLIVLQLQGNFITGTLPTE	2e-11	75.1	183	209	31.1	65	108	98	7	36	46.89	0/-1	1QEKQ1AQIT1WTLI-N-L-L-E-T3DPLIVL1NASTTIENVTRPAQMNAKEAYFITKFNLGL1ED1SD1SVTVVC1-Q-D-D-NLVVL1RI1AI1MA4ASTM2EPLTWS1DL1-L2R-E-2NTVAPN2RDFWMV1IL2-A-D-D-V-V-T-T-I-T-I-D-S-R2ET1HT1NPTS-E-L-G-K-L-Q-N-L-E-KLI1VFGFYDRSKN1RF1RPLI1GS1VL1MQLISQMS1TRSL1NSVL1SD1NF1ES1TPIV2FE1Y-NG2TQKN2RGVIDSMLRN2GQFLLCSGTI1SPSTDEILSGKQLITPNS1KIAV1YQ1GQEGLN1LI2ETVL2DE	/NCGR_SEQ_ID=MMETSP1063-20121207|7160 /TAXON_ID=49249 /ORGANISM="Ditylum brightwellii, Strain Pop2 (SS10)" /LENGTH=3243	78	36
MRM2	CAMNT_0000458617	84	480	2202	943	PQKRAIDWLV-SDDLVLNSTEVRAMAEYIKNGDEDSVSTVPLVQRYALMVLFFATNGE-LWSDSSWRELVNVPECRFMGIEC----DLEGHINTLDVGYRKLRGRLPGEVGMLSMLTSLNVESNNLEGTIPSFLYNKLTKLERVDMRNNGFLSTISSDI-SKLTNLKALYLGELFLTGEVPTDAMKSLSSLEEISISHATEMTGPLLEFSEHWPNLTYFDILRSTFTGTIPTTIGTNTNLKYIWLEQTSMNTSILPTELGLLPNLKEFILDNLVVDDTTGTIPTE---LGNCQALTSLHVDKFRGPIPTELGRLTNLKFLSMTEGGLTGSVPSELGLLTNLNEMYLYNNRLESSLPSALGNVQGLKILDISMNNLTGSIPEG-----------------…	PQYAALSWLADADGMALLQTPANV---YWENGGLYGDAVDAIVQRYALAVLYYATGGDGSWKNESALFVTDEHECLWFGVSCYGGTEIVGNVTLVENG---LRGTLPSEVGALNSLTDLDLSHNDITGELPASL-GKMSSLRRLSLEDNGFSGPIPDVVLGNLANLTALNLGANKLTGSIPRTVFDLGELYFLSL--YSNHLTSVIPTELSSATKLEWFSVWSNSLSGVVPDDLGALSKLSVILLGENVDVGGSVPASLGRVSTLSLLGMWDM---NLTGTIPPAVLGLPNLVGVT-LGGNRLTGRIPDTVGDPRNLKGIGLEENELTGQVPSSLGKLRALEALGLHSNLLSGTLPSELGNCVKMRGLEVGNNRLNGTIPESYGDFVDLEWLSLAKNDL…	2e-32	140	353	434	29.95	130	253	202	14	51	46.54	0/-2	2KYRA1ILDS2VA-DSA1DGLMVA1NLSQ1EPVARNAVM-A-E-1IWKE2DGELDYSGVDSATVVDPALI6MA2FYFY2NG1ED-GLS1SKDNSE1WARLEFLVVTNDVEPH2RLFWMF1IVES1-Y-G-G-TDELIEV1HNIVNTTLLVDEVN1Y-R-K-3RT2GS3MA1SNMS2SD1NDVLESSH1NDLIET1TEIL1SAFS1Y-NG1LMTSKS1ER1VLDSMLREND3LSSGTP1SPSDDVIV-LSGKN1TA2KT2YN2EALNFK3ESVI1TRDTAVMFKDSLLGSESLLYEFELISSLI-S-HYASTNEHML1GSPVLILPETFESLESHSWAPTNK1TEYW1DSIVLWRSSNTSFLTS1TVIV1TDTDIL1TANLTSNK1KSYV1WL1EGQETN…	/NCGR_SEQ_ID=MMETSP0015_2-20120614|17668 /TAXON_ID=2838 /ORGANISM="Odontella" /LENGTH=2887	82	82
MRM2	CAMNT_0003583249	81	483	1233	67	VEGPQKRAIDWLV-SDDLVLNSTEVRAMAEYIKNGDEDSVSTVPLVQRYALMVLFFATNGELWSDSSWRELVNVPECRFMG---IECDLEGHINTLDVGYRKLRGRLPGEVGMLS----------------------------MLTSLNVESNNLEGTIPSFLYNKLTKLERVDMRNNGFLSTISS-DISKLTNLKALYLGELFLTGEVPTDAMKSLSSLEEISISHATEMTGPLLEFSEHWPNLTYFDILRSTFTGTIPTTIGTNTNLKYIWLEQTSMNTSILPTELGLLPNLKEFILDNLVVDDTTGTIPTELGNCQALTSLHV--DKFRGPIPTELGRLTNLKFLSMTEGGLTGSVPSELGLLTNLNEMYLYNNRLESSLPSALGNVQGLKILDIS…	LESPQAKALEWLLGNENLSFYSPEKQ-------------------LARWTLAVFYYSNNGDKWLDNS-RWLSDFDECTWFAAGVAPCNEERKFSNLVLGANDVDGTLPAELALLSDSLEAINIRGLSLENINGTIPSSFVKLTMLKELSLPGNSLSGSIPYYL-SELTNLEILDLNGNDYKGRIPGIRLSRIKSLKSLNLGDCDFNGEIPTQFGKMK--------------------------NLTSLVLSNSGLNGTIPTNIAGMTSLEVLDLESNGF--SFLPRAIGDMTSLKSLSVSN---NKIQGTIHTEFGQLVNLEQFFISLNEFGYQIPTEMGLLTNLRDFDISNNQVIGTVPAELGALTGLRQFRITGNRIGGTIPASLSKLTELRVFRVD…	3e-32	140	353	441	28.34	125	226	204	12	90	46.26	0/-1	VL1GS2KARK1ILDE2VL-GSNDEDN1VSLFNY1TP1VKRQA-M-A-E-Y-I-K-N-G-D-E-D-S-V-S-T-V-P-L-VLQA1YWAT1MA1LFFYFYASTN2EDLK1SL1SN1W-1EW1VSNDVFPD2RTFWMFGA-A-G-VIAEP1DNLE1GRHKIFNSTN1DVVL1YARNKDLVRD1RT2GA1VLGAML2-D-S-L-E-A-I-N-I-R-G-L-S-L-E-N-I-N-G-T-I-P-S-S-F-V-K-L-T2TKSE1NSVLEPSG1NS1ES1TS2SYFY1Y-NSKE2KN2RIVL1MLRNNG1GDFYLKSGTR1SPSG-IDRIL1KRLITKNS2AS1YN2EDLCFDLFTN2VI2DQAFMG1SMLKS-S-L-E-E-I-S-I-S-H-A-T-E-M-T-G-P-L-L…	/NCGR_SEQ_ID=MMETSP0327-20121206|7735 /TAXON_ID=44447 /ORGANISM="Pseudo-nitzschia delicatissima, Strain B596" /LENGTH=3471	83	83
MRM2	CAMNT_0020390993	126	478	619	1692	QRYALMVLFFATNGELWSDSSWRELVNVPECRFMGIECDLEGHINTLDVGYRKLRGRLPGEVGMLSMLTSLNVESNNLEGTIPSFLYNKLTKLERVDMRNNGFLSTISSDISKLTNLKALYLGELFLTGEVPTDAMKSLSSLEEISISHATEMTGPLLEFSEHWP-------NLTYFDILRSTFTGTIPTTIGTNTNLKYIWLEQTSMNTSILPTELGLLPNLKEFILDNLVVDDTTGTIPTELGNCQALTSLHV--DKFRGPIPTELGRLTNLKFLSMTEGGLTGSVPSELGLLTNLNEMYLYNNRLESSLPSALGNVQGLKILDISMNNLTGSIPEGICRSPSIGIKR---DCFIDK------CD--CCSL	QRLAAALVFFQMNGTIW-DYTDEFLSELNECLWMGIQCNNRDTVNSLALDTNNLFGYLPSELGALSGLATIAVTRVHLTGTIPTELF-YMPRLKELRLYANRMKGPIPPDVQYATKLESLRLETNFLSGSLVTE---------LGAVSTLTDLNIGFNDFVKNIPTEIGQLKRLKYLRMSRNMLSGRLPTEMGRMDALEVLAIQDNLLYGSI-PSSFGLLWNLRDFRASGTGI---GGFLPTELALLTGLERLDLAHNNFKGTLITELGRLSNLFFLALNDNELSGQLPGELSFMWNMTRMQLKNNKFEGTVPPELGAMEELEQFTLEGNYLTGEIPPSVCDLLTENLRQFVVDCYDNRRNIGFNCEPTCCTI	7e-32	137	344	373	30.29	113	225	193	10	35	51.74	0/1	2YL1LAMAVLLV2AQTM2ETLI1S-1SYSTWDREEF1VSNEVLPN2RLFW3EQ1DNLNERGDHTIV1TS1DAVLGDYTRNKN1RF1RY2GS1VL1MA2MG1TASTLINA1ETSRNVNH1ET4STFE1YFN-KYLMTPKR1EKREVLDRMLRYNA1GRFMLKSGTP1SPSP1IVSQKYLA1NK1KEAS1YR1GEETLN2TS1ESVLPV1DEA-M-K-S-L-S-S-L-E-ELIGSAIV1HTAL1EDMLTNGIPGLFLNED1SVEKHNWI1-T-E-I-G-Q-L-KNR1TK1FLDRIMLS1SNTMFLTS1TRIL2TEIM1TRNMTDNA1KEYVILWALIEQQDTNSLMLNYTG2L-1TSESLF3PW2KRED1IRLADSNGLTVGVID-D-T-TG1TFIL4GAN…	/NCGR_SEQ_ID=MMETSP0744-20121128|3481 /TAXON_ID=913974 /ORGANISM="Nitzschia punctata, Strain CCMP561" /LENGTH=1921	73	73
MRM2	CAMNT_0023105491	82	480	3042	1849	EGPQKRAIDWLVSDDLVLNSTEVRAMAEYIKNGDEDSVSTVPLVQRYALMVLFFATNGELWSDSSWRELVNVPECRFMGIEC--------------------DLEGHINTLDVGYRKLRGRLPGEVGMLSMLTSLNVESNNLEGTIPSFLYNKLTKLERVDMRNNGFLSTISSDISKLTNLKALYLGELFLTGEVPT-----DAMKSLSSLEEISISHATEMTGPLLEFSEHWPNLTYFDILRSTFTGTIPTTIGTNTNLKYIWLEQTSMNTSILPTELGLLPNLKEFILDNLVVDDTTGTIPTELGNCQALTSLHVDK--FRGPIPTELGRLTNLKFLSMTEGGLTGSVPSELGLLTNLNEMYLYNNRLESSLPSALGNVQGLKILDISMNNLTGSIP…	DAPQTQALQWVAYDDAAGLTAD-----------------SPNLIQRYSLMCLFFGSGGS-STLLGWDEDGADDECSWLGVECKSKNITSNLASDTSTTTTLGSASGHVTSLDLKRTRLAGSLVSEVGSLPHLESLNIGENFLQGAIPSTLYD-LSKLRSLIMEKNFFGPYLTEGIGRLVLLETLSLNDNRFESDLPSTLVNLKAMKHLSL-------FSNSFSGRLVEYILQMPALEVVDVADNLLTGTLVPSIGRLSNLRYLLLGRNSLSGTI-PGEIGLLSSLELLGLETNALE---GSIPTEIGQLENLTRLNLARNGLSSSLPSELGNLAKLQLLDASKQSLAGEIPSTVGNLRELLILNLMGNDLSGTIPSELGRCTSLLEMQLQRNNLSGTVG…	8e-32	139	349	433	30.48	132	232	210	12	69	48.5	0/-1	EDGA2KTRQ1ILDQ1LVVASY2LAVALGNLSTTAEDV-R-A-M-A-E-Y-I-K-N-G-D-E-D-S-V-S-TSVPPN1VI3AS2VC3AGTSNG1ESL-WSSTDLSLSG1RD1LDVGNAVDPD2RSFWML1IV2-K-S-K-N-I-T-S-N-L-A-S-D-T-S-T-T-T-T-L-GDSLAES2IVNTTS2VLGKYRRTKR1RA1RS1PVGS3MS1SPMH1TE3VIEGSE1NF1EQ1TA3FT2NDK-1TS2ERRSVLDI1RENK1GF1LGSPTYILSTSEDG1SGKR1TVNL1KEAT1YS1GNEDLNFRLFTEGSEDVL1TS-T-L-V-N-LDK3SH2SLL-E-E-I-S-I-S-HFASTNESMFTS1PR1LV1FYSIELHQWM1NA1TEYVFV1IVLARDSNTL…	/NCGR_SEQ_ID=MMETSP1070-20121207|4570 /TAXON_ID=265543 /ORGANISM="Minutocellus polymorphus, Strain NH13" /LENGTH=4332	83	83
MRM2	CAMNT_0006569691	85	480	110	1216	QKRAIDWLV-SDDLVLNSTEVRAMAEYIKNGDEDSVSTVPLVQRYALMVLFFATNGELWSDS--SWRELVNVPECRFMGIECDLEGHINTLDVGYRKLRGRLPGEVGMLSMLTSLNVESNNLEGTIPSFLYNKLTKLERVDMRNNGFLSTISSDISKLTNLKALYLGELFLTGEVPTDAMKSLSSLEEISISHATEMTGPLLEFSEHWPNLTYFDILRSTFTGTIPTTIGTNTNLKYIWLEQ--TSMNTSILPTELGLLPNLKEFILDNLVVDDTTGTIPTELGNCQALTSLHVD--KFRGPIPTELGRLTNLKFLSMTEGGLTGSVPSELGLLTNLNEMYLYNNRLESSLPSALGNVQGLKILDISMNNLTGSIPEGICRSPSIGIKR---DCFID-K…	QSRALNWILDTDPLQLNP------------DDEN------LIQRYALMVIYFTIDS---SDTILDW-ETSLTHECEWESISCDEGNNVTEFVLEGRSSRGSIPSEIGGLSSLKRFSILENAWEGSIPSDFY-ELALLEYVDLSRNFLTGTIAEAIGDLIHLKKLDLGYNDFEGTIPGSISKLVQLEHLL-------FARTLLE-----TNLTNLHILELFDNKFIGTIPSTIDSLKKLTNLQVKSDMFSGSVPSQMGSLVNLEHL---ELASKSFTGTLPHEFGSLIKLTKLVISSTQIGGSLPSELGNLENLTIFECTYNNFDSVIPSELGNWTSVKEIELQHNDLSGIIPSELGFLSGLEELYLKGNNFGGTIPQEICDLKQINLIKFSLDCALGCP…	9e-32	137	346	407	31.94	130	228	188	14	49	46.19	0/2	1KS2ILDN1LIVL-DST1DP1VQ2SPT-E-V-R-A-M-A-E-Y-I-K-N-GD2DNS-V-S-T-V-P-1VI7LIFY1ATTINDGSE-L-W-2ST-I-LSD1R-1LTVSNLVTPH2REFWMEGS1ES2LEEGGNHNIVNTTELFDVVLGEYG1KSLS2RSLI1GS1VI1MG2MS1TKSRLFNSVIELSE1NALW2TS3FDLF1N-KE1TAKL2RY2MLRSNR1GFFLLTSG2SASEDA1SGKD1TINH2AK1YD2EYLNFDLFTE1ETVI1TGDSAIMS1SLLVSQSLLEEHELILS-I-S-H-A-T-E-MFTAGRPT3F-S-E-H-W-PT3YNFLDH2RESLTFFDTNGKTF1PG1TIIPGS1NITDNS2YKILWTLNEL1-V-KTSSD1NFTSSGISLV…	/NCGR_SEQ_ID=MMETSP0800-20121206|917 /TAXON_ID=210618 ORGANISM="Striatella unipunctata, Strain CCMP2910" /NCGR_SAMPLE_ID=MMETSP0800 /ASSEMBLY_ACC=CAM_ASM_000638 /LENGTH=2378	82	82
MRM2	CAMNT_0023150129	82	480	3156	1963	EGPQKRAIDWLVSDDLVLNSTEVRAMAEYIKNGDEDSVSTVPLVQRYALMVLFFATNGELWSDSSWRELVNVPECRFMGIEC--------------------DLEGHINTLDVGYRKLRGRLPGEVGMLSMLTSLNVESNNLEGTIPSFLYNKLTKLERVDMRNNGFLSTISSDISKLTNLKALYLGELFLTGEVPT-----DAMKSLSSLEEISISHATEMTGPLLEFSEHWPNLTYFDILRSTFTGTIPTTIGTNTNLKYIWLEQTSMNTSILPTELGLLPNLKEFILDNLVVDDTTGTIPTELGNCQALTSLHVDK--FRGPIPTELGRLTNLKFLSMTEGGLTGSVPSELGLLTNLNEMYLYNNRLESSLPSALGNVQGLKILDISMNNLTGSIP…	DAPQTQALQWVAYDDAAGLTAD-----------------SPNLIQRYSLMCLFFGSGGS-STLLGWDEDGADDECSWLGVECKSKNITSNLASDTSTTTTLGSASGHVTSLDLKRTRLAGSLVSEVGSLPHLESLNIGENFLQGAIPSTLYD-LSKLRSLIMEKNFFGPYLTEGIGRLVLLETLSLNDNRFESDLPSTLVNLKAMKHLSL-------FSNSFSGRLVEYILQMPALEVVDVADNLLTGTLVPSIGRLSNLRYLLLGRNSLSGTI-PGEIGLLSSLELLGLETNALE---GSIPTEIGQLENLTRLNLARNGLSSSLPSELGNLAKLQLLDASKQSLAGEIPSTVGNLRELLILNLMGNDLSGTIPSELGRCTSLLEMQLQRNNLSGTVG…	9e-32	139	349	433	30.48	132	232	210	12	69	48.5	0/-2	EDGA2KTRQ1ILDQ1LVVASY2LAVALGNLSTTAEDV-R-A-M-A-E-Y-I-K-N-G-D-E-D-S-V-S-TSVPPN1VI3AS2VC3AGTSNG1ESL-WSSTDLSLSG1RD1LDVGNAVDPD2RSFWML1IV2-K-S-K-N-I-T-S-N-L-A-S-D-T-S-T-T-T-T-L-GDSLAES2IVNTTS2VLGKYRRTKR1RA1RS1PVGS3MS1SPMH1TE3VIEGSE1NF1EQ1TA3FT2NDK-1TS2ERRSVLDI1RENK1GF1LGSPTYILSTSEDG1SGKR1TVNL1KEAT1YS1GNEDLNFRLFTEGSEDVL1TS-T-L-V-N-LDK3SH2SLL-E-E-I-S-I-S-HFASTNESMFTS1PR1LV1FYSIELHQWM1NA1TEYVFV1IVLARDSNTL…	/NCGR_SEQ_ID=MMETSP1070-20121207|26889 /TAXON_ID=265543 /ORGANISM="Minutocellus polymorphus, Strain NH13" /LENGTH=5491	83	83
MRM2	CAMNT_0020549393	126	478	1114	41	QRYALMVLFFATNGELWSDSSWRELVNVPECRFMGIECDLEGHINTLDVGYRKLRGRLPGEVGMLSMLTSLNVESNNLEGTIPSFLYNKLTKLERVDMRNNGFLSTISSDISKLTNLKALYLGELFLTGEVPTDAMKSLSSLEEISISHATEMTGPLLEFSEHWP-------NLTYFDILRSTFTGTIPTTIGTNTNLKYIWLEQTSMNTSILPTELGLLPNLKEFILDNLVVDDTTGTIPTELGNCQALTSLHV--DKFRGPIPTELGRLTNLKFLSMTEGGLTGSVPSELGLLTNLNEMYLYNNRLESSLPSALGNVQGLKILDISMNNLTGSIPEGICRSPSIGIKR---DCFIDK------CD--CCSL	QRLAAALVFFQMNGTIW-DYTDEFLSELNECLWMGIQCNNRDTVNSLALDTNNLFGYLPSELGALSGLATIAVTRVHLTGTIPTELF-YMPRLRELRLYANRMKGPIPPDVQYATKLESLRLETNFLSGSLVTE---------LGAVSTLTDLNIGFNDFVKNIPTEIGQLKRLKYLRMSRNMLSGRLPTEMGRMDALEVLAIQDNLLYGSI-PSSFGLLWNLRDFRASGTGI---GGFLPTELALLTGLERLDLAHNNFKGTLITELGRLSNLFFLALNDNELSGQLPGELSFMWNMTRMQLKNNKFEGTVPPELGAMEELEQFTLEGNYLTGEIPPSVCDLLTENLRQFVVDCYDNRRNIGFNCEPTCCTI	1e-31	136	343	373	30.29	113	225	192	10	35	51.47	0/-1	2YL1LAMAVLLV2AQTM2ETLI1S-1SYSTWDREEF1VSNEVLPN2RLFW3EQ1DNLNERGDHTIV1TS1DAVLGDYTRNKN1RF1RY2GS1VL1MA2MG1TASTLINA1ETSRNVNH1ET4STFE1YFN-KYLMTPKR1ERREVLDRMLRYNA1GRFMLKSGTP1SPSP1IVSQKYLA1NK1KEAS1YR1GEETLN2TS1ESVLPV1DEA-M-K-S-L-S-S-L-E-ELIGSAIV1HTAL1EDMLTNGIPGLFLNED1SVEKHNWI1-T-E-I-G-Q-L-KNR1TK1FLDRIMLS1SNTMFLTS1TRIL2TEIM1TRNMTDNA1KEYVILWALIEQQDTNSLMLNYTG2L-1TSESLF3PW2KRED1IRLADSNGLTVGVID-D-T-TG1TFIL4GAN…	/NCGR_SEQ_ID=MMETSP0747-20121128|12994 /TAXON_ID=913974 /ORGANISM="Nitzschia punctata, Strain CCMP561" /LENGTH=1918	73	73
MRM2	CAMNT_0023107335	82	480	2345	3538	EGPQKRAIDWLVSDDLVLNSTEVRAMAEYIKNGDEDSVSTVPLVQRYALMVLFFATNGELWSDSSWRELVNVPECRFMGIEC--------------------DLEGHINTLDVGYRKLRGRLPGEVGMLSMLTSLNVESNNLEGTIPSFLYNKLTKLERVDMRNNGFLSTISSDISKLTNLKALYLGELFLTGEVPT-----DAMKSLSSLEEISISHATEMTGPLLEFSEHWPNLTYFDILRSTFTGTIPTTIGTNTNLKYIWLEQTSMNTSILPTELGLLPNLKEFILDNLVVDDTTGTIPTELGNCQALTSLHVDK--FRGPIPTELGRLTNLKFLSMTEGGLTGSVPSELGLLTNLNEMYLYNNRLESSLPSALGNVQGLKILDISMNNLTGSIP…	DAPQTQALQWVAYDDAAGLTAD-----------------SPNLIQRYSLMCLFFGSGGS-STLLGWDEDGADDECSWLGVECKSKNITSNLASDTSTTTTLGSASGHVTSLDLKRTRLAGSLVSEVGSLPHLESLNIGENFLQGAIPSTLYD-LSKLRSLIMEKNFFGPYLTEGIGRLVLLETLSLNDNRFESDLPSTLVNLKAMKHLSL-------FSNSFSGRLVEYILQMPALEVVDVADNLLTGTLVPSIGRLSNLRYLLLGRNSLSGTI-PGEIGLLSSLELLGLETNALE---GSIPTEIGQLENLTRLNLARNGLSSSLPSELGNLAKLQLLDASKQSLAGEIPSTVGNLRELLILNLMGNDLSGTIPSELGRCTSLLEMQLQRNNLSGTVG…	1e-31	139	349	433	30.48	132	232	210	12	69	48.5	0/2	EDGA2KTRQ1ILDQ1LVVASY2LAVALGNLSTTAEDV-R-A-M-A-E-Y-I-K-N-G-D-E-D-S-V-S-TSVPPN1VI3AS2VC3AGTSNG1ESL-WSSTDLSLSG1RD1LDVGNAVDPD2RSFWML1IV2-K-S-K-N-I-T-S-N-L-A-S-D-T-S-T-T-T-T-L-GDSLAES2IVNTTS2VLGKYRRTKR1RA1RS1PVGS3MS1SPMH1TE3VIEGSE1NF1EQ1TA3FT2NDK-1TS2ERRSVLDI1RENK1GF1LGSPTYILSTSEDG1SGKR1TVNL1KEAT1YS1GNEDLNFRLFTEGSEDVL1TS-T-L-V-N-LDK3SH2SLL-E-E-I-S-I-S-HFASTNESMFTS1PR1LV1FYSIELHQWM1NA1TEYVFV1IVLARDSNTL…	/NCGR_SEQ_ID=MMETSP1070-20121207|5492 /TAXON_ID=265543 /ORGANISM="Minutocellus polymorphus, Strain NH13" /LENGTH=5814	83	83
MRM2	CAMNT_0043309883	85	450	18	1085	QKRAIDWLV-SDDLVLNSTEVRAMAEYIKNGDEDSVSTVPLVQRYALMVLFFATNGELWSD-SSWRELVNVPECRF------MGIECDLEGHINTLDVGYRKLRGRLPGEVGMLSMLTSLNVESN-NLEGTIPSFLYNKLTKLERVDMRNNGFLSTISSDI-SKLTNLKALYLGELFLTGEVPTDAMKSLSSLEEISISHATEMTGPLLEFSEHWPN---LTYFDILRSTFTGTIPTTIGTNTNLKYIWLEQTSMNTSILPTELGLLPNLKEFILDNLVVDDTTGTIPTELGNCQALT--SLHVDKFRGPIPTELGRLTNLKFLSMTEGGLTGSVPSELGLLTNLNEMYLYNNRLESSLPSALGNVQGLKILDISMNNLTG	QHQAFGWLVDTDPLQLTPDGTPAMDSRI-------------LQRYALATLYFAAGGDSWGNKNNW---LNGDECGFNGGPGWYGLGCNDVGEVRAVAFDDNNLVGELPPELSILKAVENLVVKNNPDLGGTIP-LEVGSMTELRQLALYNNDHTGEIPVTIYDNLLHLVYLNLQDNRLTGELRPEVGQLSSLRKLILFNN--ELEGPV--HALHIANIDELEYLGLSGNKFSGSIAHQIGNIPSLEYLYLDNNRF-TGVLPSKLGLLSNLKSFNLDN---NEVFGNIPTEIGNMVDLEYLSLRGNSLSGSIPTEVGTMQSLVTMNLATNFFNGELPEEIGALDNLKHLYLFQNKIEGTIPDLIGTMAKLKVLFLSSNKITG	1e-31	136	342	381	32.81	125	216	196	14	40	51.44	0/3	1KHRQ1IFDG3-DST1DP1VQ1NTSPTDEGVTRP2ADESYR1K-N-G-D-E-D-S-V-S-T-V-P-L-VL5MAVT1FY2TANG1EDLS1SGDN-KSNSN1R-E-L-VL1VGPD2RG1-N-G-G-P-G-WMY1ILEG1DNLDEV1HEIVNRTALVDAVFGDYDRNKN1RV1RE2GP1VLGSMI1SKMALVTESN1NV1EKSN1-PND1EG4S-FLLEYVNGKSLM1KE1ERRQVLDAMLRY2GDFHLTSGTE1SPSVDT1-YSDKN1TLNH1KVAY1YN1GQEDLNFR4VLPRTPDEAVMGKQSLLS1SLLREKEL1SLIFSNHNA-T-1MLTE2LVL-E-FHSAEL1WIPA1-I-D-E1TE1FLDGILLSRGSNTK1TS1TS1PATHTQ2TNNITPNS1…	/NCGR_SEQ_ID=MMETSP1434-20131217|6407 /TAXON_ID=265543 /ORGANISM="Minutocellus polymorphus, Strain CCMP3303" /LENGTH=1851	82	76
MRM2	CAMNT_0043309883	131	480	549	1493	MVLFFATNGELWSDSSWRELVNVPECRFMGIE--------CDLEGHINTLDVGY---RKLRGRLPGEVGMLSMLTSLNVESNNLEGTIPSFLYNKLTKLERVDMRNNGFLSTISSDISKLTNLKALYLGELFLTGEVPTDAMKSLSSLEEISISHATEMTGPLLEFSEHWPNLTYFDILRSTFTGTIPTTIGTNTNLKYIWLEQTSMNTSILPTELGLLPNLKEFILDNLVVDDTTGTIPTEL-GNCQALTSLHV--DKFRGPIPTELGRLTNLKFLSMTEGGLTGSVPSELGL-LTNLNEMYLYNNRLESSLPSALGNVQGLKILDISMNNLTGSIPEGICR-SPSIGIKRDCFID--------KCDCCSLYC	LILF---NNELEGPVHALHIANIDELEYLGLSGNKFSGSIAHQIGNIPSLEYLYLDNNRFTGVLPSKLGLLSNLKSFNLDNNEVFGNIPTEIGN-MVDLEYLSLRGNSLSGSIPTEVGTMQSLVTMNLATNFFNGELP-------------------EEIGAL-------------------------------DNLKHLYLFQNKIEGTI-PDLIGTMAKLKVLFLSS---NKITG-FPAEVSGISDTLTELYLSDNKIAGPIPASVCDLSNLEVLFLDSNFLTGEIPDCVGANLQSLRQLYLFGNQLTGYIPQNLQNLKQLTALGLEDNEFVGDVSQGICKLTNNNGVLSELWTDCGGAEPSVACECCSTCC	4e-17	92.8	229	374	25.67	96	195	164	14	83	43.85	0/3	MLVI2F-A-T-1GN2WESGDPSVSHWARLEHLIVA1VIPD1CLREFYML1ILES-G-N-K-F-S-G-S-ICADHLQEI1HN1NPTS1DEVYGL1-L-D-NRNKRLFRT1RV2GSEKVL1ML2MN1TK1LF1VLEDSN1NELVEF1TN2STFELIYG1K-LMTVKD2RYVLDSML1NG1GSFLLSSGTS1SPSTDEIVSGKTLMTQNS1KVATLMYN1GAETLN1LFTN2VL1T-D-A-M-K-S-L-S-S-L-E-E-I-S-I-S-H-A-T-1METI1PA1L-E-F-S-E-H-W-P-N-L-T-Y-F-D-I-L-R-S-T-F-T-G-T-I-P-T-T-I-G-T-N-TD3YHILWY1EF1TNSKMINETGST1L-1TDELLI1LTLMPANK2EVFLIF1DSNSL-…	/NCGR_SEQ_ID=MMETSP1434-20131217|6407 /TAXON_ID=265543 /ORGANISM="Minutocellus polymorphus, Strain CCMP3303" /LENGTH=1851	82	72
MRM2	CAMNT_0043309883	331	462	288	689	LPTELGLLPNLKEFILDNLVVDDTTGTIPTELGNCQALT--SLHVDKFRGPIPTEL-GRLTNLKFLSMTEGGLTGSVPSELGLLTNLNEMYLYNNRLESSLPS-ALGNVQGLKILDISMNNLTGSIPEGICRSPSI	LPPELSILKAVENLVVKN--NPDLGGTIPLEVGSMTELRQLALYNNDHTGEIPVTIYDNLLHLVYLNLQDNRLTGELRPEVGQLSSLRKLILFNNELEGPVHALHIANIDELEYLGLSGNKFSGSIAHQIGNIPSL	3e-06	58.5	140	136	32.35	44	86	75	4	6	55.15	0/3	2TP2GSLI1PKNALVKEENFLIVLVDK1L-V-VNDP1TLTG4TL1LV1NSCMQTAE1TR-Q-LSA1HYVNDNKDFHRT1PE2TVETLI-YGDRN1TLNH1KVFY1SNMLTQEDGNGR3SEVLPRSP1LV1LQ1TSNS1NREKMLYI1YF2RE2SGSPLVPHSA-LAHLIGA1VIQDGE1KEIY1DGIL1MG1NKLFTS3PAEHGQ1CGRNSI2IL	/NCGR_SEQ_ID=MMETSP1434-20131217|6407 /TAXON_ID=265543 /ORGANISM="Minutocellus polymorphus, Strain CCMP3303" /LENGTH=1851	82	27
MRM2	CAMNT_0043309883	340	456	456	815	NLKEFILDNLVVDDTTGTIPTELGNCQALTSLHV--DKFRGPIPT-ELGRLTNLKFLSMTEGGLTGSVPSELGLLTNLNEMYLYNNRLESSLPSALGNVQGLKILDISMNNLTGSIPEGI	NLLHLVYLNLQDNRLTGELRPEVGQLSSLRKLILFNNELEGPVHALHIANIDELEYLGLSGNKFSGSIAHQIGNIPSLEYLYLDNNRFTGVLPSKLGLLSNLKSFNLDNNEVFGNIPTEI	0.0004	52	123	120	29.17	35	82	62	2	3	51.67	0/3	2KLEHFLIVLYDL2VQVDDNDRTL2TEILPRTP1LV1NQCLQSAS1TRSK1HIVL-F-NDNKEFLRE2IVPHTA-LEHLIGARNLITDNE1KEFY1SGMLTSEGGNGKLFTS2VIPASHEQLI1LNLITPNS1NEEYML2YD3LFETSGSV3AK2NLVLQSGN2ISLFDNILSDMN1NELVTF1SN2ETGE1	/NCGR_SEQ_ID=MMETSP1434-20131217|6407 /TAXON_ID=265543 /ORGANISM="Minutocellus polymorphus, Strain CCMP3303" /LENGTH=1851	82	24
MRM2	CAMNT_0020394731	126	478	1303	230	QRYALMVLFFATNGELWSDSSWRELVNVPECRFMGIECDLEGHINTLDVGYRKLRGRLPGEVGMLSMLTSLNVESNNLEGTIPSFLYNKLTKLERVDMRNNGFLSTISSDISKLTNLKALYLGELFLTGEVPTDAMKSLSSLEEISISHATEMTGPLLEFSEHWP-------NLTYFDILRSTFTGTIPTTIGTNTNLKYIWLEQTSMNTSILPTELGLLPNLKEFILDNLVVDDTTGTIPTELGNCQALTSLHV--DKFRGPIPTELGRLTNLKFLSMTEGGLTGSVPSELGLLTNLNEMYLYNNRLESSLPSALGNVQGLKILDISMNNLTGSIPEGICRSPSIGIKR---DCFIDK------CD--CCSL	QRLAAALVFFQMNGTIW-DYTDEFLSELNECLWMGIQCNNRDTVNSFALDTNNLFGYLPSELGALSGLATIAVTRVHLTGTIPTELF-YMPRLKELRLYANRMKGPIPPDVQYATKLESLRLETNFLSGSLVTE---------LGAVSTLTDLNIGFNDFVKNIPTEIGQLKRLKYLRMSRNMLSGRLPTEMGRMDALEVLAIQDNLLYGSI-PSSFGLLWNLRDFRASGTGIG---GFLPTELALLTGLERLDLAHNNFKGTLITELGRLSNLFFLALNDNELSGQLPGELSFMWNMTRMQLKNNKFEGTVPPELGAMEELEQFTLEGNYLTGEIPPSVCDLLTENLRQFVVDCYDNRRNIGFNCEPTCCTI	1e-31	135	341	373	30.03	112	226	192	10	35	51.47	0/-2	2YL1LAMAVLLV2AQTM2ETLI1S-1SYSTWDREEF1VSNEVLPN2RLFW3EQ1DNLNERGDHTIV1TSLFDAVLGDYTRNKN1RF1RY2GS1VL1MA2MG1TASTLINA1ETSRNVNH1ET4STFE1YFN-KYLMTPKR1EKREVLDRMLRYNA1GRFMLKSGTP1SPSP1IVSQKYLA1NK1KEAS1YR1GEETLN2TS1ESVLPV1DEA-M-K-S-L-S-S-L-E-ELIGSAIV1HTAL1EDMLTNGIPGLFLNED1SVEKHNWI1-T-E-I-G-Q-L-KNR1TK1FLDRIMLS1SNTMFLTS1TRIL2TEIM1TRNMTDNA1KEYVILWALIEQQDTNSLMLNYTG2L-1TSESLF3PW2KRED1IRLADSNGLTVGVIDGD-T-T-1TFIL4GA…	/NCGR_SEQ_ID=MMETSP0744-20121128|5350 /TAXON_ID=913974 /ORGANISM="Nitzschia punctata, Strain CCMP561" /LENGTH=1733	73	73
MRM2	CAMNT_0051814481	85	456	733	1920	QKRAIDWLVSDDLVLNSTEVRAMAEYIKNGDEDSVSTVPLVQRYALMVLFFATNGELWSDSSWRELVNVPECRFMGIECDLEGHINTLDVGYRKLRGRLPGEVGMLSMLTSLNVESNNLEGTIPS-----------FLYN------------------------------------KLTKLERVDMRNNGFLSTISSDISKLTNLKALYLGELFLTGEVPTDAMKSLSSLEEISISHATEMTGPLLEFSEHWPNLTYFDILRSTFTGTIPTTIGTNTNLKYIWLEQTSMNTSILPTELGLLPNLKEFILDNLVVDDTTGTIPTELGNCQALTS--LHVDKFRGPIPTELGRLTNLKFLSMTEGGLTGSVPSELGLLTNLNEMYLYNNRLESSLPSALGN…	QNRALKWLIDED------------DFISCPQDDNT-----VQRYVMSLFFFNLHGP-WSTLSTSWLNDFHECDWYGLNC-TDGWITAINIGESHLEGSIPKEIAMLTHLRSLQINSNHITGSIPSEIGKLINIESISLHNNYLDKSVPVELGQLDSLRQLDLSCNLLTGGIPSEVGKLMNIEDIRLYNNKLVGSIPVELGHLRSTKTLYLYDNLLTGGIPNELGNLTNIEDIRL--HSNTLDGSIPASLGHLRSMKTLHLYNNLLAGRVPSELGNLTDIESIWLYSNQLDGSI-PAELGYLYSMLELDLSRNLL---TGAIPSELGNLANIEGIWLYNNLMNGSIPVELGQLQSIQILSLYNNSFTGGIPSELGGLANVEVIYLCNNQLNGTIPMQFGQ…	1e-31	138	347	421	28.03	118	229	194	10	74	46.08	0/1	1KN2ILDK2VISDDE1L-V-L-N-S-T-E-V-R-A-M-A-EDYF1KSNCGPDQED1SNVTS-T-V-P-L-4AVLMMSVLLF2ANTLNH1EPL-2DTSL1WTRSEW1VNNDVFPH2RDFWMY1ILEN1D-LTED1HW1NTTALIDNVI1YERSKH1RE1RSLI1GK1VIGA2STMH1TR2NQVIEN2NHLIET1TS3-E-I-G-K-L-I-N-I-E-S-IFS1YH1-N-Y-L-D-K-S-V-P-V-E-L-G-Q-L-D-S-L-R-Q-L-D-L-S-C-N-L-L-T-G-G-I-P-S-E-V-G2TMKNLI1RDVIDRMLRY2GKFLLVSGTS1SPSVDEILSGKH1TRNSLT1AT3GYEDLNFL3EGVI1TNDEALMGKNSLLTSNSILEEDEIIRSLI-S-1AST…	/NCGR_SEQ_ID=MMETSP1012-20131031|4122 /ASSEMBLY_ACC=CAM_ASM_001091 /TAXON_ID=49249 /ORGANISM="Ditylum brightwellii, Strain GSO104" /LENGTH=3846	77	77
MRM2	CAMNT_0020402323	124	458	3776	2778	LVQRYALMVLFFATNGELWSDSSWRELVNVPEC------RFMGIECDLEGHINTL-------------DVGY------------RKLRGRLPGEVGMLSMLTSLNVESNNLEGTIPSFLYNKLTKLERVDMRNNGFLSTISSDISKLTNLKALYLGELFLTGEVPTDAMKSLSSLEEISISHATEMTGPLLEFSEHWPNLTYFDILRSTFTGTIPTTIGTNTNLKYIWLEQTSMNTSILPTELGLLPNLKEFILDNLVVDDTTGTIPTELGNCQALTSLHVDK--FRGPIPTELGRLTNLKFLSMTEGGLTGSVPSELGLLTNLNEMYLYNNRLESSLPSALGNVQGLKILDISMNNLTGSIPEGICR	VIQRYALAVFHFATGGKHWEENNW--LIG-PECGNNDREPWFGLNCNPEGDVRAIVFDDWGLKGTIPPEVGHLYKLENLILKNNAHLDGWIPSTFGHLARLRQLGLYNNNLSGVIPD-IFEHTKSLEFINLENNNIHGSIPLEISHLTNLETLVLKKNRFEGIVPFEQLAST--------------------------SVKYLGLSHNRFSSKLERAMKFVETLEYLYLDHNEMRGPI-PDHVGELSRLKSI---DLGGNHFTGVIPPELANLSRLEYLSLDRNQFRGRLPRELGLLTSLKALNVASNQLTGKIP-DISNMIALKSLHLYENALTGAIPESLQQLQSIEVLFLSSNKLTGTIPKGISR	1e-31	138	347	368	29.89	110	190	175	11	68	47.55	0/-2	LVVI5MA1LFFH3NG1EKLH1SEDESNSN1R-E-1VINGV-3-G-N-N-D-R-ERPFWMF1ILEN1DNLP2HDIVNRTALI-V-F-D-D-W-G-L-K-G-T-I-P-PDE2YH-L-Y-K-L-E-N-L-I-L-K-N-NRAKH1RD1RWLI1GSETVF1MH1SAMR1TRSQ1NGVLEYSN3ES1TV2SDF-LIYFNEKHLTTKKS2RFVIDNMLRE2GNFILHSGTS1SPSLDE2KH4KEAT1YV1GKEKLNFRLFTE1EI2TFDEAQMLKA1LTS-S-L-E-E-I-S-I-S-H-A-T-E-M-T-G-P-L-L-E-F-S-E-H-W-P-NSLVTK1FLDGILLSRHSNTR1TSGSTKILPETRTAIMGKTFNVTENT1KE1ILWY1EDQHTNSE1NRTGSP1L-…	/NCGR_SEQ_ID=MMETSP0744-20121128|9146 /TAXON_ID=913974 /ORGANISM="Nitzschia punctata, Strain CCMP561" /LENGTH=3951	69	69
MRM2	CAMNT_0000435979	96	453	2569	1400	DLVLNSTEVRAMA-EYIKNGDEDSVS---TVP-LVQRYALMVLFFATNGELWSDSSWRELVNVPECRFMGIECDLEGHINTLDVGYRKLRGRLPGEVGMLSMLTSLNVESNNLEGTIPSFLYN-----------------------KLTKLERVDMRNNGFLSTISSDISKLTNLKALYLGELFLTGEVPTDAMKSLSSLEEISISH-----------ATEMTGPLLEFSEHWPNLTYFDILRSTFTGTIPTTIGTNTNLKYIWLEQTSMNTSILPTELGLLPNLKEFILDNLVVDDTTGTIPTELGNCQALTSLHV--DKFRGPIPTELGRLTNLKFLSMTEGGLTGSVPSELGLLTNLNEMYLYNNRLESSLPSALGNVQGLKILDISMNNLTGSIP	DKVYEANSSYAMAMNWILN--EDSMELKRTSPNMVQRSVLALLYHSTGGDGWKRT--RFLTDEHECEWYGISC-INGFVQWITMSQNNMIGSMPSELSMLSLLKKIDFNRNEIRGTVPTTIGNLTGLNDLRFDFNLFRGPLPSEMGRLVHLTSLSLSNNSFTGTIPTHFGGLTNLEKLYLTGNKLNSSLSTEFYDMASLSEFHCGGHQVSTEDRRVFLSNRLLGTISTLIGRLTKLEEFDIAENDFTGLIPSEMGKLTNLEVFDLTANHLSASI-PSEMGELTNLKILYARR---NDLSGSIPSEMGELTNLEILVVGDNDLSGSIPSEMGELTNLEILYVSNNHLSGTIPSEMGKLTNLVHLYAHENDSSGSIPSEMGELTNLEILYVSSNHLSGTIP	1e-31	138	347	399	31.83	127	222	195	11	50	48.87	0/-3	1LK1LYNESATNESVSRY3-MENYW1KL1G-D-3VMSE-L-K-R1VS1-NLM3YSAV1MAVL1FYFHAS1NG1EDLG1SKDRSTS-W-1EF1VTNDVEPH2REFWMY2ES1D-LIEN1HFIVNQTWLIDTVMGSYQRNKNLMRI1RSLM1GS1VLGS3ML1TKSKLINDVFENSR1NELIER2IV1STFTLIYG1-L-T-G-L-N-D-L-R-F-D-F-N-L-F-R-G-P-L-P-S-E-M-GKR1TVKH1ETRSVLDSMLRS2GS1LTSG2SPSTDHIFSGKG4KEAK3GTEGLNFK1TNGSESVLPS1DEAFMYKDSMLA1SLLS1EFIHSCIGSG1-Q-V-S-T-E-D-R-R-V-F-LASTNERMLTL1PTLILSETFLSIEGHRWLPTNK1TEYE3L…	/NCGR_SEQ_ID=MMETSP0015_2-20120614|6349 /TAXON_ID=2838 /ORGANISM="Odontella" /LENGTH=3468	79	74
MRM2	CAMNT_0000435979	168	453	1666	824	HINTLDVGYRKLRGRLPGEVGMLSMLTSLNVESNNLEGTIPSFLYNKLTKLERVDMRNNGFLSTISSDISKLTNLKALYLGELFLTGEVPTDAMKSLSSLEEISISHATEMTGPLLEFSEHWPNLTYFDILRSTFTGTIPTTIGTNTNLKYIWLEQTSMNTSILPTELGLLPNLKEFILDNLVVDDTTGTIPTELGNCQALTSLHV--DKFRGPIPTELGRLTNLKFLSMTEGGLTGSVPSELGLLTNLNEMYLYNNRLESSLPSALGNVQGLKILDISMNNLTGSIP	NLEILVVGDNDLSGSIPSEMGELTNLEILYVSNNHLSGTIPSEM-GKLTNLVHLYAHENDSSGSIPSEMGELTNLEILYVSSNHLSGTIPSEMGELTNLVRLWVS--SNDLSGSIPSEMGKLTNFLYLDLSHNDLSGFIPSEMGKLTNLLHLWVSSNDFSGSI-PSEMWELTNLERL---DLSSNDLSGTIPSEMGELTNLERLDLSHNDLSGFIPSEMGKLTNLLYLWVLSNDLSGSIPSEIWELTNLERLDIFSNHLSGTIPSEMGELTNLERLDLSSNDLSGTIP	6e-29	130	326	288	34.03	98	181	165	5	9	57.29	0/-3	HNILNETI1DV2YDRNKD1RS1RSLI1GS1VM1ME1STMN1TESI1NY1ESSN1NH1ES5FELMY-NG3KN1EVRHVLDYMARHNE1GDFSLSSGTS1SP1DEIMSGKE4KEAI2LVGSESLNFH1TS1ETVI1TSDEAMMGKESLLTSNSLLVERELIWSVISS-H-ASTNEDMLTS1PSLILPESFESMEGHKWLPT1LFTL1FL1ILLSRHSNTDFLTS1TF2TSTEIM1TKNL3KLYHIL1LVESQSTNSDMFNSTG2L-1TS1LMGWLE1PT2KEERFLI-L-D-ND1VSVSDN1TLTS4TS1LM1NECLQTAN1TESR1HDVL-S-HDNKDFLRS1PF2TS1LM1RK4KLFY1SWMVTLESGNGD1TS2VI3LIGWLE4NEERMLYDLIYFNS…	/NCGR_SEQ_ID=MMETSP0015_2-20120614|6349 /TAXON_ID=2838 /ORGANISM="Odontella" /LENGTH=3468	79	59
MRM2	CAMNT_0000435979	149	456	1876	959	ELVNVPECRFMGIECDLEGHINTL---DVGYRKLRGRLPGEVGMLSMLTSLNVESNNLEGTIPSFLYNKLTKLERVDMRNNGFLSTISSDISKLTNLKALYLGELFLTGEVPTDAMKSLSSLEEISISHATEMTGPLLEFSEHWPNLTYFDILRSTFTGTIPTTIGTNTNLKYIWLEQTSMNTSILPTELGLLPNLKEFILDNLVVDDTTGTIPTELGNCQALTSLHV--DKFRGPIPTELGRLTNLKFLSMTEGGLTGSVPSELGLLTNLNEMYLYNNRLESSLPSALGNVQGLKILDISMNNLTGSIPEGI	EEFDIAENDFTGLIPSEMGKLTNLEVFDLTANHLSASIPSEMGELTNLKILYARRNDLSGSIPSEM-GELTNLEILVVGDNDLSGSIPSEMGELTNLEILYVSNNHLSGTIPSEMGKLTNLVHLYA--HENDSSGSIPSEMGELTNLEILYVSSNHLSGTIPSEMGELTNLVRLWVSSNDLSGSI-PSEMGKLTN---FLYLDLSHNDLSGFIPSEMGKLTNLLHLWVSSNDFSGSIPSEMWELTNLERLDLSSNDLSGTIPSEMGELTNLERLDLSHNDLSGFIPSEMGKLTNLLYLWVLSNDLSGSIPSEI	1e-25	119	298	313	32.91	103	198	169	6	12	53.99	0/-3	1LEVFNDVIPA1CNRD1MT1ILEICPDSLEEM1HKILNTTN1-E-V-F1VLGTYARNKH1RSGARSLI1GS1VM1ME1STMN1TKSI1NYVAERSR1ND1ES1TS3FELMY-NGKE2KN2RIVLDVMVRGND1GDFLLSSGTS1SP1DEIMSGKE4KEAI2LVGSENLNFH1TS1ETVI1TSDEAMMG1SLLTSNSLLVEHELIYSAI-S-1AETNEDMSTS1PSLILPESFESMEGHEWLPT2TEYIFLDYIVLSRSSNTHFLTS4TSTEIM1TENL3KVYRIL1LVESQSTNSDMLNSTG2L-1TS1LM1LK1PT1L-K-E-1ILLYDLND1VSVHDN1TLTS1TF2TS1LM1NKCLQTAN1TLSH1HW1-S-SDNKD1RS1PS2TS1LMGWRE4KE…	/NCGR_SEQ_ID=MMETSP0015_2-20120614|6349 /TAXON_ID=2838 /ORGANISM="Odontella" /LENGTH=3468	79	64
MRM2	CAMNT_0000435979	167	477	1462	509	GHINTLDVGY---RKLRGRLPGEVGMLSMLTSLNVESNNLEGTIPSFLYNKLTKLERVDMRNNGFLSTISSDISKLTNLKALYLGELFLTGEVPTDAMKSLSSLEEISISHATEMTGPLLEFSEHWPNLTYFDILRSTFTGTIPTTIGTNTNLKYIWLEQTSMNTSILPTELGLLPNLKEFILDNLVVDDTTGTIPTELGNCQALTSLHV--DKFRGPIPTELGRLTNLKFLSMTEGGLTGSVPSELGLLTNLNEMYLYNNRLESSLPSALGNVQGLKILDISMNNLTGSIPEGICRSPSI-GIKRDCFID--------KCDCCS	GELTNLEILYVSSNHLSGTIPSEMGELTNLVRLWVSSNDLSGSIPSEM-GKLTNFLYLDLSHNDLSGFIPSEMGKLTNLLHLWVSSNDFSGSIPSEMWELTNLERLDLS--SNDLSGTIPSEMGELTNLERLDLSHNDLSGFIPSEMGKLTNLLYLWVLSNDLSGSI-PSEIWELTNLERL---DIFSNHLSGTIPSEMGELTNLERLDLSSNDLSGTIPSEMGKLTNLVYLYADENGLSGSIPSTMGQLSHLEIFSVGDNSLNGTIPLELTFIENITVIRAEWNDFTGTVSEDFCKLQRLYSFYADCGPTNLTGPPAVECKCCT	6e-25	117	292	325	29.54	96	208	168	8	21	51.69	0/-3	1HEILNTTN1DEVIGL1-V-S-SRNKH1RS1RTLI1GS1VM1ME1STMN1TVSR1NW1ES2ND1ES1TS3FELMY-NG3KNLFELRYVL1MLRSNH1GDFLLSSGTF1SP1DEIMSG5KLAH1YWLVGSESLNFDLFTS1ESVI1TSDEAMMWKESLLTSNSLLEERELIDSLISS-H-ASTNEDMLTS1PTLILPESFESMEGHEWLPT2TEYRFL1ILLSRHSNTDFLTS1TF2TSTEIM1TKNL3KL1IL1LVELQSTNSDMLNSTG2L-1TS1LIGWLE1PT2KEERFLI-L-D-NDLIVFVSDNDHTLTS4TS1LM1NECLQTAN1TESR1HDVL-S-SDNKDFLRS1PT2TS1LM1RK4KVFY1SYMATD1GN2TS2VI2ETLM1LQ1TSNH1…	/NCGR_SEQ_ID=MMETSP0015_2-20120614|6349 /TAXON_ID=2838 /ORGANISM="Odontella" /LENGTH=3468	79	64
MRM2	CAMNT_0000435979	390	458	2350	2144	LKFLSMTEGGLTGSVPSELGLLTNLNEMYLYNNRLESSLPSALGNVQGLKILDISMNNLTGSIPEGICR	VQWITMSQNNMIGSMPSELSMLSLLKKIDFNRNEIRGTVPTTIGNLTGLNDLRFDFNLFRGPLPSEMGR	0.11	44.3	103	69	28.99	20	49	41	0	0	59.42	0/-3	LVKQFWLIST1TSEQGNGNLMTI2VM4GSLM1TSNL1NKEKMIYDLFYNNR1RELIERSGSTLV1STATLI2VLQT2KNID1DRIFSDMF1NLLFTR1SPIL1ESGEIMCG1	/NCGR_SEQ_ID=MMETSP0015_2-20120614|6349 /TAXON_ID=2838 /ORGANISM="Odontella" /LENGTH=3468	79	14
MRM2	CAMNT_0020429089	126	478	1177	104	QRYALMVLFFATNGELWSDSSWRELVNVPECRFMGIECDLEGHINTLDVGYRKLRGRLPGEVGMLSMLTSLNVESNNLEGTIPSFLYNKLTKLERVDMRNNGFLSTISSDISKLTNLKALYLGELFLTGEVPTDAMKSLSSLEEISISHATEMTGPLLEFSEHWP-------NLTYFDILRSTFTGTIPTTIGTNTNLKYIWLEQTSMNTSILPTELGLLPNLKEFILDNLVVDDTTGTIPTELGNCQALTSLHV--DKFRGPIPTELGRLTNLKFLSMTEGGLTGSVPSELGLLTNLNEMYLYNNRLESSLPSALGNVQGLKILDISMNNLTGSIPEGICRSPSIGIKR---DCFIDK------CD--CCSL	QRLAAALVFFQMNGTIW-DYTDEFLSELNECLWMGIQCNNRDTVNSFALDTNNLFGYLPSELGALSGLATIAVTRVHLTGTIPTELF-YMPRLRELRLYANRMKGPIPPDVQYATKLESLRLETNFLSGSLVTE---------LGAVSTLTDLNIGFNDFVKNIPTEIGQLKRLKYLRMSRNMLSGRLPTEMGRMDALEVLAIQDNLLYGSI-PSSFGLLWNLRDFRASGTGI---GGFLPTELALLTGLERLDLAHNNFKGTLITELGRLSNLFFLALNDNELSGQLPGELSFMWNMTRMQLKNNKFEGTVPPELGAMEELEQFTLEGNYLTGEIPPSVCDLLTENLRQFVVDCYDNRRNIGFNCEPTCCTI	1e-31	135	341	373	30.03	112	226	191	10	35	51.21	0/-1	2YL1LAMAVLLV2AQTM2ETLI1S-1SYSTWDREEF1VSNEVLPN2RLFW3EQ1DNLNERGDHTIV1TSLFDAVLGDYTRNKN1RF1RY2GS1VL1MA2MG1TASTLINA1ETSRNVNH1ET4STFE1YFN-KYLMTPKR1ERREVLDRMLRYNA1GRFMLKSGTP1SPSP1IVSQKYLA1NK1KEAS1YR1GEETLN2TS1ESVLPV1DEA-M-K-S-L-S-S-L-E-ELIGSAIV1HTAL1EDMLTNGIPGLFLNED1SVEKHNWI1-T-E-I-G-Q-L-KNR1TK1FLDRIMLS1SNTMFLTS1TRIL2TEIM1TRNMTDNA1KEYVILWALIEQQDTNSLMLNYTG2L-1TSESLF3PW2KRED1IRLADSNGLTVGVID-D-T-TG1TFIL4GA…	/NCGR_SEQ_ID=MMETSP0744-20121128|22529 /TAXON_ID=913974 /ORGANISM="Nitzschia punctata, Strain CCMP561" /LENGTH=1795	73	73
MRM2	CAMNT_0020482241	126	478	1120	2193	QRYALMVLFFATNGELWSDSSWRELVNVPECRFMGIECDLEGHINTLDVGYRKLRGRLPGEVGMLSMLTSLNVESNNLEGTIPSFLYNKLTKLERVDMRNNGFLSTISSDISKLTNLKALYLGELFLTGEVPTDAMKSLSSLEEISISHATEMTGPLLEFSEHWP-------NLTYFDILRSTFTGTIPTTIGTNTNLKYIWLEQTSMNTSILPTELGLLPNLKEFILDNLVVDDTTGTIPTELGNCQALTSLHV--DKFRGPIPTELGRLTNLKFLSMTEGGLTGSVPSELGLLTNLNEMYLYNNRLESSLPSALGNVQGLKILDISMNNLTGSIPEGICRSPSIGIKR---DCFIDK------CD--CCSL	QRLAAALVFFQMNGTIW-DYTDEFLSELNECLWMGIQCNNRDTVNSLALDTNNLFGYLPSELGALSGLATIAVTRVHLTGTIPTELF-YMPRLKELRLYANRMKGPIPPDVQYATKLESLRLETNFLSGSLVTE---------LGAVSTLTDLNIGFNDFVKNIPTEIGQLKRLKYLRMSRNMLSGRLPTEMGRMDALEVLAIQDNLLYGSI-PSSFGLLWNLRDFRASGTGI---GGFLPTELALLTGLERLDLAHNNFKGTLITELGRLSNLFFLALNDNELSGQLPGELSFMWNMTRMQLKNNKFEGTVPPELGAMEELEQFTLEGNYLTGEIPPSVCDLLTENLRQFVVDCYDNRRNIGFNCEPTCCTI	1e-31	137	344	373	30.29	113	225	193	10	35	51.74	0/1	2YL1LAMAVLLV2AQTM2ETLI1S-1SYSTWDREEF1VSNEVLPN2RLFW3EQ1DNLNERGDHTIV1TS1DAVLGDYTRNKN1RF1RY2GS1VL1MA2MG1TASTLINA1ETSRNVNH1ET4STFE1YFN-KYLMTPKR1EKREVLDRMLRYNA1GRFMLKSGTP1SPSP1IVSQKYLA1NK1KEAS1YR1GEETLN2TS1ESVLPV1DEA-M-K-S-L-S-S-L-E-ELIGSAIV1HTAL1EDMLTNGIPGLFLNED1SVEKHNWI1-T-E-I-G-Q-L-KNR1TK1FLDRIMLS1SNTMFLTS1TRIL2TEIM1TRNMTDNA1KEYVILWALIEQQDTNSLMLNYTG2L-1TSESLF3PW2KRED1IRLADSNGLTVGVID-D-T-TG1TFIL4GAN…	/NCGR_SEQ_ID=MMETSP0746-20121128|3741 /TAXON_ID=913974 /ORGANISM="Nitzschia punctata, Strain CCMP561" /LENGTH=2264	73	73
MRM2	CAMNT_0020446101	126	478	864	1937	QRYALMVLFFATNGELWSDSSWRELVNVPECRFMGIECDLEGHINTLDVGYRKLRGRLPGEVGMLSMLTSLNVESNNLEGTIPSFLYNKLTKLERVDMRNNGFLSTISSDISKLTNLKALYLGELFLTGEVPTDAMKSLSSLEEISISHATEMTGPLLEFSEHWP-------NLTYFDILRSTFTGTIPTTIGTNTNLKYIWLEQTSMNTSILPTELGLLPNLKEFILDNLVVDDTTGTIPTELGNCQALTSLHV--DKFRGPIPTELGRLTNLKFLSMTEGGLTGSVPSELGLLTNLNEMYLYNNRLESSLPSALGNVQGLKILDISMNNLTGSIPEGICRSPSIGIKR---DCFIDK------CD--CCSL	QRLAAALVFFQMNGTIW-DYTDEFLSELNECLWMGIQCNNRDTVNSLALDTNNLFGYLPSELGALSGLATIAVTRVHLTGTIPTELF-YMPRLRELRLYANRMKGPIPPDVQYATKLESLRLETNFLSGSLVTE---------LGAVSTLTDLNIGFNDFVKNIPTEIGQLKRLKYLRMSRNMLSGRLPTEMGRMDALEVLAIQDNLLYGSI-PSSFGLLWNLRDFRASGTGI---GGFLPTELALLTGLERLDLAHNNFKGTLITELGRLSNLFFLALNDNELSGQLPGELSFMWNMTRMQLKNNKFEGTVPPELGAMEELEQFTLEGNYLTGEIPPSVCDLLTENLRQFVVDCYDNRRNIGFNCEPTCCTI	1e-31	136	343	373	30.29	113	225	192	10	35	51.47	0/3	2YL1LAMAVLLV2AQTM2ETLI1S-1SYSTWDREEF1VSNEVLPN2RLFW3EQ1DNLNERGDHTIV1TS1DAVLGDYTRNKN1RF1RY2GS1VL1MA2MG1TASTLINA1ETSRNVNH1ET4STFE1YFN-KYLMTPKR1ERREVLDRMLRYNA1GRFMLKSGTP1SPSP1IVSQKYLA1NK1KEAS1YR1GEETLN2TS1ESVLPV1DEA-M-K-S-L-S-S-L-E-ELIGSAIV1HTAL1EDMLTNGIPGLFLNED1SVEKHNWI1-T-E-I-G-Q-L-KNR1TK1FLDRIMLS1SNTMFLTS1TRIL2TEIM1TRNMTDNA1KEYVILWALIEQQDTNSLMLNYTG2L-1TSESLF3PW2KRED1IRLADSNGLTVGVID-D-T-TG1TFIL4GAN…	/NCGR_SEQ_ID=MMETSP0745-20121128|6261 /TAXON_ID=913974 /ORGANISM="Nitzschia punctata, Strain CCMP561" /LENGTH=2076	73	73
MRM2	CAMNT_0003525193	130	480	135	1346	LMVLFFATNGEL-WSDSSWRELVNVPECRFMGIECDLEGH--INTLDVGYRKLRGRLPGEVGMLSMLTSLNVESNN-LEGTIPS---------FLY--------------NKLTKLERVDMRNNGFLSTISSDISKLTNLKALYLGELFLTGEVPTDAMKSLSSLEEISISHATEMTG-----------------PLLEFSEHWP-------NLTYFDILRSTFTGTIPTTIGTNTNLKYIWLEQTSMNTSILPTELGLLPNLKEFIL-DNLVVDDTTGTIPTELGNCQALTSLHV--DKFRGPIPTELGRLTNLKFLSMTEGGLTGSVPSELGLLTNLNEMYLYNNRLESSLPSALGNVQGLKILDISMNNLTGSIPEGICRSPSIG------IKRDC…	LQELYDATGGPTTWDENNWFD-ENVQFCNFDGVVCDANGAGLINRLHLGGRGLSGTIPTSIALLEGLEKIDLSWNNDVQGSIPTELGLLTNLRYLYLHGCGFDSTLPVALTSLQNLERLNVAHNDLTGSILAELSLMSKLRNLSLNDNSLVGSIPTE--MGLMTSLENLHMHGNSITGTIPSEFHNLVNLEELYLPNNDLSGKFPSSVLSMINLVRLDLSGNSFVGTLPSELGLLMDLRELYLSR-NLFSGPLPSELGTLSNLEWLHLYDNII----GGTIPMEMMSMSNLRGLQVSWNSLRGSLPTEIGQMAGLEYFEVENNSITGSIPSEVGFLSNLREFDVDYNLVAGTIPSEFGLLTSLHNIEVLSNNIVGSVPQGICENRNINGGSLTWLAADC…	1e-31	135	339	412	29.61	122	221	206	15	69	50	0/3	1MQVE1FYFD2NG1EPLT-T1SDDESNSN1RFEDL-VE2PQEF1RN1MD1IVEV2LAEN1HA-G-L2TR1DHVL1YG1KG1RS1RTLI1GTESVIGAML1SEMG1TESKLINDVLESSW2-DLVEQ1TS2ST-E-L-G-L-L-T-N-L-RFY2-L-H-G-C-G-F-D-S-T-L-P-V-A-LNTKS1TQKN3VLDNMVRANH1GDFLLTSGTS1SLSADEIL1KLLMTSNK1KRAN1YS1GNEDLNFS1TV1ESVI2DEA-M-KMSG1SMSTLSEL1INSLIHSM1AGTNESMI2-T-I-P-S-E-F-H-N-L-V-N-L-E-E-L-Y-L1LNLNEDFL1EGHKWF1-S-S-V-L-S-M-I2TVYRFL1ILLSRGSNTS1TV2IL1TSTEIL1TLNLTMND…	/NCGR_SEQ_ID=MMETSP0321-20121206|26829 /TAXON_ID=163516 /ORGANISM="Leptocylindrus danicus var. danicus, Strain B650" /LENGTH=1629	73	73
MRM2	CAMNT_0020457971	126	478	828	1901	QRYALMVLFFATNGELWSDSSWRELVNVPECRFMGIECDLEGHINTLDVGYRKLRGRLPGEVGMLSMLTSLNVESNNLEGTIPSFLYNKLTKLERVDMRNNGFLSTISSDISKLTNLKALYLGELFLTGEVPTDAMKSLSSLEEISISHATEMTGPLLEFSEHWP-------NLTYFDILRSTFTGTIPTTIGTNTNLKYIWLEQTSMNTSILPTELGLLPNLKEFILDNLVVDDTTGTIPTELGNCQALTSLHV--DKFRGPIPTELGRLTNLKFLSMTEGGLTGSVPSELGLLTNLNEMYLYNNRLESSLPSALGNVQGLKILDISMNNLTGSIPEGICRSPSIGIKR---DCFIDK------CD--CCSL	QRLAAALVFFQMNGTIW-DYTDEFLSELNECLWMGIQCNNRDTVNSFALDTNNLFGYLPSELGALSGLATIAVTRVHLTGTIPTELF-YMPRLKELRLYANRMKGPIPPDVQYATKLESLRLETNFLSGSLVTE---------LGAVSTLTDLNIGFNDFVKNIPTEIGQLKRLKYLRMSRNMLSGRLPTEMGRMDALEVLAIQDNLLYGSI-PSSFGLLWNLRDFRASGTGI---GGFLPTELALLTGLERLDLAHNNFKGTLITELGRLSNLFFLALNDNELSGQLPGELSFMWNMTRMQLKNNKFEGTVPPELGAMEELEQFTLEGNYLTGEIPPSVCDLLTENLRQFVVDCYDNRRNIGFNCEPTCCTI	2e-31	136	342	373	30.03	112	226	192	10	35	51.47	0/3	2YL1LAMAVLLV2AQTM2ETLI1S-1SYSTWDREEF1VSNEVLPN2RLFW3EQ1DNLNERGDHTIV1TSLFDAVLGDYTRNKN1RF1RY2GS1VL1MA2MG1TASTLINA1ETSRNVNH1ET4STFE1YFN-KYLMTPKR1EKREVLDRMLRYNA1GRFMLKSGTP1SPSP1IVSQKYLA1NK1KEAS1YR1GEETLN2TS1ESVLPV1DEA-M-K-S-L-S-S-L-E-ELIGSAIV1HTAL1EDMLTNGIPGLFLNED1SVEKHNWI1-T-E-I-G-Q-L-KNR1TK1FLDRIMLS1SNTMFLTS1TRIL2TEIM1TRNMTDNA1KEYVILWALIEQQDTNSLMLNYTG2L-1TSESLF3PW2KRED1IRLADSNGLTVGVID-D-T-TG1TFIL4GA…	/NCGR_SEQ_ID=MMETSP0745-20121128|12196 /TAXON_ID=913974 /ORGANISM="Nitzschia punctata, Strain CCMP561" /LENGTH=1976	73	73
MRM2	CAMNT_0020419131	126	478	799	1872	QRYALMVLFFATNGELWSDSSWRELVNVPECRFMGIECDLEGHINTLDVGYRKLRGRLPGEVGMLSMLTSLNVESNNLEGTIPSFLYNKLTKLERVDMRNNGFLSTISSDISKLTNLKALYLGELFLTGEVPTDAMKSLSSLEEISISHATEMTGPLLEFSEHWP-------NLTYFDILRSTFTGTIPTTIGTNTNLKYIWLEQTSMNTSILPTELGLLPNLKEFILDNLVVDDTTGTIPTELGNCQALTSLHV--DKFRGPIPTELGRLTNLKFLSMTEGGLTGSVPSELGLLTNLNEMYLYNNRLESSLPSALGNVQGLKILDISMNNLTGSIPEGICRSPSIGIKR---DCFIDK------CD--CCSL	QRLAAALVFFQMNGTIW-DYTDEFLSELNECLWMGIQCNNRDTVNSFALDTNNLFGYLPSELGALSGLATIAVTRVHLTGTIPTELF-YMPRLKELRLYANRMKGPIPPDVQYATKLESLRLETNFLSGSLVTE---------LGAVSTLTDLNIGFNDFVKNIPTEIGQLKRLKYLRMSRNMLSGRLPTEMGRMDALEVLAIQDNLLYGSI-PSSFGLLWNLRDFRASGTGI---GGFLPTELALLTGLERLDLAHNNFKGTLITELGRLSNLFFLALNDNELSGQLPGELSFMWNMTRMQLKNNKFEGTVPPELGAMEELEQFTLEGNYLTGEIPPSVCDLLTENLRQFVVDCYDNRRNIGFNCEPTCCTI	2e-31	136	342	373	30.03	112	226	192	10	35	51.47	0/1	2YL1LAMAVLLV2AQTM2ETLI1S-1SYSTWDREEF1VSNEVLPN2RLFW3EQ1DNLNERGDHTIV1TSLFDAVLGDYTRNKN1RF1RY2GS1VL1MA2MG1TASTLINA1ETSRNVNH1ET4STFE1YFN-KYLMTPKR1EKREVLDRMLRYNA1GRFMLKSGTP1SPSP1IVSQKYLA1NK1KEAS1YR1GEETLN2TS1ESVLPV1DEA-M-K-S-L-S-S-L-E-ELIGSAIV1HTAL1EDMLTNGIPGLFLNED1SVEKHNWI1-T-E-I-G-Q-L-KNR1TK1FLDRIMLS1SNTMFLTS1TRIL2TEIM1TRNMTDNA1KEYVILWALIEQQDTNSLMLNYTG2L-1TSESLF3PW2KRED1IRLADSNGLTVGVID-D-T-TG1TFIL4GA…	/NCGR_SEQ_ID=MMETSP0744-20121128|17550 /TAXON_ID=913974 /ORGANISM="Nitzschia punctata, Strain CCMP561" /LENGTH=1991	73	73
MRM2	CAMNT_0020419017	124	458	3834	2836	LVQRYALMVLFFATNGELWSDSSWRELVNVPEC------RFMGIECDLEGHINTLDVGYRKLRGRLPGEV-------------------------GMLSMLTSLNVESNNLEGTIPSFLYNKLTKLERVDMRNNGFLSTISSDISKLTNLKALYLGELFLTGEVPTDAMKSLSSLEEISISHATEMTGPLLEFSEHWPNLTYFDILRSTFTGTIPTTIGTNTNLKYIWLEQTSMNTSILPTELGLLPNLKEFILDNLVVDDTTGTIPTELGNCQALTSLHVDK--FRGPIPTELGRLTNLKFLSMTEGGLTGSVPSELGLLTNLNEMYLYNNRLESSLPSALGNVQGLKILDISMNNLTGSIPEGICR	VIQRYALAVFHFATGGKHWEENNW--LIG-PECGNNDREPWFGLNCNPEGDVRAIVFDDWGLKGTIPPEVGHLYKLENLILKNNAHLDGWIPSTFGHLARLRQLGLYNNNLSGVIPD-IFEHTKSLEFINLENNNIHGSIPLEISHLTNLETLVLKKNRFEGIVPFEQLAST--------------------------SVKYLGLSHNRFSSKLERAMKFVETLEYLYLDHNEMRGPI-PDHVGELSRLKSI---DLGGNHFTGVIPPELANLSRLEYLSLDRNQFRGRLPRELGLLTSLKALNVASNQLTGKIP-DISNMIALKSLHLYENALTGAIPESLQQLQSIEVLFLSSNKLTGTIPKGISR	2e-31	137	346	368	29.89	110	190	174	10	68	47.28	0/-1	LVVI5MA1LFFH3NG1EKLH1SEDESNSN1R-E-1VINGV-3-G-N-N-D-R-ERPFWMF1ILEN1DNLP2HDIVNRTALIDVVFGDYDRWKG1RK1RTLI1GP2-G-H-L-Y-K-L-E-N-L-I-L-K-N-N-A-H-L-D-G-W-I-P-S-T-F1MH1SAMR1TRSQ1NGVLEYSN3ES1TV2SDF-LIYFNEKHLTTKKS2RFVIDNMLRE2GNFILHSGTS1SPSLDE2KH4KEAT1YV1GKEKLNFRLFTE1EI2TFDEAQMLKA1LTS-S-L-E-E-I-S-I-S-H-A-T-E-M-T-G-P-L-L-E-F-S-E-H-W-P-NSLVTK1FLDGILLSRHSNTR1TSGSTKILPETRTAIMGKTFNVTENT1KE1ILWY1EDQHTNSE1NRTGSP1L-…	/NCGR_SEQ_ID=MMETSP0744-20121128|17493 /TAXON_ID=913974 /ORGANISM="Nitzschia punctata, Strain CCMP561" /LENGTH=3939	82	69
MRM2	CAMNT_0020419017	84	480	3903	2452	PQKRAIDWLVSDDLVLNSTEVRAMAEYIKNGDEDSVSTVPLVQRYALMVLFFATNGELWSDSSWRELVNVPEC------RFMGIECDLEGHINTLDVGYRKLRGRLPGEVGML-------------------------SMLTSLNVESNNLEGTIPSFLYNKLTKLERVDMRNNGFLSTISSDISKLTNLKALYLGELFLTGEVPTD-----------------------AMKSLSSLEEISISHATEMTGPLLEFSEHWPNLTYFDILRSTFTGTIPTTIGTNTNLKYIWLEQTSMNTSILPTELGLLPNLKEFILDNLVVDDTTGTIPTELGNCQALTSLHV---------------------------------------------------DKFR…	PQFLARQWLLYED------------PQVWGATEEGV-----IQRYALAVFHFATGGKHWEENNW--LIG-PECGNNDREPWFGLNCNPEGDVRAIVFDDWGLKGTIPPEVGHLYKLENLILKNNAHLDGWIPSTFGHLARLRQLGLYNNNLSGVIPD-IFEHTKSLEFINLENNNIHGSIPLEISHLTNLETLVLKKNRFEGIVPFEQLASTSVKYLGLSHNRFSSKLERAMKFVETLEYLYLDH-NEMRGPIPDHVGELSRLKSIDLGGNHFTGVIPPELANLSRLEYLSLDRNQFRGR-LPRELGLLTSLKAL---NVASNQLTGKIP-DISNMIALKSLHLYENALTGAIPESLQQLQSIEVLFLSSNKLTGTIPKGISRLSRTLKGLYLSDNEFT…	2e-26	122	305	512	26.17	134	235	212	16	143	41.41	0/-1	2KFRL1IRDQ2VLSYDE1L-V-L-N-S-T-E-V-R-A-M-A-EPYQIVKWNGGADT1DESG1S-T-V-P-L-VI5MA1LFFH3NG1EKLH1SEDESNSN1R-E-1VINGV-3-G-N-N-D-R-ERPFWMF1ILEN1DNLP2HDIVNRTALIDVVFGDYDRWKG1RK1RTLI1GP3MH1-Y-K-L-E-N-L-I-L-K-N-N-A-H-L-D-G-W-I-P-S-T-F-G-H-LSAMR1TRSQ1NGVLEYSN3ES1TV2SDF-LIYFNEKHLTTKKS2RFVIDNMLRE2GNFILHSGTS1SPSLDE2KH4KEAT1YV1GKEKLNFRLFTE1EI2TFDE-Q-L-A-S-T-S-V-K-Y-L-G-L-S-H-N-R-F-S-S-K-L-E-R3SFLVSEST2EYILSYILSD1…	/NCGR_SEQ_ID=MMETSP0744-20121128|17493 /TAXON_ID=913974 /ORGANISM="Nitzschia punctata, Strain CCMP561" /LENGTH=3939	82	82
MRM2	CAMNT_0020539491	126	478	1192	119	QRYALMVLFFATNGELWSDSSWRELVNVPECRFMGIECDLEGHINTLDVGYRKLRGRLPGEVGMLSMLTSLNVESNNLEGTIPSFLYNKLTKLERVDMRNNGFLSTISSDISKLTNLKALYLGELFLTGEVPTDAMKSLSSLEEISISHATEMTGPLLEFSEHWP-------NLTYFDILRSTFTGTIPTTIGTNTNLKYIWLEQTSMNTSILPTELGLLPNLKEFILDNLVVDDTTGTIPTELGNCQALTSLHV--DKFRGPIPTELGRLTNLKFLSMTEGGLTGSVPSELGLLTNLNEMYLYNNRLESSLPSALGNVQGLKILDISMNNLTGSIPEGICRSPSIGIKR---DCFIDK------CD--CCSL	QRLAAALVFFQMNGTIW-DYTDEFLSELNECLWMGIQCNNRDTVNSLALDTNNLFGYLPSELGALSGLATIAVTRVHLTGTIPTELF-YMPRLRELRLYANRMKGPIPPDVQYATKLESLRLETNFLSGSLVTE---------LGAVSTLTDLNIGFNDFVKNIPTEIGQLKRLKYLRMSRNMLSGRLPTEMGRMDALEVLAIQDNLLYGSI-PSSFGLLWNLRDFRASGTGI---GGFLPTELALLTGLERLDLAHNNFKGTLITELGRLSNLFFLALNDNELSGQLPGELSFMWNMTRMQLKNNKFEGTVPPELGAMEELEQFTLEGNYLTGEIPPSVCDLLTENLRQFVVDCYDNRRNIGFNCEPTCCTI	2e-31	136	343	373	30.29	113	225	192	10	35	51.47	0/-3	2YL1LAMAVLLV2AQTM2ETLI1S-1SYSTWDREEF1VSNEVLPN2RLFW3EQ1DNLNERGDHTIV1TS1DAVLGDYTRNKN1RF1RY2GS1VL1MA2MG1TASTLINA1ETSRNVNH1ET4STFE1YFN-KYLMTPKR1ERREVLDRMLRYNA1GRFMLKSGTP1SPSP1IVSQKYLA1NK1KEAS1YR1GEETLN2TS1ESVLPV1DEA-M-K-S-L-S-S-L-E-ELIGSAIV1HTAL1EDMLTNGIPGLFLNED1SVEKHNWI1-T-E-I-G-Q-L-KNR1TK1FLDRIMLS1SNTMFLTS1TRIL2TEIM1TRNMTDNA1KEYVILWALIEQQDTNSLMLNYTG2L-1TSESLF3PW2KRED1IRLADSNGLTVGVID-D-T-TG1TFIL4GAN…	/NCGR_SEQ_ID=MMETSP0747-20121128|8043 /TAXON_ID=913974 /ORGANISM="Nitzschia punctata, Strain CCMP561" /LENGTH=2217	73	73
MRM2	CAMNT_0025496223	84	458	1576	452	PQKRAIDWLVSDDLVLNSTEVRAMAEYIKNGDEDSVSTVPLVQRYALMVLFFATNGELWSDSSWRELVNVPECRFMGIECDLEGHINTLDV-GYRKLRGRLPGEVGMLSMLTSLNVESNNLEGTIPSFLYNKLTKLERVDMRNNGFLSTISSDISKLTNLKALYLGELFLTGEVPTDAMKSLSSLEEISISHATEMTGPLLEFSEHWPNLTYFDILRSTFTGTIPTTIGTNTNLKYIWLEQTSMNTSILPTELGL-----------------LPN----LKEFILDNLVVDDTTGTIPTELGNCQALTSLHVDK--FRGPIPTELGRLTNLKFLSMTEGGLTGSVPSELGLLTNLNEMYLYNNRLESSLPSALGNVQGLKILDISMNNLTGSIPEGICR	PQFKAISWLLSD------------PQY------DDLDDTPKKQRYALAVFFWSTNG-LQLARNWMDYL-TSECLWKGIDCNDEKEIVRVQLPGELCGEGTLPKELALLENLEELFLHANNLEGTIPSSL-GDIKTLKTLVLSFNQFDSTIPTEFGDLTNLEQLYLGSSGIYGFIPSEMGNMEKLEILWMEFNS--LVGFLPTQIGGLSSLNTLALFENNLSGSVPSQIGDMKSLQFLYLYKNWFSSTI-PSDIGELEELEHLYLWQNNLTGPIPNQIGQLKALTVLDMGINQLTGPIPGTIGELKNLEKMYLNRNTLTGNIPPQIGDMASLWMLTIARNDLTGSIPSQFGQLSNLLYLYLWENNLNSTIPSEFGDIPDLNVLDVGINQLTGTIPTEIGK	2e-31	137	345	399	30.08	120	231	204	11	48	51.13	0/-3	2KFRK2DS2VL2D-L-V-L-N-S-T-E-V-R-A-M-APEQ1I-K-N-G-D-E-1SDVLSDTDVT1LKVK5MA1LF1FWAS3E-1WQSLDASRSN1RMEDLYVLN-VTPS2RLFWMK2ED1DNLD1GKHE1NVTRLVDQVL-P1YERLKCLGRE1RT2GK1VLGAML1SEMN1TESE1NFVLEHSA9FS1Y-NGKDLITKKT1EKRTVLDVMLRSNF1GQ1LD3SPSTDEIFSGKD4KEAQ4ESLSFGLITY1EFVI1TSDEAMMGKNSMLESKSLLEEIELIWSMIESFHNAST-E-MLTV1PF1LPETFQSIEGHGWLPSNS1TNYTFLDAILLFRESNTNFLTS1TSIV1TSTQ2TDNMTKNS1KQYFILWY1EYQKTNSWMFNSTSST1L-1TSED…	/NCGR_SEQ_ID=MMETSP0160_2-20130417|84091 /TAXON_ID=2839 ORGANISM="Odontella Sinensis, Strain Grunow 1884" /NCGR_SAMPLE_ID=MMETSP0160_2 /ASSEMBLY_ACC=CAM_ASM_000250 /LENGTH=2871	82	78
MRM2	CAMNT_0025496223	168	480	1165	239	HINTLDVGYRKLRGRLPGEVGMLSMLTSLNVESNNLEGTIPSFLYNKLTKLERVDMRNNGFLSTISSDISKLTNLKALYLGELFLTGEVPTDAMKSLSSLEEISISHATEMTGPLLEFSEHWPNLTYFDILRSTFTGTIPTTIGTNTNLKYIWLEQTSMNTSILPTELGLLPNLKEFILDNLVVDDTTGTIPTELGNCQALTSLHV--DKFRGPIPTELGRLTNLKFLSMTEGGLTGSVPSELGLLTNLNEMYLYNNRLESSLPSALGNVQGLKILDISMNNLTGSIPEGIC---RSPSIGIKRDCFIDKCDCCSLYC	NLEQLYLGSSGIYGFIPSEMGNMEKLEILWMEFNSLVGFLPTQI-GGLSSLNTLALFENNLSGSVPSQIGDMKSLQFLYLYKNWFSSTIPSDIGELEELEHLYLWQN--NLTGPIPNQIGQLKALTVLDMGINQLTGPIPGTIGELKNLEKMYLNRNTL-TGNIPPQIG---DMASLWMLTIARNDLTGSIPSQFGQLSNLLYLYLWENNLNSTIPSEFGDIPDLNVLDVGINQLTGTIPTEIGKLWNLAQLYINYNKLTGQIPAEIAYLRNLEVFWFHGNDFIGVLPDDVCSQGKSPDIYFQGDC--DVCNGCCDWC	3e-20	102	255	318	26.42	84	220	162	7	14	50.94	0/-3	HNILNETQ1DYVL1YSRSKGLIRY1RFLI1GS1VM1MNLMSEMK1TESI1NWVM1SF1NS1EV1TFIL1STFQLIY-NGKG1TSKS1ENRTVLDAMLRFNE1GNFLLSSGTSIVSP1DQ1SGKDLMTKNS1KQAF3GYEKLNFWLFTSGSETVI1TS1AIMGKESLLESESLLEEHELIYSLIWSQHNA-T-ENML3LILPENFQSIEGHQWLPKNA2YVFL1IMLGRISNTQFL2TP2TG3TENLTK2KEYKIMWY1ENQRTNSTMLN-1SGINLI1TPEQLI1L-L-P-NDLMKAESFLIWLMDLNTLIVAVRDN1TL2TS2TSEQLF1NQCLQSAN1TLSY1HYVL-W-EDNKNFLRNGSPT2TS1LF1RDLITPND1KNFV1SDMVTGEIGNGQ3…	/NCGR_SEQ_ID=MMETSP0160_2-20130417|84091 /TAXON_ID=2839 ORGANISM="Odontella Sinensis, Strain Grunow 1884" /NCGR_SAMPLE_ID=MMETSP0160_2 /ASSEMBLY_ACC=CAM_ASM_000250 /LENGTH=2871	82	65
MRM2	CAMNT_0020548765	126	478	1114	41	QRYALMVLFFATNGELWSDSSWRELVNVPECRFMGIECDLEGHINTLDVGYRKLRGRLPGEVGMLSMLTSLNVESNNLEGTIPSFLYNKLTKLERVDMRNNGFLSTISSDISKLTNLKALYLGELFLTGEVPTDAMKSLSSLEEISISHATEMTGPLLEFSEHWP-------NLTYFDILRSTFTGTIPTTIGTNTNLKYIWLEQTSMNTSILPTELGLLPNLKEFILDNLVVDDTTGTIPTELGNCQALTSLHV--DKFRGPIPTELGRLTNLKFLSMTEGGLTGSVPSELGLLTNLNEMYLYNNRLESSLPSALGNVQGLKILDISMNNLTGSIPEGICRSPSIGIKR---DCFIDK------CD--CCSL	QRLAAALVFFQMNGTIW-DYTDEFLSELNECLWMGIQCNNRDTVNSFALDTNNLFGYLPSELGALSGLATIAVTRVHLTGTIPTELF-YMPRLKELRLYANRMKGPIPPDVQYATKLESLRLETNFLSGSLVTE---------LGAVSTLTDLNIGFNDFVKNIPTEIGQLKRLKYLRMSRNMLSGRLPTEMGRMDALEVLAIQDNLLYGSI-PSSFGLLWNLRDFRASGTGI---GGFLPTELALLTGLERLDLAHNNFKGTLITELGRLSNLFFLALNDNELSGQLPGELSFMWNMTRMQLKNNKFEGTVPPELGAMEELEQFTLEGNYLTGEIPPSVCDLLTENLRQFVVDCYDNRRNIGFNCEPTCCTI	2e-31	136	342	373	30.03	112	226	192	10	35	51.47	0/-2	2YL1LAMAVLLV2AQTM2ETLI1S-1SYSTWDREEF1VSNEVLPN2RLFW3EQ1DNLNERGDHTIV1TSLFDAVLGDYTRNKN1RF1RY2GS1VL1MA2MG1TASTLINA1ETSRNVNH1ET4STFE1YFN-KYLMTPKR1EKREVLDRMLRYNA1GRFMLKSGTP1SPSP1IVSQKYLA1NK1KEAS1YR1GEETLN2TS1ESVLPV1DEA-M-K-S-L-S-S-L-E-ELIGSAIV1HTAL1EDMLTNGIPGLFLNED1SVEKHNWI1-T-E-I-G-Q-L-KNR1TK1FLDRIMLS1SNTMFLTS1TRIL2TEIM1TRNMTDNA1KEYVILWALIEQQDTNSLMLNYTG2L-1TSESLF3PW2KRED1IRLADSNGLTVGVID-D-T-TG1TFIL4GA…	/NCGR_SEQ_ID=MMETSP0747-20121128|12680 /TAXON_ID=913974 /ORGANISM="Nitzschia punctata, Strain CCMP561" /LENGTH=2105	73	73
MRM2	CAMNT_0020543001	126	478	1026	2099	QRYALMVLFFATNGELWSDSSWRELVNVPECRFMGIECDLEGHINTLDVGYRKLRGRLPGEVGMLSMLTSLNVESNNLEGTIPSFLYNKLTKLERVDMRNNGFLSTISSDISKLTNLKALYLGELFLTGEVPTDAMKSLSSLEEISISHATEMTGPLLEFSEHWP-------NLTYFDILRSTFTGTIPTTIGTNTNLKYIWLEQTSMNTSILPTELGLLPNLKEFILDNLVVDDTTGTIPTELGNCQALTSLHV--DKFRGPIPTELGRLTNLKFLSMTEGGLTGSVPSELGLLTNLNEMYLYNNRLESSLPSALGNVQGLKILDISMNNLTGSIPEGICRSPSIGIKR---DCFIDK------CD--CCSL	QRLAAALVFFQMNGTIW-DYTDEFLSELNECLWMGIQCNNRDTVNSFALDTNNLFGYLPSELGALSGLATIAVTRVHLTGTIPTELF-YMPRLKELRLYANRMKGPIPPDVQYATKLESLRLETNFLSGSLVTE---------LGAVSTLTDLNIGFNDFVKNIPTEIGQLKRLKYLRMSRNMLSGRLPTEMGRMDALEVLAIQDNLLYGSI-PSSFGLLWNLRDFRASGTGI---GGFLPTELALLTGLERLDLAHNNFKGTLITELGRLSNLFFLALNDNELSGQLPGELSFMWNMTRMQLKNNKFEGTVPPELGAMEELEQFTLEGNYLTGEIPPSVCDLLTENLRQFVVDCYDNRRNIGFNCEPTCCTI	2e-31	136	342	373	30.03	112	226	192	10	35	51.47	0/3	2YL1LAMAVLLV2AQTM2ETLI1S-1SYSTWDREEF1VSNEVLPN2RLFW3EQ1DNLNERGDHTIV1TSLFDAVLGDYTRNKN1RF1RY2GS1VL1MA2MG1TASTLINA1ETSRNVNH1ET4STFE1YFN-KYLMTPKR1EKREVLDRMLRYNA1GRFMLKSGTP1SPSP1IVSQKYLA1NK1KEAS1YR1GEETLN2TS1ESVLPV1DEA-M-K-S-L-S-S-L-E-ELIGSAIV1HTAL1EDMLTNGIPGLFLNED1SVEKHNWI1-T-E-I-G-Q-L-KNR1TK1FLDRIMLS1SNTMFLTS1TRIL2TEIM1TRNMTDNA1KEYVILWALIEQQDTNSLMLNYTG2L-1TSESLF3PW2KRED1IRLADSNGLTVGVID-D-T-TG1TFIL4GA…	/NCGR_SEQ_ID=MMETSP0747-20121128|9798 /TAXON_ID=913974 /ORGANISM="Nitzschia punctata, Strain CCMP561" /LENGTH=2139	73	73
MRM2	CAMNT_0006986143	82	476	1151	2371	EGPQKRAIDWLVSDDLVLNSTEVRAMAEYIKNGDEDSVSTVPLVQRYALMVLFFATNGELW-SDSSWRELVNVPECRFMGIECDLEGHINTLDVGYRKLRGRLPGEVGMLSMLTSLNVESNNLEGTIPSFLYNKLTKLERVDMRNNGFLSTISSDISKLTNLKALYLGELFLTGEVPTDAMKSLSSLEEISISHATEMTGPLLEFSEHWPNLTYFDI-LRSTFTGTIPTTIGTNTNLKYIWLEQTSMNTSILPTELGLLPNLKEFILDNLV-VDDTT----------------GTIPTELGNCQALTSLHVD--KFRGPIPTELGRLTNLKFLSMTEGGLTGSVPSELGLLTNLNEMYLYNNRLESSLPSALGNVQGLKILDISMNNLTGSIPEGICRS…	DSAQSRALTWFVSP---VAGMEEQDPSLHLWNQDKTIVQRV--LQRYALIVLALTCGGDTWLGITPWVQERAYHECDWDQVMCNDQEQVIGLNMILVDMTGFLPDELCLLTHLQFFDASQNRLVGSLP-YSISEMTALRSLHLSLNEMSFSIPTEMGYLSNLEELVLSHNSVTGALPTE-LKKLSNLVLFDVFYNPALEGPIFDFVSAWPNLQHLVVGLTGLDGPLPTDLNHVSYGLVSLDVRGVSQIVQI-PTTIGIMTNLEVLRFGGRSSYDDTSTNDIDSMPGSSSDVLAGVIPTEVGLLTNLITFTVDGTAIDGVIPTELGLLSQLTAMFLNKNDLTGSIPSELGNLVNLQVLIVPDNYLTGTVPTVLGALPKLRLLHLEGNHRDMVIPTPVCAN…	2e-31	136	343	416	28.12	117	269	199	11	30	47.84	0/2	EDGSPA1KS2ILDT1LF2DPD-L-V-LVNASGTM1VERQADMPASELYHILKW1GQ1EKDTSI1SQTR1P-L-VL5MI2FAFLATTCNG1EDLT1-LSGDISTSP1RVEQLEVRNAVYPH2RDFWMDGQIVEM1DNLDEQGEHQIVNITG1DNVMGIYLRVKDLMRT1RF2GD1VLGCML1STMH1TQSFLFNDVAESSQ1NR1EV1TSIL1S-FYLSYINSKELM1KA1ERRSVLDHMLRSNL1GEFMLSSFTS1SPSTDEIMSGKY1TS2KEAE1YV1GSEHLNFSLV2EAVL2DEA-ML1SK2SN1EVELIFSDIVSFHYANTPEAMLTE2LILFED1SVESHA4TQYHFLDVIV-G1RTSGTLFDTGGPTLIPPTTDTLINGHTVNSTYNG1KVY…	/NCGR_SEQ_ID=MMETSP1176-20130426|40696 /TAXON_ID=265551 /ORGANISM="Synedropsis recta cf, Strain CCMP1620" /LENGTH=2385	82	82
MRM2	CAMNT_0023098131	85	450	1830	763	QKRAIDWLV-SDDLVLNSTEVRAMAEYIKNGDEDSVSTVPLVQRYALMVLFFATNGELWSD-SSWRELVNVPECRF------MGIECDLEGHINTLDVGYRKLRGRLPGEVGMLSMLTSLNVESN-NLEGTIPSFLYNKLTKLERVDMRNNGFLSTISSDI-SKLTNLKALYLGELFLTGEVPTDAMKSLSSLEEISISHATEMTGPLLEFSEHWPN---LTYFDILRSTFTGTIPTTIGTNTNLKYIWLEQTSMNTSILPTELGLLPNLKEFILDNLVVDDTTGTIPTELGNCQALT--SLHVDKFRGPIPTELGRLTNLKFLSMTEGGLTGSVPSELGLLTNLNEMYLYNNRLESSLPSALGNVQGLKILDISMNNLTG	QHQAFGWLVDTDPLQLTPDGTPAMDSRI-------------LQRYALATLYFAAGGDSWGNKNNW---LNGDECGFNGGPGWYGLGCNDVGEVRAVAFDDNNLVGELPPELSILKAVENLVVKNNPDLGGTIP-LEVGSMTELRQLALYNNDHTGEIPVTIYDNLLHLVYLNLQDNRLTGELRPEVGQLSSLRKLILFNN--ELEGPVHAL--HIANIDELEYLGLSGNKFSGSIAHQIGNIPSLEYLYLDNNRF-TGVLPSKLGLLSNLKSFNLDN---NEVFGNIPTEIGNMVDLEYLSLRGNSLSGSIPTEVGTMQSLVTMNLATNFFNGELPEEIGALDNLKHLYLFQNKIEGTIPDLIGTMAKLKVLFLSSNKITG	3e-31	137	344	381	32.81	125	216	195	14	40	51.18	0/-1	1KHRQ1IFDG3-DST1DP1VQ1NTSPTDEGVTRP2ADESYR1K-N-G-D-E-D-S-V-S-T-V-P-L-VL5MAVT1FY2TANG1EDLS1SGDN-KSNSN1R-E-L-VL1VGPD2RG1-N-G-G-P-G-WMY1ILEG1DNLDEV1HEIVNRTALVDAVFGDYDRNKN1RV1RE2GP1VLGSMI1SKMALVTESN1NV1EKSN1-PND1EG4S-FLLEYVNGKSLM1KE1ERRQVLDAMLRY2GDFHLTSGTE1SPSVDT1-YSDKN1TLNH1KVAY1YN1GQEDLNFR4VLPRTPDEAVMGKQSLLS1SLLREKEL1SLIFSNHNA-T-1MLTE2LVLHEAFLS-E-1WIPA1-I-D-E1TE1FLDGILLSRGSNTK1TS1TS1PATHTQ2TNNITPNS1…	/NCGR_SEQ_ID=MMETSP1070-20121207|890 /TAXON_ID=265543 /ORGANISM="Minutocellus polymorphus, Strain NH13" /LENGTH=2916	82	76
MRM2	CAMNT_0023098131	131	480	1299	355	MVLFFATNGELWSDSSWRELVNVPECRFMGIE--------CDLEGHINTLDVGY---RKLRGRLPGEVGMLSMLTSLNVESNNLEGTIPSFLYNKLTKLERVDMRNNGFLSTISSDISKLTNLKALYLGELFLTGEVPTDAMKSLSSLEEISISHATEMTGPLLEFSEHWPNLTYFDILRSTFTGTIPTTIGTNTNLKYIWLEQTSMNTSILPTELGLLPNLKEFILDNLVVDDTTGTIPTEL-GNCQALTSLHV--DKFRGPIPTELGRLTNLKFLSMTEGGLTGSVPSELGL-LTNLNEMYLYNNRLESSLPSALGNVQGLKILDISMNNLTGSIPEGICR-SPSIGIKRDCFID--------KCDCCSLYC	LILF---NNELEGPVHALHIANIDELEYLGLSGNKFSGSIAHQIGNIPSLEYLYLDNNRFTGVLPSKLGLLSNLKSFNLDNNEVFGNIPTEIGN-MVDLEYLSLRGNSLSGSIPTEVGTMQSLVTMNLATNFFNGELP-------------------EEIGAL-------------------------------DNLKHLYLFQNKIEGTI-PDLIGTMAKLKVLFLSS---NKITG-FPAEVSGISDTLTELYLSDNKIAGPIPASVCDLSNLEVLFLDSNFLTGEIPDCVGANLQSLRQLYLFGNQLTGYIPQNLQNLKQLTALGLEDNEFVGDVSQGICKLTNNNGVLSELWTDCGGAEPSVACECCSTCC	4e-17	93.2	230	374	25.67	96	195	164	14	83	43.85	0/-1	MLVI2F-A-T-1GN2WESGDPSVSHWARLEHLIVA1VIPD1CLREFYML1ILES-G-N-K-F-S-G-S-ICADHLQEI1HN1NPTS1DEVYGL1-L-D-NRNKRLFRT1RV2GSEKVL1ML2MN1TK1LF1VLEDSN1NELVEF1TN2STFELIYG1K-LMTVKD2RYVLDSML1NG1GSFLLSSGTS1SPSTDEIVSGKTLMTQNS1KVATLMYN1GAETLN1LFTN2VL1T-D-A-M-K-S-L-S-S-L-E-E-I-S-I-S-H-A-T-1METI1PA1L-E-F-S-E-H-W-P-N-L-T-Y-F-D-I-L-R-S-T-F-T-G-T-I-P-T-T-I-G-T-N-TD3YHILWY1EF1TNSKMINETGST1L-1TDELLI1LTLMPANK2EVFLIF1DSNSL-…	/NCGR_SEQ_ID=MMETSP1070-20121207|890 /TAXON_ID=265543 /ORGANISM="Minutocellus polymorphus, Strain NH13" /LENGTH=2916	82	72
MRM2	CAMNT_0023098131	331	462	1560	1159	LPTELGLLPNLKEFILDNLVVDDTTGTIPTELGNCQALT--SLHVDKFRGPIPTEL-GRLTNLKFLSMTEGGLTGSVPSELGLLTNLNEMYLYNNRLESSLPS-ALGNVQGLKILDISMNNLTGSIPEGICRSPSI	LPPELSILKAVENLVVKN--NPDLGGTIPLEVGSMTELRQLALYNNDHTGEIPVTIYDNLLHLVYLNLQDNRLTGELRPEVGQLSSLRKLILFNNELEGPVHALHIANIDELEYLGLSGNKFSGSIAHQIGNIPSL	4e-06	58.2	139	136	32.35	44	86	75	4	6	55.15	0/-1	2TP2GSLI1PKNALVKEENFLIVLVDK1L-V-VNDP1TLTG4TL1LV1NSCMQTAE1TR-Q-LSA1HYVNDNKDFHRT1PE2TVETLI-YGDRN1TLNH1KVFY1SNMLTQEDGNGR3SEVLPRSP1LV1LQ1TSNS1NREKMLYI1YF2RE2SGSPLVPHSA-LAHLIGA1VIQDGE1KEIY1DGIL1MG1NKLFTS3PAEHGQ1CGRNSI2IL	/NCGR_SEQ_ID=MMETSP1070-20121207|890 /TAXON_ID=265543 /ORGANISM="Minutocellus polymorphus, Strain NH13" /LENGTH=2916	82	27
MRM2	CAMNT_0023098131	340	456	1392	1033	NLKEFILDNLVVDDTTGTIPTELGNCQALTSLHV--DKFRGPIPT-ELGRLTNLKFLSMTEGGLTGSVPSELGLLTNLNEMYLYNNRLESSLPSALGNVQGLKILDISMNNLTGSIPEGI	NLLHLVYLNLQDNRLTGELRPEVGQLSSLRKLILFNNELEGPVHALHIANIDELEYLGLSGNKFSGSIAHQIGNIPSLEYLYLDNNRFTGVLPSKLGLLSNLKSFNLDNNEVFGNIPTEI	0.0005	51.6	122	120	29.17	35	82	62	2	3	51.67	0/-1	2KLEHFLIVLYDL2VQVDDNDRTL2TEILPRTP1LV1NQCLQSAS1TRSK1HIVL-F-NDNKEFLRE2IVPHTA-LEHLIGARNLITDNE1KEFY1SGMLTSEGGNGKLFTS2VIPASHEQLI1LNLITPNS1NEEYML2YD3LFETSGSV3AK2NLVLQSGN2ISLFDNILSDMN1NELVTF1SN2ETGE1	/NCGR_SEQ_ID=MMETSP1070-20121207|890 /TAXON_ID=265543 /ORGANISM="Minutocellus polymorphus, Strain NH13" /LENGTH=2916	82	24
MRM2	CAMNT_0020561313	126	478	1174	101	QRYALMVLFFATNGELWSDSSWRELVNVPECRFMGIECDLEGHINTLDVGYRKLRGRLPGEVGMLSMLTSLNVESNNLEGTIPSFLYNKLTKLERVDMRNNGFLSTISSDISKLTNLKALYLGELFLTGEVPTDAMKSLSSLEEISISHATEMTGPLLEFSEHWP-------NLTYFDILRSTFTGTIPTTIGTNTNLKYIWLEQTSMNTSILPTELGLLPNLKEFILDNLVVDDTTGTIPTELGNCQALTSLHV--DKFRGPIPTELGRLTNLKFLSMTEGGLTGSVPSELGLLTNLNEMYLYNNRLESSLPSALGNVQGLKILDISMNNLTGSIPEGICRSPSIGIKR---DCFIDK------CD--CCSL	QRLAAALVFFQMNGTIW-DYTDEFLSELNECLWMGIQCNNRDTVNSFALDTNNLFGYLPSELGALSGLATIAVTRVHLTGTIPTELF-YMPRLKELRLYANRMKGPIPPDVQYATKLESLRLETNFLSGSLVTE---------LGAVSTLTDLNIGFNDFVKNIPTEIGQLKRLKYLRMSRNMLSGRLPTEMGRMDALEVLAIQDNLLYGSI-PSSFGLLWNLRDFRASGTGI---GGFLPTELALLTGLERLDLAHNNFKGTLITELGRLSNLFFLALNDNELSGQLPGELSFMWNMTRMQLKNNKFEGTVPPELGAMEELEQFTLEGNYLTGEIPPSVCDLLTENLRQFVVDCYDNRRNIGFNCEPTCCTI	3e-31	136	342	373	30.03	112	226	192	10	35	51.47	0/-3	2YL1LAMAVLLV2AQTM2ETLI1S-1SYSTWDREEF1VSNEVLPN2RLFW3EQ1DNLNERGDHTIV1TSLFDAVLGDYTRNKN1RF1RY2GS1VL1MA2MG1TASTLINA1ETSRNVNH1ET4STFE1YFN-KYLMTPKR1EKREVLDRMLRYNA1GRFMLKSGTP1SPSP1IVSQKYLA1NK1KEAS1YR1GEETLN2TS1ESVLPV1DEA-M-K-S-L-S-S-L-E-ELIGSAIV1HTAL1EDMLTNGIPGLFLNED1SVEKHNWI1-T-E-I-G-Q-L-KNR1TK1FLDRIMLS1SNTMFLTS1TRIL2TEIM1TRNMTDNA1KEYVILWALIEQQDTNSLMLNYTG2L-1TSESLF3PW2KRED1IRLADSNGLTVGVID-D-T-TG1TFIL4GA…	/NCGR_SEQ_ID=MMETSP0747-20121128|18954 /TAXON_ID=913974 /ORGANISM="Nitzschia punctata, Strain CCMP561" /LENGTH=2199	73	73
MRM2	CAMNT_0020481083	126	478	939	2012	QRYALMVLFFATNGELWSDSSWRELVNVPECRFMGIECDLEGHINTLDVGYRKLRGRLPGEVGMLSMLTSLNVESNNLEGTIPSFLYNKLTKLERVDMRNNGFLSTISSDISKLTNLKALYLGELFLTGEVPTDAMKSLSSLEEISISHATEMTGPLLEFSEHWP-------NLTYFDILRSTFTGTIPTTIGTNTNLKYIWLEQTSMNTSILPTELGLLPNLKEFILDNLVVDDTTGTIPTELGNCQALTSLHV--DKFRGPIPTELGRLTNLKFLSMTEGGLTGSVPSELGLLTNLNEMYLYNNRLESSLPSALGNVQGLKILDISMNNLTGSIPEGICRSPSIGIKR---DCFIDK------CD--CCSL	QRLAAALVFFQMNGTIW-DYTDEFLSELNECLWMGIQCNNRDTVNSFALDTNNLFGYLPSELGALSGLATIAVTRVHLTGTIPTELF-YMPRLRELRLYANRMKGPIPPDVQYATKLESLRLETNFLSGSLVTE---------LGAVSTLTDLNIGFNDFVKNIPTEIGQLKRLKYLRMSRNMLSGRLPTEMGRMDALEVLAIQDNLLYGSI-PSSFGLLWNLRDFRASGTGI---GGFLPTELALLTGLERLDLAHNNFKGTLITELGRLSNLFFLALNDNELSGQLPGELSFMWNMTRMQLKNNKFEGTVPPELGAMEELEQFTLEGNYLTGEIPPSVCDLLTENLRQFVVDCYDNRRNIGFNCEPTCCTI	3e-31	135	341	373	30.03	112	226	191	10	35	51.21	0/3	2YL1LAMAVLLV2AQTM2ETLI1S-1SYSTWDREEF1VSNEVLPN2RLFW3EQ1DNLNERGDHTIV1TSLFDAVLGDYTRNKN1RF1RY2GS1VL1MA2MG1TASTLINA1ETSRNVNH1ET4STFE1YFN-KYLMTPKR1ERREVLDRMLRYNA1GRFMLKSGTP1SPSP1IVSQKYLA1NK1KEAS1YR1GEETLN2TS1ESVLPV1DEA-M-K-S-L-S-S-L-E-ELIGSAIV1HTAL1EDMLTNGIPGLFLNED1SVEKHNWI1-T-E-I-G-Q-L-KNR1TK1FLDRIMLS1SNTMFLTS1TRIL2TEIM1TRNMTDNA1KEYVILWALIEQQDTNSLMLNYTG2L-1TSESLF3PW2KRED1IRLADSNGLTVGVID-D-T-TG1TFIL4GA…	/NCGR_SEQ_ID=MMETSP0746-20121128|3162 /TAXON_ID=913974 /ORGANISM="Nitzschia punctata, Strain CCMP561" /LENGTH=2104	73	73
MRM2	CAMNT_0003503055	179	476	902	3	LRGRLPGEVGMLSMLTSLNVESNNLEGTIPSFLYNKLTKLERVDMRNNGFLSTISSDISKLTNLKALYLGELFLTGEVPTDAMKSLSSLEEISISHATEMTGPLLEFSEHWPNLTYFDILRSTFTGTIPTTIGTNTNLKYIWLEQTSMNTSILPTELGLLPNLKEFILDNLVVDDTTGTIPTELG---NCQALTSLHVDKFRGPIPTELGRLTNLKFLSMTEGGLTGSVPSELGLLTNLNEMYLYNNRLESSLPSALGNVQGLKILDISMNNLTGSIPEGIC--RSPSIGIKRDCFID----KCDCC	LKGSVPSELGLLTYLQDLRLWDNLLTGSMPSDELGLLTNLQDLSLWDNLLTGNVPSEIGSMTNLQYLDLAQNLLTGSVPLEL--GLMTNLQYLALWYNSLTGSLPSKLGLLTNLQHLDLDQNLLTGSVPSELGLMTNLQYLILRYNLLTGSV-PSELGLMMNLQHLDLDQ---NSLTGSVPLELGSMTNLQYLV-LRDNLLSGSVPLELGLLTSLQDLELYANLLTGSVPSELGLMTNLQYLNLAQNSLTGSVPSELGLMMNLQHLYLHQNSLTGSVPDEVCTLRDFNGGNLMQLWVDCDEVECLCC	4e-31	130	327	307	36.16	111	180	169	7	16	55.05	0/-2	1RK1RSLV1GS1VL1ML1STMY1TQSD1NRVLEWSD1NL1ET1TSIM2FDLEYLNGKL2KN1EQRDVLDSMLRWND1GLFLLTSGTNIVSP1DE1SGKSLM3KQAY1YD1GAEQLNFL3ES2TLDEALM-K-SG1SMSTLNELEQIYSLIASLHWAYTNESML2PS1LPESFKSLEGHLWLPT2TQYHFL1ILLDRQSNTLFL2TSIV1TSTEIL1TLNM3KQ1ILWI1ERQYTNSLMLNTTG1IVL-1TS4LMPM2KQEHFLID2NQL-V-V-DNDSTL2TSIV1TL3-S-M-T1CL1AY1TVS-1HRVDDNKLFLRS1PSIV1TL3RL2NS1KQFD1SEMLTYEAGNGL11LM3NQEYMLYN1YANQ1RS1ETSG1LV2AE2NLVMQMGN1KQIH1D…	/NCGR_SEQ_ID=MMETSP0321-20121206|15760 /TAXON_ID=163516 /ORGANISM="Leptocylindrus danicus var. danicus, Strain B650" /LENGTH=903	62	62
MRM2	CAMNT_0013128285	83	458	1533	457	GPQKRAIDWLVSDDLVLNSTEVRAMAEYIKNGDEDSVSTVPLVQRYALMVLFFATNGEL-WSDSSWRELVNVPEC------RFMGIECDLEGHINTLDVGYRKLRGRLPGEVGMLSMLTSLNVESN-NLEGTIPSFLYNKLTKLERVDMRNNGFLSTISSDISKLT-NLKALYLGELFLTGEVPTDAMKSLSSLEEISISHATEMTGPLLEFSEHWPNLTYFDILRSTFTGTIPTTIGTNTNLKYIWLEQTSMNTSILPTELGLLPNLKEFILDNLVVDDTTGTIPTELGNCQALT--SLHVDKFRGPIPTELGRLTNLKFLSMTEGGLTGSVPSELGLLTNLNEMYLYNNRLESSLPSALGNVQGLKILDISMNNLTGSIPEGICR	APQHRAWKWLLYDDPVVGSID-----------REDHI-----VQRFALASFYFATGGDASWEKNDW---LDGPECGDENKEAWFGINCNPDGDVRALVLDAWGLSGTIPPEVGHLYKLENLILKNNPKLTGWIP-VSFSHLSKLRQLGLYNNN-LSGVLPDIFEHTKSLKFINLESNDIYGSIPLEIAHLKSLETLVLNNNRFEGIVPFAQLAS--TGVKYLGLSHNRFAGRIERTIHDVETLEYLYLDNNQMRGAV-PPHIGNLNHLKSIDLGN---NAFTGALPMSIGNLERLEYFSLNNNQFNGNLPRRIGSLTNLQTLNTASNTFTGTVP-DLSALSNLKSLQLYENDFTGTLPEFLQHLHSIESIFLSSNRFTGTIPEAISR	4e-31	135	339	387	31.01	120	228	192	14	39	49.61	0/-2	GA2KH2IWDK2VLSY2LP1LVNG1TIEDV-R-A-M-A-E-Y-I-K-N-G-DR2SHVIS-T-V-P-L-3YF2MAVSLFFY3NG1EDLA-S1SEDKSNSD1R-E-L-VLNDVG3-G-D-E-N-K-ERAFWMF2EN1DNLPED1HDIVNRTA1DVVLGDYARWKG1RS1RTLI1GP3MH1SYMK1TESN1NIVLEKSN1-PNK1ET1TW2S-FVLSYFNSKH1TS2ERRQVLDGMLRY2GNF-2TGIVSLSP2SFKELH1-KNS2AFLIYN1GEESLNFDLITY1ESVI1TLDEAIMAKHSLLK1SLLEETELIVSLINSNHNARTF1MGTIGV1LFLAEQFLSAESH-W-PTNGLVTK1FLDGILLSRHSNTR1TA1TR1PETR2GHTDNVTENT1KE1IL…	/NCGR_SEQ_ID=MMETSP1061-20121228|25099 /TAXON_ID=37318 /ORGANISM="Pseudo-nitzschia pungens, Strain cf. pungens" /LENGTH=1957	82	78
MRM2	CAMNT_0013128285	178	480	849	79	KLRGRLPGEVGMLSMLTSLNVESNNLEGTIPSFLYNKLTKLERVDMRNNGFLSTISSDISKLTNLKALYLGELFLTGEVPTDAMKSLSSLEEISISHATEMTGPLLEFSEHWPNLTYFDILRSTFTGTIPTTIGTNTNLKYIWLEQTSMNTSILPTELGLLPNLKEFILDNLVVDDTTGTIPTELGN-CQALTSLHVDK--FRGPIPTELGRLTNLKFLSMTEGGLTGSVPSELGLLTNLNEMYLYNNRLESSLPSALGNVQGLKILDISMNNLTGSIPEGIC---RSPSIGIKRDCFIDK----CDCCSLYC	QMRGAVPPHIGNLNHLKSIDLGNNAFTGALPMSIGN-LERLEYFSLNNNQFNGNLPRRIGSLTNLQTLNTASNTFTGTV---------------------------------PDLSALSNLKS------------------LQLYENDF-TGTLPEFLQHLHSIESIFLSS---NRFTGTIPEAISRMSRTLTSLYLSDNLLEGSIPTHLCEFIGLEALFLDTNRLGGSIPACFGDFADLQQLYLFKNKLTGTVPATLQNLKHLSGVGLESNQLVGEVPDEVCGVVHHQKIDMWADCAIGQDALECPCCNVCC	1e-15	88.2	217	313	25.56	80	167	132	9	66	42.17	0/-2	KQLM2RALV1GPEHVI1MN1SNMH1TK1LINDVLEGSN1NALFET1TAIL1SMFSLIYG1K-1TEKR2RYVFDSMLRN2GQ1LNSGTNILSPSRDR1SGKS4KQAT1YNLTGAESLNFTLF2ET1P-T-D-A-M-K-S-L-S-S-L-E-E-I-S-I-S-H-A-T-E-M-T-G-P-L-L-E-F-S-E-H-W-1ND1TSYAFLDSIN1RK1T-F-T-G-T-I-P-T-T-I-G-T-N-T-N-L-K-Y-ILWQ1EYQETNSDMFN-1SGIT2TEEF1GQLH1PHNSLIKEESFIIF1DSNSL-V-V-DNDRTF5TEEALIGSNR-MCSQRAT4HYVLDSKD-N-LFLRE1PS3EH1GCRELFTING1KEFA1SFMLTDETGNGR1TG2VI1SAECLF1LDLFT…	/NCGR_SEQ_ID=MMETSP1061-20121228|25099 /TAXON_ID=37318 /ORGANISM="Pseudo-nitzschia pungens, Strain cf. pungens" /LENGTH=1957	82	63
MRM2	CAMNT_0013128285	363	462	1317	1018	GNCQALTSLHVDKFRGPIPTELGRLTNLKFLSMTEG-GLTGSVPSELGLLTNLNEMYLYNNRLESSLPSALGNVQGLKILDISMNNLTGSIPEGICRSPSI	GDVRALV-LDAWGLSGTIPPEVGHLYKLENLILKNNPKLTGWIPVSFSHLSKLRQLGLYNNNLSGVLPDIFEHTKSLKFINLESNDIYGSIPLEIAHLKSL	0.001	50.4	119	101	33.66	34	65	51	2	2	50.5	0/-2	1NDCVQR2TVS-1HDVADWKGFLRS1PT2TP1LV1RH1TYNK1KEFN1SIMLTKENGN-PGK3SWVI1SVESLFGSLH1TSNK1NREQMLYG4RN1ESSGSV2SDAILFGENHVTQKGS2IFLIDNILSEMS1NDLITY4ELGE1CARHSLPK1IL	/NCGR_SEQ_ID=MMETSP1061-20121228|25099 /TAXON_ID=37318 /ORGANISM="Pseudo-nitzschia pungens, Strain cf. pungens" /LENGTH=1957	82	21
MRM2	CAMNT_0013128285	168	258	663	394	HINTLDVGYRKLRGRLPGEVGMLSMLTSLNVESNNLEGTIPSFLYNKLTKLERVDMRNNGFLSTISSDISKLTN-LKALYLGELFLTGEVPT	NLQTLNTASNTFTGTVP-DLSALSNLKSLQLYENDFTGTLPEFLQH-LHSIESIFLSSNRFTGTIPEAISRMSRTLTSLYLSDNLLEGSIPT	0.011	47	110	92	33.7	31	58	51	3	3	55.43	0/-2	HNILNQ2DNVTGAYSRNKTLFRT1RTLV1G-EDVLGSMA2MN1TK2NQVLEYSE1NDLFET2IL1SE2YQNHK-1THKSLI1RSVIDFMLRSNS1GR1LTSG2SPSEDA2KRLMTSNR-T1KTAS3GSEDLNFL1TE1ESVI2	/NCGR_SEQ_ID=MMETSP1061-20121228|25099 /TAXON_ID=37318 /ORGANISM="Pseudo-nitzschia pungens, Strain cf. pungens" /LENGTH=1957	82	19
MRM2	CAMNT_0051885325	85	456	3079	1892	QKRAIDWLVSDDLVLNSTEVRAMAEYIKNGDEDSVSTVPLVQRYALMVLFFATNGELWSDSSWRELVNVPECRFMGIECDLEGHINTLDVGYRKLRGRLPGEVGMLSMLTSLNVESNNLEGTIPS-----------FLYN------------------------------------KLTKLERVDMRNNGFLSTISSDISKLTNLKALYLGELFLTGEVPTDAMKSLSSLEEISISHATEMTGPLLEFSEHWPNLTYFDILRSTFTGTIPTTIGTNTNLKYIWLEQTSMNTSILPTELGLLPNLKEFILDNLVVDDTTGTIPTELGNCQALTS--LHVDKFRGPIPTELGRLTNLKFLSMTEGGLTGSVPSELGLLTNLNEMYLYNNRLESSLPSALGN…	QNRALKWLIDED------------DFISCPQDDNT-----VQRYVMSLFFFNLHGP-WSTLSTSWLNDFHECDWYGLNC-TDGWITAINIGESHLEGSIPKEIAMLTHLRSLQINSNHITGSIPSEIGKLINIESISLHNNYLDKSVPVELGQLDSLRQLDLSCNLLTGGIPSEVGKLMNIEDIRLYNNKLVGSIPVELGHLRSTKTLYLYDNLLTGGIPNELGNLTNIEDIRL--HSNTLDGSIPASLGHLRSMKTLHLYNNLLAGRVPSELGNLTDIESIWLYSNQLDGSI-PAELGYLYSMLELDLSRNLL---TGAIPSELGNLANIEGIWLYNNLMNGSIPVELGLLQSIQILSLYNNSFTGGIPSELGGLANVEVIYLCNNQLNGTIPMQFGQ…	5e-31	136	343	421	28.03	118	229	193	10	74	45.84	0/-2	1KN2ILDK2VISDDE1L-V-L-N-S-T-E-V-R-A-M-A-EDYF1KSNCGPDQED1SNVTS-T-V-P-L-4AVLMMSVLLF2ANTLNH1EPL-2DTSL1WTRSEW1VNNDVFPH2RDFWMY1ILEN1D-LTED1HW1NTTALIDNVI1YERSKH1RE1RSLI1GK1VIGA2STMH1TR2NQVIEN2NHLIET1TS3-E-I-G-K-L-I-N-I-E-S-IFS1YH1-N-Y-L-D-K-S-V-P-V-E-L-G-Q-L-D-S-L-R-Q-L-D-L-S-C-N-L-L-T-G-G-I-P-S-E-V-G2TMKNLI1RDVIDRMLRY2GKFLLVSGTS1SPSVDEILSGKH1TRNSLT1AT3GYEDLNFL3EGVI1TNDEALMGKNSLLTSNSILEEDEIIRSLI-S-1AST…	/NCGR_SEQ_ID=MMETSP1013-20130417|6810 /ASSEMBLY_ACC=CAM_ASM_000504 /TAXON_ID=49249 /ORGANISM="Ditylum brightwellii, Strain GSO104" /LENGTH=4115	77	77
MRM2	CAMNT_0040653347	136	456	1673	729	ATNGELWSD-SSWRELVNVPECRFMGIECDLEGHINTLDVGYRKLRGRLPGEVGMLSMLTSLNVESNNLEGTIPSFLYNKLTKLERVDMRNNGFLSTISSDISKLTNLKALYLGELFLTGEVPTDAMKSLSSLEEISISHATEMTGPLLEFSEHWPNLTYFDILRSTFTGTIPTTIGTNTNLKYIWLEQTSMNTSILPTELGLLPNLKEFILDNLVVDDTTGTIPTELGNCQALTSLHVDK--FRGPIPTELGRLTNLKFLSMTEGGLTGSVPSELGLLTNLNEMYLYNNRLESSLPSALGNVQGLKILDISMNNLTGSIPEGI	STGGASWTDRGGWKEEKDV--CGWAGLRCDTSKRVVGLDLKENGLKGKMPRDIRMLSSLEELSVYGNELSGSIPESI-GLMTNLTSLKLYKNKINGSIPDTIGTMTHLKELQIHTNFITGRIPYSI--GNLNNLESIHLYDNKISGSIPTSIGRLTNLKVLYVEKNYIESSIPEEIGNLALLERFDLFDNIILGS-LPTGIGMLSNLKRLWISNATL---MGPIPTEIGNMAKLEYLHLEKNFVMGPIPTEIGRLTNLVDLRLHGNQINGEIPVQIGALTNLVWLYMDDNILSGSLPPSLGSLKQLEHLTVNKNQIGGALPDGL	6e-31	135	340	324	32.41	105	207	170	7	12	52.47	0/-2	AS1NG1EALS1ST1-RSGSG1RK1LEVKND1P-E-1RGFWMA1ILER2LTESGKHRIVNVTG2VLGKYERNKG1RK1RKLM1GREDVIGR3MS1TESE1NS1EYSG1NE1ES1TS2SEFSLIY-NGKLLM1KN1ETRSVLDKMLRYNK1GKFILNSGTS1SPSDDT1SGKTLM1NH2AE1YQLIGHETLN1LI2ERVI1TYDSAIM-K-SGLNSLSNLNEL1ISSIIHSLHYADTNEKMITS1PSLILPETFSSIEGHRWLPT2TKYVFLDYIVLERKSNTYFITEGSTS2TETE2TNNLTANL1KEYRIFWD1EFQDTNSIMINLTG1I-3EGLI1LM1PS3ERFLIWLIDS1LAVTVLD-D-T-TM1TP4LI2CMQAAK1TESY2VLDE1-N-FFVR…	/NCGR_SEQ_ID=MMETSP0794_2-20130614|22435 /TAXON_ID=515487 /ORGANISM="Stephanopyxis turris, Strain CCMP 815" /LENGTH=2643	67	66
MRM2	CAMNT_0040653347	167	454	1304	450	GHINTLDVGY---RKLRGRLPGEVGMLSMLTSLNVESNNLEGTIPSFLYNKLTKLERVDMRNNGFLSTISSDISKLTNLKALYLGELFLTGEVPTDAMKSLSSLEEISISHATEMTGPLLEFSEHWPNLTYFDILRSTFTGTIPTTIGTNTNLKYIWLEQTSMNTSILPTELGLLPNLKEFILDNLVVDDTTGTIPTELGNCQALTSLHVDK--FRGPIPTELGRLTNLKFLSMTEGGLTGSVPSELGLLTNLNEMYLYNNRLESSLPSALGNVQGLKILDISMNNLTGSIPE	GNLNNLESIHLYDNKISGSIPTSIGRLTNLKVLYVEKNYIESSIPEEIGN-LALLERFDLFDNIILGSLPTGIGMLSNLKRLWISNATLMGPIPTEIGNMAKLEYLHLEKNF--VMGPIPTEIGRLTNLVDLRLHGNQINGEIPVQIGALTNLVWLYMDDNILSGS-LPPSLGSLKQLEHLTVNK---NQIGGALPDGLGNLSGLTLLHLDSNSFTGTIPSSLGNLEKLRNFQLFENEINGPLPN-LSKLTLLESLQLHSNNINGVIPTWIGELPELRNLTLAENQLTGTIPD	2e-18	97.4	241	293	30.72	90	190	148	7	13	50.51	0/-2	1HNIL1TN1DEVSGIYH-L-Y-DRN1LIRS1RSLI1GTESVI1MR1STMN1TKSV1NY2SK1NYLI1GSTS2SEFELIYG1K-1TAKL3VF1MLRFND1GIFI1SGTSILSPSTDG1SGKM1TS3AR1YWLIGSENLAFT1TM1EPVI2DEAIMGKNSMLASKSLLEEYELIHSLIESKHNAFT-E-MVTM2LILPETFESIEGHRWLPT2TVYDFLDRILLHRGSNTQFITN1TE2TVTQ2TANL3KVYWILWYLMEDQDTNSIMLNSTG1I-2TPES2LS1PKNQ1KEEHFLITLVDNNKL-V-V-DNDQTITG1TAIL1TDEG3CLQSAG2SL2VL1KS-N-S1RT1PT2TSES2RN1TENK1KRFNLFSQMLTF1GNGELITN1SPVL1SNE-1G…	/NCGR_SEQ_ID=MMETSP0794_2-20130614|22435 /TAXON_ID=515487 /ORGANISM="Stephanopyxis turris, Strain CCMP 815" /LENGTH=2643	67	60
MRM2	CAMNT_0040653347	356	458	1541	1227	GTIPTELGNCQALTSLHV--DKFRGPIPTELGRLTNLKFLSMTEGGLTGSVPSELGLLTNLNEMYLYNNRLESSLPSALGNVQGLKILDISMNNLTGSIPEGICR	GKMPRDIRMLSSLEELSVYGNELSGSIPESIGLMTNLTSLKLYKNKINGSIPDTIGTMTHLKELQIHTNFITGRIPYSIGNLNNLESIHLYDNKISGSIPTSIGR	5e-07	61.2	147	105	30.48	32	71	60	1	2	57.14	0/-2	1TKIM1TREDLIGRNMCLQSAS1TESE1HS1-Y-GDNKEFLRS1PS2TEESLI1RLLM3KTFS1SKMLTYEKGNGKLITN2VI1SDETLI1LTLM1NH1NK1MLYQLIYHNT1RFLIETSGSRLI1SYASLI2VLQNGN1KEISLIDHILSYMD1NKLITS4ETGS1CG1	/NCGR_SEQ_ID=MMETSP0794_2-20130614|22435 /TAXON_ID=515487 /ORGANISM="Stephanopyxis turris, Strain CCMP 815" /LENGTH=2643	67	21
MRM2	CAMNT_0042972971	84	478	1400	411	PQKRAIDWLVSDDLVLNSTEVRAMAEYIKNGDEDSVSTVPLVQRYALMVLFFATNGELWSDSSWRELVNVPECR-FMGIECDLEGHINTLDVGYRKLRGRLPGEVGMLSMLTSLNVESNNLEGTIPSFLYNKLTKLERVDMRNNGFLSTISSDISKLTNLKALYLGELFLTGEVPTDAMKSLSSLEEISISHATEMTGPLLEFSEHWPNLTYFDILRSTFTGTIPTTIGTNTNLKYIWLEQTSMNTSILPTELGLLPNLKEFILDNLVVDDTTGTIPTELGNCQALTSLHVDKFRGPIPTELGRLTNLKFLSMTEGGLTGSVPSELGLLTNLNEMYLYNNRLESSLPSALGNVQGLKILDISMNNLTGSIPEGICRSPSIGIKRDCFIDKCDCCSL	PQGSALRWVLDDD------PLHLGAEESGNLDDSSVQVRKLVQRYVLMVLYYALNGEGWANSEGFG-TGVDECDGWHGVEC-TNGSVAVISMVNNVMVGQLPSEIGILKGLQTISFYRNSIGGTLPTSL-TTLPELERIDFYHNHLTGTIMPEFGNMTSLQHAILRWNHLKGQLPSQLGLLTQLETMSFGNNDLNTTIP-----------ETFHNLKS---------------LRYLNLHGANVRGTI-PTSLGLLSKLERF---DLSSGSLTGTIPTEI---------------------LG-LSKLVNLGIGNNQLTGTISSAIGELRNLESLRLQRNQLSGTIPETLGYLTKLKTLQLHQNNFTGSMPQEIC-----AIDIDVLSSDCDNTTL	7e-31	135	339	396	30.3	120	209	180	12	67	45.45	0/-2	2KGRS1ILDR1LVVLSD2L-V-L-N-S-T-EPVLRHALMG2YEISKG1GL1EDDS2SQTVVRPK5AV4FYFY1TL3LG1SADN1SEWGRFEGL-VTNG1PD2RD-GFWMH1IV2D-LTEN1HSIVNATVLIDSVMGVYNRNKVLMRV1RQ2GS1VI1MI1SKMG1TQSTLINSVFEYSR1NSLIEG2IL1STFS1Y-NTKT1TPKE3VI1MFRYNH1GHFLLTSG2SMSPDEIFSGKNLM1NS1KQAHLAYI1GREWLNFH1TK1EQVL1TSDQALMGKLSLLTSQSLLEETEMISSFIGSNHNADTLENMT1GI1L-L-E-F-S-E-H-W-P-N-L-TEYT1DHIN1RK1T-F-T-G-T-I-P-T-T-I-G-T-N-T-N-1KR1ILWN1EHQGTASNM…	/NCGR_SEQ_ID=MMETSP1175-20131217|8490 /TAXON_ID=1003142 /ORGANISM="Triceratium dubium, Strain CCMP147" /LENGTH=2193	82	82
MRM2	CAMNT_0038929883	84	483	3488	2373	PQKRAIDWLVSDDLVLNSTEVRAMAEYIKNGDEDSVSTVPLVQRYALMVLFFATNGELWSDSS------------WRELVNVPECRFMGIECDLEGHINTLDVGYRKLRGRLPGEVGMLSMLTSLNVESNNLEGTIPSFLYNKLTKLERVDMRNNGFLSTISSDISKLTNLKALYLGELFLTGEVPTDAMKSLSSLEEISISHATEMTGPLLEFSEHWPNLTYFDIL-RSTFTGTIPTTIGTNTNLKYIWLEQTSMNTSILPTELGLLPNLKEFILDNLVVDDTTGTIPTEL-GNCQALTSLHVDKFRGPIPTELGRL-TNLKFLSMTEGGLTGSVPSELGLLTNLNEMYLYNNRLESSLPSALGNVQGLKILDISMNNLTGSIPEGIC--RSPSIG-I…	PQYKAFNWLCKEDPL-----------------QLPASDKGIFQRYVLAILYFATDGENWSECASPKGDTPCSNVMKRYLSGAPACRWKGITCDIYEQVEGINLRENGLQGALPQEIGELTELSSLSLSRNRLAGVIPDHL-SQLRHLKYLLLNNNEFSGNIPTFIGQLNSIWYVHLGFNRFSGMIPSEMFA---------------------------PTLQHFDVSDNNLVGAIPPEIYTVSEDLRNIDLSNNKLEGSI-PTELGDYPSLRTFAARNNTL---TGTLPGEIISDTLETLDVGINSLNGGIPPEVYMFGKSLTFIHLGLNEFAGTIPSRLGDLTSLRTLVLFFNQFSGTIPSDLSKLTRLEVLHLAGNSLQGTMPPDICALRSQSLGKL…	9e-31	135	341	422	28.2	119	231	198	13	72	46.92	0/-3	2KYRK1IFDN2VCSKDE1LPVLL-N-S-T-E-V-R-A-M-A-E-Y-I-K-N-G-D-EQDLSPVA1TDVKPGLIVF3AV1MAVI1FY3ND2LN2DESCSA-S-P-K-G-D-T-P-C-S-N-V-MWK1EY1VSNGVA1EA2FWMK2ET2LIEYGEHQIVNETGLIDNVLGRYERNKG1RQ1RA2GQ1VI1ME1STME1TS2NSVLESSR1NR1EA1TV2SDFH1Y-NSKQ1TRKH1EKRYVLDLMLRN2GE1LSSGTN1SPSTDF1SGKQ1TNNSLIKWAYLVYH2EFLNFRLFTS1EMVI1TSDEAMMFKAS-L-S-S-L-E-E-I-S-I-S-H-A-T-E-M-T-G-P-L-L-E-F-S-E-H-W-1NT1TQYH2IVLS-DRNSNTLFVTGGATIIP1TET…	/NCGR_SEQ_ID=MMETSP0156-20130528|3629 /TAXON_ID=33649 /ORGANISM="Thalassionema nitzschioides, Strain L26-B" /LENGTH=4588	83	83
MRM2	CAMNT_0038972133	84	483	1155	2270	PQKRAIDWLVSDDLVLNSTEVRAMAEYIKNGDEDSVSTVPLVQRYALMVLFFATNGELWSDSS------------WRELVNVPECRFMGIECDLEGHINTLDVGYRKLRGRLPGEVGMLSMLTSLNVESNNLEGTIPSFLYNKLTKLERVDMRNNGFLSTISSDISKLTNLKALYLGELFLTGEVPTDAMKSLSSLEEISISHATEMTGPLLEFSEHWPNLTYFDIL-RSTFTGTIPTTIGTNTNLKYIWLEQTSMNTSILPTELGLLPNLKEFILDNLVVDDTTGTIPTEL-GNCQALTSLHVDKFRGPIPTELGRL-TNLKFLSMTEGGLTGSVPSELGLLTNLNEMYLYNNRLESSLPSALGNVQGLKILDISMNNLTGSIPEGIC--RSPSIG-I…	PQYKAFNWLCKEDPL-----------------QLPASDKGIFQRYVLAILYFATDGENWSECASPKGDTPCSNVMKRYLSGAPACRWKGITCDIYEQVEGINLRENGLQGALPQEIGELTELSSLSLSRNRLAGVIPDHL-SQLRHLKYLLLNNNEFSGNIPTFIGQLNSIWYVHLGFNRFSGMIPSEMFA---------------------------PTLQHFDVSDNNLVGAIPPEIYTVSEDLRNIDLSNNKLEGSI-PTELGDYPSLRTFAARNNTL---TGTLPGEIISDTLETLDVGINSLNGGIPPEVYMFGKSLTFIHLGLNEFAGTIPSRLGDLTSLRTLVLFFNQFSGTIPSDLSKLTRLEVLHLAGNSLQGTMPPDICALRSQSLGKL…	9e-31	135	341	422	28.2	119	231	198	13	72	46.92	0/3	2KYRK1IFDN2VCSKDE1LPVLL-N-S-T-E-V-R-A-M-A-E-Y-I-K-N-G-D-EQDLSPVA1TDVKPGLIVF3AV1MAVI1FY3ND2LN2DESCSA-S-P-K-G-D-T-P-C-S-N-V-MWK1EY1VSNGVA1EA2FWMK2ET2LIEYGEHQIVNETGLIDNVLGRYERNKG1RQ1RA2GQ1VI1ME1STME1TS2NSVLESSR1NR1EA1TV2SDFH1Y-NSKQ1TRKH1EKRYVLDLMLRN2GE1LSSGTN1SPSTDF1SGKQ1TNNSLIKWAYLVYH2EFLNFRLFTS1EMVI1TSDEAMMFKAS-L-S-S-L-E-E-I-S-I-S-H-A-T-E-M-T-G-P-L-L-E-F-S-E-H-W-1NT1TQYH2IVLS-DRNSNTLFVTGGATIIP1TET…	/NCGR_SEQ_ID=MMETSP0158-20130606|4834 /TAXON_ID=33649 /ORGANISM="Thalassionema nitzschioides, Strain L26-B" /LENGTH=4642	83	83
MRM2	CAMNT_0000446261	96	453	33	1205	DLVLNSTEVRAMA-EYIKNGDEDSVS-TVP-LVQRYALMVLFFATNGELWSDSSWRELVNVPECRFMGIECDLEGHINTLDVGYRKLRGRLPGEVGMLSMLTSLNVESNNLEGTIPS------------FLYN-----------KLTKLERVDMRNNGFLSTISSDISKLTNLKALYLGELFLTGEVPTDAMKSLSSLEEISISH-----------ATEMTGPLLEFSEHWPNLTYFDILRSTFTGTIPTTIGTNTNLKYIWLEQTSMNTSILPTELGLLPNLKEFILDNLVVDDTTGTIPTELGNCQALTSLHV--DKFRGPIPTELGRLTNLKFLSMTEGGLTGSVPSELGLLTNLNEMYLYNNRLESSLPSALGNVQGLKILDISMNNLTGSIP	DKVYEANSSYAMAMXWILNEDSRQLKRTSPNFVQRFVLALLYHSTGGDGWKRT--RFLTVDHECEWYGISCYRNDSVQSISMSQNTMIGSIPSELSMLPLLQKIDVSRNEIRGTMPTTIGGLTSLNDLRFDFNLFSGPLPSEIGRLVHLTTLSLSNNSFTGAIPRHFGGLTNLEKLYLTGNKLNSSLSTEFYDMASLSEFHCGGHQVSTEDRRVFLSNRLLGTISTLIGRLTKLEEFDIAENDFTGLIPSEMGKLTNLEVFDLTANHLSASI-PSEMGELTNLKILYARR---NDLSGSIPSEMGELTNLEILVVGDNDLSGSIPSEMGELTNLEILYVSNNHLSGTIPSEMGKLTNLVHLYAHENDSSGSIPSEMGELTNLEILYVSSNHLSGTIP	9e-31	135	340	397	31.23	124	228	190	10	45	47.86	0/3	1LK1LYNESATNESVSRY3-MEXYW1KL1GE1ESDRSQVLSK-R1VS1-NLF3YFAV1MAVL1FYFHAS1NG1EDLG1SKDRSTS-W-1EF1VTNVVDPH2REFWMY2ES1DYLRENGDHSIVNQTSLIDSVMGSYQRNKTLMRI1RSLI1GS1VLGS2SPML1TQSKLIND1ESSR1NELIER2IM1ST-T-I-G-G-L-T-S-L-N-D-L-R1LDYF1-L-F-S-G-P-L-P-S-E-I-GKR1TVKH1ETRTVLDSMLRS2GS1LTSGTA1SPSRDHIFSGKG4KEAK3GTEGLNFK1TNGSESVLPS1DEAFMYKDSMLA1SLLS1EFIHSCIGSG1-Q-V-S-T-E-D-R-R-V-F-LASTNERMLTL1PTLILSETFLSIEGHRWLPTNK1TEY…	/NCGR_SEQ_ID=MMETSP0015_2-20120614|11490 /TAXON_ID=2838 /ORGANISM="Odontella" /LENGTH=2960	79	74
MRM2	CAMNT_0000446261	168	453	939	1781	HINTLDVGYRKLRGRLPGEVGMLSMLTSLNVESNNLEGTIPSFLYNKLTKLERVDMRNNGFLSTISSDISKLTNLKALYLGELFLTGEVPTDAMKSLSSLEEISISHATEMTGPLLEFSEHWPNLTYFDILRSTFTGTIPTTIGTNTNLKYIWLEQTSMNTSILPTELGLLPNLKEFILDNLVVDDTTGTIPTELGNCQALTSLHV--DKFRGPIPTELGRLTNLKFLSMTEGGLTGSVPSELGLLTNLNEMYLYNNRLESSLPSALGNVQGLKILDISMNNLTGSIP	NLEILVVGDNDLSGSIPSEMGELTNLEILYVSNNHLSGTIPSEM-GKLTNLVHLYAHENDSSGSIPSEMGELTNLEILYVSSNHLSGTIPSEMGELTNLVRLWVS--SNDLSGSIPSEMGKLTNFLYLDLSHNDLSGFIPSEMGKLTNLLHLWVSSNDFSGSI-PSEMWELTNLERL---DLSSNDLSGTIPSEMGELTNLERLDLSHNDLSGFIPSEMGKLTNLLYLWVLSNDLSGSIPSEIWELTNLERLDIFSNHLSGTIPSEMGELTNLERLDLSSNDLSGTIP	4e-29	130	326	288	34.03	98	181	165	5	9	57.29	0/3	HNILNETI1DV2YDRNKD1RS1RSLI1GS1VM1ME1STMN1TESI1NY1ESSN1NH1ES5FELMY-NG3KN1EVRHVLDYMARHNE1GDFSLSSGTS1SP1DEIMSGKE4KEAI2LVGSESLNFH1TS1ETVI1TSDEAMMGKESLLTSNSLLVERELIWSVISS-H-ASTNEDMLTS1PSLILPESFESMEGHKWLPT1LFTL1FL1ILLSRHSNTDFLTS1TF2TSTEIM1TKNL3KLYHIL1LVESQSTNSDMFNSTG2L-1TS1LMGWLE1PT2KEERFLI-L-D-ND1VSVSDN1TLTS4TS1LM1NECLQTAN1TESR1HDVL-S-HDNKDFLRS1PF2TS1LM1RK4KLFY1SWMVTLESGNGD1TS2VI3LIGWLE4NEERMLYDLIYFNS…	/NCGR_SEQ_ID=MMETSP0015_2-20120614|11490 /TAXON_ID=2838 /ORGANISM="Odontella" /LENGTH=2960	79	59
MRM2	CAMNT_0000446261	149	456	729	1646	ELVNVPECRFMGIECDLEGHINTL---DVGYRKLRGRLPGEVGMLSMLTSLNVESNNLEGTIPSFLYNKLTKLERVDMRNNGFLSTISSDISKLTNLKALYLGELFLTGEVPTDAMKSLSSLEEISISHATEMTGPLLEFSEHWPNLTYFDILRSTFTGTIPTTIGTNTNLKYIWLEQTSMNTSILPTELGLLPNLKEFILDNLVVDDTTGTIPTELGNCQALTSLHV--DKFRGPIPTELGRLTNLKFLSMTEGGLTGSVPSELGLLTNLNEMYLYNNRLESSLPSALGNVQGLKILDISMNNLTGSIPEGI	EEFDIAENDFTGLIPSEMGKLTNLEVFDLTANHLSASIPSEMGELTNLKILYARRNDLSGSIPSEM-GELTNLEILVVGDNDLSGSIPSEMGELTNLEILYVSNNHLSGTIPSEMGKLTNLVHLYA--HENDSSGSIPSEMGELTNLEILYVSSNHLSGTIPSEMGELTNLVRLWVSSNDLSGSI-PSEMGKLTN---FLYLDLSHNDLSGFIPSEMGKLTNLLHLWVSSNDFSGSIPSEMWELTNLERLDLSSNDLSGTIPSEMGELTNLERLDLSHNDLSGFIPSEMGKLTNLLYLWVLSNDLSGSIPSEI	9e-26	119	299	313	32.91	103	198	169	6	12	53.99	0/3	1LEVFNDVIPA1CNRD1MT1ILEICPDSLEEM1HKILNTTN1-E-V-F1VLGTYARNKH1RSGARSLI1GS1VM1ME1STMN1TKSI1NYVAERSR1ND1ES1TS3FELMY-NGKE2KN2RIVLDVMVRGND1GDFLLSSGTS1SP1DEIMSGKE4KEAI2LVGSENLNFH1TS1ETVI1TSDEAMMG1SLLTSNSLLVEHELIYSAI-S-1AETNEDMSTS1PSLILPESFESMEGHEWLPT2TEYIFLDYIVLSRSSNTHFLTS4TSTEIM1TENL3KVYRIL1LVESQSTNSDMLNSTG2L-1TS1LM1LK1PT1L-K-E-1ILLYDLND1VSVHDN1TLTS1TF2TS1LM1NKCLQTAN1TLSH1HW1-S-SDNKD1RS1PS2TS1LMGWRE4KE…	/NCGR_SEQ_ID=MMETSP0015_2-20120614|11490 /TAXON_ID=2838 /ORGANISM="Odontella" /LENGTH=2960	79	64
MRM2	CAMNT_0000446261	167	477	1143	2096	GHINTLDVGY---RKLRGRLPGEVGMLSMLTSLNVESNNLEGTIPSFLYNKLTKLERVDMRNNGFLSTISSDISKLTNLKALYLGELFLTGEVPTDAMKSLSSLEEISISHATEMTGPLLEFSEHWPNLTYFDILRSTFTGTIPTTIGTNTNLKYIWLEQTSMNTSILPTELGLLPNLKEFILDNLVVDDTTGTIPTELGNCQALTSLHV--DKFRGPIPTELGRLTNLKFLSMTEGGLTGSVPSELGLLTNLNEMYLYNNRLESSLPSALGNVQGLKILDISMNNLTGSIPEGICRSPSI-GIKRDCFID--------KCDCCS	GELTNLEILYVSSNHLSGTIPSEMGELTNLVRLWVSSNDLSGSIPSEM-GKLTNFLYLDLSHNDLSGFIPSEMGKLTNLLHLWVSSNDFSGSIPSEMWELTNLERLDLS--SNDLSGTIPSEMGELTNLERLDLSHNDLSGFIPSEMGKLTNLLYLWVLSNDLSGSI-PSEIWELTNLERL---DIFSNHLSGTIPSEMGELTNLERLDLSSNDLSGTIPSEMGKLTNLVYLYADENGLSGSIPSTMGQLSHLEIFSVGDNSLNGTIPLELTFIENITVIRAEWNDFTGTVSEDFCKLQRLYSFYADCGPTNLTGPPAVECKCCT	4e-25	117	294	325	29.54	96	208	168	8	21	51.69	0/3	1HEILNTTN1DEVIGL1-V-S-SRNKH1RS1RTLI1GS1VM1ME1STMN1TVSR1NW1ES2ND1ES1TS3FELMY-NG3KNLFELRYVL1MLRSNH1GDFLLSSGTF1SP1DEIMSG5KLAH1YWLVGSESLNFDLFTS1ESVI1TSDEAMMWKESLLTSNSLLEERELIDSLISS-H-ASTNEDMLTS1PTLILPESFESMEGHEWLPT2TEYRFL1ILLSRHSNTDFLTS1TF2TSTEIM1TKNL3KL1IL1LVELQSTNSDMLNSTG2L-1TS1LIGWLE1PT2KEERFLI-L-D-NDLIVFVSDNDHTLTS4TS1LM1NECLQTAN1TESR1HDVL-S-SDNKDFLRS1PT2TS1LM1RK4KVFY1SYMATD1GN2TS2VI2ETLM1LQ1TSNH1…	/NCGR_SEQ_ID=MMETSP0015_2-20120614|11490 /TAXON_ID=2838 /ORGANISM="Odontella" /LENGTH=2960	79	64
MRM2	CAMNT_0000446261	386	458	243	461	RLTNLKFLSMTEGGLTGSVPSELGLLTNLNEMYLYNNRLESSLPSALGNVQGLKILDISMNNLTGSIPEGICR	RNDSVQSISMSQNTMIGSIPSELSMLPLLQKIDVSRNEIRGTMPTTIGGLTSLNDLRFDFNLFSGPLPSEIGR	0.63	41.6	96	73	28.77	21	52	41	0	0	56.16	0/3	1LNTDNSLVKQFSLI2TSEQGNGTLMTI2VI4GSLM1TPNL1NQEKMIYDLVYSNR1RELIERSGSTLM1STATLI1NGVLQTGS1KNID1DRIFSDMF1NLLFTS1SPIL1ESGE1CG1	/NCGR_SEQ_ID=MMETSP0015_2-20120614|11490 /TAXON_ID=2838 /ORGANISM="Odontella" /LENGTH=2960	79	15
MRM2	CAMNT_0003495275	130	480	1507	296	LMVLFFATNGEL-WSDSSWRELVNVPECRFMGIECDLEGH--INTLDVGYRKLRGRLPGEVGMLSMLTSLNVESNN-LEGTIPS---------FLY--------------NKLTKLERVDMRNNGFLSTISSDISKLTNLKALYLGELFLTGEVPTDAMKSLSSLEEISISHATEMTG-----------------PLLEFSEHWP-------NLTYFDILRSTFTGTIPTTIGTNTNLKYIWLEQTSMNTSILPTELGLLPNLKEFIL-DNLVVDDTTGTIPTELGNCQALTSLHV--DKFRGPIPTELGRLTNLKFLSMTEGGLTGSVPSELGLLTNLNEMYLYNNRLESSLPSALGNVQGLKILDISMNNLTGSIPEGICRSPSIG------IKRDC…	LQELYDATGGPTTWDENNWFD-ENVQFCNFDGVVCDANGAGLINRLHLGGRGLSGTIPTSIALLEGLEKIDLSWNNDVQGSIPTELGLLTNLRYLYLHGCGFDSTLPVALTSLQNLERLNVAHNDLTGSILAELSLMSKLRNLSLNDNSLVGSIPTE--MGLMTSLENLHMHGNSITGTIPSEFHNLVNLEELYLPNNDLSGKFPSSILSMINLVRLDLSGNSFVGTLPSELGLLMDLRELYLSR-NLFSGPLPSELGTLSNLEWLHLYDNII----GGTIPMEMMSMSNLRGLQVSWNSLRGSLPTEIGQMAGLEYFEVENNSITGSIPSEVGFLSNLREFDVDYNLVAGTIPSEFGLLTSLHNIEVLSNNIVGSVPQGICENRNINGGSLTWLAADC…	1e-30	135	340	412	29.61	122	221	206	15	69	50	0/-1	1MQVE1FYFD2NG1EPLT-T1SDDESNSN1RFEDL-VE2PQEF1RN1MD1IVEV2LAEN1HA-G-L2TR1DHVL1YG1KG1RS1RTLI1GTESVIGAML1SEMG1TESKLINDVLESSW2-DLVEQ1TS2ST-E-L-G-L-L-T-N-L-RFY2-L-H-G-C-G-F-D-S-T-L-P-V-A-LNTKS1TQKN3VLDNMVRANH1GDFLLTSGTS1SLSADEIL1KLLMTSNK1KRAN1YS1GNEDLNFS1TV1ESVI2DEA-M-KMSG1SMSTLSEL1INSLIHSM1AGTNESMI2-T-I-P-S-E-F-H-N-L-V-N-L-E-E-L-Y-L1LNLNEDFL1EGHKWF1-S-S-I-L-S-M-I2TVYRFL1ILLSRGSNTS1TV2IL1TSTEIL1TLNLTMND…	/NCGR_SEQ_ID=MMETSP0321-20121206|11870 /TAXON_ID=163516 /ORGANISM="Leptocylindrus danicus var. danicus, Strain B650" /LENGTH=4591	73	73
MRM2	CAMNT_0003495275	129	456	3550	2582	ALMVLFFATNGEL-WSDSSWRELVNVPECRFMGIECDLEGHINT-LDVGYRKLRGRLPGEVGMLSMLTSLNVESNN-LEGTIPSFLYNKLTKLERVDMRN-NGFLSTISSDISKLTNLKALYLGELFLTGEVPTDAMKSLSSLEEISISHATEMTGPLLEFSEHWPNLTYFDILRSTFTGTIPTTIGTNTNLKYIWLEQTSMNTSILPTELGLLPNLKEFILDNLVVDDTTGTIPTELGNCQALTSLHV--DKFRGPIPTELGRLTNLKFLSMTEGGLTGSVPSELGLLTNLNEMYLYNNRLESSLPSALGNVQGLKILDISMNNLTGSIPEGI	VLQELYDATGGSTTWYANNWF-LAGVALCDFDGIKCDIDRQVITHIDLSSMGLNGTLPVIIGQLSGLEYLDLGNNHGLGGTIPTEL-GMLANLKGLDLSCIDNLFGAIPSEIGMLTSLLYFSVGPAKIDGFIPTEIGKLSLLADLSI--YDNRVSGSLPSEIGLLSXLIYLDISENNLEAILPTEIGNLSNL----LELAYNLFGAIPSEIGMLTSLLYFSVGPAKID---GFIPTEIGKLSLLADLSIYDNRVSGSLPSEIGLLSSLIYLDISENNLEAILPTEIGNLSNLQKVTLFDNNLSGTIPSEIGLLSSLMYLDLSMNALKSTLPTEI	7e-23	110	276	334	31.74	106	211	172	10	17	51.5	0/-1	AV1MQVE1FYFD2NG1ESLT-T1SYDASNSN1RFE-1VANG1PAEL1RD1MD2EK2LIEDGRHQIVNI1-HLI1VLGSYSRMKG1RN1RT2GVEIVI1MQ2MG1TESY1NDVLEGSN1NH-G1EG4STFE1Y-NGKM1TAKN1EKRGVL1MLRSNC-INDGNFLLFSGTA1SP1DE1SGKM2NS1KLAYLFYSLV1EPLAFKLITD1EFVI2DEAIMG1SLLSSLSLLAEDELISSII-S-HYADTNERMVTS1PS1LPESFESIEGHLWLPSNX1TI1FL2LSRESNTNFLTEGATIIL2TE2TNNLTS2K-Y-I-W-2QLTASYMNNLTFSGIALI1TS1LI1LM1PTNS1KLEY1ISLVDGNPLAVKVI1D-T-T-1TF4LI1NKCLQSAL1TASD…	/NCGR_SEQ_ID=MMETSP0321-20121206|11870 /TAXON_ID=163516 /ORGANISM="Leptocylindrus danicus var. danicus, Strain B650" /LENGTH=4591	73	68
MRM2	CAMNT_0003495275	177	456	3109	2363	RKLRGRLPGEVGMLSMLTSLNVESNNLEGTIPSFLYNKLTKLERVDMRNNGFLSTISSDISKLTNLKALYLGELFLTGEVPTDAMKSLSSLEEISISHATEMTGPLLEFSEHWPNLTYFDILRSTFTGTIPTTIGTNTNLKYIWLEQTSMNTSILPTELGLLPNLKEFIL-DNLVVDDTTGTIPTELGNCQALT--SLHVDKFRGPIPTELGRLTNLKFLSMTEGG-LTGSVPSELGLLTNLNEMYLYNNRLESSLPSALGNVQGLKILDISMNNLTGSIPEGI	NRVSGSLPSEIGLLSXLIYLDISENNLEAILPTEIGNLSNLLELA----YNLFGAIPSEIGMLTSLLYFSVGPAKIDGFIPTEIGKLSLLADLSI--YDNRVSGSLPSEIGLLSSLIYLDISENN-------------------LE------AILPTEIGNLSNLQKVTLFDN----NLSGTIPSEIGLLSSLMYLDLSMNALKSTLPTEIGMLANLKELDLSSAGILDAPIPTEIGKLSLLTGLWIHDNWVSGSLPSEIGLLSSLIYLDISENNLEAILPTEI	1e-18	98.2	243	284	30.99	88	157	138	8	39	48.59	0/-1	RNKRLVRS1RS2GS1VI1ML2MX1TISY1NDVIESSE4GATIIL1STFELIYG1KLLSTNKL2RLVAD-M-R-N-NYGNFLLFSGTA1SP1DE1SGKM2NS1KLAYLFYSLV1EPLAFKLITD1EFVI2DEAIMG1SLLSSLSLLAEDELISSII-S-HYADTNERMVTS1PS1LPESFESIEGHLWLPSNS1TI1FL2LSRESNTNF-T-G-T-I-P-T-T-I-G-T-N-T-N-L-K-Y-I-W-2Q-T-S-M-N-T-SA5LI1LN1PS2KQEKFVIT1-F2L-V-V-D-DNTLTS4TS1LI1NLCLQSAS1TM-Y-LSD1HSVMDNKAFLRKGSPTIL3LI1RM1TA3FE1SDMLTSESGA1-I1TDGASPVI1ST1LI1LK1TSNL1NTEGMLYWLI…	/NCGR_SEQ_ID=MMETSP0321-20121206|11870 /TAXON_ID=163516 /ORGANISM="Leptocylindrus danicus var. danicus, Strain B650" /LENGTH=4591	73	58
MRM2	CAMNT_0003495275	174	453	2911	2156	VGYRKLRGRLPGEVGMLSMLTSLNVESNNLEGTIPSFLYNKLTKLERVDMRNNGFLSTISSDISKLTNLKALYLGELFLTGEVPTDAMKSLSSLEEISISHATEMTGPLLEFSEHWPNLTYFDILRSTFTGTIPTTIGTNTNLKYIWLEQTSMNTSILPTELGLLPNLKE-FILDNLVVDDTTGTIPTELGNCQALTSLHV--DKFRGPIPTELGRLTNLKFLSMTEGGLTGSVPSELGLLTNLNEMYLYNNRLESSLPSALGNVQGLKILDISMNNLTGSIP	VGPAKIDGFIPTEIGKLSLLADLSIYDNRVSGSLPSEI-GLLSSLIYLDISENNLEAILPTEIGNLSNLQKVTLFDNNLSGTIPSEIG--------------------LLS------SLMYLDLSMNALKSTLPTEIGMLANLKELDLSSAGILDAPIPTEIGKLSLLTGLWIHDNWV----SGSLPSEIGLLSSLIYLDISENNLEAILPTEIGNLSNLLELELFDNNLSGTIPFEIGLAVNLRRVYLYDNWLTGTVPPLVGSLKNLLVFDVKYNELTGRVP	4e-18	96.7	239	283	30.74	87	162	150	6	34	53	0/-1	2YPRA1LIRD1RFLI1GT1VI1MK2ML1TASD1NSVIEYSD1NRLVES1TSIL2FELIY-NGKL1TSKS1EIRYVL1MIRSNE1GNFLLESATIILSPSTDE1SGKN1TS2KQAKLVYT1GFEDLNFN1TS1ETVI1TSDEAIMGK-S-L-S-S-L-E-E-I-S-I-S-H-A-T-E-M-T-G-P-2ESF-S-E-H-W-P-NS1TM1FL1ILLSRMSNTAFLTKGS1IL2TE2TMNLTA3YEILWD1ESQSTASGMINLTDSAIPLI3LI1LK1PSNL1KTEG-LFW1LH2LW1V-D-D-T-TS1TSIL1TS1LI1NLCLQSAS1TISY1HDVI-S-EDNKNFLREGAPIIL3LI1RN1TS2KLFE1SEMLTFEDGNGN1TS1STVI1SF1LI2LATV2N…	/NCGR_SEQ_ID=MMETSP0321-20121206|11870 /TAXON_ID=163516 /ORGANISM="Leptocylindrus danicus var. danicus, Strain B650" /LENGTH=4591	73	58
MRM2	CAMNT_0003495275	177	432	2830	2075	RKLRGRLPGEVGMLSMLTSLNVESNNLEGTIPSFLYNKLTKLERVDMRNNGFLSTISSDISKLTNLKALYLGELFLTGEVPTDAMKSLSSLEEISISHATEMTGPLLEFSEHWPNLTYFDILRSTFTGTIPTTIGTNTNLKYIWLEQTSMNTSILPTELGLLPNLKEFI-LDNLVVDDTTGTIPTELGNCQALTSLHV--DKFRGPIPTELGRLTNLKFLSMTEGGLTGSVPSELGLLTNLNEMYLYNNRLESSLPSAL	NRVSGSLPSEIGLLSSLIYLDISENNLEAILPTEIGN-LSNLQKVTLFDNNLSGTIPSEIGLLSSLMYLDLSMNALKSTLPTE-IGMLANLKELDLSSAGILDAPIPTEIGKLSLLTGLWIHDNWVSGSLPSEIGLLSSLIYLDISENNLE-AILPTEIGNLSNLLELELFDN----NLSGTIPFEIGLAVNLRRVYLYDNWLTGTVPPLVGSLKNLLVFDVKYNELTGRVPSEMGSLTSLQTLELHGNDISGTMPSSI	7e-12	77	188	259	32.82	85	164	145	6	10	55.98	0/-1	RNKRLVRS1RS2GS1VI1ML2MS1TISY1NDVIESSE4GATIIL1STFELIYG1K-1TSKN1EQRK1DTMLRFND1GNFLLSSG2SP1DE1SGKL1TSNS1KMAY1YD1GSEMLNFA1TKGSETVL2DEA-MIKGSM1SASN1EK1ILSDIL1HS1TGEIMLTDGA1LILPETFESIEGHKWLPSNL2YGFLDW1LHRDSNTWFVTS1TSIL1TSTE2TLNLTSNS1KI1ILWDLIESQETNSNMLNET-SA5LI1LN1PS2KL1FLIE-LLF2L-V-V-D-DNTLTS4TF1LI1NLCAQVAN1TRSRLVHYVL-Y-DDNKWFLRT1PTIV1TPELLV1RS1TK2KLFVLFSDMVTKEYGNGE3SR4LM1LS2NS1NQETMLYE1YHNG1RDLIESSGS…	/NCGR_SEQ_ID=MMETSP0321-20121206|11870 /TAXON_ID=163516 /ORGANISM="Leptocylindrus danicus var. danicus, Strain B650" /LENGTH=4591	73	53
MRM2	CAMNT_0003495275	172	209	2194	2081	LDVGYRKLRGRLPGEVGMLSMLTSLNVESNNLEGTIPS	FDVKYNELTGRVPSEMGSLTSLQTLELHGNDISGTMPS	3.1	39.3	90	38	44.74	17	21	26	0	0	68.42	0/-1	LF2GK1RNKE1RT2LV1GS1VM1MS1STMS1TQST1NEVLEHSG1NDLIES2IM2	/NCGR_SEQ_ID=MMETSP0321-20121206|11870 /TAXON_ID=163516 /ORGANISM="Leptocylindrus danicus var. danicus, Strain B650" /LENGTH=4591	73	8
MRM2	CAMNT_0003492485	125	458	218	1138	VQRYALMVLFFATNGELWSDSSWRELVN-----VPECRFMGIECDLEGHINT-LDVGYRKLRGRLPGEVGMLSMLTSLNVESNNLEGTIPSFLYNKLTKLERVDMRNNGFLSTISSDISKLTNLKALYLGELFLTGEVPTDAMKSLSSLEEISISHATEMTGPLLEFSEHWPNLTYFDILRSTFTGTIPTTIGTNTNLKYIWLEQTSMNTSILPTELGLLPNLKEFILDNLVVDDTTGTIPTELGNCQALTSLHV--DKFRGPIPTELGRLTNLKFLSMTEGGLTGSVPSELGLLTNLNEMYLYNNRLESSLPSALGNVQGLKILDISMNNLTGSIPEGICR	LQEFVLVELYKSTEGA----SSWVDNTNWLSSTVSICEWTGISCNEAGDVVTELNLNDNGLRGTIPDELIMMTGLEVIDLGFNELTGTIPSFL-GKLKSLTTLNFQNNDFSGSIPGELMNLSSLANLDLSSNALSGMIPSEMGQLFSLQRLVLKDNS--ILGRIPTELGQLINLAVLNLM-------------------------TNLLTGKIPLELGQLYNLEHLYLN---LNDLTFSLPSELGRLYNLEYLAASWNALNGPIPTELGQLSSTTFLQLSFNSFSGAIPSQLGQLTSLQYLYLSNNSLTSSVPTELGQLSSLVDLYVHFNDLTGVMPAETCS	1e-30	130	328	342	30.99	106	193	173	8	43	50.58	0/2	VL1REYFAV1MVVE1FYFKAS1NE1EAL-W-S-D-3RVEDLNVT1-W-L-S-S-T1PSEI1REFWMT2ES1DNLEEA1HDIVNV1-E1DNVLGNYDRNKG3RTLI1GD1VLGI1LMSTMG1TESVLINDVLEGSF1NE1ET7Y-NG2TKKS1ETRTVLDNMFRQ2GD1LSSGTS1SPSGDEILSMKN1TSNS1KAAN1YD1GSESLNFA1TS1EMVI1TSDEAMMGKQSLLF1SLLQERELIVSLIKSDHNAST-E-MITL1PRLILPETFESLEGHQWLPI2TAYVFLDNILLMR-S-T-F-T-G-T-I-P-T-T-I-G-T-N-T-N-L-K-Y-I-W-L-E-Q-1SNMLNL1SGIKLI1TL3LQ1PY2KEEHFLIY1DNN-L-V-VLDN1TL1GFTSI…	/NCGR_SEQ_ID=MMETSP0321-20121206|10475 /TAXON_ID=163516 /ORGANISM="Leptocylindrus danicus var. danicus, Strain B650" /LENGTH=1193	69	69
MRM2	CAMNT_0020604897	83	482	2587	1451	GPQKRAIDWLVSDDLVLNSTEVRAMAEYIKNGDEDSVSTVPLVQRYALMVLFFATNGELWSDSSWRELVNVPECRFMGIECDLEGHINTLDVGYR-KLRGRLPGEVGMLSMLTSLNVESNNLEGTIPSFLYNKLTKLERVDMRNNGFLSTISSDISKLTNLKALYLGELFLTGEVPTDAMKSLSSLEEISISHATEMTGPLLEFSEHWPNLTYFDILRSTFTGTIPTTIGTNT-NLKYIWLEQTSMNTSILPTELGLLPNLKEFILDNLVVDDTTGTIPTELGNCQALTSLHVDKFR--GPIPTELGRLTNLKFLSMTEGGLTGSVPSELGLLTNLNEMYLYNNRLESSLPSALGNVQGLKILDISMNNL-TGSIPEGICRSPSIGIKRDCFIDKCDCC…	APQLKATEWMAFKDL--------------PHVDFDM--SFRLKQRFALATLYFGMGGEDWDLESWLQ-AGRHECQWELVSCSEVEEVTKLSLGGSLGLTGSLVEEIGLLTSLTSLDLSSNRIEGSIPIVMYN-LSNLVSLDLKENEMVGHIDSSICKLQSLQVLKLSLNYFSGILPEEL--KFIHDLRIFDIHKNSLHGNIWSLMESWTKLEKFVIAETMVSGTIPPHSVKNMPFLRELHISRTLIEGTI-PTEIGELSSLASF---NVGSSPLYGSIPSEIGKLVSLELLVIEAMNLWGNIPSEIGMCTSLLWISLSQTNINGTLPSEIGQLSELNFFSASHNNLQGAIPEDFSNLKKLVWLDLEANILMSGTIPRKLCNYLE-GGRMTCSI-SCLCC…	1e-30	135	339	405	31.11	126	248	201	13	31	49.63	0/-1	GA2KLRK1ITDE1LMVASFDK2V-L-N-S-T-E-V-R-A-M-A-E-Y-I-KPNHGV1EF1SMV-S-TSVFPR1VK2YF2MAVT1FY1AGTMNG2LD1SDDLSE2RLEQL-VANGVRPH2RQFWMEGLIVES1DSLEEVGEHEIVNTTK1DSVL1YGRS-LKG1RT1RS1PVGE1VI1ML1STMS4NDVLES2NRLI2TS2SIFVLM2K-1TSKN1EVRSVL1MLRKNE1GEFMLVSGTH1SD1DS1SC2TQNS1KQAV1YK1GSELLNFYLFTS1EIVL1TEDEALM-K-SKLFSISHLDELER1SFIDSI1AKTNESMLTH1PNLILWESFLSM1HS1PTNK1TEYK1DV1LARESTTMFVTS4TPTHISGVTK1TM-PNF1KRYEILWHLIESQR1S…	/NCGR_SEQ_ID=MMETSP0786-20121207|20201 /TAXON_ID=186022 /ORGANISM="Thalassionema frauenfeldii, Strain CCMP 1798" /LENGTH=3661	83	83
MRM2	CAMNT_0003627913	69	456	1437	418	FTEMDEGLSTDFV------EGPQKRAIDWLVSDDLVLNSTEVRAMAEYIKNGDEDSVSTVPLVQRYALMVLFFATN-GELWSDSSWRELVNVPECRFMGIECDLEGHINTLDVGYRKLRGRLPGEVGMLSMLTSLNVESNNLEGTIPSFLYNKLTKLERVDMRNNGFLSTISSDISKLTNLKALYLGELFLTGEVPTDAMKSLSSLEEISISHATEMTGPLLEFSEHWPNLTYFDILRSTFTGTIPTTIGTNTNLKYIWLEQTSMNTSILPTELGLLPNLKEFILDNLVVDDTTGTIPTELGNCQALTSLHV--DKFRGPIPTELGRLTNLKFLSMTEGGLTGSVPSELGLLTNLNEMYLYNNRLESSLPSALGNVQGLKILDISMNNLTGSIPEGI	FSKLQNHIDIDLIYTASPNQSHSKGAIDWL------MESKEAKSQCENID-----------FIERYALVALHFAMKPGVPFISRS-------PQCTWSSILCG-EGTVIAFAPSDHGLRGAIPSELALLTSLERLDFTQNKIT-TLPKNIFS-LTNLSVLDLTGNELSGEIPSEIGLLTSLTQLYLGRNDLTGRIPSE-------------------IGLLT-------SMVALDLKQNGLSGAIPSEIGFLTRLSNLYLKENKLSDSI-PSAIGLLTNLARLYLPG---NELRGEIPSEIGLLTSLTQLYLGRNKLIGPIPREIGLLTKLSEMALVTNKLSGTIPSEIGLLRSLSELYLRVNDLSGAIPSEIGLLTKLSRLEMKENNLSGAIPSEI	1e-30	132	332	397	30.48	121	210	196	13	66	49.37	0/-2	1TSEKMLDQENGHLISDTI1FLVI-Y-T-A-S-P-NEQGSPHQS1RG5V-S-D-D-L-V-LMNE1TK1VARKASMQAC1YN1KDN-G-D-E-D-S-V-S-T-V-P-LFVIQE4MVVA1FH2TMNK-P1EVLPWFSIDSSR1W-R-E-L-V-N-V-1EQ1RTFWMSGS1EL1DGL-2HTIVNITALFDAVPGSYDRHKG3RALI1GS1VLGAML1STMS1TESR1NDVFETSQ1NKLIETG-1IL1SKFNLIYFNSK-2KN1ESRVVL1MLRTNG1GEFLLSSGTE1SP1DE1SGKL2NS1KTAQ4ERLNFD3ERVI1TSDEA-M-K-S-L-S-S-L-E-E-I-S-I-S-H-A-T-E-M-TI1PL1LTE-F-S-E-H-W-P-NSLMTVYAFL1ILLKRQS…	/NCGR_SEQ_ID=MMETSP0329-20121206|10028 /TAXON_ID=697910 /ORGANISM="Pseudo-nitzschia arenysensis, Strain B593" /LENGTH=1714	80	80
MRM2	CAMNT_0003627913	178	259	591	349	KLRGRLPGEVGMLSMLTSLNVESNNLEGTIPSFLYNKLTKLERVDMRNNGFLSTISSDISKLTNLKALYLGELFLTGEVPTD	KLSGTIPSEIGLLRSLSELYLRVNDLSGAIPSEI-GLLTKLSRLEMKENNLSGAIPSEIGLLTNLSALDLTGNELSGAIPSE	2e-06	58.9	141	82	42.68	35	46	50	1	1	60.98	0/-2	2RS1RTLI1GS1VI1ML1SRMS1TSSE1NYVLERSV1ND1ES1TA3FELIY-NGKL4ES1VLDE1RKNE1GNFLLSSGTA1SP1DE1SGKL4KS2YD1GTEGLNFE1TS1EAVI1TSDE	/NCGR_SEQ_ID=MMETSP0329-20121206|10028 /TAXON_ID=697910 /ORGANISM="Pseudo-nitzschia arenysensis, Strain B593" /LENGTH=1714	80	17
MRM2	CAMNT_0004093613	119	480	328	1437	VSTVPLVQRYALMVLFFATNG-ELW-SDSSWRELVNVPEC-RFMGIECDLEGHINTLDVGYRKLRGRLPGEVGMLSMLTSLNVESNNLEGTIPSFLYNKLTKLERVDMRNNGFLSTISSDISKLTNLKALYLGELFLTGEVPTDAMKSLSSLEEISISHATEMTGPLLEFSEHWPNLTYFDILRSTFTGTIPTTIGTNTNLKYIWLEQTSMNTSILPTELGLLPNLKEFILDNLVVDDTTGTIPTELGNCQALTSLHV--DKFRGPIPTELGRLTNLKFLSMTEGGLTGSVPSELGLLTNLNEMYLYNNRLESSLPSALGNVQGLKILDISMNNLTGSIPEGICRSPSI-----------GIKRDCFIDKCDCCSLYC	VSIDAMMEYYSLAVLFFSTKGPQTWFTHAGWVE--NLILCDNWNGVRCNNRTSVTELTIINNNLQGSIPTEIGLLTNLELLRLQGNVLTGPLPSTL-GELTHLTTLNLGANYITGSLPSEMARLTNMNYLVVQENKLSGAV-TEILQSMKQLVHFLA-KTNFFTGPLPDGMVVCVHLERLDISSNNFSGTLPTELGDSSGLVQLSIENNNLSGATIPSELGRLSNLAYLSLSQ---TEMGGGIPTEIGNLSALRGFHISGNNIESTIPTQVGNMIALEYFEIELNRITGTLPSELGRITDLIGLKVGYNRLDGSLPSEIGNLKRLDVLDVKGNSFSGIIATEICXLNDFELSIFRGDFCPGQSLSCPVNQENCCRQGC	2e-30	131	330	378	30.95	117	237	201	10	24	53.17	0/1	2TIVDPALMVMQERY1AS1MA4AS1NK1-PEQLT1-FSTDHSASG1RV1L-V-1VLPIEL1-DRNFWMN1IVER1DNLNERGTHSIVNTTE1DTVIGIYNRNKN1RQ1RSLI1GT1VI1ML1STMN1TESL1NRVLEQSG1NV1ET1TPIL2FT1Y-NGKE2KH1ETRTVLDNMLRGNA1GYFILTSGTSILSP1DEIMSAKR3LMKNAY1YVLVGQ1LNFK1TS1EA1P-1DEAIMLKQ1LMSKSQ1EVEHIFSLIAS-HKATTNEFMF4LPEDFGSMEVHVWCPVNH1TEYRFL2LSRSSNTN1TS2IL2TEIL1TDNSTSNG1KVYQILWSLI1QNTNSNMLNSTGSAITLI1TS3LR1PS2KAEYFLIS1DSNQL-V-V-DTDETMTG1TG4LI2…	/NCGR_SEQ_ID=MMETSP0397-20121206|14599 /TAXON_ID=216820 /ORGANISM="Cyclophora tenuis, Strain ECT3854" /LENGTH=1485	75	75
MRM2	CAMNT_0020618957	85	477	1352	2662	QKRAIDWLVSDDLVLNSTEVRAMAEYIKNGDEDSVSTVPLVQRYALMVLFFATNGELWSDSS-WRELVNVPECRFMGIEC-----------------------DLEGH----INTLDVGY-----------RKLRGRLPGEVGMLSMLTSLNVESNNLEGTIPSFLYNKLTKLERVDMRNNGFLSTISSDISKLTNLKALYLGELFLTGEVPTDAMKSLSSLEEISISHATEMTGPLLEFSEHWPNLTYFDILRSTFTGTIPTTIGTNTNLKYIWLEQTSMNTSILPTELGLLPNLKEFILDNLVVDDTTGTIPTELGNCQALTSLHVD--KFRGPIPTELGRLTNLKFLSMTEGGLTGSVPSELGLLTNLNEMYLYNNRLESSLPSALGNVQGLKILD…	QNMASEWLVENDPLINTENFRLKDERV-------------IQRYVLASMYYSLDGDSWVEKQGW--LTDAHECDWDGINCNINEEDLNPGDVDGISVSAVTGIDLTGRNLSGVIPLEIGYLNELKSIWLFDNRIRGQIPNSILRLERLTELYLDDNQISGSIPQDI-GLLKNLESLDLSGNNLKGKIPNGIGNMESMTDLRLSKNQLTGEFPIEILDLKKIRTLLLDHNQIE--GDIPRLVGRLKNLQILRLSRNEFYGRIPEEIGFLTALRELHLDFNVLSGTI-PKSLGKLENLRELFL---TENDLVGEIPTNLGELEMLETLRLDYNKLEGDIPSEIGSLENLRSLYLGATGVEGPIPDELKNLKSLSKLYLEKNKISSTIPVWLGELINLEELN…	2e-30	134	337	459	27.45	126	245	202	12	88	44.01	0/2	1KNRM1ISDE3SEDN1LPVLLI1STTEENVF1ALMKAD1YRIVK-N-G-D-E-D-S-V-S-T-V-P-L-VI3AV1MAVSLMFYFYASTLND1EDLS1SVDESKSQ-G1R-E-1VTNDVAPH2RDFWMD2EN1-N-I-N-E-E-D-L-N-P-G-D-V-D-G-I-S-V-S-A-V-T-G-I2ET1HR-N-L-S-GIVNITP1DEVI2-L-N-E-L-K-S-I-W-L-F-DRNKRLI2RQLI1GNESVIGLMR1SEMR2SE1NYVLEDSD1NQLIES1TS2SQFDLIY-NGKL1TKKN2RSVL1MLRSNG1GNFLLKSGTK1SPSNDG1SGKNLMTENSLMKTAD1YR1GSEKLNFQ4VF1TIDEAIMLKDSLLKSKSILRETELILSLIDSHHNAQTI1M-T-…	/NCGR_SEQ_ID=MMETSP0789-20121207|549 /TAXON_ID=3005 /ORGANISM="Rhizosolenia setigera, Strain CCMP 1694" /LENGTH=2711	81	81
MRM2	CAMNT_0000418679	115	458	14	1054	DEDSVSTVP---LVQRYALMVLFFATNGEL-WSDSSWRELVNVPECR-------FMGIECDLEGHINTLDVGYRKLRGRLPGEVGMLSMLTSLNVESN-NLEGTIPSFLYNKLTKLERVDMRNNGFLSTISSDISKLTNLKALYLGELFLTGEVPTDAMKSLSSLEEISISHATEMTGPLLEFSEHWPNLTYFDILRSTFTGTIPTTIGTNTNLKYIWLEQTSMNTSILPTELGLLPNLKEFILDNLVVDDTTGTIPTELGNCQALT--SLHVDKFRGPIPTELGRLTNLKFLSMTEGGLTGSVPSELGLLTNLNEMYLYNNRLESSLPSALGNVQGLKILDISMNNLTGSIPEGICR	DDDVASSIDEEGIIQRYALAVLYYATGGQYAWESNNW---LAGPECGDEDGNGVWTGIKCSTQGNVRALVFDDWGLTGTMPPEIGHLYKLENLIIKNNAGLAGWIPS-TFGHLGSLRQLGLYNNNLSGVIPDIFEHTKSLRYINVENNQIHGSIPLEISNLQSLETLVLRNNRFEGVVPFEQLAN--TGVKYLGLSHNKFSSILERSLKDITTLEHLYLDHNRMKGHI-PGHIAGLTNLKAIDLGN---NSFTGKVPTEVGSLNRLEYFSFNSNSFNGNLPRELALLTNLKSLNAAGNKLTGTIP-DVSNMVNLHSLQLQENSLQGSLPESIQQLQSLEILFLSSNNFSGTIPSGISR	2e-30	131	329	358	29.61	106	227	180	11	25	50.28	0/2	1ED1SVVA1TSVIPD-E-E-GLIVI5MA2FYFY2NG1EQLY-A1SEDSSNSN1R-E-L-VLNAVG3RG-D-E-D-G-N-G-VFWMT2EK1DSLTEQ1HNIVNRTA1DVVFGDYDRWKG1RT1RTLM1GP1VI1MH1SYMK1TESN1NIVIEKSN1-ANG1EA1TW3F-LTYFNGKH1TGKS1ERRQVLDGMLRY2GNFLLSSGTV1SPSDDIIFSEKHLTTKNS1KRAYLIYNLVGEENLNFQLITH1ESVI1TLDEAIMSKNSLLQ1SLLEETELIVSLIRSNHNARTF1MGTVGV1LFLEEQFLSAENH-W-PTNGLVTK1FLDGILLSRHSNTK1TSGSTIILPETRTSILGKTDNI1NT1KEYHILWY1EDQHTNSR1NKTGSH1L-1TGEHLIG…	/NCGR_SEQ_ID=MMETSP0014_2-20120614|44281 /TAXON_ID=2857 /ORGANISM="Nitzschia sp." /LENGTH=1545	71	71
MRM2	CAMNT_0000418679	134	258	785	1189	FFATNGELWSDSSWREL--------VNVPECRFMGIECDLEGHIN--TLDVGYRKLRGRLPGEVGMLSMLTSLNVESNNLEGTIPSFLYNKLTKLERVDMRNNGFLSTISSDISKLTNLKALYLGELFLTGEVPT	YFSFNSNSFNGNLPRELALLTNLKSLNAAGNKLTGTIPDVSNMVNLHSLQLQENSLQGSLPESIQQLQSLEILFLSSNNFSGTIPSGISRLSRTLRGLYMSDNDLQGRIPTQLCLFSSLEAIFMDTNNLNGAIPT	0.5	41.6	96	135	25.93	35	90	61	2	10	45.19	0/2	FY1ASTF1GSENLSWFSNDGSNSLWP3-A-L-L-T-N-L-K-SVL1VAPAEGCNRKFLMT1ITEICP1LVESGNHMIV1-L-HTS1DQVLGQYERNKS1RQ1RS2GEESVIGQMQ1SQMS1TESI1NFVLES3LFES5FGLIYSNRKLLSTRKT1ERRGVLDY1RSND1GDFLLQSGTR1SPSTDQILSCKLLFTSNS1KE1LIYFLMGDETLNFN1TN1EAVI2	/NCGR_SEQ_ID=MMETSP0014_2-20120614|44281 /TAXON_ID=2857 /ORGANISM="Nitzschia sp." /LENGTH=1545	71	26
MRM2	CAMNT_0040634459	84	456	1919	723	PQKRAIDWLVSDD-LVLNSTEVRAMAEYIKNGDEDSVSTVPLVQRYALMVLFFATNGELW-SDSSW----------RELVNVPECRFMGIECDLEGHINTLD-------------VGYRKLRGRLPGE------------------------VGMLSMLTSLNVESNNLEGTIPSFLYNKLTKLERVDMRNNGFLSTISSDISKLTNLKALYLGELFLTGEVPTDAMKSLSSLEEISISHATEMTGPLLEFSEHWPNLTYFDILRSTFTGTIPTTIGTNTNLKYIWLEQTSMNTSILPTELGLLPNLKEFILDNLVVDDTTGTIPTELGNCQALTSLHVD--KFRGPIPTELGRLTNLKFLSMTEGGLTGSVPSELGLLTNLNEMYLYNNRLESSLPSA…	PQRKAVSWIMEDDAMKLEPHDPR------------------FIPRYALAVLYYALDGPAWNTDASFLGPNDICNWNTNIFRDGKPVFVGICCRDKTYVNCIVPDDNSAAERIEIFIGNNNLKGSLPAELTEIINLVGISFPQNAISGALPRSIGRLQKLYKIDLFSNQMEGEFPSTLYD-LTNLQNLSLYGNKFSGTISSRIEKLSKLLYLDLGHNDISGTIPDTIGELKILEYLFM--ESNRMRGVLPTGFFDMTNLHWVCIASNLFTGNLSPRIENLIHMRVFDLYENRF-SGMIPGEIGSLGNLENL---RLHVNNFSGLIPTTIGNLSNLTRLFLDDNKLSGNIPVQLRKLTNLEYLDLYGNNLSGTIPEELGLLSNLKGLDIHDNELSGVLPSS…	3e-30	133	335	424	29.01	123	225	198	11	76	46.7	0/-1	2KRRK1IVDS1LIVMSE2-ALMVK1NESPTHEDVP1A-M-A-E-Y-I-K-N-G-D-E-D-S-V-S-T-V-P-LFVIQP4MA2FYFY1TLND1EPLA1-NST1SA1WF-L-G-P-N-D-I-C-N-W-NRTENLIVFNRVDPGEKCPRV1MV2EC1DRLDEKGTHYIV1TCLIDV-P-D-D-N-S-A-A-E-R-I-E-I-FVI1YNRNKN1RK1RS2GA1-L-T-E-I-I-N-L-V-G-I-S-F-P-Q-N-A-I-S-G-A-L-P-R-SVI1MR1SQMK1TYSKLINDVLEF2NQLM2TEIF2FT2NDK-2KN1EQRNVLDSMLRYNG1GK1LSSG4DR1SE2TSNK1KLAY1YD2EHLNFDLITS1ETVI1TDDTAIMGKESLLKSISLLEEYELIFSMI-…	/NCGR_SEQ_ID=MMETSP0794_2-20130614|1092 /TAXON_ID=515487 /ORGANISM="Stephanopyxis turris, Strain CCMP 815" /LENGTH=2423	77	77
MRM2	CAMNT_0040634459	162	257	872	585	ECDLEGHINTLDVGYRKLRGRLPGEVGMLSMLTSLNVESNNLEGTIPSFLYNKLTKLERVDMRNNGFLSTISSDISKLTNLKALYLGELFLTGEVP	ELGLLSNLKGLDIHDNELSGVLPSSLADMDSLEELNLSANNLGGQIPAAMWWKLEQMIKLDLHSNSFSGTISTRIEEMGSLQLLDIEENFFEGSIP	4e-06	58.2	139	96	33.33	32	64	56	0	0	58.33	0/-1	1CLDG1ELGSHNILNKTG2VIGHYDRNKE1RS1RV2GSESVLGAMDLMSDMS1TESE2VLESSA3EG1TQ2SAFALMYWNW2TEKQLMEIRKVL1MLRHNS1GS1LSSG3STDR1SEKELMTGNS1KQAL1YDLIGE1LN1LFTE1ESVI1	/NCGR_SEQ_ID=MMETSP0794_2-20130614|1092 /TAXON_ID=515487 /ORGANISM="Stephanopyxis turris, Strain CCMP 815" /LENGTH=2423	77	20
MRM2	CAMNT_0008189273	94	478	1259	93	SDDLVLNSTEVRAMAE-YIKNGDEDSVSTVPLVQRYALMVLFFATNGELWSD-SSWRELVNVPECRFMGIECDLEGHINTLDVGYRKLRGRLPGEVGMLSMLTSLNVESNNLEGTIPSFLYNKLTKLERVDMRNNGFLSTISSDISKLTNLKALYLGELFLTGEVPTDAMKSLSSLEEISISHATEMTGPLLEFSEHWP-------NLTYFDILRSTFTGTIPTTIGTNTNLKYIWLEQTSMNTSILPTELGLLPNLKEFILDNLVVDDTTGTIPTELGNCQALTSLHV--DKFRGPIPTELGRLTNLKFLSMTEGGLTGSVPSELGLLTNLNEMYLYNNRLESSLPSALGNVQGLKILDISMNNLTGSIPEGI--------------CRSPSIGIKRD…	AEPIPIDSCEPKNLASIWLATGDNRDAGEP--RQRFAMAVNFYQLNGTVWDFMDGWLGPYN--ECLWMGVQCNNKNVINSLALDTNNLFGPFPTEIAMLTGLASIAFTRTHLTGTIPSEVF-FMPKLRELRLYANRMTGNIPTEIVNATKLESLRLEKNFFAGSLVSEIGAVHTL---------TDLNVAFNDFSKEIPTEFGQLRKLKFLDLGNNAFSGRLPSELGRIDSLEKLLMTNNLMYGSI-PSYFGLLFNLRDF---RITRSGIGGFLPTELGLLTNLERLDIAISNFHGTMMTEFGQLTNLFKLSLHDCDFSGPIPTELGYLWNMTRLQMKNNQFTGEIPGSFGRLAELEQLTLEGNKLTGTVPLQVCDLMNDKLGQMVVDCYNPRSGIGFD…	3e-30	133	334	410	28.54	117	247	197	12	46	48.05	0/-3	SADEDPLIVPLIND1TC1VPRKANML1ES-IYWILKANT2ENDRSDVASGTEVPP-L-VR2YF1LMMA1LN1FYAQTL2ETLV1SDDF-MSDSG1RLEGLPVY1V-P-2RLFW2IVEQ1DNLNEKGNHV2TS1DAVLGDYTRNKN1RF1RPLF1GT1VIGA2STMG1TA1LINAVFETSRNTNH1ET5FELVYFN-KFLMTP2ERREVLDRMLRYNA1GRFMLTSGTN1SPSTDE1SVKNLA1NK1KEAS1YR1GEEKLN1LFTA1ESVLPVTSDEAIMGKASVLHSTSLL-E-E-I-S-I-S-H-A-1EDMLTNGVPALFLNED2EKHEWI1-T-E-F-G-Q-L-RNK1TKYFFL1ILLGRNSNTA1TS1TRIL1TSTEIL1TRNITDNS1KEYKILW…	/NCGR_SEQ_ID=MMETSP0141_2-20121125|3922 /TAXON_ID=44445 /ORGANISM="Pseudo-nitzschia australis, Strain 10249 10 AB" /LENGTH=2308	80	80
MRM2	CAMNT_0008242277	94	478	1103	2269	SDDLVLNSTEVRAMAE-YIKNGDEDSVSTVPLVQRYALMVLFFATNGELWSD-SSWRELVNVPECRFMGIECDLEGHINTLDVGYRKLRGRLPGEVGMLSMLTSLNVESNNLEGTIPSFLYNKLTKLERVDMRNNGFLSTISSDISKLTNLKALYLGELFLTGEVPTDAMKSLSSLEEISISHATEMTGPLLEFSEHWP-------NLTYFDILRSTFTGTIPTTIGTNTNLKYIWLEQTSMNTSILPTELGLLPNLKEFILDNLVVDDTTGTIPTELGNCQALTSLHV--DKFRGPIPTELGRLTNLKFLSMTEGGLTGSVPSELGLLTNLNEMYLYNNRLESSLPSALGNVQGLKILDISMNNLTGSIPEGI--------------CRSPSIGIKRD…	AEPIPIDSCEPKNLASIWLATGDNRDAGEP--RQRFAMAVNFYQLNGTVWDFMDGWLGPYN--ECLWMGVQCNNKNVINSLALDTNNLFGPFPTEIAMLTGLASIAFTRTHLTGTIPSEVF-FMPKLRELRLYANRMTGNIPTEIVNATKLESLRLEKNFFAGSLVSEIGAVHTL---------TDLNVAFNDFSKEIPTEFGQLRKLKFLDLGNNAFSGRLPSELGRIDSLEKLLMTNNLMYGSI-PSYFGLLFNLRDF---RITRSGIGGFLPTELGLLTNLERLDIAISNFHGTMMTEFGQLTNLFKLSLHDCDFSGPIPTELGYLWNMTRLQMKNNQFTGEIPGSFGRLAELEQLTLEGNKLTGTVPLQVCDLMNDKLGQMVVDCYNPRSGIGFD…	3e-30	133	334	410	28.54	117	247	197	12	46	48.05	0/2	SADEDPLIVPLIND1TC1VPRKANML1ES-IYWILKANT2ENDRSDVASGTEVPP-L-VR2YF1LMMA1LN1FYAQTL2ETLV1SDDF-MSDSG1RLEGLPVY1V-P-2RLFW2IVEQ1DNLNEKGNHV2TS1DAVLGDYTRNKN1RF1RPLF1GT1VIGA2STMG1TA1LINAVFETSRNTNH1ET5FELVYFN-KFLMTP2ERREVLDRMLRYNA1GRFMLTSGTN1SPSTDE1SVKNLA1NK1KEAS1YR1GEEKLN1LFTA1ESVLPVTSDEAIMGKASVLHSTSLL-E-E-I-S-I-S-H-A-1EDMLTNGVPALFLNED2EKHEWI1-T-E-F-G-Q-L-RNK1TKYFFL1ILLGRNSNTA1TS1TRIL1TSTEIL1TRNITDNS1KEYKILW…	/NCGR_SEQ_ID=MMETSP0142_2-20121227|8363 /TAXON_ID=44445 /ORGANISM="Pseudo-nitzschia australis, Strain 10249 10 AB" /LENGTH=2365	80	80
MRM2	CAMNT_0008113491	126	478	1192	119	QRYALMVLFFATNGELWSD-SSWRELVNVPECRFMGIECDLEGHINTLDVGYRKLRGRLPGEVGMLSMLTSLNVESNNLEGTIPSFLYNKLTKLERVDMRNNGFLSTISSDISKLTNLKALYLGELFLTGEVPTDAMKSLSSLEEISISHATEMTGPLLEFSEHWP-------NLTYFDILRSTFTGTIPTTIGTNTNLKYIWLEQTSMNTSILPTELGLLPNLKEFILDNLVVDDTTGTIPTELGNCQALTSLHV--DKFRGPIPTELGRLTNLKFLSMTEGGLTGSVPSELGLLTNLNEMYLYNNRLESSLPSALGNVQGLKILDISMNNLTGSIPEGI--------------CRSPSIGIKRDCFIDKCDCCSL	QRFAMAVNFYQLNGTVWDFMDGWLGPYN--ECLWMGVQCNNKNVINSLALDTNNLFGPFPTEIAMLTGLASIAFTRTHLTGTIPSEVF-FMPKLRELRLYANRMTGNIPTEIVNATKLESLRLEKNFFAGSLVSEIGAVHTL---------TDLNVAFNDFSKEIPTEFGQLRKLKFLDLGNNAFSGRLPSELGRIDSLEKLLMTNNLMYGSI-PSYFGLLFNLRDF---RITRSGIGGFLPTELGLLTNLERLDIAISNFHGTMMTEFGQLTNLFKLSLHDCDFSGPIPTELGYLWNMTRLQMKNNQFTGEIPGSFGRLAELEQLTLEGNKLTGTVPLQVCDLMNDKLGQMVVDCYNPRSGIGFDC---EPDCCSL	3e-30	132	333	377	29.71	112	222	183	10	43	48.54	0/-2	2YF1LMMA1LN1FYAQTL2ETLV1SDDF-MSDSG1RLEGLPVY1V-P-2RLFW2IVEQ1DNLNEKGNHV2TS1DAVLGDYTRNKN1RF1RPLF1GT1VIGA2STMG1TA1LINAVFETSRNTNH1ET5FELVYFN-KFLMTP2ERREVLDRMLRYNA1GRFMLTSGTN1SPSTDE1SVKNLA1NK1KEAS1YR1GEEKLN1LFTA1ESVLPVTSDEAIMGKASVLHSTSLL-E-E-I-S-I-S-H-A-1EDMLTNGVPALFLNED2EKHEWI1-T-E-F-G-Q-L-RNK1TKYFFL1ILLGRNSNTA1TS1TRIL1TSTEIL1TRNITDNS1KEYKILWLLMETQNTNSL1NYTG2L-1TSEYLF3PF2KRED1I-L-D-NRLIVTVRDSDGTITG1TF…	/NCGR_SEQ_ID=MMETSP0139_2-20121125|16955 /TAXON_ID=44445 /ORGANISM="Pseudo-nitzschia australis, Strain 10249 10 AB" /LENGTH=2033	73	73
MRM2	CAMNT_0000498413	124	453	26	1105	LVQRYALMVLFFATNGELWSDSSWRELVNVPECRFMGIECDLEGHINTLDVGYRKLRGRLPGEVGMLSMLTSLNVESNNLEGTIPS------------FLYN-----------KLTKLERVDMRNNGFLSTISSDISKLTNLKALYLGELFLTGEVPTDAMKSLSSLEEISISH-----------ATEMTGPLLEFSEHWPNLTYFDILRSTFTGTIPTTIGTNTNLKYIWLEQTSMNTSILPTELGLLPNLKEFILDNLVVDDTTGTIPTELGNCQALTSLHV--DKFRGPIPTELGRLTNLKFLSMTEGGLTGSVPSELGLLTNLNEMYLYNNRLESSLPSALGNVQGLKILDISMNNLTGSIP	FVQRFVLALLYHSTGGDGWKRT--RFLTVDHECEWYGISCYRNDSVQSISMSQNTMIGSIPSELSMLPLLQKIDVSRNEIRGTMPTTIGGLTSLNDLRFDFNLFSGPLPSEIGRLVHLTTLSLSNNSFTGAIPRHFGGLTNLEKLYLTGNKLNSSLSTEFYDMASLSEFHCGGHQVSTEDRRVFLSNRLLGTISTLIGRLTKLEEFDIAENDFTGLIPSEMGKLTNLEVFDLTANHLSASI-PSEMGELTNLKILYARR---NDLSGSIPSEMGELTNLEILVVGDNDLSGSIPSEMGELTNLEILYVSNNHLSGTIPSEMGKLTNLVHLYAHENDSSGSIPSEMGELTNLEILYVSSNHLSGTIP	3e-30	133	335	366	31.15	114	210	177	7	42	48.36	0/2	LF3YFAV1MAVL1FYFHAS1NG1EDLG1SKDRSTS-W-1EF1VTNVVDPH2REFWMY2ES1DYLRENGDHSIVNQTSLIDSVMGSYQRNKTLMRI1RSLI1GS1VLGS2SPML1TQSKLIND1ESSR1NELIER2IM1ST-T-I-G-G-L-T-S-L-N-D-L-R1LDYF1-L-F-S-G-P-L-P-S-E-I-GKR1TVKH1ETRTVLDSMLRS2GS1LTSGTA1SPSRDHIFSGKG4KEAK3GTEGLNFK1TNGSESVLPS1DEAFMYKDSMLA1SLLS1EFIHSCIGSG1-Q-V-S-T-E-D-R-R-V-F-LASTNERMLTL1PTLILSETFLSIEGHRWLPTNK1TEYE3LARESNTD3TL2TSTEIM1TKNL3KEYVIFWD1ETQATNSHMLNSTA2…	/NCGR_SEQ_ID=MMETSP0015_2-20120614|37566 /TAXON_ID=2838 /ORGANISM="Odontella" /LENGTH=2943	73	68
MRM2	CAMNT_0000498413	168	453	839	1681	HINTLDVGYRKLRGRLPGEVGMLSMLTSLNVESNNLEGTIPSFLYNKLTKLERVDMRNNGFLSTISSDISKLTNLKALYLGELFLTGEVPTDAMKSLSSLEEISISHATEMTGPLLEFSEHWPNLTYFDILRSTFTGTIPTTIGTNTNLKYIWLEQTSMNTSILPTELGLLPNLKEFILDNLVVDDTTGTIPTELGNCQALTSLHV--DKFRGPIPTELGRLTNLKFLSMTEGGLTGSVPSELGLLTNLNEMYLYNNRLESSLPSALGNVQGLKILDISMNNLTGSIP	NLEILVVGDNDLSGSIPSEMGELTNLEILYVSNNHLSGTIPSEM-GKLTNLVHLYAHENDSSGSIPSEMGELTNLEILYVSSNHLSGTIPSEMGELTNLVRLWVS--SNDLSGSIPSEMGKLTNFLYLDLSHNDLSGFIPSEMGKLTNLLHLWVSSNDFSGSI-PSEMWELTNLERL---DLSSNDLSGTIPSEMGELTNLERLDLSHNDLSGFIPSEMGKLTNLLYLWVLSNDLSGSIPSEIWELTNLERLDIFSNHLSGTIPSEMGELTNLERLDLSSNDLSGTIP	5e-29	130	326	288	34.03	98	181	165	5	9	57.29	0/2	HNILNETI1DV2YDRNKD1RS1RSLI1GS1VM1ME1STMN1TESI1NY1ESSN1NH1ES5FELMY-NG3KN1EVRHVLDYMARHNE1GDFSLSSGTS1SP1DEIMSGKE4KEAI2LVGSESLNFH1TS1ETVI1TSDEAMMGKESLLTSNSLLVERELIWSVISS-H-ASTNEDMLTS1PSLILPESFESMEGHKWLPT1LFTL1FL1ILLSRHSNTDFLTS1TF2TSTEIM1TKNL3KLYHIL1LVESQSTNSDMFNSTG2L-1TS1LMGWLE1PT2KEERFLI-L-D-ND1VSVSDN1TLTS4TS1LM1NECLQTAN1TESR1HDVL-S-HDNKDFLRS1PF2TS1LM1RK4KLFY1SWMVTLESGNGD1TS2VI3LIGWLE4NEERMLYDLIYFNS…	/NCGR_SEQ_ID=MMETSP0015_2-20120614|37566 /TAXON_ID=2838 /ORGANISM="Odontella" /LENGTH=2943	73	59
MRM2	CAMNT_0000498413	149	456	629	1546	ELVNVPECRFMGIECDLEGHINTL---DVGYRKLRGRLPGEVGMLSMLTSLNVESNNLEGTIPSFLYNKLTKLERVDMRNNGFLSTISSDISKLTNLKALYLGELFLTGEVPTDAMKSLSSLEEISISHATEMTGPLLEFSEHWPNLTYFDILRSTFTGTIPTTIGTNTNLKYIWLEQTSMNTSILPTELGLLPNLKEFILDNLVVDDTTGTIPTELGNCQALTSLHV--DKFRGPIPTELGRLTNLKFLSMTEGGLTGSVPSELGLLTNLNEMYLYNNRLESSLPSALGNVQGLKILDISMNNLTGSIPEGI	EEFDIAENDFTGLIPSEMGKLTNLEVFDLTANHLSASIPSEMGELTNLKILYARRNDLSGSIPSEM-GELTNLEILVVGDNDLSGSIPSEMGELTNLEILYVSNNHLSGTIPSEMGKLTNLVHLYA--HENDSSGSIPSEMGELTNLEILYVSSNHLSGTIPSEMGELTNLVRLWVSSNDLSGSI-PSEMGKLTN---FLYLDLSHNDLSGFIPSEMGKLTNLLHLWVSSNDFSGSIPSEMWELTNLERLDLSSNDLSGTIPSEMGELTNLERLDLSHNDLSGFIPSEMGKLTNLLYLWVLSNDLSGSIPSEI	1e-25	119	298	313	32.91	103	198	169	6	12	53.99	0/2	1LEVFNDVIPA1CNRD1MT1ILEICPDSLEEM1HKILNTTN1-E-V-F1VLGTYARNKH1RSGARSLI1GS1VM1ME1STMN1TKSI1NYVAERSR1ND1ES1TS3FELMY-NGKE2KN2RIVLDVMVRGND1GDFLLSSGTS1SP1DEIMSGKE4KEAI2LVGSENLNFH1TS1ETVI1TSDEAMMG1SLLTSNSLLVEHELIYSAI-S-1AETNEDMSTS1PSLILPESFESMEGHEWLPT2TEYIFLDYIVLSRSSNTHFLTS4TSTEIM1TENL3KVYRIL1LVESQSTNSDMLNSTG2L-1TS1LM1LK1PT1L-K-E-1ILLYDLND1VSVHDN1TLTS1TF2TS1LM1NKCLQTAN1TLSH1HW1-S-SDNKD1RS1PS2TS1LMGWRE4KE…	/NCGR_SEQ_ID=MMETSP0015_2-20120614|37566 /TAXON_ID=2838 /ORGANISM="Odontella" /LENGTH=2943	73	64
MRM2	CAMNT_0000498413	167	477	1043	1996	GHINTLDVGY---RKLRGRLPGEVGMLSMLTSLNVESNNLEGTIPSFLYNKLTKLERVDMRNNGFLSTISSDISKLTNLKALYLGELFLTGEVPTDAMKSLSSLEEISISHATEMTGPLLEFSEHWPNLTYFDILRSTFTGTIPTTIGTNTNLKYIWLEQTSMNTSILPTELGLLPNLKEFILDNLVVDDTTGTIPTELGNCQALTSLHV--DKFRGPIPTELGRLTNLKFLSMTEGGLTGSVPSELGLLTNLNEMYLYNNRLESSLPSALGNVQGLKILDISMNNLTGSIPEGICRSPSI-GIKRDCFID--------KCDCCS	GELTNLEILYVSSNHLSGTIPSEMGELTNLVRLWVSSNDLSGSIPSEM-GKLTNFLYLDLSHNDLSGFIPSEMGKLTNLLHLWVSSNDFSGSIPSEMWELTNLERLDLS--SNDLSGTIPSEMGELTNLERLDLSHNDLSGFIPSEMGKLTNLLYLWVLSNDLSGSI-PSEIWELTNLERL---DIFSNHLSGTIPSEMGELTNLERLDLSSNDLSGTIPSEMGKLTNLVYLYADENGLSGSIPSTMGQLSHLEIFSVGDNSLNGTIPLELTFIENITVIRAEWNDFTGTVSEDFCKLQRLYSFYADCGPTNLTGPPAVECKCCT	6e-25	117	293	325	29.54	96	208	168	8	21	51.69	0/2	1HEILNTTN1DEVIGL1-V-S-SRNKH1RS1RTLI1GS1VM1ME1STMN1TVSR1NW1ES2ND1ES1TS3FELMY-NG3KNLFELRYVL1MLRSNH1GDFLLSSGTF1SP1DEIMSG5KLAH1YWLVGSESLNFDLFTS1ESVI1TSDEAMMWKESLLTSNSLLEERELIDSLISS-H-ASTNEDMLTS1PTLILPESFESMEGHEWLPT2TEYRFL1ILLSRHSNTDFLTS1TF2TSTEIM1TKNL3KL1IL1LVELQSTNSDMLNSTG2L-1TS1LIGWLE1PT2KEERFLI-L-D-NDLIVFVSDNDHTLTS4TS1LM1NECLQTAN1TESR1HDVL-S-SDNKDFLRS1PT2TS1LM1RK4KVFY1SYMATD1GN2TS2VI2ETLM1LQ1TSNH1…	/NCGR_SEQ_ID=MMETSP0015_2-20120614|37566 /TAXON_ID=2838 /ORGANISM="Odontella" /LENGTH=2943	73	64
MRM2	CAMNT_0000498413	386	458	143	361	RLTNLKFLSMTEGGLTGSVPSELGLLTNLNEMYLYNNRLESSLPSALGNVQGLKILDISMNNLTGSIPEGICR	RNDSVQSISMSQNTMIGSIPSELSMLPLLQKIDVSRNEIRGTMPTTIGGLTSLNDLRFDFNLFSGPLPSEIGR	0.68	41.6	96	73	28.77	21	52	41	0	0	56.16	0/2	1LNTDNSLVKQFSLI2TSEQGNGTLMTI2VI4GSLM1TPNL1NQEKMIYDLVYSNR1RELIERSGSTLM1STATLI1NGVLQTGS1KNID1DRIFSDMF1NLLFTS1SPIL1ESGE1CG1	/NCGR_SEQ_ID=MMETSP0015_2-20120614|37566 /TAXON_ID=2838 /ORGANISM="Odontella" /LENGTH=2943	73	15
MRM2	CAMNT_0004455499	58	458	2137	1073	IAYRSDIEYILFTEMDEGLSTDFVEGPQKRAIDWLVSDDLVLNSTEVRAMAEYIKNGDEDSVSTVPLVQRYALMVLFFATNGELWSDSSWRELVNV-PECRFMGIECDLEGHINTLDVGYRKLRGRLPGEVGMLSM-LTSLNVESNNLEGTIPSFLYNKLTKLERVDMRNNGFLSTISSDISKLTNLKALYLGELFLTGEVPTDAMKSLSSLEEISISHATEMTGPLLEFSEHWPNLTYFDILRSTFTGTIPTTIGTNTNLKYIWLEQTSMNTSILPTELGLLPNLKEFILDNLVVDDTTGTIPTELGNCQALTSLHVDK---FRGPIPTELGRLTNLKFLSMTEGGLTGSVPSELGLLTNLNEMYLYNNRLESSLPSALGNVQGLKILDISMNNLTGS…	VAAQEFLEFLSSVSPDGGAALADITSPQHRAYQW------------VFARSEGVGPREN--------IQRYVLATFYYSTGRENWGDWSDGWLSDEGTSCDWALVGCRVDGRIMSLRLSRGGLVGTIPPELSMIGLSMSELDLSFNGIGGSIPTEFGN-MTGLETLRLNDNLLTGSIPSEFGQLDVIQILDVGNTGLSGKIPTEI---------------GNMTA-----------LTYLSLKSTDISGKIPSEIGFLKFLDSVDVSNTDIRGP-MPTEIGRMTNLQSIQFHNCKL---SGVIPSETGYLTSLKTLILSKNRLFGGPLPTEIGKLRLLETFNFEYNGLSSTLPSELGLLENIRELFLGGNRFGGTIPEDITDAMKLRVLDLSLNYLTGP…	4e-30	132	333	406	27.83	113	237	197	10	56	48.52	0/-3	IV1YARQSEDFIL1YFILLSFSTVESMP1EG1LASATLDAFDVIETGS2KH2IYDQ1L-V-S-D-D-L-V-L-N-S-T-E-1RF1MRAS1YGIVKGNPGRDEEND-S-V-S-T-V-P-L-VI3AV1MAVTLFFYFYAS1NGGR1LN1SG1SW1WDRGEW1VSNDVE-GPTES1RDFWMAGLIVEG1DRLVED1HR1NMTS1DRVLGSYRRGKG1RV1RTLI1GP1VLGS1LISGML-SLMTSSE1NDVLESSF1NGLIEG1TS2STFELFYG1K-LM1KG2RTVLDRMLRNND1GLFLLTSGTS1SP1DEIFSGKQ1TDNVLIKQAI1YDLV1ENLTFG1TS1EKVI2DEAIM-K-S-L-S-S-L-E-E-I-S-I-S-H-A-TGEN2GAP-L-L-E-F-…	/NCGR_SEQ_ID=MMETSP0418-20121206|2742 /TAXON_ID=1158023 /ORGANISM="Astrosyne radiata, Strain 13vi08-1A" /LENGTH=2352	87	83
MRM2	CAMNT_0004455499	331	476	792	346	LPTELGLLPNLKEFILDNLVVDD---TTGTIPTELGNCQALTSLHVD--KFRGPIPTELGRLTNLKFLSMTEGGLTGSVPSELGLLTNLNEMYLYNNRLESSLPSALGNVQGLKILDISMNNLTGSIPEGICRSPSIGIKRDCFIDKCDCC	IPTEVGRMTMLDSFFVGNRGPKDWPRMDGTIPTEFASLPRLNRLVVSDTHINGTIPTDLGRLSILHTLDLDANDLTGNIPSEFGNLSNLDQLDLRDNWLSGTVPMELGSLLSLGDVDLRLNELTGTVP--LCGLKLEDLKVDCDEVSCSCC	3e-15	87	214	151	37.75	57	87	83	3	7	54.97	0/-1	LI3LV1LRLMPTNM1KDES1IFLVDG1LRVGVPDK1-W-P-RTMTD6LFGANSCLQPAR1TNSR1HV1DS-D-TKHFIRN1PT3ED4TSNI1KHFT1SDMLTDEAGNGD3SNVI3LF1LN1TS2NDEQMLYD1YRND1RW1ESSGSTLV1SMAE2NSVLQLGS1KGIDLV1ILSRML1NE3STIV1E-G-IL1RGSLPKSLIEGDIL1RV2FDIEDVKS1DS2	/NCGR_SEQ_ID=MMETSP0418-20121206|2742 /TAXON_ID=1158023 /ORGANISM="Astrosyne radiata, Strain 13vi08-1A" /LENGTH=2352	87	30
MRM2	CAMNT_0004455499	348	454	894	550	NLVVDDTTGTIPTELGNCQALTS--LHVDKFRGPIPTELGRLTNLKFLSMTEGG------LTGSVPSELGLLTNLNEMYLYNNRLESSLPSALGNVQGLKILDISMNNLTGSIPE	DLVRNKIEGSLPTEIGLMTSLESAFMHYNLWNGTIPTEVGRMTMLDSFFVGNRGPKDWPRMDGTIPTEFASLPRLNRLVVSDTHINGTIPTDLGRLSILHTLDLDANDLTGNIPS	3e-08	64.7	156	115	33.04	38	69	65	2	8	56.52	0/-1	ND2VRDNDKTITE1TSIL3LI1NLCMQTAS1TE1-A-FLM1VYDNKLFWRN1PT4LV2LM1NM1KDFSLFSFMVTGENGR1-P-K-D-W-P-RLMTD1STVI1ST1LFGALS1TPNR2ERMLYVLVYSNDNTRHLIENSGSTLI1STAD2NRVLQSGI1KHIT2ILSDMA1ND3SN2ES	/NCGR_SEQ_ID=MMETSP0418-20121206|2742 /TAXON_ID=1158023 /ORGANISM="Astrosyne radiata, Strain 13vi08-1A" /LENGTH=2352	87	22
MRM2	CAMNT_0004455499	168	262	675	394	HINTLDVGYRKLRGRLPGEVGMLSMLTSLNVESNNLEGTIPSFLYNKLTKLERVDMRNNGFLSTISSDISKLTNLKALYLGELFLTGEVPTDAMK	RLNRLVVSDTHINGTIPTDLGRLSILHTLDLDANDLTGNIPSE-FGNLSNLDQLDLRDNWLSGTVPMELGSLLSLGDVDLRLNELTGTVPLCGLK	0.001	50.4	119	95	32.63	31	63	56	1	1	58.95	0/-1	HRIL1TR1DV1GSYDRTKHLIRN1RTLI1GTEDVL1MR2MI1THST1NDVLEDSA1ND1ET1TN3FEL-YFNGKN1TSKN1EDRQVL1ML1ND1GWFLLSSG1IVSPSMDEILSGKS1TLNS1KGADLVYD1GRELLNFE3ET2TLDCAGML1	/NCGR_SEQ_ID=MMETSP0418-20121206|2742 /TAXON_ID=1158023 /ORGANISM="Astrosyne radiata, Strain 13vi08-1A" /LENGTH=2352	87	20
MRM2	CAMNT_0004455499	374	458	882	610	DKFRGPIPTELGRLTNLKFLSMTEGGLTGSVPSELGLLTNLNEMYLYNN------RLESSLPSALGNVQGLKILDISMNNLTGSIPEGICR	NKIEGSLPTEIGLMTSLESAFMHYNLWNGTIPTEVGRMTMLDSFFVGNRGPKDWPRMDGTIPTEFASLPRLNRLVVSDTHINGTIPTDLGR	0.041	45.4	106	91	27.47	25	60	51	1	6	56.04	0/-1	DN1FIRE1PSIL3LI1RLLM1NS1KEFSLASF1THEYGNGLLWTN1STVI1ST1LV1LRLM1NM1NDESMFYFLVYG1NR-G-P-K-D-W-P1LMEDSGSTLI1STAELFGANSVLQPGR1KNIR1DVIV1MDNTNHLITN1ST2ETGDILCG1	/NCGR_SEQ_ID=MMETSP0418-20121206|2742 /TAXON_ID=1158023 /ORGANISM="Astrosyne radiata, Strain 13vi08-1A" /LENGTH=2352	87	18
MRM2	CAMNT_0004455499	172	359	897	409	LDVGYRKLRGRLPGEVGMLSMLTSLNVESNNLEGTIPSFLYNKLTKLERVDMRNNG------FLSTISSDISKLTNLKALYLGELFLTGEVPTDAMKSLSSLEEISISHATEMTGPLLEFSEHWPNLTYFDILRSTFTGTIPTTIGTNTNLKYIWLEQTSMNTSILPTELGLLPNLKEFILDNLVVDDTTGTIP	LDLVRNKIEGSLPTEIGLMTSLESAFMHYNLWNGTIPTEV-GRMTMLDSFFVGNRGPKDWPRMDGTIPTEFASLPRLNRLVVSDTHINGTIPTDLGR--LSILHTLDLDANDLTG---NIPSEFGNLSNLDQL----------------DLRDNWLSGT------VPMELGSLLSLGDV---DLRLNELTGTVP	0.56	41.6	96	194	26.29	51	106	87	7	37	44.85	0/-1	2VLGVYRRN1LIRE1RS2GT1VI1MLLMSTMS1TE1LANFVMEHSY1NLLWEN4STFELVY-NGKRLM1KM1EDRSVFDFMVRG1NR1-P-K-D-W-P-RFMLDSG2SPSTDEIFSAKS1TPNR1KNAR1YVLVGSEDLTFHLITN1ETVI3ALMGKRS-L-SL1LIELEHITSLIDSLHD1TNEDML2P-L-L-ENFISPESHEWFPG2TSYNFL1IQ1R-S-T-F-T-G-T-I-P-T-T-I-G-T-N-T-ND1KRYDIN2ESQG1S-M-N-T-S-I-LV1TM3LS1PLNS1KGEDFVI-L-D-ND1VRVLDNDETL3IV1	/NCGR_SEQ_ID=MMETSP0418-20121206|2742 /TAXON_ID=1158023 /ORGANISM="Astrosyne radiata, Strain 13vi08-1A" /LENGTH=2352	87	39
MRM2	CAMNT_0004455499	169	244	600	376	INTLDVGYRKLRGRLPGEVGMLSMLTSLNVESNNLEGTIPSFLYNKLTKLERVDMRNNGFLSTISSDISKLTNLKA	LHTLDLDANDLTGNIPSEFGNLSNLDQLDLRDNWLSGTVPMEL-GSLLSLGDVDLRLNELTGTVPLCGLKLEDLKV	2.4	39.7	91	76	38.16	29	46	39	1	1	51.32	0/-1	ILNH3VLGDYARNKD1RT1RNLI1GS1VF1MN2MN1TDSQ1NDVLERSD1NW1ES2IV1SMFE1Y-NGKS1TLKS1EGRD2ML1NL1GEFLLTSG1IVSPSLDCIGSL2TEND2AV	/NCGR_SEQ_ID=MMETSP0418-20121206|2742 /TAXON_ID=1158023 /ORGANISM="Astrosyne radiata, Strain 13vi08-1A" /LENGTH=2352	87	16
MRM2	CAMNT_0013083979	83	458	1990	914	GPQKRAIDWLVSDDLVLNSTEVRAMAEYIKNGDEDSVSTVPLVQRYALMVLFFATNGEL-WSDSSWRELVNVPEC------RFMGIECDLEGHINTLDVGYRKLRGRLPGEVGMLSMLTSLNVESN-NLEGTIPSFLYNKLTKLERVDMRNNGFLSTISSDISKLT-NLKALYLGELFLTGEVPTDAMKSLSSLEEISISHATEMTGPLLEFSEHWPNLTYFDILRSTFTGTIPTTIGTNTNLKYIWLEQTSMNTSILPTELGLLPNLKEFILDNLVVDDTTGTIPTELGNCQALT--SLHVDKFRGPIPTELGRLTNLKFLSMTEGGLTGSVPSELGLLTNLNEMYLYNNRLESSLPSALGNVQGLKILDISMNNLTGSIPEGICR	APQHRAWKWLLYDDPVVGSID-----------REDHI-----VQRFSLASFYFATGGDASWEKNDW---LDGPECGDDNQEAWFGINCNPDGDVRALVLDAWGLSGTIPPEVGHLYKLENLILKNNPKLTGWIP-VSFSHLSKLRQLGLYNNN-LSGVLPDIFEHTKSLKFINLESNDIYGSIPPEIAHLKSLETLVLNNNRFEGIVPFAQLAS--TGVKYLGLSHNRFAGRIERTIHEVETLEYLYLDNNQMRGPV-PPHIGNLNHLKSIDLGN---NAFTGALPMSIGNLERLEYFSLNNNQFNGNLPRRIGSLTNLQTLNTASNTFTGTVP-DLSALSNLKSLQLYENDFTGTLPEFLQHLHSIETIFLSSNRFTGTIPEAISR	4e-30	133	335	387	30.75	119	229	191	14	39	49.35	0/-1	GA2KH2IWDK2VLSY2LP1LVNG1TIEDV-R-A-M-A-E-Y-I-K-N-G-DR2SHVIS-T-V-P-L-3YFAS1MAVSLFFY3NG1EDLA-S1SEDKSNSD1R-E-L-VLNDVG3-G-D-D-N-Q-ERAFWMF2EN1DNLPED1HDIVNRTA1DVVLGDYARWKG1RS1RTLI1GP3MH1SYMK1TESN1NIVLEKSN1-PNK1ET1TW2S-FVLSYFNSKH1TS2ERRQVLDGMLRY2GNF-2TGIVSLSP2SFKELH1-KNS2AFLIYN1GEESLNFDLITY1ESVI1TPDEAIMAKHSLLK1SLLEETELIVSLINSNHNARTF1MGTIGV1LFLAEQFLSAESH-W-PTNGLVTK1FLDGILLSRHSNTR1TA1TR1PETR2GHTENVTENT1KE1…	/NCGR_SEQ_ID=MMETSP1060-20121228|5445 /TAXON_ID=37318 /ORGANISM="Pseudo-nitzschia pungens, Strain cf. cingulata" /LENGTH=3382	82	78
MRM2	CAMNT_0013083979	157	480	1378	536	RFMG-IECDLEGHINTLDVGY---RKLRGRLPGEVGMLSMLTSLNVESNNLEGTIPSFLYNKLTKLERVDMRNNGFLSTISSDISKLTNLKALYLGELFLTGEVPTDAMKSLSSLEEISISHATEMTGPLLEFSEHWPNLTYFDILRSTFTGTIPTTIGTNTNLKYIWLEQTSMNTSILPTELGLLPNLKEFILDNLVVDDTTGTIPTELGN-CQALTSLHVDK--FRGPIPTELGRLTNLKFLSMTEGGLTGSVPSELGLLTNLNEMYLYNNRLESSLPSALGNVQGLKILDISMNNLTGSIPEGIC---RSPSIGIKRDCFIDK----CDCCSLYC	RFAGRIERTIH-EVETLEYLYLDNNQMRGPVPPHIGNLNHLKSIDLGNNAFTGALPMSIGN-LERLEYFSLNNNQFNGNLPRRIGSLTNLQTLNTASNTFTGTV---------------------------------PDLSALSNLKS------------------LQLYENDF-TGTLPEFLQHLHSIETIFLSS---NRFTGTIPEAISRMSRTLTSLYLSDNLLEGSIPTHLCEFIGLEALFLDTNRLGGSIPACFGDFADLQQLYLFKNKLTGTVPATLQNLKHLSGVGLESNQLVGEVPDEVCGVVHHQKIDMWADCAIGQDALECPCCNVCC	2e-15	87.8	216	338	26.04	88	179	143	12	71	42.31	0/-1	2MA1-R2CRDTLIEHG-HEIVNE2DEVYGL1-L-D-NRNKQLM2RPLV1GPEHVI1MN1SNMH1TK1LINDVLEGSN1NALFET1TAIL1SMFSLIYG1K-1TEKR2RYVFDSMLRN2GQ1LNSGTNILSPSRDR1SGKS4KQAT1YNLTGAESLNFTLF2ET1P-T-D-A-M-K-S-L-S-S-L-E-E-I-S-I-S-H-A-T-E-M-T-G-P-L-L-E-F-S-E-H-W-1ND1TSYAFLDSIN1RK1T-F-T-G-T-I-P-T-T-I-G-T-N-T-N-L-K-Y-ILWQ1EYQETNSDMFN-1SGIT2TEEF1GQLH1PHNSLIKEETFIIF1DSNSL-V-V-DNDRTF5TEEALIGSNR-MCSQRAT4HYVLDSKD-N-LFLRE1PS3EH1GCRELFTI…	/NCGR_SEQ_ID=MMETSP1060-20121228|5445 /TAXON_ID=37318 /ORGANISM="Pseudo-nitzschia pungens, Strain cf. cingulata" /LENGTH=3382	82	67
MRM2	CAMNT_0013083979	363	462	1774	1475	GNCQALTSLHVDKFRGPIPTELGRLTNLKFLSMTEG-GLTGSVPSELGLLTNLNEMYLYNNRLESSLPSALGNVQGLKILDISMNNLTGSIPEGICRSPSI	GDVRALV-LDAWGLSGTIPPEVGHLYKLENLILKNNPKLTGWIPVSFSHLSKLRQLGLYNNNLSGVLPDIFEHTKSLKFINLESNDIYGSIPPEIAHLKSL	0.0006	51.2	121	101	33.66	34	65	51	2	2	50.5	0/-1	1NDCVQR2TVS-1HDVADWKGFLRS1PT2TP1LV1RH1TYNK1KEFN1SIMLTKENGN-PGK3SWVI1SVESLFGSLH1TSNK1NREQMLYG4RN1ESSGSV2SDAILFGENHVTQKGS2IFLIDNILSEMS1NDLITY4EPGE1CARHSLPK1IL	/NCGR_SEQ_ID=MMETSP1060-20121228|5445 /TAXON_ID=37318 /ORGANISM="Pseudo-nitzschia pungens, Strain cf. cingulata" /LENGTH=3382	82	21
MRM2	CAMNT_0006607447	128	478	99	1151	YALMVLFFATNGELW--SDSSWRELVNVPECRFMGIECDLEGHINTLDVGYRKLRGRLPGEVGMLSMLTSLNVESNNLEGTIPSFLYNKLTKLERVDMRNNGFLSTISSDISKLTNLKALYLGELFLTGEVPTDAMKSLSSLEEISISHATEMTGPLLEFSEHWPNLTYFDILRSTFTGTIPTTIGTNTNLKYIWLEQTSMNTSILPTELGLLPNLKEFILDNLVVDDTTGTIPTELGNCQALTSL--HVDKFRGPIPTELGRLTNLKFLSMTEGGLTGSVPSELGLLTNLNEMYLYNNRLESSLPSALGNVQGLKILDISMNNLTGSIPEGICRSP---SIGIKRDCFI--DKCDCCSL	HVLMVLYFTTAGVRWKFAEEEWVE-SSLKECDWEFVTCTGD-EVTHVEIEDAFVEGVIPDEMVALTGLKSLSMRKNRLTGTLPRVVF-ELTSLEKLDLSDNTFISTIPNDIGNLINLKFLDVSLNGITGTLPSSLGKLVDLTNLSAELN--RLQGSFLDFLVQLSNLEVINLARNDLTGSFPSGIGALSQLSDLDISTNDLRGTI-PTQFGQLSSLRRLVV---YANRLNGTLPTHLGNLNNLETLDLHLNRLTGNLTDLFDNLSLLSRIRLDQNLFTGTIPQSLGDCEKLTTLNIHDNRLEGTVPTLFGNLKGLKFIDLSDNKLEGTIPTELGSLPFLYSFGAYSNNFVPPEPKEVCAL	4e-30	132	333	360	29.44	106	236	190	10	18	52.78	0/3	YHAV4FY1AT1NA1EVLR1-K-FSADESESE1RV1L-VSNSVLPK2RDFWMEGFIVET1DTLGEDG-HEIVNTTHLVDEVIGEYDRAKFLVRE1RVLI1GD1VMGVMA1STMG1TK2NSVMERSK1NR1ET2IL1SRFVLVYFN-KE2KS2RKVL1MLRSND1GT1LI3SPSN2SGKN1TI3AF1YDLVGSELLNFGLI2ETVL1TSDSALMG1SLLVSDSLLTENELISSAIESLHNA-T-ERMLTQ1PSLF1ED1SLEVHQWLPS2TEYVFIDNILLA1SNTDFL2TSIF1TSTG2TANLTSNQ1KSYDILWDLIESQTTNSDMLNRTGST1L-2EQLF1LQ1PSNS1KRERFLIVLVD-N-L-VYVADNDRTLTN2IL2EH3CLQNAN1TEST1-D…	/NCGR_SEQ_ID=MMETSP0800-20121206|19795 /TAXON_ID=210618 ORGANISM="Striatella unipunctata, Strain CCMP2910" /NCGR_SAMPLE_ID=MMETSP0800 /ASSEMBLY_ACC=CAM_ASM_000638 /LENGTH=2208	73	73
MRM2	CAMNT_0001357725	177	463	1382	609	RKLRGRLPGEVGMLSMLTSLNVESNNLEGTIPSFLYNKLTKLERVDMRNNGFLSTISSDISKLTNLKALYLGELFLTGEVPTDAMKSLSSLEEISISHATEMTGPLLEFS--EHWPNLTYFDILRSTFTGTIPTTIGTNTNLKYIWLEQTSMNTSILPTELGLLPNLKEFILDNLVVDDTTGTIPTELGNCQALTS--LHVDKFRGPIPTELGRLTNLKFLSMTEGGLTGSVPSELGLLTNLNEMYLYNNRLESSLPSALGNVQGLKILDISMNNLTGSIPEGICRSPSIG	SSLTGTLPSELGTLTSLTELYLHVNKLTGTIPSEL-GALTNLVKMWLQHNQLIGTIPSELSALTSLTIMWLSENKLTGTIPSEL-------------------GALTNFGTLEFYSNQLTGNI---------PSELGALTSLANMWFHSNQL-TGQIPSELGNIASVRNMRFQS---NQLNGTLPSELGNLTSLTQMWLYSNQLKGTIPSELGALTNLGSMEFYLNQLTGAIPSELGALTSLGNMYLSSNQLTGTIPSELGALTGVVNLQLTSNQLTGTIPTELGNLASVG	4e-30	130	327	291	34.71	101	153	156	7	37	53.61	0/-2	RSKS1RT1RT2GS1VL1MT1STMS2SE1NYVLEHSV1NK1ET5FE1Y-NGKA2KN1EVRKVMDWMLRQNH1GQFLLISG2SP1DEIL1KA2NS1KTAILMYW1GS1LNFK3ETVI1TSDEALM-K-S-L-S-S-L-E-E-I-S-I-S-H-A-T-E-M-T-1PA1LTEN1SG-T-L1HFWYPS1LQTLYTFGDN1L-R-S-T-F-T-G-T-I-1TSTEIL1TANL1NS1KAYNIM1LFEHQSTNSQMLN-1SGIQLI1TS3LNLIPANSLVKRENFMIRLFDQNSL-V-V-DNDQTLTN2IL1TS4CLQTAS2SQ-M-W1HYVSDNKQFLRK1PT2TS3RA4KGFSLMSEMFTYELGNGQ3SAVI5LA2NS1NGEN3YSNS1RQ1ETSGSTLI2AE2NAV…	/NCGR_SEQ_ID=MMETSP0058-20121206|11513 /TAXON_ID=36894 /ORGANISM="Pyramimonas parkeae, CCMP726" /LENGTH=1521	60	59
MRM2	CAMNT_0001357725	177	468	1310	348	RKLRGRLPGEVGMLSMLTSLNVESNNLEGTIPSFLYNKLTKLERVDMRNNGFLSTISSDISKLTNLKALYLGELFLTGEVPTDAMKSLSSLEEISISHATEMTGPLLEFSEHWPNLTYFDILRSTFTGTIPTTIGTNTNLKYIWLEQTSMNTSILPTELGLLPNLK--EFILDNLV-------------------VDDTTGTIPTELGNCQALTSLHV--DKFRGPIPTELGRLTNLKFLSMTEGGLTGSVPSELGLLTNLNEMYLYNNRLESSLPSALGN-VQGLKILDISMNNLTGSIPEGI-------CRSPSIG--IKRDC	NKLTGTIPSELGALTNLVKMWLQHNQLIGTIPSEL-SALTSLTIMWLSENKLTGTIPSELGALTNFGTLEFYSNQLTGNIPSEL--GALTSLANMWFHSNQLTGQIPSELGNIASVRNMRFQSNQLNGTLPSELGNLTSLTQMWLYSNQLKGTI-PSELGALTNLGSMEFYLNQLTGAIPSELGALTSLGNMYLSSNQLTGTIPSELGALTGVVNLQLTSNQLTGTIPTELGNLASVGTLGLQSNQLNGTIPSELGTITRLYYLHVNSNQLTGTLASELTTFTKPFFIYACKNAGLCGDIPAGISVWGVFNCSSPTFGTLLGSDC	3e-19	98.6	244	325	30.46	99	189	153	9	37	47.08	0/-2	RN2RT1RTLI1GS1VL1MA1STMN1TVSKLMNWVLEQSH1NQ1EI5FE1Y-NSKA2KS1ETRIVMDWMLRSNE1GKFLLTSG2SP1DEILSGKA3LFKGAT1YELFGYESLNFQ3ENVI1TSDEALM-K-SGLASLSTLSELEAINSMIWSF1ASTNEQML2PQLILPESFESLEGHNWIPANSLVTRYNFMDRIFLQRSSNTQFLTN2IL1TSTEIL1TNNL1NS1KTYQIM2EYQSTNSQMLNKTGST1L-1TS3LA1PT2KG-S-M2IY1DNNQ1VT-G-A-I-P-S-E-L-G-A-L-T-S-L-G-N-M-Y-L-SVSDNDQTL5TS3NACLQTAGLVTVSN1HQVL-T-SDNKQFLRT1PT6RN1TANSLVKGFT1SGMLTQESGNGQ1TN1STVI…	/NCGR_SEQ_ID=MMETSP0058-20121206|11513 /TAXON_ID=36894 /ORGANISM="Pyramimonas parkeae, CCMP726" /LENGTH=1521	60	60
MRM2	CAMNT_0040674979	54	454	629	1831	DRDLIAYRSDIEYILFTEMDEGLSTDFVEGPQKRAIDWLVSDDLVLNSTEVRAMAEYIKNGDEDSVSTVPLVQRYALMVLFFATNGELW-SDSSWRELVNVPECRFMGIECDLEGHINTLD-------------------VGYRKLRGRLPG----EVGMLSMLTSLNVESNNLEGTIPSFLYNKLTKLERVDMRNNGFLSTISSDISKLTNLKALYLGELFLTGEVPTDAMKSLSSLEEISISHATEMTGPLLEFSEHWPNLTYFDILRSTFTGTIPTTIGTNTNLKYIWLEQTSMNTSILPTELGLLPNLKEFILDNLVVDDTTGTIPTELGNCQALTSLHVD--KFRGPIPTELGRLTNLKFLSMTEGGLTGSVPSELGLLTNLNEMYLYNNRLES…	NEELSRYDQIYEKITQSASDPILLQENSDTPQRKALRWLVLYD-----------PSHI------SPTHPSLLTRYALTVFFFALKGQDWNTNGNWIMSENV--CNWYGVLCDGMGRVVGLRXXXXXXXXXXXXXXXMGRVVGLRLSRNRLNGSLEREIAGLVYLEDIYLNSNAVGGTIP-ISFGELTNLETLELQNNALVGTIPVSFGKLTKLENLILDTNQLEGSFPSGIGNLGLLKQLHL--HENRLSGSLQNSIGRLVNLERLWLSKNQFTGSLPKEIKNMDKLRCLYLDENKF-TGTIPPEIAQASHLDDIRIDS---NSFSGSLPSEIGSLSNLNLLYFDANQFTGSIPSSFGKLTNLRELALQRNELDGTIPPELGMLTDLIAFSISENKLVG…	4e-30	132	333	427	29.27	125	250	199	11	52	46.6	0/2	DNREDE1ISAR1RDSQDIIY1YK1LTFQTSEAMS1EPGI1SLTQDEFNVSEDGT2KRRK1ILDR3SLDY1L-V-L-N-S-T-E-V-R-A-M-APESYH1K-N-G-D-E-D-1VPSTTHVPPS1VLQT4MT1LF3TLNK1EQLD1-NSTDNSGSN1RIEMLSVE2P-E-1RNFWMY1IVEL2LGEM1HRIVNVTG1DR-X-X-X-X-X-X-X-X-X-X-X-X-X-X-X-M-G-R-V2YL1KLLS1GN2PN1-S-L-E-R1VIGAMG1SVMY1TESDLINYVLEN2NALVEG4S-FILSYFNGKE2KN2RTVLDEMLRQ2GAFLLVSG2SPSVDSIFSG3NK1KEAN1YI1GDETLNFQ1TE1ESVF1TSDGAIMGKNSLLGSLSLLKEQELIHSLI-S-1…	/NCGR_SEQ_ID=MMETSP0794_2-20130614|50807 /TAXON_ID=515487 /ORGANISM="Stephanopyxis turris, Strain CCMP 815" /LENGTH=2519	83	83
MRM2	CAMNT_0040674979	331	456	1175	1549	LPTELGLLPNLKEFILDNLVVDDTTGTIPTELGNCQALTSLHVDKFR--GPIPTELGRLTNLKFLSMTEGGLTGSVPSELGLLTNLNEMYLYNNRLESSLPSALGNVQGLKILDISMNNLTGSIPEGI	IPVSFGKLTKLENLILD---TNQLEGSFPSGIGNLGLLKQLHLHENRLSGSLQNSIGRLVNLERLWLSKNQFTGSLPKEIKNMDKLRCLYLDENKFTGTIPPEIAQASHLDDIRIDSNSFSGSLPSEI	4e-08	64.7	156	128	30.47	39	84	65	2	5	50.78	0/2	LI1TVESLF1LK1PTNK1KEENFL3N-L-V-VTDNDQTLTE1TSIF1TSEGLI2CLQGAL1TKSQ2VLDHKEFN1-L-S1PSILPQTNESLI3TV2KEFR1SWMLTSEKGNGQLF3VL1SK1LIGKLNLMTDNK1NRECML2YDNE1RKLFETSGSTLI1SPAELIGANQVAQSGH1KDIDLIDR1SDMS1NSLFTS2IL1ESGE1	/NCGR_SEQ_ID=MMETSP0794_2-20130614|50807 /TAXON_ID=515487 /ORGANISM="Stephanopyxis turris, Strain CCMP 815" /LENGTH=2519	83	26
MRM2	CAMNT_0040674979	356	456	1097	1405	GTIPTELGNCQALTSLHV--DKFRGPIPTELGRLTNLKFLSMTEGGLTGSVPSELGLLTNLNEMYLYNNRLESSLPSALGNVQGLKILDISMNNLTGSIPEGI	GTIPISFGELTNLETLELQNNALVGTIPVSFGKLTKLENLILDTNQLEGSFPSGIGNLGLLKQLHLHENRLSGSLQNSIGRLVNLERLWLSKNQFTGSLPKEI	1e-07	62.8	151	103	37.86	39	62	58	1	2	56.31	0/2	4TIESLF1NECLQTAN1TEST1HEVL-Q-NDNKAFLRV1PT2TVESLF1RK2NK1KEFN1SIMLTDETGNGQ1TE2VF2EGLI1LN1TGNL1NKEQMLYH1YHNE3ESSG2PQSNASLI1NRVLQVGN1KEIR1DWIL1MK1NQLF3IL1EKGE1	/NCGR_SEQ_ID=MMETSP0794_2-20130614|50807 /TAXON_ID=515487 /ORGANISM="Stephanopyxis turris, Strain CCMP 815" /LENGTH=2519	83	21
MRM2	CAMNT_0001418895	178	463	1393	623	KLRGRLPGEVGMLSMLTSLNVESNNLEGTIPSFLYNKLTKLERVDMRNNGFLSTISSDISKLTNLKALYLGELFLTGEVPTDAMKSLSSLEEISISHATEMTGPLLEFS--EHWPNLTYFDILRSTFTGTIPTTIGTNTNLKYIWLEQTSMNTSILPTELGLLPNLKEFILDNLVVDDTTGTIPTELGNCQALTS--LHVDKFRGPIPTELGRLTNLKFLSMTEGGLTGSVPSELGLLTNLNEMYLYNNRLESSLPSALGNVQGLKILDISMNNLTGSIPEGICRSPSIG	SLTGTLPSELGTLTSLTELYLHVNKLTGTIPSEL-GALTNLVKMWLQHNQLIGTIPSELSALTSLTIMWLSENKLTGTIPSEL-------------------GALTNFGTLEFYSNQLTGNI---------PSELGALTSLANMWFHSNQL-TGQIPSELGNIASVRNMRFQS---NQLNGTLPSELGNLTSLTQMWLYSNQLKGTIPSELGALTNLGSMEFYLNQLTGAIPSELGALTSLGNMYLSSNQLTGTIPSELGALTGVVNLQLTSNQLTGTIPTELGNLASVG	4e-30	130	327	290	34.83	101	152	156	7	37	53.79	0/-2	KS1RT1RT2GS1VL1MT1STMS2SE1NYVLEHSV1NK1ET5FE1Y-NGKA2KN1EVRKVMDWMLRQNH1GQFLLISG2SP1DEIL1KA2NS1KTAILMYW1GS1LNFK3ETVI1TSDEALM-K-S-L-S-S-L-E-E-I-S-I-S-H-A-T-E-M-T-1PA1LTEN1SG-T-L1HFWYPS1LQTLYTFGDN1L-R-S-T-F-T-G-T-I-1TSTEIL1TANL1NS1KAYNIM1LFEHQSTNSQMLN-1SGIQLI1TS3LNLIPANSLVKRENFMIRLFDQNSL-V-V-DNDQTLTN2IL1TS4CLQTAS2SQ-M-W1HYVSDNKQFLRK1PT2TS3RA4KGFSLMSEMFTYELGNGQ3SAVI5LA2NS1NGEN3YSNS1RQ1ETSGSTLI2AE2NAVLQ…	/NCGR_SEQ_ID=MMETSP0059-20121206|11466 /TAXON_ID=36894 /ORGANISM="Pyramimonas parkeae, Strain CCMP726" /LENGTH=1583	60	59
MRM2	CAMNT_0001418895	177	468	1324	362	RKLRGRLPGEVGMLSMLTSLNVESNNLEGTIPSFLYNKLTKLERVDMRNNGFLSTISSDISKLTNLKALYLGELFLTGEVPTDAMKSLSSLEEISISHATEMTGPLLEFSEHWPNLTYFDILRSTFTGTIPTTIGTNTNLKYIWLEQTSMNTSILPTELGLLPNLK--EFILDNLV-------------------VDDTTGTIPTELGNCQALTSLHV--DKFRGPIPTELGRLTNLKFLSMTEGGLTGSVPSELGLLTNLNEMYLYNNRLESSLPSALGN-VQGLKILDISMNNLTGSIPEGI-------CRSPSIG--IKRDC	NKLTGTIPSELGALTNLVKMWLQHNQLIGTIPSEL-SALTSLTIMWLSENKLTGTIPSELGALTNFGTLEFYSNQLTGNIPSEL--GALTSLANMWFHSNQLTGQIPSELGNIASVRNMRFQSNQLNGTLPSELGNLTSLTQMWLYSNQLKGTI-PSELGALTNLGSMEFYLNQLTGAIPSELGALTSLGNMYLSSNQLTGTIPSELGALTGVVNLQLTSNQLTGTIPTELGNLASVGTLGLQSNQLNGTIPSELGTITRLYYLHVNSNQLTGTLASELTTFTKPFFIYACKNAGLCGDIPAGISVWGVFNCSSPTFGTLLGSDC	4e-19	98.6	244	325	30.46	99	189	153	9	37	47.08	0/-2	RN2RT1RTLI1GS1VL1MA1STMN1TVSKLMNWVLEQSH1NQ1EI5FE1Y-NSKA2KS1ETRIVMDWMLRSNE1GKFLLTSG2SP1DEILSGKA3LFKGAT1YELFGYESLNFQ3ENVI1TSDEALM-K-SGLASLSTLSELEAINSMIWSF1ASTNEQML2PQLILPESFESLEGHNWIPANSLVTRYNFMDRIFLQRSSNTQFLTN2IL1TSTEIL1TNNL1NS1KTYQIM2EYQSTNSQMLNKTGST1L-1TS3LA1PT2KG-S-M2IY1DNNQ1VT-G-A-I-P-S-E-L-G-A-L-T-S-L-G-N-M-Y-L-SVSDNDQTL5TS3NACLQTAGLVTVSN1HQVL-T-SDNKQFLRT1PT6RN1TANSLVKGFT1SGMLTQESGNGQ1TN1STVI…	/NCGR_SEQ_ID=MMETSP0059-20121206|11466 /TAXON_ID=36894 /ORGANISM="Pyramimonas parkeae, Strain CCMP726" /LENGTH=1583	60	60
MRM2	CAMNT_0000373553	85	458	255	1325	QKRAIDWLVSDDLVLNSTEVRAMAEYIKNGDEDSVSTVPLVQRYALMVLFFATNGEL-WSDSSWRELVNVPECR-------FMGIECDLEGHINTLDVGYRKLRGRLPGEVGMLSMLTSLNVESN-NLEGTIPSFLYNKLTKLERVDMRNNGFLSTISSDISKLTNLKALYLGELFLTGEVPTDAMKSLSSLEEISISHATEMTGPLLEFSEHWPNLTYFDILRSTFTGTIPTTIGTNTNLKYIWLEQTSMNTSILPTELGLLPNLKEFILDNLVVDDTTGTIPTELGNCQALT--SLHVDKFRGPIPTELGRLTNLKFLSMTEGGLTGSVPSELGLLTNLNEMYLYNNRLESSLPSALGNVQGLKILDISMNNLTGSIPEGICR	QYKARIWLLYDDDVASSI------------DEEGI-----IQRYALAVLYYATGGQYAWESNNW---LAGPECGDEDGNGVWTGIKCSTQGNVRALVFDDWGLTGTMPPEIGHLYKLENLIIKNNAGLTGWIPT-TFGHLGSLRQLGLYNNNLSGVIPDIFEHTKSLRYINVENNKIHGSIPLEISNLQSLETLVLRNNRFEGVVPFEQLAN--TGVKYLGLSHNKFSSILERSLKDITTLEHLYLDHNRMKGHI-PGHIAGLTNLKAIDLGN---NSFTGKVPTEVGSLNRLEYFSFNSNSFNGNLPRELALLTNLKSLNAAGNKLTGTIP-DVSNMVNLHSLQLQENSLQGSLPESIQQLQSLEILFLSSNNFSGTIPSGISR	5e-30	131	329	385	29.09	112	234	188	12	39	48.83	0/3	1KYRK1IRDI2VLSY2LD1LANS1TIE-V-R-A-M-A-E-Y-I-K-N-G-2DESGVIS-T-V-P-L-VI5MA2FYFY2NG1EQLY-A1SEDSSNSN1R-E-L-VLNAVG3RG-D-E-D-G-N-G-VFWMT2EK1DSLTEQ1HNIVNRTA1DVVFGDYDRWKG1RT1RTLM1GP1VI1MH1SYMK1TESN1NIVIEKSN1-ANG1ET1TW2STF-LTYFNGKH1TGKS1ERRQVLDGMLRY2GNFLLSSGTV1SPSDDIIFSEKHLTTKNS1KRAYLIYNLVGEENLNFKLITH1ESVI1TLDEAIMSKNSLLQ1SLLEETELIVSLIRSNHNARTF1MGTVGV1LFLEEQFLSAENH-W-PTNGLVTK1FLDGILLSRHSNTK1TSGSTIILPETRTSI…	/NCGR_SEQ_ID=MMETSP0014_2-20120614|21718 /TAXON_ID=2857 /ORGANISM="Nitzschia sp." /LENGTH=1816	77	77
MRM2	CAMNT_0000373553	134	258	1056	1460	FFATNGELWSDSSWREL--------VNVPECRFMGIECDLEGHIN--TLDVGYRKLRGRLPGEVGMLSMLTSLNVESNNLEGTIPSFLYNKLTKLERVDMRNNGFLSTISSDISKLTNLKALYLGELFLTGEVPT	YFSFNSNSFNGNLPRELALLTNLKSLNAAGNKLTGTIPDVSNMVNLHSLQLQENSLQGSLPESIQQLQSLEILFLSSNNFSGTIPSGISRLSRTLRGLYMSDNDLQGRIPTQLCLFSSLEAIFMDTNNLNGAIPT	0.38	42	97	135	25.93	35	90	61	2	10	45.19	0/3	FY1ASTF1GSENLSWFSNDGSNSLWP3-A-L-L-T-N-L-K-SVL1VAPAEGCNRKFLMT1ITEICP1LVESGNHMIV1-L-HTS1DQVLGQYERNKS1RQ1RS2GEESVIGQMQ1SQMS1TESI1NFVLES3LFES5FGLIYSNRKLLSTRKT1ERRGVLDY1RSND1GDFLLQSGTR1SPSTDQILSCKLLFTSNS1KE1LIYFLMGDETLNFN1TN1EAVI2	/NCGR_SEQ_ID=MMETSP0014_2-20120614|21718 /TAXON_ID=2857 /ORGANISM="Nitzschia sp." /LENGTH=1816	77	26
MRM2	CAMNT_0020226419	85	450	1035	2102	QKRAIDWLV-SDDLVLNSTEVRAMAEYIKNGDEDSVSTVPLVQRYALMVLFFATNGELWSD-SSWRELVNVPECRF------MGIECDLEGHINTLDVGYRKLRGRLPGEVGMLSMLTSLNVESN-NLEGTIPSFLYNKLTKLERVDMRNNGFLSTISSDI-SKLTNLKALYLGELFLTGEVPTDAMKSLSSLEEISISHATEMTGPLLEFSEHWPN---LTYFDILRSTFTGTIPTTIGTNTNLKYIWLEQTSMNTSILPTELGLLPNLKEFILDNLVVDDTTGTIPTELGNCQALTSLHV--DKFRGPIPTELGRLTNLKFLSMTEGGLTGSVPSELGLLTNLNEMYLYNNRLESSLPSALGNVQGLKILDISMNNLTG	QHRAFGWLVDTDPLQLTPDGTPAMDRRI-------------LQRYALSTLYFAAEGDTWGNKNNW---LSGDECGFQGGPGWFGLGCNDVGEVRAIAFDDNNLFGELPPELSVLTAVENLVIKNNKDLTGTIP-LEIGTMTELRQLALYNNDHTGEIPVTIYDNLLHLVYLNLQDNRLTGQLRPEVGQLSSLKKLILFNN--ELEGPV--HSLHIANIDELEYLGLSGNKFSGSIAHQIGNIPSLEYLYLDNNRF-TGTLPTKLGLLSNLKSFNLDN---NEIFGRLPSEIGNMVDLEYLSVRGNSLSGDIPSEVGTMQSLVTMNLATNFFSGQLPEEIGALDNLKHLYLFQNKIEGTIPDLIGTMAKLKVLFLSSNKITG	5e-30	132	333	381	32.02	122	219	197	14	40	51.71	0/3	1KH2IFDG3-DST1DP1VQ1NTSPTDEGVTRP2ADERYR1K-N-G-D-E-D-S-V-S-T-V-P-L-VL5MSVT1FY2TANE1EDLT1SGDN-KSNSN1R-E-L-VLNSVGPD2RG1-Q-G-G-P-G-WMF1ILEG1DNLDEV1HEIVNRTALIDAVFGDYDRNKN1RF1RE2GP1VLGSMV1STMALVTESN1NVVIEKSN1-KND1ET4S-FLLEYINGKTLM1KE1ERRQVLDAMLRY2GDFHLTSGTE1SPSVDT1-YSDKN1TLNH1KVAY1YN1GQEDLNFR3EQVLPRTPDEAVMGKQSLLS1SLLKEKEL1SLIFSNHNA-T-1MLTE2LVL-E-FH1EL1WIPA1-I-D-E1TE1FLDGILLSRGSNTK1TS1TS1PATHTQ2TNNITPNS…	/NCGR_SEQ_ID=MMETSP0697-20121206|27849 /TAXON_ID=265572 /ORGANISM="Extubocellulus spinifer, Strain CCMP396" /LENGTH=2716	76	76
MRM2	CAMNT_0020247731	85	450	1682	615	QKRAIDWLV-SDDLVLNSTEVRAMAEYIKNGDEDSVSTVPLVQRYALMVLFFATNGELWSD-SSWRELVNVPECRF------MGIECDLEGHINTLDVGYRKLRGRLPGEVGMLSMLTSLNVESN-NLEGTIPSFLYNKLTKLERVDMRNNGFLSTISSDI-SKLTNLKALYLGELFLTGEVPTDAMKSLSSLEEISISHATEMTGPLLEFSEHWPN---LTYFDILRSTFTGTIPTTIGTNTNLKYIWLEQTSMNTSILPTELGLLPNLKEFILDNLVVDDTTGTIPTELGNCQALTSLHV--DKFRGPIPTELGRLTNLKFLSMTEGGLTGSVPSELGLLTNLNEMYLYNNRLESSLPSALGNVQGLKILDISMNNLTG	QHRAFGWLVDTDPLQLTPDGTPAMDRRI-------------LQRYALSTLYFAAEGDTWGNKNNW---LSGDECGFQGGPGWFGLGCNDVGEVRAIAFDDNNLFGELPPELSVLTAVENLVIKNNKDLTGTIP-LEIGTMTELRQLALYNNDHTGEIPVTIYDNLLHLVYLNLQDNRLTGQLRPEVGQLSSLKKLILFNN--ELEGPV--HSLHIANIDELEYLGLSGNKFSGSIAHQIGNIPSLEYLYLDNNRF-TGTLPTKLGLLSNLKSFNLDN---NEIFGRLPSEIGNMVDLEYLSVRGNSLSGDIPSEVGTMQSLVTMNLATNFFSGQLPEEIGALDNLKHLYLFQNKIEGTIPDLIGTMAKLKVLFLSSNKITG	5e-30	132	333	381	32.02	122	219	197	14	40	51.71	0/-3	1KH2IFDG3-DST1DP1VQ1NTSPTDEGVTRP2ADERYR1K-N-G-D-E-D-S-V-S-T-V-P-L-VL5MSVT1FY2TANE1EDLT1SGDN-KSNSN1R-E-L-VLNSVGPD2RG1-Q-G-G-P-G-WMF1ILEG1DNLDEV1HEIVNRTALIDAVFGDYDRNKN1RF1RE2GP1VLGSMV1STMALVTESN1NVVIEKSN1-KND1ET4S-FLLEYINGKTLM1KE1ERRQVLDAMLRY2GDFHLTSGTE1SPSVDT1-YSDKN1TLNH1KVAY1YN1GQEDLNFR3EQVLPRTPDEAVMGKQSLLS1SLLKEKEL1SLIFSNHNA-T-1MLTE2LVL-E-FH1EL1WIPA1-I-D-E1TE1FLDGILLSRGSNTK1TS1TS1PATHTQ2TNNITPNS…	/NCGR_SEQ_ID=MMETSP0697-20121206|38505 /TAXON_ID=265572 /ORGANISM="Extubocellulus spinifer, Strain CCMP396" /LENGTH=2716	76	76
MRM2	CAMNT_0020216707	85	450	1682	615	QKRAIDWLV-SDDLVLNSTEVRAMAEYIKNGDEDSVSTVPLVQRYALMVLFFATNGELWSD-SSWRELVNVPECRF------MGIECDLEGHINTLDVGYRKLRGRLPGEVGMLSMLTSLNVESN-NLEGTIPSFLYNKLTKLERVDMRNNGFLSTISSDI-SKLTNLKALYLGELFLTGEVPTDAMKSLSSLEEISISHATEMTGPLLEFSEHWPN---LTYFDILRSTFTGTIPTTIGTNTNLKYIWLEQTSMNTSILPTELGLLPNLKEFILDNLVVDDTTGTIPTELGNCQALTSLHV--DKFRGPIPTELGRLTNLKFLSMTEGGLTGSVPSELGLLTNLNEMYLYNNRLESSLPSALGNVQGLKILDISMNNLTG	QHRAFGWLVDTDPLQLTPDGTPAMDRRI-------------LQRYALSTLYFAAEGDTWGNKNNW---LSGDECGFQGGPGWFGLGCNDVGEVRAIAFDDNNLFGELPPELSVLTAVENLVIKNNKDLTGTIP-LEIGTMTELRQLALYNNDHTGEIPVTIYDNLLHLVYLNLQDNRLTGQLRPEVGQLSSLKKLILFNN--ELEGPV--HSLHIANIDELEYLGLSGNKFSGSIAHQIGNIPSLEYLYLDNNRF-TGTLPTKLGLLSNLKSFNLDN---NEIFGRLPSEIGNMVDLEYLSVRGNSLSGDIPSEVGTMQSLVTMNLATNFFSGQLPEEIGALDNLKHLYLFQNKIEGTIPDLIGTMAKLKVLFLSSNKITG	5e-30	132	333	381	32.02	122	219	197	14	40	51.71	0/-3	1KH2IFDG3-DST1DP1VQ1NTSPTDEGVTRP2ADERYR1K-N-G-D-E-D-S-V-S-T-V-P-L-VL5MSVT1FY2TANE1EDLT1SGDN-KSNSN1R-E-L-VLNSVGPD2RG1-Q-G-G-P-G-WMF1ILEG1DNLDEV1HEIVNRTALIDAVFGDYDRNKN1RF1RE2GP1VLGSMV1STMALVTESN1NVVIEKSN1-KND1ET4S-FLLEYINGKTLM1KE1ERRQVLDAMLRY2GDFHLTSGTE1SPSVDT1-YSDKN1TLNH1KVAY1YN1GQEDLNFR3EQVLPRTPDEAVMGKQSLLS1SLLKEKEL1SLIFSNHNA-T-1MLTE2LVL-E-FH1EL1WIPA1-I-D-E1TE1FLDGILLSRGSNTK1TS1TS1PATHTQ2TNNITPNS…	/NCGR_SEQ_ID=MMETSP0697-20121206|22993 /TAXON_ID=265572 /ORGANISM="Extubocellulus spinifer, Strain CCMP396" /LENGTH=2716	76	76
MRM2	CAMNT_0020317133	85	450	1063	2130	QKRAIDWLV-SDDLVLNSTEVRAMAEYIKNGDEDSVSTVPLVQRYALMVLFFATNGELWSD-SSWRELVNVPECRF------MGIECDLEGHINTLDVGYRKLRGRLPGEVGMLSMLTSLNVESN-NLEGTIPSFLYNKLTKLERVDMRNNGFLSTISSDI-SKLTNLKALYLGELFLTGEVPTDAMKSLSSLEEISISHATEMTGPLLEFSEHWPN---LTYFDILRSTFTGTIPTTIGTNTNLKYIWLEQTSMNTSILPTELGLLPNLKEFILDNLVVDDTTGTIPTELGNCQALTSLHV--DKFRGPIPTELGRLTNLKFLSMTEGGLTGSVPSELGLLTNLNEMYLYNNRLESSLPSALGNVQGLKILDISMNNLTG	QHRAFGWLVDTDPLQLTPDGTPAMDRRI-------------LQRYALSTLYFAAEGDTWGNKNNW---LSGDECGFQGGPGWFGLGCNDVGEVRAIAFDDNNLFGELPPELSVLTAVENLVIKNNKDLTGTIP-LEIGTMTELRQLALYNNDHTGEIPVTIYDNLLHLVYLNLQDNRLTGQLRPEVGQLSSLKKLILFNN--ELEGPV--HSLHIANIDELEYLGLSGNKFSGSIAHQIGNIPSLEYLYLDNNRF-TGTLPTKLGLLSNLKSFNLDN---NEIFGRLPSEIGNMVDLEYLSVRGNSLSGDIPSEVGTMQSLVTMNLATNFFSGQLPEEIGALDNLKHLYLFQNKIEGTIPDLIGTMAKLKVLFLSSNKITG	5e-30	132	333	381	32.02	122	219	197	14	40	51.71	0/1	1KH2IFDG3-DST1DP1VQ1NTSPTDEGVTRP2ADERYR1K-N-G-D-E-D-S-V-S-T-V-P-L-VL5MSVT1FY2TANE1EDLT1SGDN-KSNSN1R-E-L-VLNSVGPD2RG1-Q-G-G-P-G-WMF1ILEG1DNLDEV1HEIVNRTALIDAVFGDYDRNKN1RF1RE2GP1VLGSMV1STMALVTESN1NVVIEKSN1-KND1ET4S-FLLEYINGKTLM1KE1ERRQVLDAMLRY2GDFHLTSGTE1SPSVDT1-YSDKN1TLNH1KVAY1YN1GQEDLNFR3EQVLPRTPDEAVMGKQSLLS1SLLKEKEL1SLIFSNHNA-T-1MLTE2LVL-E-FH1EL1WIPA1-I-D-E1TE1FLDGILLSRGSNTK1TS1TS1PATHTQ2TNNITPNS…	/NCGR_SEQ_ID=MMETSP0698-20121128|34144 /TAXON_ID=265572 /ORGANISM="Extubocellulus spinifer, Strain CCMP396" /LENGTH=2753	76	76
MRM2	CAMNT_0020272627	85	450	1063	2130	QKRAIDWLV-SDDLVLNSTEVRAMAEYIKNGDEDSVSTVPLVQRYALMVLFFATNGELWSD-SSWRELVNVPECRF------MGIECDLEGHINTLDVGYRKLRGRLPGEVGMLSMLTSLNVESN-NLEGTIPSFLYNKLTKLERVDMRNNGFLSTISSDI-SKLTNLKALYLGELFLTGEVPTDAMKSLSSLEEISISHATEMTGPLLEFSEHWPN---LTYFDILRSTFTGTIPTTIGTNTNLKYIWLEQTSMNTSILPTELGLLPNLKEFILDNLVVDDTTGTIPTELGNCQALTSLHV--DKFRGPIPTELGRLTNLKFLSMTEGGLTGSVPSELGLLTNLNEMYLYNNRLESSLPSALGNVQGLKILDISMNNLTG	QHRAFGWLVDTDPLQLTPDGTPAMDRRI-------------LQRYALSTLYFAAEGDTWGNKNNW---LSGDECGFQGGPGWFGLGCNDVGEVRAIAFDDNNLFGELPPELSVLTAVENLVIKNNKDLTGTIP-LEIGTMTELRQLALYNNDHTGEIPVTIYDNLLHLVYLNLQDNRLTGQLRPEVGQLSSLKKLILFNN--ELEGPV--HSLHIANIDELEYLGLSGNKFSGSIAHQIGNIPSLEYLYLDNNRF-TGTLPTKLGLLSNLKSFNLDN---NEIFGRLPSEIGNMVDLEYLSVRGNSLSGDIPSEVGTMQSLVTMNLATNFFSGQLPEEIGALDNLKHLYLFQNKIEGTIPDLIGTMAKLKVLFLSSNKITG	5e-30	132	333	381	32.02	122	219	197	14	40	51.71	0/1	1KH2IFDG3-DST1DP1VQ1NTSPTDEGVTRP2ADERYR1K-N-G-D-E-D-S-V-S-T-V-P-L-VL5MSVT1FY2TANE1EDLT1SGDN-KSNSN1R-E-L-VLNSVGPD2RG1-Q-G-G-P-G-WMF1ILEG1DNLDEV1HEIVNRTALIDAVFGDYDRNKN1RF1RE2GP1VLGSMV1STMALVTESN1NVVIEKSN1-KND1ET4S-FLLEYINGKTLM1KE1ERRQVLDAMLRY2GDFHLTSGTE1SPSVDT1-YSDKN1TLNH1KVAY1YN1GQEDLNFR3EQVLPRTPDEAVMGKQSLLS1SLLKEKEL1SLIFSNHNA-T-1MLTE2LVL-E-FH1EL1WIPA1-I-D-E1TE1FLDGILLSRGSNTK1TS1TS1PATHTQ2TNNITPNS…	/NCGR_SEQ_ID=MMETSP0698-20121128|11891 /TAXON_ID=265572 /ORGANISM="Extubocellulus spinifer, Strain CCMP396" /LENGTH=2754	76	76
MRM2	CAMNT_0020313985	85	450	1692	625	QKRAIDWLV-SDDLVLNSTEVRAMAEYIKNGDEDSVSTVPLVQRYALMVLFFATNGELWSD-SSWRELVNVPECRF------MGIECDLEGHINTLDVGYRKLRGRLPGEVGMLSMLTSLNVESN-NLEGTIPSFLYNKLTKLERVDMRNNGFLSTISSDI-SKLTNLKALYLGELFLTGEVPTDAMKSLSSLEEISISHATEMTGPLLEFSEHWPN---LTYFDILRSTFTGTIPTTIGTNTNLKYIWLEQTSMNTSILPTELGLLPNLKEFILDNLVVDDTTGTIPTELGNCQALTSLHV--DKFRGPIPTELGRLTNLKFLSMTEGGLTGSVPSELGLLTNLNEMYLYNNRLESSLPSALGNVQGLKILDISMNNLTG	QHRAFGWLVDTDPLQLTPDGTPAMDRRI-------------LQRYALSTLYFAAEGDTWGNKNNW---LSGDECGFQGGPGWFGLGCNDVGEVRAIAFDDNNLFGELPPELSVLTAVENLVIKNNKDLTGTIP-LEIGTMTELRQLALYNNDHTGEIPVTIYDNLLHLVYLNLQDNRLTGQLRPEVGQLSSLKKLILFNN--ELEGPV--HSLHIANIDELEYLGLSGNKFSGSIAHQIGNIPSLEYLYLDNNRF-TGTLPTKLGLLSNLKSFNLDN---NEIFGRLPSEIGNMVDLEYLSVRGNSLSGDIPSEVGTMQSLVTMNLATNFFSGQLPEEIGALDNLKHLYLFQNKIEGTIPDLIGTMAKLKVLFLSSNKITG	5e-30	132	333	381	32.02	122	219	197	14	40	51.71	0/-1	1KH2IFDG3-DST1DP1VQ1NTSPTDEGVTRP2ADERYR1K-N-G-D-E-D-S-V-S-T-V-P-L-VL5MSVT1FY2TANE1EDLT1SGDN-KSNSN1R-E-L-VLNSVGPD2RG1-Q-G-G-P-G-WMF1ILEG1DNLDEV1HEIVNRTALIDAVFGDYDRNKN1RF1RE2GP1VLGSMV1STMALVTESN1NVVIEKSN1-KND1ET4S-FLLEYINGKTLM1KE1ERRQVLDAMLRY2GDFHLTSGTE1SPSVDT1-YSDKN1TLNH1KVAY1YN1GQEDLNFR3EQVLPRTPDEAVMGKQSLLS1SLLKEKEL1SLIFSNHNA-T-1MLTE2LVL-E-FH1EL1WIPA1-I-D-E1TE1FLDGILLSRGSNTK1TS1TS1PATHTQ2TNNITPNS…	/NCGR_SEQ_ID=MMETSP0698-20121128|32570 /TAXON_ID=265572 /ORGANISM="Extubocellulus spinifer, Strain CCMP396" /LENGTH=2754	76	76
MRM2	CAMNT_0020136369	85	450	1690	623	QKRAIDWLV-SDDLVLNSTEVRAMAEYIKNGDEDSVSTVPLVQRYALMVLFFATNGELWSD-SSWRELVNVPECRF------MGIECDLEGHINTLDVGYRKLRGRLPGEVGMLSMLTSLNVESN-NLEGTIPSFLYNKLTKLERVDMRNNGFLSTISSDI-SKLTNLKALYLGELFLTGEVPTDAMKSLSSLEEISISHATEMTGPLLEFSEHWPN---LTYFDILRSTFTGTIPTTIGTNTNLKYIWLEQTSMNTSILPTELGLLPNLKEFILDNLVVDDTTGTIPTELGNCQALTSLHV--DKFRGPIPTELGRLTNLKFLSMTEGGLTGSVPSELGLLTNLNEMYLYNNRLESSLPSALGNVQGLKILDISMNNLTG	QHRAFGWLVDTDPLQLTPDGTPAMDRRI-------------LQRYALSTLYFAAEGDTWGNKNNW---LSGDECGFQGGPGWFGLGCNDVGEVRAIAFDDNNLFGELPPELSVLTAVENLVIKNNKDLTGTIP-LEIGTMTELRQLALYNNDHTGEIPVTIYDNLLHLVYLNLQDNRLTGQLRPEVGQLSSLKKLILFNN--ELEGPV--HSLHIANIDELEYLGLSGNKFSGSIAHQIGNIPSLEYLYLDNNRF-TGTLPTKLGLLSNLKSFNLDN---NEIFGRLPSEIGNMVDLEYLSVRGNSLSGDIPSEVGTMQSLVTMNLATNFFSGQLPEEIGALDNLKHLYLFQNKIEGTIPDLIGTMAKLKVLFLSSNKITG	5e-30	132	333	381	32.02	122	219	197	14	40	51.71	0/-3	1KH2IFDG3-DST1DP1VQ1NTSPTDEGVTRP2ADERYR1K-N-G-D-E-D-S-V-S-T-V-P-L-VL5MSVT1FY2TANE1EDLT1SGDN-KSNSN1R-E-L-VLNSVGPD2RG1-Q-G-G-P-G-WMF1ILEG1DNLDEV1HEIVNRTALIDAVFGDYDRNKN1RF1RE2GP1VLGSMV1STMALVTESN1NVVIEKSN1-KND1ET4S-FLLEYINGKTLM1KE1ERRQVLDAMLRY2GDFHLTSGTE1SPSVDT1-YSDKN1TLNH1KVAY1YN1GQEDLNFR3EQVLPRTPDEAVMGKQSLLS1SLLKEKEL1SLIFSNHNA-T-1MLTE2LVL-E-FH1EL1WIPA1-I-D-E1TE1FLDGILLSRGSNTK1TS1TS1PATHTQ2TNNITPNS…	/NCGR_SEQ_ID=MMETSP0696-20121128|19941 /TAXON_ID=265572 /ORGANISM="Extubocellulus spinifer, Strain CCMP396" /LENGTH=2769	76	76
MRM2	CAMNT_0020294391	85	450	1073	2140	QKRAIDWLV-SDDLVLNSTEVRAMAEYIKNGDEDSVSTVPLVQRYALMVLFFATNGELWSD-SSWRELVNVPECRF------MGIECDLEGHINTLDVGYRKLRGRLPGEVGMLSMLTSLNVESN-NLEGTIPSFLYNKLTKLERVDMRNNGFLSTISSDI-SKLTNLKALYLGELFLTGEVPTDAMKSLSSLEEISISHATEMTGPLLEFSEHWPN---LTYFDILRSTFTGTIPTTIGTNTNLKYIWLEQTSMNTSILPTELGLLPNLKEFILDNLVVDDTTGTIPTELGNCQALTSLHV--DKFRGPIPTELGRLTNLKFLSMTEGGLTGSVPSELGLLTNLNEMYLYNNRLESSLPSALGNVQGLKILDISMNNLTG	QHRAFGWLVDTDPLQLTPDGTPAMDRRI-------------LQRYALSTLYFAAEGDTWGNKNNW---LSGDECGFQGGPGWFGLGCNDVGEVRAIAFDDNNLFGELPPELSVLTAVENLVIKNNKDLTGTIP-LEIGTMTELRQLALYNNDHTGEIPVTIYDNLLHLVYLNLQDNRLTGQLRPEVGQLSSLKKLILFNN--ELEGPV--HSLHIANIDELEYLGLSGNKFSGSIAHQIGNIPSLEYLYLDNNRF-TGTLPTKLGLLSNLKSFNLDN---NEIFGRLPSEIGNMVDLEYLSVRGNSLSGDIPSEVGTMQSLVTMNLATNFFSGQLPEEIGALDNLKHLYLFQNKIEGTIPDLIGTMAKLKVLFLSSNKITG	5e-30	132	333	381	32.02	122	219	197	14	40	51.71	0/2	1KH2IFDG3-DST1DP1VQ1NTSPTDEGVTRP2ADERYR1K-N-G-D-E-D-S-V-S-T-V-P-L-VL5MSVT1FY2TANE1EDLT1SGDN-KSNSN1R-E-L-VLNSVGPD2RG1-Q-G-G-P-G-WMF1ILEG1DNLDEV1HEIVNRTALIDAVFGDYDRNKN1RF1RE2GP1VLGSMV1STMALVTESN1NVVIEKSN1-KND1ET4S-FLLEYINGKTLM1KE1ERRQVLDAMLRY2GDFHLTSGTE1SPSVDT1-YSDKN1TLNH1KVAY1YN1GQEDLNFR3EQVLPRTPDEAVMGKQSLLS1SLLKEKEL1SLIFSNHNA-T-1MLTE2LVL-E-FH1EL1WIPA1-I-D-E1TE1FLDGILLSRGSNTK1TS1TS1PATHTQ2TNNITPNS…	/NCGR_SEQ_ID=MMETSP0698-20121128|22773 /TAXON_ID=265572 /ORGANISM="Extubocellulus spinifer, Strain CCMP396" /LENGTH=2784	76	76
MRM2	CAMNT_0047854745	129	458	1482	436	ALMVLFFATNGELWS-DSSWRELVNVP-ECRFMGIECDLEGHINTLDVGYRKLRGRLPGEVGMLSMLTSLNVESNNLEGTIPSFLYNKLTKLERVDMRNNGFLSTISSDISKLTNLKALYLGELFLTGEVPTDAMKSLSSLEEISISHATEMTGPLLEFSEHWPNLTYFDILRSTFTGTIPTTIGTNTNLKYIWLEQTSMNTSILPTELGLLPNLKEFILDNLVVDDTTGTIPTELGNCQALTSL------------------------HVD--KFRGPIPTELGRLTNLKFLSMTEGGLTGSVPSELGLLTNLNEMYLYNNRLESSLPSALGNVQGLKILDISMNNLTGSIPEGICR	SLEALYNSTRGHQWSFKQNW--LSGDPCANNWFGVQCQSGPNVLTLMMEDNRLQGPLPRNLAGLSFLTNLDLNFNQLNGDIPSEI-GTLSQLISMDLGTNELIGSIPSQIGELSKLQEMYLDYNFLSGELPSE-MGKLSNLVELVLQHNRRLEGTIPTAIGQMSQLQ-FVLLRNNSFSGTIPTEFGMTNLTFFSIMANHL-TGTIPTEIGLLPNIEQL---NFGFNSLNGTVPSEIGQLKSLSQLTLSENSLEGSLPSEFWDLRNLFVVHLDANSFNGTIPTEIGHLVKLFRFSMTSNSLTGTIPTQVGHLLDLGAIYLSDNSLTGTIPSQFTHSVDLYNLFLDRNSLTGTVPAGVGR	5e-30	130	327	358	31.28	112	209	183	10	37	51.12	0/-1	AS1MEVA1FYFNAS1NR1EHLQ2-FDKSQSN1R-E-1VSNGVD1-CEACNRNFWMF1IVEQ1DQLSEGGPHNIVNL2DMVMGEYDRNKR1RQ1RP2GRENVLGAMG2MF2SN1NDVLENSF1NQ1EN1TD3FELIY-NGKT1TSKQ1EIRSVM1MLRGNT1GEFLLISGTS1SP1DQ1SGKE1TSNK1KQAELM2GDEYLN2TS2VL1TSDEA-1KGSK2SN1EV1ILSVILSQ1ANTRERMLTE1PTLILPETFASIEGHQWMPSNQ1TQY-1DVIL2SNTNFSTFGSTGITPITP1IEGFTGNM3KTYFIFWSLIEMQATNSHMLN-1SGITLI3LI5LIKEEQFLI-L-D-1LFVGVFDNDSTLTN2IV1TS1LI1NQCLQKAS1TSSQ1-T-L-S…	/NCGR_SEQ_ID=MMETSP0151_2-20130828|295 /ASSEMBLY_ACC=CAM_ASM_000257 /TAXON_ID=200890 /ORGANISM="Paramoeba atlantica, Strain 621/1 / CCAP 1560/9" /LENGTH=1653	68	68
MRM2	CAMNT_0020189913	85	450	1714	647	QKRAIDWLV-SDDLVLNSTEVRAMAEYIKNGDEDSVSTVPLVQRYALMVLFFATNGELWSD-SSWRELVNVPECRF------MGIECDLEGHINTLDVGYRKLRGRLPGEVGMLSMLTSLNVESN-NLEGTIPSFLYNKLTKLERVDMRNNGFLSTISSDI-SKLTNLKALYLGELFLTGEVPTDAMKSLSSLEEISISHATEMTGPLLEFSEHWPN---LTYFDILRSTFTGTIPTTIGTNTNLKYIWLEQTSMNTSILPTELGLLPNLKEFILDNLVVDDTTGTIPTELGNCQALTSLHV--DKFRGPIPTELGRLTNLKFLSMTEGGLTGSVPSELGLLTNLNEMYLYNNRLESSLPSALGNVQGLKILDISMNNLTG	QHRAFGWLVDTDPLQLTPDGTPAMDRRI-------------LQRYALSTLYFAAEGDTWGNKNNW---LSGDECGFQGGPGWFGLGCNDVGEVRAIAFDDNNLFGELPPELSVLTAVENLVIKNNKDLTGTIP-LEIGTMTELRQLALYNNDHTGEIPVTIYDNLLHLVYLNLQDNRLTGQLRPEVGQLSSLKKLILFNN--ELEGPV--HSLHIANIDELEYLGLSGNKFSGSIAHQIGNIPSLEYLYLDNNRF-TGTLPTKLGLLSNLKSFNLDN---NEIFGRLPSEIGNMVDLEYLSVRGNSLSGDIPSEVGTMQSLVTMNLATNFFSGQLPEEIGALDNLKHLYLFQNKIEGTIPDLIGTMAKLKVLFLSSNKITG	5e-30	132	333	381	32.02	122	219	197	14	40	51.71	0/-1	1KH2IFDG3-DST1DP1VQ1NTSPTDEGVTRP2ADERYR1K-N-G-D-E-D-S-V-S-T-V-P-L-VL5MSVT1FY2TANE1EDLT1SGDN-KSNSN1R-E-L-VLNSVGPD2RG1-Q-G-G-P-G-WMF1ILEG1DNLDEV1HEIVNRTALIDAVFGDYDRNKN1RF1RE2GP1VLGSMV1STMALVTESN1NVVIEKSN1-KND1ET4S-FLLEYINGKTLM1KE1ERRQVLDAMLRY2GDFHLTSGTE1SPSVDT1-YSDKN1TLNH1KVAY1YN1GQEDLNFR3EQVLPRTPDEAVMGKQSLLS1SLLKEKEL1SLIFSNHNA-T-1MLTE2LVL-E-FH1EL1WIPA1-I-D-E1TE1FLDGILLSRGSNTK1TS1TS1PATHTQ2TNNITPNS…	/NCGR_SEQ_ID=MMETSP0697-20121206|9596 /TAXON_ID=265572 /ORGANISM="Extubocellulus spinifer, Strain CCMP396" /LENGTH=2806	76	76
MRM2	CAMNT_0020647543	90	477	821	2110	DWLVSDDLV-LNSTEVRAMAEYIKNGDEDSVSTVPLVQRYALMVLFFATNGELWSD-SSWRELVNVPECRFMGIECDLEGHINTLDVGYRKLRGRLPGEVGMLSMLTSLNVESNNLEGTIPSFLYNKLTKLERVDMRNNG------------------FLS------TISSDISKLTNLKALYLGELFLTGEVPTD--AMKSLSSLEEISISHATEMTGPLLEFSEHWPNLTYFDILRSTFTGTIPTTIGTNTNLKYIWLEQTSMNTSILPTELGLLPNLKEFILDNLVVDDTTGTIPTELGNCQALTSLHV--DKFRGPIPTELGRLTNLKFLSMT------------------------EGGLTGSVPSELGLLTNLNEMYLYNNRLESSLPSALGN…	DAVIMDKLLNVTSTESQAMCWLVQEGGVDPLAS-NLREAYGLAYLYTQLGGSNWKNHTNWGTHPDL--CKWFGIEC-ADGVIESIKLPRNRLTGSMPSEIGMLQDVKTIELYTNRISDVLPAELWN-LPKLESVDFYNNRLSGEFPIDAVNATNLKQLFLSRNNLVGQIPTNVGNMTNLKDLWIARNYLTGTIPSELGAMS----SLESLIGYENLLTGSLPRELGNSSTLIWIDVFGNDLTGELPQELYKVPSMKSIYLSGNSL-SGTLSTSIGGLTSLTDLWLDD---NQFTGTLPDEMGQITGLKSLYLNSNKFTGSLPSSVGNMKNLAALDVTGNQLDGTIAEEFYNASQLRNLFLSENEFTGTISSKIGDLSSLVVLWLNGNKFSGTIPQEMQN…	5e-30	132	333	444	28.38	126	248	219	17	70	49.32	0/2	1WALVVISM1DK1VL-NLVNT3VSRQ2ACEWYLIVKQNE1DGEV1SPVLSATSV-PN1VRQERA1AG1MAVY1FYFTAQTLNG1ESLN1SKDN-HSTSN1RGETLHVPNDVLP-E-1RKFWMF4D-LAED1HV1NETSLIDKVLGPYRRNKR1RT1RSLM1GS1VI3SQMDLVTKSTLINEVLEYST1NRLIESGDTVIL1SAFE1YW1K-1TP3RS2MFRY2GR-L-S-G-E-F-P-I-D-A-V-N-A-T-N-L-K-Q-L3-R-N-N-L-V-GTQ1SPSTDNIVSGKNLM4AD1YWLIGAERLNFY3ETVI1TSDE-L-G2KSS-L-S-S-LSEL1ISSL1SGHYAETNELML2PS1LPERFESLEGHNWSPSNT1TIYWFI1IVLFRGSNTDFL2TE…	/NCGR_SEQ_ID=MMETSP0789-20121207|14842 /TAXON_ID=3005 /ORGANISM="Rhizosolenia setigera, Strain CCMP 1694" /LENGTH=2962	80	80
MRM2	CAMNT_0008090775	94	478	1147	2313	SDDLVLNSTEVRAMAE-YIKNGDEDSVSTVPLVQRYALMVLFFATNGELWSD-SSWRELVNVPECRFMGIECDLEGHINTLDVGYRKLRGRLPGEVGMLSMLTSLNVESNNLEGTIPSFLYNKLTKLERVDMRNNGFLSTISSDISKLTNLKALYLGELFLTGEVPTDAMKSLSSLEEISISHATEMTGPLLEFSEHWP-------NLTYFDILRSTFTGTIPTTIGTNTNLKYIWLEQTSMNTSILPTELGLLPNLKEFILDNLVVDDTTGTIPTELGNCQALTSLHV--DKFRGPIPTELGRLTNLKFLSMTEGGLTGSVPSELGLLTNLNEMYLYNNRLESSLPSALGNVQGLKILDISMNNLTGSIPEGI--------------CRSPSIGIKRD…	AEPIPIDSCEPKNLASIWLATGDNRDAGEP--RQRFAMAVNFYQLNGTVWDFMDGWLGPYN--ECLWMGVQCNNKNVINSLALDTNNLFGPFPTEIAMLTGLASIAFTRTHLTGTIPSEVF-FMPKLRELRLYANRMTGNIPTEIVNATKLESLRLEKNFFAGSLVSEIGAVHTL---------TDLNVAFNDFSKEIPTEFGQLRKLKFLDLGNNAFSGRLPSELGRIDSLEKLLMTNNLMYGSI-PSYFGLLFNLRDF---RITRSGIGGFLPTELGLLTNLERLDIAISNFHGTMMTEFGQLTNLFKLSLHDCDFSGPIPTELGYLWNMTRLQMKNNQFTGEIPGSFGRLAELEQLTLEGNKLTGTVPLQVCDLMNDKLGQMVVDCYNPRSGIGFD…	5e-30	133	334	410	28.54	117	247	197	12	46	48.05	0/1	SADEDPLIVPLIND1TC1VPRKANML1ES-IYWILKANT2ENDRSDVASGTEVPP-L-VR2YF1LMMA1LN1FYAQTL2ETLV1SDDF-MSDSG1RLEGLPVY1V-P-2RLFW2IVEQ1DNLNEKGNHV2TS1DAVLGDYTRNKN1RF1RPLF1GT1VIGA2STMG1TA1LINAVFETSRNTNH1ET5FELVYFN-KFLMTP2ERREVLDRMLRYNA1GRFMLTSGTN1SPSTDE1SVKNLA1NK1KEAS1YR1GEEKLN1LFTA1ESVLPVTSDEAIMGKASVLHSTSLL-E-E-I-S-I-S-H-A-1EDMLTNGVPALFLNED2EKHEWI1-T-E-F-G-Q-L-RNK1TKYFFL1ILLGRNSNTA1TS1TRIL1TSTEIL1TRNITDNS1KEYKILW…	/NCGR_SEQ_ID=MMETSP0139_2-20121125|5597 /TAXON_ID=44445 /ORGANISM="Pseudo-nitzschia australis, Strain 10249 10 AB" /LENGTH=3696	80	80
MRM2	CAMNT_0020380883	85	450	1072	2139	QKRAIDWLV-SDDLVLNSTEVRAMAEYIKNGDEDSVSTVPLVQRYALMVLFFATNGELWSD-SSWRELVNVPECRF------MGIECDLEGHINTLDVGYRKLRGRLPGEVGMLSMLTSLNVESN-NLEGTIPSFLYNKLTKLERVDMRNNGFLSTISSDI-SKLTNLKALYLGELFLTGEVPTDAMKSLSSLEEISISHATEMTGPLLEFSEHWPN---LTYFDILRSTFTGTIPTTIGTNTNLKYIWLEQTSMNTSILPTELGLLPNLKEFILDNLVVDDTTGTIPTELGNCQALTSLHV--DKFRGPIPTELGRLTNLKFLSMTEGGLTGSVPSELGLLTNLNEMYLYNNRLESSLPSALGNVQGLKILDISMNNLTG	QHRAFGWLVDTDPLQLTPDGTPAMDRRI-------------LQRYALSTLYFAAEGDTWGNKNNW---LSGDECGFQGGPGWFGLGCNDVGEVRAIAFDDNNLFGELPPELSVLTAVENLVIKNNKDLTGTIP-LEIGTMTELRQLALYNNDHTGEIPVTIYDNLLHLVYLNLQDNRLTGQLRPEVGQLSSLKKLILFNN--ELEGPV--HSLHIANIDELEYLGLSGNKFSGSIAHQIGNIPSLEYLYLDNNRF-TGTLPTKLGLLSNLKSFNLDN---NEIFGRLPSEIGNMVDLEYLSVRGNSLSGDIPSEVGTMQSLVTMNLATNFFSGQLPEEIGALDNLKHLYLFQNKIEGTIPDLIGTMAKLKVLFLSSNKITG	6e-30	132	333	381	32.02	122	219	197	14	40	51.71	0/1	1KH2IFDG3-DST1DP1VQ1NTSPTDEGVTRP2ADERYR1K-N-G-D-E-D-S-V-S-T-V-P-L-VL5MSVT1FY2TANE1EDLT1SGDN-KSNSN1R-E-L-VLNSVGPD2RG1-Q-G-G-P-G-WMF1ILEG1DNLDEV1HEIVNRTALIDAVFGDYDRNKN1RF1RE2GP1VLGSMV1STMALVTESN1NVVIEKSN1-KND1ET4S-FLLEYINGKTLM1KE1ERRQVLDAMLRY2GDFHLTSGTE1SPSVDT1-YSDKN1TLNH1KVAY1YN1GQEDLNFR3EQVLPRTPDEAVMGKQSLLS1SLLKEKEL1SLIFSNHNA-T-1MLTE2LVL-E-FH1EL1WIPA1-I-D-E1TE1FLDGILLSRGSNTK1TS1TS1PATHTQ2TNNITPNS…	/NCGR_SEQ_ID=MMETSP0699-20121125|28729 /TAXON_ID=265572 /ORGANISM="Extubocellulus spinifer, Strain CCMP396" /LENGTH=2920	76	76
MRM2	CAMNT_0020342803	85	450	1857	790	QKRAIDWLV-SDDLVLNSTEVRAMAEYIKNGDEDSVSTVPLVQRYALMVLFFATNGELWSD-SSWRELVNVPECRF------MGIECDLEGHINTLDVGYRKLRGRLPGEVGMLSMLTSLNVESN-NLEGTIPSFLYNKLTKLERVDMRNNGFLSTISSDI-SKLTNLKALYLGELFLTGEVPTDAMKSLSSLEEISISHATEMTGPLLEFSEHWPN---LTYFDILRSTFTGTIPTTIGTNTNLKYIWLEQTSMNTSILPTELGLLPNLKEFILDNLVVDDTTGTIPTELGNCQALTSLHV--DKFRGPIPTELGRLTNLKFLSMTEGGLTGSVPSELGLLTNLNEMYLYNNRLESSLPSALGNVQGLKILDISMNNLTG	QHRAFGWLVDTDPLQLTPDGTPAMDRRI-------------LQRYALSTLYFAAEGDTWGNKNNW---LSGDECGFQGGPGWFGLGCNDVGEVRAIAFDDNNLFGELPPELSVLTAVENLVIKNNKDLTGTIP-LEIGTMTELRQLALYNNDHTGEIPVTIYDNLLHLVYLNLQDNRLTGQLRPEVGQLSSLKKLILFNN--ELEGPV--HSLHIANIDELEYLGLSGNKFSGSIAHQIGNIPSLEYLYLDNNRF-TGTLPTKLGLLSNLKSFNLDN---NEIFGRLPSEIGNMVDLEYLSVRGNSLSGDIPSEVGTMQSLVTMNLATNFFSGQLPEEIGALDNLKHLYLFQNKIEGTIPDLIGTMAKLKVLFLSSNKITG	6e-30	132	333	381	32.02	122	219	197	14	40	51.71	0/-1	1KH2IFDG3-DST1DP1VQ1NTSPTDEGVTRP2ADERYR1K-N-G-D-E-D-S-V-S-T-V-P-L-VL5MSVT1FY2TANE1EDLT1SGDN-KSNSN1R-E-L-VLNSVGPD2RG1-Q-G-G-P-G-WMF1ILEG1DNLDEV1HEIVNRTALIDAVFGDYDRNKN1RF1RE2GP1VLGSMV1STMALVTESN1NVVIEKSN1-KND1ET4S-FLLEYINGKTLM1KE1ERRQVLDAMLRY2GDFHLTSGTE1SPSVDT1-YSDKN1TLNH1KVAY1YN1GQEDLNFR3EQVLPRTPDEAVMGKQSLLS1SLLKEKEL1SLIFSNHNA-T-1MLTE2LVL-E-FH1EL1WIPA1-I-D-E1TE1FLDGILLSRGSNTK1TS1TS1PATHTQ2TNNITPNS…	/NCGR_SEQ_ID=MMETSP0699-20121125|9689 /TAXON_ID=265572 /ORGANISM="Extubocellulus spinifer, Strain CCMP396" /LENGTH=2928	76	76
MRM2	CAMNT_0020363577	85	450	1860	793	QKRAIDWLV-SDDLVLNSTEVRAMAEYIKNGDEDSVSTVPLVQRYALMVLFFATNGELWSD-SSWRELVNVPECRF------MGIECDLEGHINTLDVGYRKLRGRLPGEVGMLSMLTSLNVESN-NLEGTIPSFLYNKLTKLERVDMRNNGFLSTISSDI-SKLTNLKALYLGELFLTGEVPTDAMKSLSSLEEISISHATEMTGPLLEFSEHWPN---LTYFDILRSTFTGTIPTTIGTNTNLKYIWLEQTSMNTSILPTELGLLPNLKEFILDNLVVDDTTGTIPTELGNCQALTSLHV--DKFRGPIPTELGRLTNLKFLSMTEGGLTGSVPSELGLLTNLNEMYLYNNRLESSLPSALGNVQGLKILDISMNNLTG	QHRAFGWLVDTDPLQLTPDGTPAMDRRI-------------LQRYALSTLYFAAEGDTWGNKNNW---LSGDECGFQGGPGWFGLGCNDVGEVRAIAFDDNNLFGELPPELSVLTAVENLVIKNNKDLTGTIP-LEIGTMTELRQLALYNNDHTGEIPVTIYDNLLHLVYLNLQDNRLTGQLRPEVGQLSSLKKLILFNN--ELEGPV--HSLHIANIDELEYLGLSGNKFSGSIAHQIGNIPSLEYLYLDNNRF-TGTLPTKLGLLSNLKSFNLDN---NEIFGRLPSEIGNMVDLEYLSVRGNSLSGDIPSEVGTMQSLVTMNLATNFFSGQLPEEIGALDNLKHLYLFQNKIEGTIPDLIGTMAKLKVLFLSSNKITG	6e-30	132	333	381	32.02	122	219	197	14	40	51.71	0/-1	1KH2IFDG3-DST1DP1VQ1NTSPTDEGVTRP2ADERYR1K-N-G-D-E-D-S-V-S-T-V-P-L-VL5MSVT1FY2TANE1EDLT1SGDN-KSNSN1R-E-L-VLNSVGPD2RG1-Q-G-G-P-G-WMF1ILEG1DNLDEV1HEIVNRTALIDAVFGDYDRNKN1RF1RE2GP1VLGSMV1STMALVTESN1NVVIEKSN1-KND1ET4S-FLLEYINGKTLM1KE1ERRQVLDAMLRY2GDFHLTSGTE1SPSVDT1-YSDKN1TLNH1KVAY1YN1GQEDLNFR3EQVLPRTPDEAVMGKQSLLS1SLLKEKEL1SLIFSNHNA-T-1MLTE2LVL-E-FH1EL1WIPA1-I-D-E1TE1FLDGILLSRGSNTK1TS1TS1PATHTQ2TNNITPNS…	/NCGR_SEQ_ID=MMETSP0699-20121125|20076 /TAXON_ID=265572 /ORGANISM="Extubocellulus spinifer, Strain CCMP396" /LENGTH=2931	76	76
MRM2	CAMNT_0013162989	50	471	4262	3192	EVDPDRDLIAYRSDIEYILFTEMDEGLSTDFVEGPQKRAIDWLVSDDLVLNSTEVRAMAEYIKNGDEDSVSTVPLVQRYALMVLFFATNGELWSDSSWRELVNVPECRFM--GIECDLEGHINTLDVGYRKLRGRLPGEVGMLSMLTSLNVESNNLEGTIPSFLYNKLTKLERVDMRNNGFLSTISSDISKLTNLKALYLGELFLTGEVPTDAMKSLSSLEEISISHATEMTGPLLEFSEHWPNLTYFDILRSTFTGTIPTTIGTNTNLKYIWLEQTSMNTSILPTELGLLPNLKEFILDNLVVDDTTGTIPTELGNCQALTSLHV--DKFRGPIPTELGRLTNLKFLSMTEGGLTGSVPSELGLLTNLNEMYLYNNRLESSLPSALGNVQGLKILDIS…	EIPKQKRTAARTTSLKNIAF-EVSGQSSVNGLGFPQKKALDWILGP----NNTRFDAQ-------DEKEL----IMQRYQLATLYYSTAGENWKNNGFF-LSADDECNWFQESIICSKDRRVTNITLANNSLIGNLPSDLGKFEKLQVLSLQDNSIQGKLPTNL-GLLKELQELYIHNNNLVGSIPSEFGNLTEMKNLTFSSNKLGGTIPSELGS-----------------------------LTKLQTL-------------------YLWNNTITGN---IPSELG---NLHEIMDLQLSNNQLIGIIPTKLGNLFRLTKLNLSNNELSNTIPVELGRLTQLAELSLSNNKLSGSLPSELGYLAQLQSLYLDGNSLVEAIPSDLGRLSQLRELWLS…	7e-30	133	334	429	28.21	121	229	196	13	79	45.69	0/-2	1VIDPPKDQRKDRLTIA1YRRTSTDSILEKYN1LA1T-1MVDSEGGQLS1TVDNFGVLEGGF3RK1IL2LIVLSGDPD-L-V-L-1SN1ERVFRD1MQA-E-Y-I-K-N-G-2DKSEVLS-T-V-P-LIVM3AQ1MAVT1FYFYAS1NA2LN1SKDNSNSGWFRFE-1VSNAVDPD2RNFWMF-Q-EGS1EI1DSLKEDGRHRIVNTTNLIDTVLGAYNRNKS1RI1RN2GSEDVL1MKLFSEMK1TQSV1NSVLEQSD1NSLIEQ1TKIL1STFN1Y-NGKL1TKKE1EQREVLDYMIRH2GNFLLVSGTS1SP1DEIFSGKN2NELM1AN1YTLFGSESLNFK1TG1ETVI1TSDEALMGKSS-L-S-S-L-E-E-I-S-I-S-H-A-T-E-M-T-G…	/NCGR_SEQ_ID=MMETSP1064-20121228|8402 /TAXON_ID=202472 /ORGANISM="Aulacoseira subarctica , Strain CCAP 1002/5" /LENGTH=5400	89	87
MRM2	CAMNT_0013162989	168	458	2510	1725	HINTLDVGYRKLRGRLPGEVGMLSMLTSLNVESNNLEGTIPSFLYNKLTKLERVDMRNNGFLSTISSDISKLTNLKALYLGELFLTGEVPTDAMKSLSSLEEISISHATEMTGPLLEFSEHWPNLTYFDILRSTFTGTIPTTIGTNTNLKYIWLEQTSMNTSILPTELGLLPNLKEFILDNLVVDDTTGTIPTELGNCQALT--SLHVDKFRGPIPTELGRLTNLKFLSMTEGGLTGSVPSELGLLTNLNEMYLYNNRLESSLPSALGNVQGLKILDISMNNLTGSIPEGICR	QINDLRLQYNQLGGTIPSELGNVKQLTRLHLLSNMLSGTIPSELGN-MTQIKVFLLWNNKLTGTIPSELGKLIQMEEFELNMNQLIGTIPSE----------------------LGNFAK----VSWFQLWENSLSGTIPSELGKLTDVIRFELSSNKLNGTI-PSELGNLSKMSSLLL---YENSLSGTIPSELGKLTQITDLALSSNGLNGTIPSELGNLIEMSKLDMGLNTLSGTIPSEFGKLTQMMHLWLYRNKLNGTIPSELGNAVQLATLYIDVNYLSGTIPSELGR	2e-23	112	281	293	32.76	96	164	154	6	33	52.56	0/-2	HQ2TD1DRVLGQ1RNKQ1RG1RTLI1GS1VL1MNLVSKMQ2SR1NHVLEL2NM1ES5FE1YG1K-LM1KQLIEKRVVFDLMLRW2GKFLLTSG2SP1DEILSG2TINQLMKEAELFYE1GNEMLNFQ1TI1ETVI1TSDEA-M-K-S-L-S-S-L-E-E-I-S-I-S-H-A-T-E-M-T-G-P-1LGEN1SAEKH-W-P-N-LVTSYW1DQILLWRESNTSFLTS4TSTEIL1TKNL1NDLVKIYRIFWE1ESQSTNSKML1TGST1L-1TS3LN1PSNKLMKSESFLIL1D-N-L-VYVEDNDSTLTS4TS3NKCLQTAQLI1-D-LSA1HSVSDNKGFLRN1PT2TS3RN1TINELMKSFK1SD1TGELGNGT1TS1STVI3LF1LK2NQLMNMEHM…	/NCGR_SEQ_ID=MMETSP1064-20121228|8402 /TAXON_ID=202472 /ORGANISM="Aulacoseira subarctica , Strain CCAP 1002/5" /LENGTH=5400	89	60
MRM2	CAMNT_0013162989	168	477	2294	1374	HINTLDVGYRKLRGRLPGEVGMLSMLTSLNVESNNLEGTIPSFLYNKLTKLERVDMRNNGFLSTISSDISKLTNLKALYLGELFLTGEVPTDAMKSLSSLEEISISHATEMTGP-----LLEFSEHWPNLTYFDILRSTFTGTIPTTIGTNTNLKYIWLEQTSMNTSILPTELGLLPNLKEFILDNLVVDDTTGTIPTELGNCQALTSLHV--DKFRGPIPTELGRLTNLKFLSMTEGGLTGSVPSELGLLTNLNEMYLYNNRLESSLPSALGNVQGLKILDISMNN-LTGSIPEGICRSPSIGIKRDCFIDK--CDCCS	QMEEFELNMNQLIGTIPSELGNFAKVSWFQLWENSLSGTIPSEL-GKLTDVIRFELSSNKLNGTIPSELGNLSKMSSLLLYENSLSGTIPSELGKLTQITDLALSSNGLNGTIPSELGNLIEMSK-------LDMGLNTLSGTIPSEFGKLTQMMHLWLYRNKLNGTI-PSELGNAVQLATLYID---VNYLSGTIPSELGRLTQLTDIHLSMNQLNGTIPSELGYLMQLGQLSLDDNMLSGAIPSEFGNLTRMAVLNLENNLLSGTVPSELDLLPNLSLVNVSGNSQLSGNV-SFLCETGNRTIYIDDIISNLSCSCCN	1e-22	110	275	320	31.56	101	196	171	9	23	53.44	0/-2	HQIMNETELFDEVLGNYMRNKQ1RI1RTLI1GS1VL1MNLFSAMKLVTSSWLFNQVLEWSE1NS1ES5FE1Y-NG3KDLVEI1VFDEMLRSNS1GKFLLNSG2SP1DEILSGKN1TSNKLMKSAS1YL1GY1LNFS1TS1ETVI1TSDEALMG1SLLTSQSILTEDELIASLIS1HNAGTLENMG1GI1-S-E-L-G-N1LI1FM1EKH-W-P-N-L-T-Y-FL1IMLGRLSN1FLTS4TSTEIF1TKNL1NQLMKMYHIL2EYQRTNSKML1TGST1L-1TS3LNLAPVNQ1KAETFLIYLI1N-L-V-1DNDYTLTS4TS3NRCLQTAQ2SDLI1VL-S-MDNKQFLRN1PT2TS3RY1TMNQ1KGFQ2MLTDEDGNGM1TS1SAVI3LF1LN2NRL…	/NCGR_SEQ_ID=MMETSP1064-20121228|8402 /TAXON_ID=202472 /ORGANISM="Aulacoseira subarctica , Strain CCAP 1002/5" /LENGTH=5400	89	64
MRM2	CAMNT_0013162989	168	453	3521	2529	HINTLDVGYRKLRGRLPGEVGMLSMLTSLNVESNNLEGTIPSFLYNKLTKLERVDMRNNGFLSTISSDISKLTNLKALYLGELFLTGEVPTDAMKSLSSLEEISISHA------TEMTGPLLEFSE------------------HWPNLTYFDILRSTFTGTIPTT-IGTNTNLKYIWLEQTSMNTSILPTELGLLPNLKEFILDNLVVDDTTGTIPTELGNCQALTSLHV--------------------------DKFRGPIPTELGRLTNLKFLSMTEGGLTGSVPSELGLLTNLNEMYLYNNRLESSLPSALGNVQGLKILDISMNNLTGSIP	RLTKLNLSNNELSNTIPVELGRLTQLAELSLSNNKLSGSLPSEL-GYLAQLQSLYLDGNSLVEAIPSDLGRLSQLRELWLSMNQLTGPIPTELKNLKQLQSLRLDRNSLFDGIPTEL-GLLSNLTELSLFNNLLSGNSIPSELGNLRNLTFLDLSRNPLSGAYIPSDLGYLAKLQTLRLDSTSLQGGI-PMELGQLSQLRVLSLSN---NQLNGTIPSVLGNLTNLTRLNFWRNLLSKTIPSELGQLTQLIELKLGENQLSGSIPSELGNLRNLKRLHIFYCGLNGTIPSELGNLSQLIELKLTHNQLFGSIPSELGNLKNLSTLFMEENQLNGTIP	8e-21	104	260	337	30.27	102	178	160	8	57	47.48	0/-2	HRILNTTK1DNVLGSYNRNKE1RSGNRTLI1GV1VL1MR1STMQ1TASE1NSVLESSN1NK1ES1TSIL2FE1Y-NGKY1TAKQ1EQRSVLDYMLRDNG1GSFLLVSETA1SP2ILSGKR1TSNQ1KRAE1YW1GSEMLNFQ3EPVI2DEALMKKNSLLKSQSLLQESELIRSLIDSRHNAS-L-F-D-G-I-P2MLT-1PL1LSENFLST1-L-S-L-F-N-N-L-L-S-G-N-S-I-P-S-E-L-GHNWLPR3YFFL1ILLS1SNTPFLTS1TAIYPITPTS-DIL1TYNLTANK1KQYTILWR1EDQS2MLNQTGSG1L-1TM3LQ1PSNQ1KREVFLIS1DS1L-V-V-DNDQTLTN4TSEV3CLQTAN2SR1HNVF-W-R-N-L-L-S-K-T-I…	/NCGR_SEQ_ID=MMETSP1064-20121228|8402 /TAXON_ID=202472 /ORGANISM="Aulacoseira subarctica , Strain CCAP 1002/5" /LENGTH=5400	89	59
MRM2	CAMNT_0013162989	168	453	3233	2460	HINTLDVGYRKLRGRLPGEVGMLSMLTSLNVESNNLEG-TIPSFLYNKLTKLERVDMRNNGFLST-ISSDISKLTNLKALYLGELFLTGEVPTDAMKSLSSLEEISISHATEMTGPLLEFSEHWPNLTYFDILRSTFTGTIPTTIGTNTNLKYIWLEQTSMNTSILPTELGLLPNLKEFILDNLVVDDTTGTIPTELGNCQALTSLHVD--KFRGPIPTELGRLTNLKFLSMTEGGLTGSVPSELGLLTNLNEMYLYNNRLESSLPSALGNVQGLKILDISMNNLTGSIP	QLQSLRLDRNSLFDGIPTELGLLSNLTELSLFNNLLSGNSIPSELGN-LRNLTFLDLSRNPLSGAYIPSDLGYLAKLQTLRLDSTSLQGGIPMELGQLSQLRVLSLSNN--QLNGTIPSVLGNLTNLTRLNFWRNLL-------------------------SKTIPSELGQLTQLIELKLGE---NQLSGSIPSELGNLRNLKRLHIFYCGLNGTIPSELGNLSQLIELKLTHNQLFGSIPSELGNLKNLSTLFMEENQLNGTIPSELGLTQ-INDLRLQYNQLGGTIP	2e-16	91.3	225	290	30.69	89	165	137	8	36	47.24	0/-2	HQILNQTS1DRVLGDYRRNKS1RFGDRGLI1GT1VL1ML2MN2SE1NSVLEFSN1NL1ES1-NTS3FE1YG1K-1TRKN1ETRFVL1MLRSNR1GPFLLSSGTA-Y1SP2ILSGKY1TANK1KQAT1YR1GDESLTFS1TQ1EGVI1TMDEALMGKQSLLSSQSLLREVELISSLISSNHNA-T-EQMLTN1PTLILPESFVSLEGHNWLPT3YRFLDNIFLW1SNTLFLT-G-T-I-P-T-T-I-G-T-N-T-N-L-K-Y-I-W-L-E-Q-T-S-M-N-TSSKITLI1TS3LQ1PTNQ1KI1FLIK1DGNEL-V-V-DNDQTLTS1TS2TS4CLQRAN1TKSR2VIDF-Y-CKGFLRN1PT2TS3RN1TSNQ1KIFE1SKML1EHGNGQ1TF2VI5LN…	/NCGR_SEQ_ID=MMETSP1064-20121228|8402 /TAXON_ID=202472 /ORGANISM="Aulacoseira subarctica , Strain CCAP 1002/5" /LENGTH=5400	89	59
MRM2	CAMNT_0020234807	84	453	956	1966	PQKRAIDWLVSDDLVLNSTEVRAMAEYIKNGDEDSVSTVPLVQRYALMVLFFATNGELW-------SDSS---WRELVNVPECRFMGIECDLEGHINTLDVGYRKLRGRLPGEVGMLSMLTSLNVESNNLEGTIPSFLYNKLTKLERVDMRNNGFLSTISSDISKLTNLKALYLGELFLTGEVPTDAMKSLSSLEEISISHATEMTGPLLEFSEHWPNLTYFDILRSTFTGTIPTTIGTNTNLKYIWLEQTSMNTSILPTELGLLPNLKEFILDNLVVDDTTGTIPTELGNCQALTSLHVDK--FRGPIPTELGRLTNLKFLSMTEGGLTGSVPSELGLLTNLNEMYL-YNNRLESSLPSALGNVQGLKILDISMNNLTGSIP	PQHKAYKWLLHDTGV----------EYPLDRDMTSL----MVDRYVLALLYYSTSGQNWTKQYNFLSNSSICEWHISIDAEDDETNGVRCDDNGNVIEVHLDANELRGTLPSEFSAMSVLEVLSLSNNEIDGSIPSSI-SELGWLEKLYLSDNLFTSTLPDSIAGLTKLEVLDISSCLLTGTIPNGL--PSITTLQELSLHSNRLSGTVPDF-----------MPRS--------------DMRRIALSQNFLSGTI-PASTMMLGRLEELDLHNTHM---SGTLPTEIGLLGKLRILYLGKSRFEGQLPSELGRLTELEELWTHRNILNGTLPSDLGNCRSLKKLYTGYNGNLTGTIPSQLARLSQLKSFSVTNTKVTGTLP	7e-30	132	332	383	28.98	111	213	191	12	59	49.87	0/2	2KHRK1IYDK2VLSH1DTLG1L-N-S-T-E-V-R-A-M-A-2IPKLNDGR1EMDT1VLS-T-V-P-LM1QD2AV1MAVL1FYFYAS1NS1EQLN1-T-K-Q-Y-N-F-L1DN2-I-C-E1RHEILSVINDVAPEEDCDREFTMN1IVER2LDEN1HNIVNITELVDHVLGDYARNKE3RT2GS1VFGSMALM1MV1TESV1NSVLESSN1NELIED1TS3FSLIY-NSKE1TGKW2RKVLDYMLRSND1GL1LT2ILSPSDDS1SAKG2NK1KEAV1YDLIGSESLCFL3ETVI1TNDGALM-K-SPLSSISTLTELEQIESLISSL1ASTNERMLTS1PTLVLPED1S-E-H-W-P-N-L-T-Y-F-D-IMLP2T-F-T-G-T-I-P-T-T-I-G-T-…	/NCGR_SEQ_ID=MMETSP0697-20121206|32043 /TAXON_ID=265572 /ORGANISM="Extubocellulus spinifer, Strain CCMP396" /LENGTH=2687	78	77
MRM2	CAMNT_0020234807	355	458	1589	1909	TGTIPTE---LGNCQALTSLHVDKFRGPIPTELGRLTNLKFLSMTEGGLTGSVPSELGLLTNLNEMYLYNNRLESSLPSALGNVQGLKILDISMN-NLTGSIPEGICR	SGTIPASTMMLGRLEEL-DLHNTHMSGTLPTEIGLLGKLRILYLGKSRFEGQLPSELGRLTELEELWTHRNILNGTLPSDLGNCRSLKKLYTGYNGNLTGTIPSQLAR	1e-10	72.4	176	108	42.59	46	57	61	3	5	56.48	0/2	TS4TAES-T-M-M2NRCLQEAE1T-SD2VNDTKHFMRS1PTIL3LI1RL1TGNK1KRFI1SYMLTGEKGSGRLFTE1SQVL5LR2NE1NE1MLYWLTYHNR1RI1ENSGST3AD3VCQRGS2IK1DYITSGMY1-G4ST2ESGQILCA1	/NCGR_SEQ_ID=MMETSP0697-20121206|32043 /TAXON_ID=265572 /ORGANISM="Extubocellulus spinifer, Strain CCMP396" /LENGTH=2687	78	22
MRM2	CAMNT_0020234807	352	462	1160	1480	DDTTGTIPTELGNCQALTSLHVD--KFRGPIPTELGRLTNLKFLSMTEGGLTGSVPSELGLLTNLNEMYLYNNRLESSLPSALGNVQGLKILDISMNNLTGSIPEGICRSPSI	DETNGVRCDDNGN---VIEVHLDANELRGTLPSEFSAMSVLEVLSLSNNEIDGSIPSSISELGWLEKLYLSDNLFTSTLPDSIAGLTKLEVLDISSCLLTGTIPNGL---PSI	5e-08	64.3	155	113	35.4	40	65	67	3	8	59.29	0/2	1DE1TN1TVIRPCTDEDLN2C-Q-A-LVTISELV1VL1-A-NKEFL2PTIL1TS1LFGSRALMTSNV1KEFV2MLTSENGNGELITD2VI2ESLIGSLE1TGNW1NEEKML2YSND1RLLFET1ST2SDASLIGANGVLQTGK1KEIV4MSNCNL3ST2EN1ILC-R-S-3	/NCGR_SEQ_ID=MMETSP0697-20121206|32043 /TAXON_ID=265572 /ORGANISM="Extubocellulus spinifer, Strain CCMP396" /LENGTH=2687	78	23
MRM2	CAMNT_0047857843	124	457	1481	492	LVQRYALMVLFFATNGELW-SDSSWRELVNVPECRFMGIECDLEGHINTLDVGYRKLRGRLPGEVGMLSMLTSLNVESNNLEGTIPSFLYNKLTKLERVDMRNNGFLSTISSDISKLTNLKALYLGELFLTGEVPTDAMKSLSSLEEISISHATEMTGPLLEFSEHWPNLTYFDILRSTFTGTIPTTIGTNTNLKYIWLEQTSMNTSILPTELGLLPNLKEFILDNLVVDDTTGTIPTELGNCQALTSLHV--DKFRGPIPTELGRLTNLKFLSMTEGGLTGSVPSELGLLTNLNEMYLYNNRLESSLPSALGNVQGLKILDISMNNLTGSIPEGIC	LAETNALTSLYNSTDGPKWYSNTNWLE-GDPCERNWYGVTCSISAHVTSLSLFHNRLKGELPTEIGGLTFLNKLELDFNLLKGEIPTEIGN-FTDIESLILSGNFLNGSIPTEIGHFHLIRHMDLYQNSLSGDIPTQIGQLKQLVDLDLFLN--NLTGTILDYLVQLKNLDSLDISFNSIAGTIPNEFSQLTKLQYLSLDVNSL-TGTIPTEFGLLE--KKLTTCSFNGNSLTGTIPTEFGLLHRLVELEMGGNSLTGTIPTEVTTIPFLATLDFGENQLTGSIPTEIGKMSRCDELFLNDNSLSGTIPTEIGKLNSYGYLFMNNNFLTGSVPSEIA	8e-30	130	326	337	30.56	103	224	179	7	10	53.12	0/-1	1VAQERTYN2MTVS1FYFNAS1ND1EPLK1-Y1DNSTSN1RL1L-VGNDVPPC1CRRNFWMY1IVET1DSLIESGA1IVNTTS1DSVLGFYHRNKR1RK1RE2GT1VI1MG1STMF1TNSK1NEVLEDSF1NL1EK1TE2STFELIYG1K-LF1KDLI1RSVLDIMLRSNG1GFFLLNSGTS1SPSTDE1SGKHLFTHNLLIKRAHLMYD1GYEQLNFS1TS1EDVI2DQAIMGKQSLLKSQSLLVEDELIDSLIFSLHNA-T-ENML2PTLI1EDFYSLEVHQWLPK2TDYSFL2LSRFSNTSFITA4TNTEIFGSTQNL1NK1KQ1ILWS1EDQVTN1MLN-1SGITLI3LF3PEN-L-1EKFLITLTDCNSLFVNVGDNDSTL7LF1NLCLQHAR1…	/NCGR_SEQ_ID=MMETSP0151_2-20130828|2272 /ASSEMBLY_ACC=CAM_ASM_000257 /TAXON_ID=200890 /ORGANISM="Paramoeba atlantica, Strain 621/1 / CCAP 1560/9" /LENGTH=1637	69	69
MRM2	CAMNT_0004494851	105	480	1597	416	RAMAEYIKNGDEDSVSTVPLVQRYALMVLFFATNGELWSDSSWRE----LVNVPEC-RFMGIECDLEGH-INTLDVGYRKLRGRLPGEVGMLSMLTSLNVESNNLEGTIPSFLYNKLTKLERVDMRNNGFLSTISSDISKLTNLKALYLGELFLTGEVPTDAMKSLSSLEEISISHATEMTGPLLEFSEHWPNLTYFDILRSTFTGTIPTTIGTNTNLKYIWLEQTSMNTSILPTELGLLPNLKEFILDNLVVDDTTGTIPTELGNCQALTSLHV--DKFRGPIPTELGRLTNLKFLSMTEGGLTGSVPSELGLLTNLNEMYLYNNRLESSLPSALGNVQGLKILDISMNNLTGSIPEGIC-----------------RSPSIGIKRDCFIDKCDCCSL…	RALWLLAANFPFGKVSYDTMLEFYALAVLRFATNKLVGGTYTWVDDTGWLQNLDTCANWTGVVCNQESQRVVEISLPANNLDGTFPTEIGLLTHLTSLMLEGNHLEGTLP-VEVEKLTELEVLDLGSNRFHGPLPMEIRALTRLQSLVISSNRFGGNLTFQLETLTNLGVFEGSNNHFE--GPLPS-SLPSRSLRLFDVSTNDFTGTIPTEFGNLQSLEDLSFERNLLNGATIPAECGALTKLKRF---NVGLANLGGTLPSEIGNMSDLVDLRLVGNSLTGSLPSGISGLSNLRSFAGSLNQLTGTLPTELGFWSNMRRLDLSFNRLSGPIPSEIGFMSGLDSLRLQGNFLEGRVPSQVCQLWENDLMTFIGDFCESKQNSGGNDLHCSANEADCCQK…	8e-30	130	327	401	30.42	122	247	195	9	32	48.63	0/-2	2MLAWELYLIAKA1GFDPEFDGSK2TYVDPTLMVLQERF3MA2FR4GKELLVWGSGDTSYST1RVED-D-T-G-W1VQ1VLPDET1-ARNFWMT1IVEV1DNLQ1GSHQ-RIVNVTELIDSVLGPYARNKN1RD1RTLF1GT1VI1ML1STMH4NMVL1SG1NH4IL1S-FVLEYVNE3KE2RVVL1MLRGNS1GR1LHSGTPILSPSMDE1SRKA2NR1KQAS1YVLIGSESLNFRLFTG1ENVLPTTFDQALMEKTSLLTSNSLLGEVEFIESGISSNHNAHTF1M-T-3LPESF-1ELHPWSPRNS1TRYL2IVLSRTSNTD7TEIF1TNNLTQNS1KEYDILWSLF1QRTNSLML1TGSAITLI1TA1LC1LA1PTNK2ER1I-L-D-1LVVGVL…	/NCGR_SEQ_ID=MMETSP0418-20121206|22418 /TAXON_ID=1158023 /ORGANISM="Astrosyne radiata, Strain 13vi08-1A" /LENGTH=1742	78	78
MRM2	CAMNT_0000186809	85	482	1347	136	QKRAIDWLVSDDLVLNSTEVRAMAEYIKNGDEDSVSTVPLVQR-------YALMVLFFATNGELWSDSSWRE-LVNVPECRFMGIEC-DLEGHINTLDVGYRKLRGRLPGEVGMLSMLTSLNVESNNLEGTIPSFLYNKLTK-LERVDMRNNGFLSTISSDISKLTNLKALYLGELFLTGEVPTDAMKSLSSLEEISISHA--TEMTGPLLEFSEHWPNLTYFDILRSTFTGTIPTTIGTNTNLKYIWLEQTSMNTSILPTELGLLPNLKEFILDNLVVDDTTGTIPTELGNCQALTSLHVDK--FRGPIPTELGR-------LTNLKF----------------LSMTEGGLTGSVPSELGLLTNLNEMYLYNNRLESSLPSALGNVQGLKILDISMN…	QFKAVEWMVENDLM------------------DRVENDPLQKKEDILLTYFALAAFFYGTNG--WNN---REGWMTSDHCNWYGVTCYNTTNHVWEIDLHHNGIHGTLVPEVFLIPKMYHFGVWSNEMSGTIPKSI--GLAKDMEIVDLEFNRFKGTIPEEVYGLENLRKLWLGSNVLTGTISNN----ISTLKRLTQYHAFINQLTGTIPKSLFTIPGLTEVDILVNRLVGFVPQEMCDALNLRYIGLSDNKLKGNIT-DKIGNLVNLRKF---HIAKNKFTGSIPESIGNCRKLREFYMQKNAFKGSIPEELGNAPLWKLNLNGNKFSGSVPEKIWSHPSISELHLDSNDLTGTISPSIQFMQNATIIKLQNNKFEGSIPEEIGFLNQIDTLHLQSN…	8e-30	131	329	437	27.92	122	243	205	17	72	46.91	0/-1	1KFRK1IVDE1LM1SEDN2VML-N-S-T-E-V-R-A-M-A-E-Y-I-K-N-G-D-E-1SR1SETNVD2VQQKRK-E-D-I-L-L-T-YYF2MAVALF1FYAG3E-L-1SNDNS-S-W-2-GLWVMNTVSPDEH1RNFWMY1IVET1-YDNLTETGN1IVNWTELI1VLGHYHRNKGLIRH1RT1PVGP2GFMLLISPMKLMTYSHLFNG1EW2NELMES4SKFSLIY-N-KG1TA1-DLM1RI2MLRENF1GR1LKSG2SPSEDEIVSYKG1TE2KRAK1YW2ESLNFV3ETVIPSTNDNA-M-K-S-LI1ST1EKERILSTIQSY2-F-ITNEQML2PTLILPEKFSSLEFHTWI1NG2YEFV3RVSNTRFLTV1TFIV1TQTEIMGCTDNATL2KR2…	/NCGR_SEQ_ID=MMETSP0010_2-20120614|18541 /TAXON_ID=216773 ORGANISM="Corethron hystrix, Strain 308" /NCGR_SAMPLE_ID=MMETSP0010_2 /ASSEMBLY_ACC=CAM_ASM_000155 /LENGTH=2025	82	82
MRM2	CAMNT_0000168613	85	482	679	1890	QKRAIDWLVSDDLVLNSTEVRAMAEYIKNGDEDSVSTVPLVQR-------YALMVLFFATNGELWSDSSWRE-LVNVPECRFMGIEC-DLEGHINTLDVGYRKLRGRLPGEVGMLSMLTSLNVESNNLEGTIPSFLYNKLTK-LERVDMRNNGFLSTISSDISKLTNLKALYLGELFLTGEVPTDAMKSLSSLEEISISHA--TEMTGPLLEFSEHWPNLTYFDILRSTFTGTIPTTIGTNTNLKYIWLEQTSMNTSILPTELGLLPNLKEFILDNLVVDDTTGTIPTELGNCQALTSLHVDK--FRGPIPTELGR-------LTNLKF----------------LSMTEGGLTGSVPSELGLLTNLNEMYLYNNRLESSLPSALGNVQGLKILDISMN…	QFKAVEWMVENDLM------------------DRVENDPLQKKEDILLTYFALAAFFYGTNG--WNN---REGWMTSDHCNWYGVTCYNTTNHVWEIDLHHNGIHGTLVPEVFLIPKMYHFGVWSNEMSGTIPKSI--GLAKDMEIVDLEFNRFKGTIPEEVYGLENLRKLWLGSNVLTGTISNN----ISTLKRLTQYHAFINQLTGTIPKSLFTIPGLTEVDILVNRLVGFVPQEMCDALNLRYIGLSDNKLKGNIT-DKIGNLVNLRKF---HIAKNKFTGSIPESIGNCRKLREFYMQKNAFKGSIPEELGNAPLWKLNLNGNKFSGSVPEKIWSHPSISELHLDSNDLTGTISPSIQFMQNATIIKLQNNKFEGSIPEEIGFLNQIDTLHLQSN…	8e-30	131	329	437	27.92	122	243	205	17	72	46.91	0/1	1KFRK1IVDE1LM1SEDN2VML-N-S-T-E-V-R-A-M-A-E-Y-I-K-N-G-D-E-1SR1SETNVD2VQQKRK-E-D-I-L-L-T-YYF2MAVALF1FYAG3E-L-1SNDNS-S-W-2-GLWVMNTVSPDEH1RNFWMY1IVET1-YDNLTETGN1IVNWTELI1VLGHYHRNKGLIRH1RT1PVGP2GFMLLISPMKLMTYSHLFNG1EW2NELMES4SKFSLIY-N-KG1TA1-DLM1RI2MLRENF1GR1LKSG2SPSEDEIVSYKG1TE2KRAK1YW2ESLNFV3ETVIPSTNDNA-M-K-S-LI1ST1EKERILSTIQSY2-F-ITNEQML2PTLILPEKFSSLEFHTWI1NG2YEFV3RVSNTRFLTV1TFIV1TQTEIMGCTDNATL2KR2…	/NCGR_SEQ_ID=MMETSP0010_2-20120614|9443 /TAXON_ID=216773 ORGANISM="Corethron hystrix, Strain 308" /NCGR_SAMPLE_ID=MMETSP0010_2 /ASSEMBLY_ACC=CAM_ASM_000155 /LENGTH=2025	82	82
MRM2	CAMNT_0020210463	84	453	1763	753	PQKRAIDWLVSDDLVLNSTEVRAMAEYIKNGDEDSVSTVPLVQRYALMVLFFATNGELW-------SDSS---WRELVNVPECRFMGIECDLEGHINTLDVGYRKLRGRLPGEVGMLSMLTSLNVESNNLEGTIPSFLYNKLTKLERVDMRNNGFLSTISSDISKLTNLKALYLGELFLTGEVPTDAMKSLSSLEEISISHATEMTGPLLEFSEHWPNLTYFDILRSTFTGTIPTTIGTNTNLKYIWLEQTSMNTSILPTELGLLPNLKEFILDNLVVDDTTGTIPTELGNCQALTSLHVDK--FRGPIPTELGRLTNLKFLSMTEGGLTGSVPSELGLLTNLNEMYL-YNNRLESSLPSALGNVQGLKILDISMNNLTGSIP	PQHKAYKWLLHDTGV----------EYPLDRDMTSL----MVDRYVLALLYYSTSGQNWTKQYNFLSNSSICEWHISIDAEDDETNGVRCDDNGNVIEVHLDANELRGTLPSEFSAMSVLEVLSLSNNEIDGSIPSSI-SELGWLEKLYLSDNLFTSTLPDSIAGLTKLEVLDISSCLLTGTIPNGL--PSITTLQELSLHSNRLSGTVPDF-----------MPRS--------------DMRRIALSQNFLSGTI-PASTMMLGRLEELDLHNTHM---SGTLPTEIGLLGKLRILYLGKSRFEGQLPSELGRLTELEELWTHRNILNGTLPSDLGNCRSLKKLYTGYNGNLTGTIPSQLARLSQLKSFSVTNTKVTGTLP	8e-30	132	332	383	28.98	111	213	191	12	59	49.87	0/-1	2KHRK1IYDK2VLSH1DTLG1L-N-S-T-E-V-R-A-M-A-2IPKLNDGR1EMDT1VLS-T-V-P-LM1QD2AV1MAVL1FYFYAS1NS1EQLN1-T-K-Q-Y-N-F-L1DN2-I-C-E1RHEILSVINDVAPEEDCDREFTMN1IVER2LDEN1HNIVNITELVDHVLGDYARNKE3RT2GS1VFGSMALM1MV1TESV1NSVLESSN1NELIED1TS3FSLIY-NSKE1TGKW2RKVLDYMLRSND1GL1LT2ILSPSDDS1SAKG2NK1KEAV1YDLIGSESLCFL3ETVI1TNDGALM-K-SPLSSISTLTELEQIESLISSL1ASTNERMLTS1PTLVLPED1S-E-H-W-P-N-L-T-Y-F-D-IMLP2T-F-T-G-T-I-P-T-T-I-G-T-…	/NCGR_SEQ_ID=MMETSP0697-20121206|19871 /TAXON_ID=265572 /ORGANISM="Extubocellulus spinifer, Strain CCMP396" /LENGTH=3041	78	77
MRM2	CAMNT_0020210463	355	458	1130	810	TGTIPTE---LGNCQALTSLHVDKFRGPIPTELGRLTNLKFLSMTEGGLTGSVPSELGLLTNLNEMYLYNNRLESSLPSALGNVQGLKILDISMN-NLTGSIPEGICR	SGTIPASTMMLGRLEEL-DLHNTHMSGTLPTEIGLLGKLRILYLGKSRFEGQLPSELGRLTELEELWTHRNILNGTLPSDLGNCRSLKKLYTGYNGNLTGTIPSQLAR	1e-10	72.4	176	108	42.59	46	57	61	3	5	56.48	0/-1	TS4TAES-T-M-M2NRCLQEAE1T-SD2VNDTKHFMRS1PTIL3LI1RL1TGNK1KRFI1SYMLTGEKGSGRLFTE1SQVL5LR2NE1NE1MLYWLTYHNR1RI1ENSGST3AD3VCQRGS2IK1DYITSGMY1-G4ST2ESGQILCA1	/NCGR_SEQ_ID=MMETSP0697-20121206|19871 /TAXON_ID=265572 /ORGANISM="Extubocellulus spinifer, Strain CCMP396" /LENGTH=3041	78	22
MRM2	CAMNT_0020210463	352	462	1559	1239	DDTTGTIPTELGNCQALTSLHVD--KFRGPIPTELGRLTNLKFLSMTEGGLTGSVPSELGLLTNLNEMYLYNNRLESSLPSALGNVQGLKILDISMNNLTGSIPEGICRSPSI	DETNGVRCDDNGN---VIEVHLDANELRGTLPSEFSAMSVLEVLSLSNNEIDGSIPSSISELGWLEKLYLSDNLFTSTLPDSIAGLTKLEVLDISSCLLTGTIPNGL---PSI	6e-08	64.3	155	113	35.4	40	65	67	3	8	59.29	0/-1	1DE1TN1TVIRPCTDEDLN2C-Q-A-LVTISELV1VL1-A-NKEFL2PTIL1TS1LFGSRALMTSNV1KEFV2MLTSENGNGELITD2VI2ESLIGSLE1TGNW1NEEKML2YSND1RLLFET1ST2SDASLIGANGVLQTGK1KEIV4MSNCNL3ST2EN1ILC-R-S-3	/NCGR_SEQ_ID=MMETSP0697-20121206|19871 /TAXON_ID=265572 /ORGANISM="Extubocellulus spinifer, Strain CCMP396" /LENGTH=3041	78	23
MRM2	CAMNT_0020253341	85	450	1063	2130	QKRAIDWLV-SDDLVLNSTEVRAMAEYIKNGDEDSVSTVPLVQRYALMVLFFATNGELWSD-SSWRELVNVPECRF------MGIECDLEGHINTLDVGYRKLRGRLPGEVGMLSMLTSLNVESN-NLEGTIPSFLYNKLTKLERVDMRNNGFLSTISSDI-SKLTNLKALYLGELFLTGEVPTDAMKSLSSLEEISISHATEMTGPLLEFSEHWPN---LTYFDILRSTFTGTIPTTIGTNTNLKYIWLEQTSMNTSILPTELGLLPNLKEFILDNLVVDDTTGTIPTELGNCQALTSLHV--DKFRGPIPTELGRLTNLKFLSMTEGGLTGSVPSELGLLTNLNEMYLYNNRLESSLPSALGNVQGLKILDISMNNLTG	QHRAFGWLVDTDPLQLTPDGTPAMDRRI-------------LQRYALSTLYFAAEGDTWGNKNNW---LSGDECGFQGGPGWFGLGCNDVGEVRAIAFDDNNLFGELPPELSVLTAVENLVIKNNKDLTGTIP-LEIGTMTELRQLALYNNDHTGEIPVTIYDNLLHLVYLNLQDNRLTGQLRPEVGQLSSLKKLILFNN--ELEGPV--HSLHIANIDELEYLGLSGNKFSGSIAHQIGNIPSLEYLYLDNNRF-TGTLPTKLGLLSNLKSFNLDN---NEIFGRLPSEIGNMVDLEYLSVRGNSLSGDIPSEVGTMQSLVTMNLATNFFSGQLPEEIGALDNLKHLYLFQNKIEGTIPDLIGTMAKLKVLFLSSNKITG	9e-30	132	333	381	32.02	122	219	197	14	40	51.71	0/1	1KH2IFDG3-DST1DP1VQ1NTSPTDEGVTRP2ADERYR1K-N-G-D-E-D-S-V-S-T-V-P-L-VL5MSVT1FY2TANE1EDLT1SGDN-KSNSN1R-E-L-VLNSVGPD2RG1-Q-G-G-P-G-WMF1ILEG1DNLDEV1HEIVNRTALIDAVFGDYDRNKN1RF1RE2GP1VLGSMV1STMALVTESN1NVVIEKSN1-KND1ET4S-FLLEYINGKTLM1KE1ERRQVLDAMLRY2GDFHLTSGTE1SPSVDT1-YSDKN1TLNH1KVAY1YN1GQEDLNFR3EQVLPRTPDEAVMGKQSLLS1SLLKEKEL1SLIFSNHNA-T-1MLTE2LVL-E-FH1EL1WIPA1-I-D-E1TE1FLDGILLSRGSNTK1TS1TS1PATHTQ2TNNITPNS…	/NCGR_SEQ_ID=MMETSP0698-20121128|2248 /TAXON_ID=265572 /ORGANISM="Extubocellulus spinifer, Strain CCMP396" /LENGTH=4420	78	76
MRM2	CAMNT_0020253341	331	462	1333	1734	LPTELGLLPNLKEFILDNLVVDDTTGTIPTELGNCQALT--SLHVDKFRGPIPTEL-GRLTNLKFLSMTEGGLTGSVPSELGLLTNLNEMYLYNNRLESSLPS-ALGNVQGLKILDISMNNLTGSIPEGICRSPSI	LPPELSVLTAVENLVIKN--NKDLTGTIPLEIGTMTELRQLALYNNDHTGEIPVTIYDNLLHLVYLNLQDNRLTGQLRPEVGQLSSLKKLILFNNELEGPVHSLHIANIDELEYLGLSGNKFSGSIAHQIGNIPSL	5e-07	61.2	147	136	33.82	46	84	75	4	6	55.15	0/1	2TP2GSLV1PTNALVKEENFLIVLIDK1L-V-VNDK1TL5TL1LI1NTCMQTAE1TR-Q-LSA1HYVNDNKDFHRT1PE2TVETLI-YGDRN1TLNH1KVFY1SNMLTQEDGNGR3SQVLPRSP1LV1LQ1TSNS1NKEKMLYI1YF2RE2SGSPLVPH1-LAHLIGA1VIQDGE1KEIY1DGIL1MG1NKLFTS3PAEHGQ1CGRNSI2IL	/NCGR_SEQ_ID=MMETSP0698-20121128|2248 /TAXON_ID=265572 /ORGANISM="Extubocellulus spinifer, Strain CCMP396" /LENGTH=4420	78	27
MRM2	CAMNT_0011011793	71	480	1353	97	EMDEGLSTDFVEGPQKRAIDWLVSDDLVLNSTEVRAMAEYIKNGDEDSVSTVPLVQRYALMVLFFATNGELWSDSSWRELVNV----PECR-------------------FMGI-ECDLEGHINTLDVGYR----KLRGRLPGEVGMLSMLTSLNVESNN-LEGTIPSFLYNKLTKLERVDMRNNGFLSTISSDISKLTNLKALYLGELFLTGEVPTDAMKSLSSLEEISISHATEMTGPLLEFSEHWPNLTYFDILRSTFTGTIPTTIGTNTNLKYIWLEQTSMNTSILPTELGLLPNLKEFILDNLVVDDTTGTIPTELGNCQALTSLHVDK--FRGPIPTELGRLTNLKFLSMTEGGLTGSVPSELGLLTNLNEMYLYNNRLESSLPSALGNVQGL…	ELDDPLS------PQYLAARWVANTDTALD-----------LDGDLSEEVKTRLVQRYSLAALYFSTGGA----DSWRSKYNFLSRSHECEWNEAVAPVAGTEDFHFDGNFVGVSECAWSPEKGRVVVKLQFVDANLTGSLPSEIAGLVYLKSLNIDKNRALKGAIPETLFD-LSNLEFLWLVKNDLSGTVQSNVGQMGRLTYLNVNGNSLSGSIPTEVGQLSLLVGLDLSSNA--LNGTIPQEVTDLTNLRLLSLSNNELSGSLPQEWSTMPILLYVFLQNNGL-SKMIPESMLALNSLSMLRLDS---NSLSGGIPDIFSKNHALFHLQLGSNLLNGTIPDSIGDLTDLDFLALDNNELTGQIPASLGQLTKLTNLWLYANRLDGGIPTSFQNLQSL…	9e-30	132	332	447	28.64	128	254	199	15	65	44.52	0/-1	1ML1EDGP2T-D-F-V-E-G-2KYRL1IADR1LVVASNDT1LTVA1NDS-T-E-V-R-A-M-A-E-Y-I-KLND2ELDSSEVESVTKVTPR5AS1MAVA1FY1AS1NG1EAL-W-S-D-SD3ESLKVY1VF-L-S-R-SPH2RE-W-N-E-A-V-A-P-V-A-G-T-E-D-F-H-F-D-G-N1MV1IV-S2DALWESGPHEIKNGTRLVDV1GKYLRQ-F-V-D-AKN1RT1RS2GS1VIGAMG1SVMY1TK3VIEDSK1NR-A1EK1TA2SEFT1YFNDK-1TSKN2RFVLDWMLRVNK1GDFLLSSG1IVSQ1DNIVSGKQLMTGNR1KTAY1YNLVGNEGLNFS1TS1ESVI2DEAVMGKQSLLSSLSLLVEGELIDSLIS1HN1T-E-MLTN1PT…	/NCGR_SEQ_ID=MMETSP0317-20121206|43 /TAXON_ID=265554 /ORGANISM="Amphora coffeaeformis, Strain CCMP127" /LENGTH=3558	85	85
MRM2	CAMNT_0007148573	126	477	33	1001	QRYALMVLFFATNGELWSDSSWRELVNVPECR--FMGIECDLEG-HINTLDVGYRKLRGRLPGEVGMLSMLTSLNVESNNLEGTIPSFLYNKLTKLERVDMRNNGFLSTISSDISKLTNLKALYLGELFLTGEVPTDAMKSLSSLEEISISHATEMTGPLLEFSEHWPNLTYFDILRSTFTGTIPTTIGTNTNLKYIWLEQTSMNTSILPTELGLLPNLKEFILDNLVVDDTTGTIPTELGNCQALTSLHVD--KFRGPIPTELGRLTNLKFLSMTEGGLTGSVPSELGLLTNLNEMYLYNNRLESSLPSALGNVQGLKILDISMNNLTGSIPEGICRSPSIGIKRDCFIDKC---DCCS	ERNALVVLYDNTDGPNWKNN--ENWLNGDPCSELWYGVECDSEGQHVELLQLNNNLLAGMIPSELGQLSKLTLLDLYLNQLSGMIPSEL-GQLSALSKLKLNYNQLNGSIPSEIGELSVLSNLLLDGNVLTGTLPSELGQLFAITILKLTDNQLTGTIP--------PEIGHLPILRSL----------------YLNINQL---TGTIPSELSQLPELYSLWLNR---NTLTGTIPTVLGQLSALNSLYFNNNQLNGPIPSELGQLSKLVSLKLYDNQLNETIPLELGDMSKLSDLSLYDNQLIGTIPSELAQLSA--SLYLQTNELSGQVPDWICNVSIYDLTDNLF--SCPLPSCCS	9e-30	129	323	360	31.39	113	202	177	12	45	49.17	0/3	QE1YN2MV2FYFDAN1ND1EPLN1SKDNSNS-W-REENLWVL1VGPDEP1RS-E-LFWMY1IV3LS2-Q1IVNETL1DQVLGNYNRNKL1RA1RMLI1GS1VL1MQ2MK2SL1NDVLEYSL1NQ1ES1TM3FE1Y-NGKQ1TSKA1ESRKVLDKMLRNNY1GQFLLNSGTS1SP1DE1SGKE1TSNV1KSAN1YL1GDEGLNFV3ETVL1TSDEALMGKQSLLFSASILTEIELIKSLITSDHNAQTLETMG1GI1L-L-E-F-S-E-H-W-1NELITGYHFLDP4TLF-T-G-T-I-P-T-T-I-G-T-N-T-N-L-K-1ILWNLIEN1TLS-M-N-1SGITLI1TS2GSLQ2NE1KYESFLIW1DNNRL-V-V-DNDTTL6EV2NQCLQS2TN2HYV…	/NCGR_SEQ_ID=MMETSP1310-20130426|52018 /TAXON_ID=464262 /ORGANISM="Genus nov. species nov., Strain RCC2339" /LENGTH=1393	73	73
MRM2	CAMNT_0007148573	374	435	1203	1388	DKFRGPIPTELGRLTNLKFLSMTEGGLTGSVPSELGLLTNLNEMYLYNNRLESSLPSALGNV	NQLNGSLPSELGQLSDLYWIQMDSNLLSGTIPSELGQLSSTVYLKLHHNEFTGTIASELGQL	0.029	45.4	106	62	33.87	21	41	41	0	0	66.13	0/3	DNKQFLRN1PSIL1TS3RQ1TSND1KYFWLISQ1TDESGNGL1TS1STVI5LQ1TSNSLTNVEYMLYK1YHNH1RELFETSGSTLIPA1AE2NQVL	/NCGR_SEQ_ID=MMETSP1310-20130426|52018 /TAXON_ID=464262 /ORGANISM="Genus nov. species nov., Strain RCC2339" /LENGTH=1393	73	13
MRM2	CAMNT_0007148573	356	412	1215	1391	GTIPTELGNCQALTSLHVDK--FRGPIPTELGRLTNLKFLSMTEGGLTGSVPSELGLLT	GSLPSELGQLSDLYWIQMDSNLLSGTIPSELGQLSSTVYLKLHHNEFTGTIASELGQLS	0.25	42.7	99	59	37.29	22	35	36	1	2	61.02	0/3	1TSIL1TS3NQCLQSAD1TYSWLIHQVM1KS-N-LFLRS1PT2TS3RQ1TSNSLTKVFY1SKMLTHEHGNGELF2STVIPA4LQ1TS	/NCGR_SEQ_ID=MMETSP1310-20130426|52018 /TAXON_ID=464262 /ORGANISM="Genus nov. species nov., Strain RCC2339" /LENGTH=1393	73	12
MRM2	CAMNT_0007148573	400	452	1209	1367	LTGSVPSELGLLTNLNEMYLYNNRLESSLPSALGNVQGLKILDISMNNLTGSI	LNGSLPSELGQLSDLYWIQMDSNLLSGTIPSELGQLSSTVYLKLHHNEFTGTI	9.1	37.7	86	53	39.62	21	32	32	0	0	60.38	0/3	1TN2VL5LQ1TSND1NYEWMIYQLMYDNS1RL1ESSGSTLI2AE2NQVLQSGSLTKVIY1DKILSHMH1NELF2ST1	/NCGR_SEQ_ID=MMETSP1310-20130426|52018 /TAXON_ID=464262 /ORGANISM="Genus nov. species nov., Strain RCC2339" /LENGTH=1393	73	11
MRM2	CAMNT_0010992747	71	480	2372	3628	EMDEGLSTDFVEGPQKRAIDWLVSDDLVLNSTEVRAMAEYIKNGDEDSVSTVPLVQRYALMVLFFATNGELWSDSSWRELVNV----PECR-------------------FMGI-ECDLEGHINTLDVGYR----KLRGRLPGEVGMLSMLTSLNVESNN-LEGTIPSFLYNKLTKLERVDMRNNGFLSTISSDISKLTNLKALYLGELFLTGEVPTDAMKSLSSLEEISISHATEMTGPLLEFSEHWPNLTYFDILRSTFTGTIPTTIGTNTNLKYIWLEQTSMNTSILPTELGLLPNLKEFILDNLVVDDTTGTIPTELGNCQALTSLHVDK--FRGPIPTELGRLTNLKFLSMTEGGLTGSVPSELGLLTNLNEMYLYNNRLESSLPSALGNVQGL…	ELDDPLS------PQYLAARWVANTDTALD-----------LDGDLSEEVKTRLVQRYSLAALYFSTGGA----DSWRSKYNFLSRSHECEWNEAVAPVAGTEDFHFDGNFVGVSECAWSPEKGRVVVKLQFVDANLTGSLPSEIAGLVYLKSLNIDKNRALKGAIPETLFD-LSNLEFLWLVKNDLSGTVQSNVGQMGRLTYLNVNGNSLSGSIPTEVGQLSLLVGLDLSSNA--LNGTIPQEVTDLTNLRLLSLSNNELSGSLPQEWSTMPILLYVFLQNNGL-SKMIPESMLALNSLSMLRLDS---NSLSGGIPDIFSKNHALFHLQLGSNLLNGTIPDSIGDLTDLDFLALDNNELTGQIPASLGQLTKLTNLWLYANRLDGGIPTSFQNLQSL…	9e-30	132	332	447	28.64	128	254	199	15	65	44.52	0/2	1ML1EDGP2T-D-F-V-E-G-2KYRL1IADR1LVVASNDT1LTVA1NDS-T-E-V-R-A-M-A-E-Y-I-KLND2ELDSSEVESVTKVTPR5AS1MAVA1FY1AS1NG1EAL-W-S-D-SD3ESLKVY1VF-L-S-R-SPH2RE-W-N-E-A-V-A-P-V-A-G-T-E-D-F-H-F-D-G-N1MV1IV-S2DALWESGPHEIKNGTRLVDV1GKYLRQ-F-V-D-AKN1RT1RS2GS1VIGAMG1SVMY1TK3VIEDSK1NR-A1EK1TA2SEFT1YFNDK-1TSKN2RFVLDWMLRVNK1GDFLLSSG1IVSQ1DNIVSGKQLMTGNR1KTAY1YNLVGNEGLNFS1TS1ESVI2DEAVMGKQSLLSSLSLLVEGELIDSLIS1HN1T-E-MLTN1PT…	/NCGR_SEQ_ID=MMETSP0316-20121206|3399 /TAXON_ID=265554 /ORGANISM="Amphora coffeaeformis, Strain CCMP127" /LENGTH=3697	85	85
MRM2	CAMNT_0020160791	84	453	1358	2368	PQKRAIDWLVSDDLVLNSTEVRAMAEYIKNGDEDSVSTVPLVQRYALMVLFFATNGELW-------SDSS---WRELVNVPECRFMGIECDLEGHINTLDVGYRKLRGRLPGEVGMLSMLTSLNVESNNLEGTIPSFLYNKLTKLERVDMRNNGFLSTISSDISKLTNLKALYLGELFLTGEVPTDAMKSLSSLEEISISHATEMTGPLLEFSEHWPNLTYFDILRSTFTGTIPTTIGTNTNLKYIWLEQTSMNTSILPTELGLLPNLKEFILDNLVVDDTTGTIPTELGNCQALTSLHVDK--FRGPIPTELGRLTNLKFLSMTEGGLTGSVPSELGLLTNLNEMYL-YNNRLESSLPSALGNVQGLKILDISMNNLTGSIP	PQHKAYKWLLHDTGV----------EYPLDRDMTSL----MVDRYVLALLYYSTSGQNWTKQYNFLSNSSICEWHISIDAEDDETNGVRCDDNGNVIEVHLDANELRGTLPSEFSAMSVLEVLSLSNNEIDGSIPSSI-SELGWLEKLYLSDNLFTSTLPDSIAGLTKLEVLDISSCLLTGTIPNGL--PSITTLQELSLHSNRLSGTVPDF-----------MPRS--------------DMRRIALSQNFLSGTI-PASTMMLGRLEELDLHNTHM---SGTLPTEIGLLGKLRILYLGKSRFEGQLPSELGRLTELEELWTHRNILNGTLPSDLGNCRSLKKLYTGYNGNLTGTIPSQLARLSQLKSFSVTNTKVTGTLP	1e-29	132	331	383	28.98	111	213	191	12	59	49.87	0/2	2KHRK1IYDK2VLSH1DTLG1L-N-S-T-E-V-R-A-M-A-2IPKLNDGR1EMDT1VLS-T-V-P-LM1QD2AV1MAVL1FYFYAS1NS1EQLN1-T-K-Q-Y-N-F-L1DN2-I-C-E1RHEILSVINDVAPEEDCDREFTMN1IVER2LDEN1HNIVNITELVDHVLGDYARNKE3RT2GS1VFGSMALM1MV1TESV1NSVLESSN1NELIED1TS3FSLIY-NSKE1TGKW2RKVLDYMLRSND1GL1LT2ILSPSDDS1SAKG2NK1KEAV1YDLIGSESLCFL3ETVI1TNDGALM-K-SPLSSISTLTELEQIESLISSL1ASTNERMLTS1PTLVLPED1S-E-H-W-P-N-L-T-Y-F-D-IMLP2T-F-T-G-T-I-P-T-T-I-G-T-…	/NCGR_SEQ_ID=MMETSP0696-20121128|32152 /TAXON_ID=265572 /ORGANISM="Extubocellulus spinifer, Strain CCMP396" /LENGTH=3103	78	77
MRM2	CAMNT_0020160791	355	458	1991	2311	TGTIPTE---LGNCQALTSLHVDKFRGPIPTELGRLTNLKFLSMTEGGLTGSVPSELGLLTNLNEMYLYNNRLESSLPSALGNVQGLKILDISMN-NLTGSIPEGICR	SGTIPASTMMLGRLEEL-DLHNTHMSGTLPTEIGLLGKLRILYLGKSRFEGQLPSELGRLTELEELWTHRNILNGTLPSDLGNCRSLKKLYTGYNGNLTGTIPSQLAR	2e-10	72.4	176	108	42.59	46	57	61	3	5	56.48	0/2	TS4TAES-T-M-M2NRCLQEAE1T-SD2VNDTKHFMRS1PTIL3LI1RL1TGNK1KRFI1SYMLTGEKGSGRLFTE1SQVL5LR2NE1NE1MLYWLTYHNR1RI1ENSGST3AD3VCQRGS2IK1DYITSGMY1-G4ST2ESGQILCA1	/NCGR_SEQ_ID=MMETSP0696-20121128|32152 /TAXON_ID=265572 /ORGANISM="Extubocellulus spinifer, Strain CCMP396" /LENGTH=3103	78	22
MRM2	CAMNT_0020160791	352	462	1562	1882	DDTTGTIPTELGNCQALTSLHVD--KFRGPIPTELGRLTNLKFLSMTEGGLTGSVPSELGLLTNLNEMYLYNNRLESSLPSALGNVQGLKILDISMNNLTGSIPEGICRSPSI	DETNGVRCDDNGN---VIEVHLDANELRGTLPSEFSAMSVLEVLSLSNNEIDGSIPSSISELGWLEKLYLSDNLFTSTLPDSIAGLTKLEVLDISSCLLTGTIPNGL---PSI	7e-08	63.9	154	113	35.4	40	65	67	3	8	59.29	0/2	1DE1TN1TVIRPCTDEDLN2C-Q-A-LVTISELV1VL1-A-NKEFL2PTIL1TS1LFGSRALMTSNV1KEFV2MLTSENGNGELITD2VI2ESLIGSLE1TGNW1NEEKML2YSND1RLLFET1ST2SDASLIGANGVLQTGK1KEIV4MSNCNL3ST2EN1ILC-R-S-3	/NCGR_SEQ_ID=MMETSP0696-20121128|32152 /TAXON_ID=265572 /ORGANISM="Extubocellulus spinifer, Strain CCMP396" /LENGTH=3103	78	23
MRM2	CAMNT_0020270495	84	453	1771	761	PQKRAIDWLVSDDLVLNSTEVRAMAEYIKNGDEDSVSTVPLVQRYALMVLFFATNGELW-------SDSS---WRELVNVPECRFMGIECDLEGHINTLDVGYRKLRGRLPGEVGMLSMLTSLNVESNNLEGTIPSFLYNKLTKLERVDMRNNGFLSTISSDISKLTNLKALYLGELFLTGEVPTDAMKSLSSLEEISISHATEMTGPLLEFSEHWPNLTYFDILRSTFTGTIPTTIGTNTNLKYIWLEQTSMNTSILPTELGLLPNLKEFILDNLVVDDTTGTIPTELGNCQALTSLHVDK--FRGPIPTELGRLTNLKFLSMTEGGLTGSVPSELGLLTNLNEMYL-YNNRLESSLPSALGNVQGLKILDISMNNLTGSIP	PQHKAYKWLLHDTGV----------EYPLDRDMTSL----MVDRYVLALLYYSTSGQNWTKQYNFLSNSSICEWHISIDAEDDETNGVRCDDNGNVIEVHLDANELRGTLPSEFSAMSVLEVLSLSNNEIDGSIPSSI-SELGWLEKLYLSDNLFTSTLPDSIAGLTKLEVLDISSCLLTGTIPNGL--PSITTLQELSLHSNRLSGTVPDF-----------MPRS--------------DMRRIALSQNFLSGTI-PASTMMLGRLEELDLHNTHM---SGTLPTEIGLLGKLRILYLGKSRFEGQLPSELGRLTELEELWTHRNILNGTLPSDLGNCRSLKKLYTGYNGNLTGTIPSQLARLSQLKSFSVTNTKVTGTLP	1e-29	132	331	383	28.98	111	213	191	12	59	49.87	0/-1	2KHRK1IYDK2VLSH1DTLG1L-N-S-T-E-V-R-A-M-A-2IPKLNDGR1EMDT1VLS-T-V-P-LM1QD2AV1MAVL1FYFYAS1NS1EQLN1-T-K-Q-Y-N-F-L1DN2-I-C-E1RHEILSVINDVAPEEDCDREFTMN1IVER2LDEN1HNIVNITELVDHVLGDYARNKE3RT2GS1VFGSMALM1MV1TESV1NSVLESSN1NELIED1TS3FSLIY-NSKE1TGKW2RKVLDYMLRSND1GL1LT2ILSPSDDS1SAKG2NK1KEAV1YDLIGSESLCFL3ETVI1TNDGALM-K-SPLSSISTLTELEQIESLISSL1ASTNERMLTS1PTLVLPED1S-E-H-W-P-N-L-T-Y-F-D-IMLP2T-F-T-G-T-I-P-T-T-I-G-T-…	/NCGR_SEQ_ID=MMETSP0698-20121128|10825 /TAXON_ID=265572 /ORGANISM="Extubocellulus spinifer, Strain CCMP396" /LENGTH=3139	78	77
MRM2	CAMNT_0020270495	355	458	1138	818	TGTIPTE---LGNCQALTSLHVDKFRGPIPTELGRLTNLKFLSMTEGGLTGSVPSELGLLTNLNEMYLYNNRLESSLPSALGNVQGLKILDISMN-NLTGSIPEGICR	SGTIPASTMMLGRLEEL-DLHNTHMSGTLPTEIGLLGKLRILYLGKSRFEGQLPSELGRLTELEELWTHRNILNGTLPSDLGNCRSLKKLYTGYNGNLTGTIPSQLAR	2e-10	72.4	176	108	42.59	46	57	61	3	5	56.48	0/-1	TS4TAES-T-M-M2NRCLQEAE1T-SD2VNDTKHFMRS1PTIL3LI1RL1TGNK1KRFI1SYMLTGEKGSGRLFTE1SQVL5LR2NE1NE1MLYWLTYHNR1RI1ENSGST3AD3VCQRGS2IK1DYITSGMY1-G4ST2ESGQILCA1	/NCGR_SEQ_ID=MMETSP0698-20121128|10825 /TAXON_ID=265572 /ORGANISM="Extubocellulus spinifer, Strain CCMP396" /LENGTH=3139	78	22
MRM2	CAMNT_0020270495	352	462	1567	1247	DDTTGTIPTELGNCQALTSLHVD--KFRGPIPTELGRLTNLKFLSMTEGGLTGSVPSELGLLTNLNEMYLYNNRLESSLPSALGNVQGLKILDISMNNLTGSIPEGICRSPSI	DETNGVRCDDNGN---VIEVHLDANELRGTLPSEFSAMSVLEVLSLSNNEIDGSIPSSISELGWLEKLYLSDNLFTSTLPDSIAGLTKLEVLDISSCLLTGTIPNGL---PSI	7e-08	63.9	154	113	35.4	40	65	67	3	8	59.29	0/-1	1DE1TN1TVIRPCTDEDLN2C-Q-A-LVTISELV1VL1-A-NKEFL2PTIL1TS1LFGSRALMTSNV1KEFV2MLTSENGNGELITD2VI2ESLIGSLE1TGNW1NEEKML2YSND1RLLFET1ST2SDASLIGANGVLQTGK1KEIV4MSNCNL3ST2EN1ILC-R-S-3	/NCGR_SEQ_ID=MMETSP0698-20121128|10825 /TAXON_ID=265572 /ORGANISM="Extubocellulus spinifer, Strain CCMP396" /LENGTH=3139	78	23
MRM2	CAMNT_0020225857	84	453	1390	2400	PQKRAIDWLVSDDLVLNSTEVRAMAEYIKNGDEDSVSTVPLVQRYALMVLFFATNGELW-------SDSS---WRELVNVPECRFMGIECDLEGHINTLDVGYRKLRGRLPGEVGMLSMLTSLNVESNNLEGTIPSFLYNKLTKLERVDMRNNGFLSTISSDISKLTNLKALYLGELFLTGEVPTDAMKSLSSLEEISISHATEMTGPLLEFSEHWPNLTYFDILRSTFTGTIPTTIGTNTNLKYIWLEQTSMNTSILPTELGLLPNLKEFILDNLVVDDTTGTIPTELGNCQALTSLHVDK--FRGPIPTELGRLTNLKFLSMTEGGLTGSVPSELGLLTNLNEMYL-YNNRLESSLPSALGNVQGLKILDISMNNLTGSIP	PQHKAYKWLLHDTGV----------EYPLDRDMTSL----MVDRYVLALLYYSTSGQNWTKQYNFLSNSSICEWHISIDAEDDETNGVRCDDNGNVIEVHLDANELRGTLPSEFSAMSVLEVLSLSNNEIDGSIPSSI-SELGWLEKLYLSDNLFTSTLPDSIAGLTKLEVLDISSCLLTGTIPNGL--PSITTLQELSLHSNRLSGTVPDF-----------MPRS--------------DMRRIALSQNFLSGTI-PASTMMLGRLEELDLHNTHM---SGTLPTEIGLLGKLRILYLGKSRFEGQLPSELGRLTELEELWTHRNILNGTLPSDLGNCRSLKKLYTGYNGNLTGTIPSQLARLSQLKSFSVTNTKVTGTLP	1e-29	132	331	383	28.98	111	213	191	12	59	49.87	0/1	2KHRK1IYDK2VLSH1DTLG1L-N-S-T-E-V-R-A-M-A-2IPKLNDGR1EMDT1VLS-T-V-P-LM1QD2AV1MAVL1FYFYAS1NS1EQLN1-T-K-Q-Y-N-F-L1DN2-I-C-E1RHEILSVINDVAPEEDCDREFTMN1IVER2LDEN1HNIVNITELVDHVLGDYARNKE3RT2GS1VFGSMALM1MV1TESV1NSVLESSN1NELIED1TS3FSLIY-NSKE1TGKW2RKVLDYMLRSND1GL1LT2ILSPSDDS1SAKG2NK1KEAV1YDLIGSESLCFL3ETVI1TNDGALM-K-SPLSSISTLTELEQIESLISSL1ASTNERMLTS1PTLVLPED1S-E-H-W-P-N-L-T-Y-F-D-IMLP2T-F-T-G-T-I-P-T-T-I-G-T-…	/NCGR_SEQ_ID=MMETSP0697-20121206|27568 /TAXON_ID=265572 /ORGANISM="Extubocellulus spinifer, Strain CCMP396" /LENGTH=3152	78	77
MRM2	CAMNT_0020225857	355	458	2023	2343	TGTIPTE---LGNCQALTSLHVDKFRGPIPTELGRLTNLKFLSMTEGGLTGSVPSELGLLTNLNEMYLYNNRLESSLPSALGNVQGLKILDISMN-NLTGSIPEGICR	SGTIPASTMMLGRLEEL-DLHNTHMSGTLPTEIGLLGKLRILYLGKSRFEGQLPSELGRLTELEELWTHRNILNGTLPSDLGNCRSLKKLYTGYNGNLTGTIPSQLAR	2e-10	72.4	176	108	42.59	46	57	61	3	5	56.48	0/1	TS4TAES-T-M-M2NRCLQEAE1T-SD2VNDTKHFMRS1PTIL3LI1RL1TGNK1KRFI1SYMLTGEKGSGRLFTE1SQVL5LR2NE1NE1MLYWLTYHNR1RI1ENSGST3AD3VCQRGS2IK1DYITSGMY1-G4ST2ESGQILCA1	/NCGR_SEQ_ID=MMETSP0697-20121206|27568 /TAXON_ID=265572 /ORGANISM="Extubocellulus spinifer, Strain CCMP396" /LENGTH=3152	78	22
MRM2	CAMNT_0020225857	352	462	1594	1914	DDTTGTIPTELGNCQALTSLHVD--KFRGPIPTELGRLTNLKFLSMTEGGLTGSVPSELGLLTNLNEMYLYNNRLESSLPSALGNVQGLKILDISMNNLTGSIPEGICRSPSI	DETNGVRCDDNGN---VIEVHLDANELRGTLPSEFSAMSVLEVLSLSNNEIDGSIPSSISELGWLEKLYLSDNLFTSTLPDSIAGLTKLEVLDISSCLLTGTIPNGL---PSI	7e-08	63.9	154	113	35.4	40	65	67	3	8	59.29	0/1	1DE1TN1TVIRPCTDEDLN2C-Q-A-LVTISELV1VL1-A-NKEFL2PTIL1TS1LFGSRALMTSNV1KEFV2MLTSENGNGELITD2VI2ESLIGSLE1TGNW1NEEKML2YSND1RLLFET1ST2SDASLIGANGVLQTGK1KEIV4MSNCNL3ST2EN1ILC-R-S-3	/NCGR_SEQ_ID=MMETSP0697-20121206|27568 /TAXON_ID=265572 /ORGANISM="Extubocellulus spinifer, Strain CCMP396" /LENGTH=3152	78	23
MRM2	CAMNT_0051887559	126	456	4653	3601	QRYALMVLFFATNGELWSDSSWRELVNVPECRFMGIECDLEGHINTLDVGYRKLRGRLPGEVGMLSMLTSLNVESNNLEGTIPSFLYNKLTKLERVDMRNNGFLSTISSDISKLTNLKALYLGELFLTGEVPTDAMKSLSSLEEISISHATEMTGPLLEFSEHWPNLTYFDILRSTFTGTIPTTIGTNTNLKYIWLEQTSMNTSILPTELGLLPNLKEFILDN----------------------LVVDDTTGTIPTELGNCQALTSLHVDK--FRGPIPTELGRLTNLKFLSMTEGGLTGSVPSELGLLTNLNEMYLYNNRLESSLPSALGNVQGLKILDISMNNLTGSIPEGI	EREALTELFKLTGGEYWNINYGWSVEYIDHCFWFGVYCNADAKVVFLLLQTNGLNGVLPSEIGKLSQLQMLYLQKNSVHGTVPSEM-GMLVQLEYLELSDTNIDGSLPSEIGMMSQLRTLGLSNTNLDGSIPSQI--GMLSQLQELLMYKNNMGGSLPSEIGMLSQLQYIMLSATNIDGSIPSEVGMLSQLQYLRLFQNKMGGSI-PSQIGLLSELQYLRLDDNDNIYGSIPSEIGMLSQLQELGLWENNISGSIPSEIGMLSQLQTLYLDSNDINGSIPSEIGMLSNLQHLGFDKNSIHGAMPSEIGMLSQLLHLWLYENAISSTMPSEIGLLSKLENIRIYENDLSGTIPSEI	1e-29	132	332	355	29.01	103	224	183	5	28	51.55	0/-2	QE1YE2MTVE2FKAL1NG2LY1SNDISNSYWGRWESLVVENYVIPDEH1RFFWMF1IVEY1DNLAEDGAHKIVNVTF1DLVLGQYTRNKG1RN1RV2GS1VI1MK2MQ1TQSM1NYVLEQSK1NSLVEH2IV2FELMY-NGKM1TVKQ2RYVLDEMLRSNDNTGNFILDSGTSILSP1DE1SGKMLMTSNQ1KRAT1YG1GSENLTFN1TD1ESVI1TSDQAIM-K-SGLMSL1LQELEQIESLILSMHYAKTNEN1TG1PS1LPESFESIEGHMWLPSNQ1TQ1FIDMILLSRASTTNFITD1TS2TSTEIV1TMNLTSNQ1KQ1ILWR1EF1TNSK1NGTG2L-1TSEQLI3PSNE1KQEYFLIR2ND-N-D-N-I-Y-G-S-I-P-S-E-I-G-M-…	/NCGR_SEQ_ID=MMETSP1013-20130417|8141 /ASSEMBLY_ACC=CAM_ASM_000504 /TAXON_ID=49249 /ORGANISM="Ditylum brightwellii, Strain GSO104" /LENGTH=5704	70	69
MRM2	CAMNT_0051887559	178	458	3990	3232	KLRGRLPGEVGMLSMLTSLNVESNNLEGTIPSFLYNKLTKLERVDMRNNGFLSTISSDISKLTNLKALYLGELFLTGEVPTDAMKSLSSLEEISISHATEMTGPLLEFSEHWPNLTYFDILRSTFTGTIPTTIGTNTNLKYIWLEQTSMNTSILPTELGLLPNLKEFILDNLVVDDTTGTIPTELGNCQALTSL--HVDKFRGPIPTELGRLTNLKFLSMTEGGLTGSVPSELGLLTNLNEMYLYNNRLESSLPSALGNVQGLKILDISMN-NLTGSIPEGICR	NIYGSIPSEIGMLSQLQELGLWENNISGSIPSEI-GMLSQLQTLYLDSNDINGSIPSEIGMLSNLQHLGFDKNSIHGAMPSE-------------------IGMLSQLLHLW-------LYENAISSTMPSEIGLLSKLENIRIYENDLSGTI-PSEIGMLSQLQMFWLSNNYVD---GTIPSEVGMLSQLLALDLHNNGISGFIPSQVGRLSQLQQLKLTDNNIEGTIPSEVGMLSQLENLWLFLNNINGTIPSEIGNLSSIKWISLNKNTNFTGTIPTEVGK	8e-24	114	284	284	29.93	85	165	156	7	34	54.93	0/-2	KNLIRY1RSLI1GS1VI4MQ1TQSE1NGVLEWSE2LIES1TS3FELIY-NGKM1TSKQ1EQRTVLDYMLRDNS1GDFILNSGTS1SP1DE1SGKM1TS2KQAH1YGLFGDEKLNFSLITH1EAVM1TSDEA-M-K-S-L-S-S-L-E-E-I-S-I-S-H-A-T-E-M-TI1PM1LSEQFLSLEHHL1P-N-L-T-Y-F-D-ILLYRESNTAFITSGS1IM1TSTE2TLNLTSNK1KEYN1WRLIEYQETNSDMLNSTGST1L-1TS1LI1LM1PSNQ1KQEM1IW1DS1LNVY2D-T-T-4TS1LV1NMCLQSAQ1TLSA1-D-L1VNDNKGFIRS1PF2TSEQLV3TSNQ1KQFQ1SKML1EDGNGNLITE1STVI3LV1LM1TSNQ1NEENMLYW1Y…	/NCGR_SEQ_ID=MMETSP1013-20130417|8141 /ASSEMBLY_ACC=CAM_ASM_000504 /TAXON_ID=49249 /ORGANISM="Ditylum brightwellii, Strain GSO104" /LENGTH=5704	70	58
MRM2	CAMNT_0051887559	178	462	4137	3295	KLRGRLPGEVGMLSMLTSLNVESNNLEGTIPSFLYNKLTKLE--RVDMRNNGFLSTISSDISKLTNLKALYLGELFLTGEVPTDAMKSLSSLEEISISHATEMTGPLLEFSEHWPNLTYFDILRSTFTGTIPTTIGTNTNLKYIWLEQTSMNTSILPTELGLLPNLKEFILDNLVVDDTTGTIPTELGNCQALTS--LHVDKFRGPIPTELGRLTNLKFLSMTEGGLTGSVPSELGLLTNLNEMYLYNNRLESSLPSALGNVQGLKILDISMNNLTGSIPEGICRSPSI	NIDGSIPSEVGMLSQLQYLRLFQNKMGGSIPSQI-GLLSELQYLRLD-DNDNIYGSIPSEIGMLSQLQELGLWENNISGSIPSEI--GMLSQLQTLYLDSNDINGSIPSEIGMLSNLQHLGFDKNSIHGAMPSEIGMLSQLLHLWLYENAI-SSTMPSEIGLLSKLENI---RIYENDLSGTIPSEIGMLSQLQMFWLSNNYVDGTIPSEVGMLSQLLALDLHNNGISGFIPSQVGRLSQLQQLKLTDNNIEGTIPSEVGMLSQLENLWLFLNNINGTIPSEIGNLSSI	2e-21	106	265	289	30.45	88	189	160	7	12	55.36	0/-2	KNLIRD1RSLI1GS6MQ1TQSY1NRVLEFSQ1NKLMEG1TS3FQLIY-NGKL1TSKE1EQ-Y-L1VL1M-RD1NDGNFILYSGTS1SP1DE1SGKM1TSNQ1KQAE1YG1GW1LNFNLITS1ESVI1TSDEAIM-K-SGLMSL1LQELEQITSLIYSLHDASTNEDMITN1PSLILPESFESIEGHMWLPS2TQYHFLDGIFLDRKSNTSFITH1TAIM1TSTE2TMNLTSNQ1KLYHIL2EYQETNSAMIN-TS1ITLM1TS1LI3PSNK1KEENFII-L-D-NRLIVYVEDN1TLTS4TS1LI1NMCLQSAQ1TQSM-F-W1HSVNDNKYFVRD1PT2TS1LV1RM1TSNQ1KLFA1SDMLTHENGN1LITS1SFVI2EQLV1LR1TSNQ1NQEQML…	/NCGR_SEQ_ID=MMETSP1013-20130417|8141 /ASSEMBLY_ACC=CAM_ASM_000504 /TAXON_ID=49249 /ORGANISM="Ditylum brightwellii, Strain GSO104" /LENGTH=5704	70	59
MRM2	CAMNT_0051887559	159	453	3687	2953	MGIECDLEGHINTLDVGYRKLRGRLPGEVGMLSMLTSLNVESNNLEGTIPSFLYNKLTKLERVDMRNNGFLSTISSDISKLTNLKALYLGELFLTGEVPTDAMKSLSSLEEISISHATEMTGPLLEFSEHWPNLTYFDILRSTFTGTIPTTIGTNTNLKYIWLEQTSMNTSILPTELGLLPNLKEFILDNLVVDDTTGTIPTELGNCQALTSLHVDK--FRGPIPTELGRLTNLKFLSMTEGGLTGSVPSELGLLTNLNEMYLYNNRLESSLPSALGNVQGLK--ILDISMNNLTGSIP	MPSEIGLLSKLENIRIYENDLSGTIPSEIGMLSQLQMFWLSNNYVDGTIPSEV-GMLSQLLALDLHNNGISGFIPSQVGRLSQLQQLKLTDNNIEGTIPSEV-------------------GMLSQLENLW-------------------------------LFLNNINGTI-PSEIGNLSSIKWISLNKNT--NFTGTIPTEVGKLSTLERLSITHTLITGPIPTEIGMLSSLLRFLINDNNVTGPIPSEIGLLSTLTHVRLFTNRLNGTIPNEIGNLIFLQESIFNLSSNLLTGTIP	3e-21	106	264	299	29.43	88	153	143	7	58	47.83	0/-2	1GPIS1CIDG1ELGSHKILNETNLIDRVIGYYERNKD1RS1RTLI1GS1VI4MQ1TQSMLFNWVLESSN1NYLVED5FELVY-NGKM1TSKQ1ELRAVL1MLRH3FILSSGTF1SP1DQIVSGKR1TSNQ1KQAQ1YK1GTEDLNFNLITE1ETVI1TSDEAVM-K-S-L-S-S-L-E-E-I-S-I-S-H-A-T-E-M-T-1PM1LSEQFLSEENHL1P-N-L-T-Y-F-D-I-L-R-S-T-F-T-G-T-I-P-T-T-I-G-T-N-T-N-L-K-Y-I-W-1EFQLTNSNMI1TGST1L-1TS1LI1LN1PSNSLI1EWFIIS1DNNKLNVTV-D-DNTF7LV1NKCLQSAT1TESR1HSVIDTKH-T-LFIRT6LI1RM1TSNS1KLFRLFSLMITNED…	/NCGR_SEQ_ID=MMETSP1013-20130417|8141 /ASSEMBLY_ACC=CAM_ASM_000504 /TAXON_ID=49249 /ORGANISM="Ditylum brightwellii, Strain GSO104" /LENGTH=5704	70	61
MRM2	CAMNT_0051887559	171	449	3507	2818	TLDVGYRKLRGRLPGEVGMLSMLTSLNVESNNLEGTIPSFLYNKLTKLERVDMRNNGFLSTISSDISKLTNLKALYLGE-LFLTGEVPTDAMKSLSSLEEISISHATEMTGPLLEFSEHWPNLTYFDILRSTFTGTIPTTIGTNTNLKYIWLEQTSMNTSILPTELGLLPNLKEFILDNLVVDDTTGTIPTELGNCQALTS--LHVDKFRGPIPTELGRLTNLK--FLSMTEGGLTGSVPSELGLLTNLNEMYLYNNRLESSLPSALGN-VQGLKILDISMNNLT	ALDLHNNGISGFIPSQVGRLSQLQQLKLTDNNIEGTIPSEV-GMLSQLENLWLFLNNINGTIPSEIGNLSSIKWISLNKNTNFTGTIPTEVGKLSTLERLSIT--HTLITGP-------------------------------------------------IPTEIGMLSSLLRFLIND---NNVTGPIPSEIGLLSTLTHVRLFTNRLNGTIPNEIGNLIFLQESIFNLSSNLLTGTIPMELGMLSTVQSLDLSMNRLTDSLLHLGDNETSSLHYLNVSYNNLT	2e-15	88.2	217	285	29.12	83	141	131	8	61	45.96	0/-2	TA2VLGHYNRNKGLIRS1RFLI1GSEQ2MR2MQ1TQSQ1NKVLETSD2LI6FELVY-NGKM1TSKQ2RNVLDWMLRFNL1GNFILNSG2SP1DE1SGKN1TSNSLI1AWLIYS1GNEK-NLTFNLF2ETVI2DEAVMG1SLLSSTSLLEERELISSIITS-H-AH1ELMI3L-L-E-F-S-E-H-W-P-N-L-T-Y-F-D-I-L-R-S-T-F-T-G-T-I-P-T-T-I-G-T-N-T-N-L-K-Y-I-W-L-E-Q-T-S-M-N-T-S-I-LI3LI1LM1PSNS1KLER1ILLIDNNDL-V-V-DNDNTV2TP2TS1LI1NLCLQSAT2SH-V-R1HFVTDNKRFLRN1PT2TN1LI1RN1TINF1KQ-E-SFILFSNMLTSESGNGL3STVI1SM3LM1T…	/NCGR_SEQ_ID=MMETSP1013-20130417|8141 /ASSEMBLY_ACC=CAM_ASM_000504 /TAXON_ID=49249 /ORGANISM="Ditylum brightwellii, Strain GSO104" /LENGTH=5704	70	58
MRM2	CAMNT_0051887559	126	262	2064	1657	QRYALMVLFFATNGELWSDSS-WRELVNVPECRFMGIECDLEGHINTLDVGYRKLRGRLPGEVGMLSMLTSLNVESNNLEGTIPSFLYNKLTKLERVDMRNNGFLSTISSDISKLTNLKALYLGELFLTGEVPTDAMK	ERNMLKEFFNDAKGQEWTNAAGWVGEFN-NHCDWHGVECNEEGRIVNLMLGNGGLSGRISSKIVNLTSIENVDLHDNDLKGSIPSGI-GKLVNLSSFIVSYNAITGTIPDGFDSLSNLQLLHLHGNRLRGTVPLLASK	7e-07	60.8	146	138	31.16	43	92	70	3	3	50.72	0/-2	QE1YNAM1MKVELF1FNADTANK1EQLE1STDNSASA-G1RVEGLEVF1V-PNEH1RDFWMH1IV2DNLE2HR1NVTN1DMVL1YNRGKG1RS2LIPSGSEKVIGVMN1STMSLITESNLVNDVLEHSD1ND1EK1TS3FGLIY-NG2TVKN1ESRSVFDIMVRSNY1GAFILTSG2SPSDDGIFSDKS1TS2KQAL1YH1GHEGLNFR1TR1ET2TLDL1MS1	/NCGR_SEQ_ID=MMETSP1013-20130417|8141 /ASSEMBLY_ACC=CAM_ASM_000504 /TAXON_ID=49249 /ORGANISM="Ditylum brightwellii, Strain GSO104" /LENGTH=5704	70	28
MRM2	CAMNT_0051887559	203	456	2379	1735	LEGTIPSFLYNKLTKLERVDMRNNGFLSTISSDISKLTNLKALYLGELFLTGEVPT------DAMKSLSSLEEISISHATEMTGPLLEFSEHWPNLTYFDILRSTFTGTIPTTIGTNTNLKYIWLEQTSMNTSILPTELGLLPNLKEFILDNLVVDDTTGTIPTELGNCQALTSLHVDKFRGPIPTELGRLTNLKFLSMTEGGLTGSVPSELGLLTNLNEMYLYNNRLESSLPSALGNVQGLKILDISMNNLTGSIPEGI	LRGTIPAGFTNT-PYLQVLELSNNFLTGNIPREIGGLSRLKVLDLTNNSLTGSIPSALGVLADAVVLVQGNDMIRGQNKNDKIAPL-SLCSNVPGFDLFD------------------------------DPTWCPPERNML---KEFF------NDAKGQEWTNAAGWVGEFNNHCD-WHGVECNEEGRIVNLM---LGNGGLSGRISSKIVNLTSIENVDLHDNDLKGSIPSGIGKLVNLSSFIVSYNAITGTIPDGF	4e-05	55.1	131	260	25.77	67	142	107	8	51	41.15	0/-2	1ER4SAFGLFYT1KTL-TPKY1EQRVVLDEMLRS2GFFLLTSGTN1SPSRDE1SGKG1TSNR2AV1YD1GTENLNFS3ESVI1TS-A-L-G-V-L-A2MVKVSLLVSQSGLNEDEM1SRIGSQHNAKTNEDMKTIGA2L-ESFLSCESHNWV1NGLFTDYL2I-L-R-S-T-F-T-G-T-I-P-T-T-I-G-T-N-T-N-L-K-Y-I-W-L-E-Q-T-S-M-NDTPSTIWLC1TP1LRGNLM1P-N-L-3IFL-D-N-L-V-V-DN1TATK1TQIEPW1ENLAGANGCWQVAGLETFSNLN1VC1K-FWRH1PVIEPCTN1LE2LITV2KMF-L-S-MLTGEN3TS1SRVIPS1EKLIGVLN2NSLINEENMVYD1YHND1RD1EKSG1LI2AGLI1NK…	/NCGR_SEQ_ID=MMETSP1013-20130417|8141 /ASSEMBLY_ACC=CAM_ASM_000504 /TAXON_ID=49249 /ORGANISM="Ditylum brightwellii, Strain GSO104" /LENGTH=5704	70	53
MRM2	CAMNT_0051887559	399	456	2382	2209	GLTGSVPSELGLLTNLNEMYLYNNRLESSLPSALGNVQGLKILDISMNNLTGSIPEGI	GLRGTIPAGFTNTPYLQVLELSNNFLTGNIPREIGGLSRLKVLDLTNNSLTGSIPSAL	0.37	42.4	98	58	37.93	22	36	35	0	0	60.34	0/-2	2TR1STVI1SAEGLFGTLNLTTPNY1NQEVMLYE1YS2RF1ETSGSNLI1SRAELI1NGVLQSGR2IV2ILSTMN1NS6ESGAIL	/NCGR_SEQ_ID=MMETSP1013-20130417|8141 /ASSEMBLY_ACC=CAM_ASM_000504 /TAXON_ID=49249 /ORGANISM="Ditylum brightwellii, Strain GSO104" /LENGTH=5704	70	12
MRM2	CAMNT_0020123781	84	453	1746	736	PQKRAIDWLVSDDLVLNSTEVRAMAEYIKNGDEDSVSTVPLVQRYALMVLFFATNGELW-------SDSS---WRELVNVPECRFMGIECDLEGHINTLDVGYRKLRGRLPGEVGMLSMLTSLNVESNNLEGTIPSFLYNKLTKLERVDMRNNGFLSTISSDISKLTNLKALYLGELFLTGEVPTDAMKSLSSLEEISISHATEMTGPLLEFSEHWPNLTYFDILRSTFTGTIPTTIGTNTNLKYIWLEQTSMNTSILPTELGLLPNLKEFILDNLVVDDTTGTIPTELGNCQALTSLHVDK--FRGPIPTELGRLTNLKFLSMTEGGLTGSVPSELGLLTNLNEMYL-YNNRLESSLPSALGNVQGLKILDISMNNLTGSIP	PQHKAYKWLLHDTGV----------EYPLDRDMTSL----MVDRYVLALLYYSTSGQNWTKQYNFLSNSSICEWHISIDAEDDETNGVRCDDNGNVIEVHLDANELRGTLPSEFSAMSVLEVLSLSNNEIDGSIPSSI-SELGWLEKLYLSDNLFTSTLPDSIAGLTKLEVLDISSCLLTGTIPNGL--PSITTLQELSLHSNRLSGTVPDF-----------MPRS--------------DMRRIALSQNFLSGTI-PASTMMLGRLEELDLHNTHM---SGTLPTEIGLLGKLRILYLGKSRFEGQLPSELGRLTELEELWTHRNILNGTLPSDLGNCRSLKKLYTGYNGNLTGTIPSQLARLSQLKSFSVTNTKVTGTLP	1e-29	132	331	383	28.98	111	213	191	12	59	49.87	0/-3	2KHRK1IYDK2VLSH1DTLG1L-N-S-T-E-V-R-A-M-A-2IPKLNDGR1EMDT1VLS-T-V-P-LM1QD2AV1MAVL1FYFYAS1NS1EQLN1-T-K-Q-Y-N-F-L1DN2-I-C-E1RHEILSVINDVAPEEDCDREFTMN1IVER2LDEN1HNIVNITELVDHVLGDYARNKE3RT2GS1VFGSMALM1MV1TESV1NSVLESSN1NELIED1TS3FSLIY-NSKE1TGKW2RKVLDYMLRSND1GL1LT2ILSPSDDS1SAKG2NK1KEAV1YDLIGSESLCFL3ETVI1TNDGALM-K-SPLSSISTLTELEQIESLISSL1ASTNERMLTS1PTLVLPED1S-E-H-W-P-N-L-T-Y-F-D-IMLP2T-F-T-G-T-I-P-T-T-I-G-T-…	/NCGR_SEQ_ID=MMETSP0696-20121128|13647 /TAXON_ID=265572 /ORGANISM="Extubocellulus spinifer, Strain CCMP396" /LENGTH=3086	78	77
MRM2	CAMNT_0020123781	355	458	1113	793	TGTIPTE---LGNCQALTSLHVDKFRGPIPTELGRLTNLKFLSMTEGGLTGSVPSELGLLTNLNEMYLYNNRLESSLPSALGNVQGLKILDISMN-NLTGSIPEGICR	SGTIPASTMMLGRLEEL-DLHNTHMSGTLPTEIGLLGKLRILYLGKSRFEGQLPSELGRLTELEELWTHRNILNGTLPSDLGNCRSLKKLYTGYNGNLTGTIPSQLAR	2e-10	72	175	108	42.59	46	57	61	3	5	56.48	0/-3	TS4TAES-T-M-M2NRCLQEAE1T-SD2VNDTKHFMRS1PTIL3LI1RL1TGNK1KRFI1SYMLTGEKGSGRLFTE1SQVL5LR2NE1NE1MLYWLTYHNR1RI1ENSGST3AD3VCQRGS2IK1DYITSGMY1-G4ST2ESGQILCA1	/NCGR_SEQ_ID=MMETSP0696-20121128|13647 /TAXON_ID=265572 /ORGANISM="Extubocellulus spinifer, Strain CCMP396" /LENGTH=3086	78	22
MRM2	CAMNT_0020123781	352	462	1542	1222	DDTTGTIPTELGNCQALTSLHVD--KFRGPIPTELGRLTNLKFLSMTEGGLTGSVPSELGLLTNLNEMYLYNNRLESSLPSALGNVQGLKILDISMNNLTGSIPEGICRSPSI	DETNGVRCDDNGN---VIEVHLDANELRGTLPSEFSAMSVLEVLSLSNNEIDGSIPSSISELGWLEKLYLSDNLFTSTLPDSIAGLTKLEVLDISSCLLTGTIPNGL---PSI	6e-08	63.9	154	113	35.4	40	65	67	3	8	59.29	0/-3	1DE1TN1TVIRPCTDEDLN2C-Q-A-LVTISELV1VL1-A-NKEFL2PTIL1TS1LFGSRALMTSNV1KEFV2MLTSENGNGELITD2VI2ESLIGSLE1TGNW1NEEKML2YSND1RLLFET1ST2SDASLIGANGVLQTGK1KEIV4MSNCNL3ST2EN1ILC-R-S-3	/NCGR_SEQ_ID=MMETSP0696-20121128|13647 /TAXON_ID=265572 /ORGANISM="Extubocellulus spinifer, Strain CCMP396" /LENGTH=3086	78	23
MRM2	CAMNT_0020327003	84	453	1095	2105	PQKRAIDWLVSDDLVLNSTEVRAMAEYIKNGDEDSVSTVPLVQRYALMVLFFATNGELW-------SDSS---WRELVNVPECRFMGIECDLEGHINTLDVGYRKLRGRLPGEVGMLSMLTSLNVESNNLEGTIPSFLYNKLTKLERVDMRNNGFLSTISSDISKLTNLKALYLGELFLTGEVPTDAMKSLSSLEEISISHATEMTGPLLEFSEHWPNLTYFDILRSTFTGTIPTTIGTNTNLKYIWLEQTSMNTSILPTELGLLPNLKEFILDNLVVDDTTGTIPTELGNCQALTSLHVDK--FRGPIPTELGRLTNLKFLSMTEGGLTGSVPSELGLLTNLNEMYL-YNNRLESSLPSALGNVQGLKILDISMNNLTGSIP	PQHKAYKWLLHDTGV----------EYPLDRDMTSL----MVDRYVLALLYYSTSGQNWTKQYNFLSNSSICEWHISIDAEDDETNGVRCDDNGNVIEVHLDANELRGTLPSEFSAMSVLEVLSLSNNEIDGSIPSSI-SELGWLEKLYLSDNLFTSTLPDSIAGLTKLEVLDISSCLLTGTIPNGL--PSITTLQELSLHSNRLSGTVPDF-----------MPRS--------------DMRRIALSQNFLSGTI-PASTMMLGRLEELDLHNTHM---SGTLPTEIGLLGKLRILYLGKSRFEGQLPSELGRLTELEELWTHRNILNGTLPSDLGNCRSLKKLYTGYNGNLTGTIPSQLARLSQLKSFSVTNTKVTGTLP	1e-29	132	331	383	28.98	111	213	191	12	59	49.87	0/3	2KHRK1IYDK2VLSH1DTLG1L-N-S-T-E-V-R-A-M-A-2IPKLNDGR1EMDT1VLS-T-V-P-LM1QD2AV1MAVL1FYFYAS1NS1EQLN1-T-K-Q-Y-N-F-L1DN2-I-C-E1RHEILSVINDVAPEEDCDREFTMN1IVER2LDEN1HNIVNITELVDHVLGDYARNKE3RT2GS1VFGSMALM1MV1TESV1NSVLESSN1NELIED1TS3FSLIY-NSKE1TGKW2RKVLDYMLRSND1GL1LT2ILSPSDDS1SAKG2NK1KEAV1YDLIGSESLCFL3ETVI1TNDGALM-K-SPLSSISTLTELEQIESLISSL1ASTNERMLTS1PTLVLPED1S-E-H-W-P-N-L-T-Y-F-D-IMLP2T-F-T-G-T-I-P-T-T-I-G-T-…	/NCGR_SEQ_ID=MMETSP0699-20121125|1789 /TAXON_ID=265572 /ORGANISM="Extubocellulus spinifer, Strain CCMP396" /LENGTH=4083	78	77
MRM2	CAMNT_0020327003	355	458	1728	2048	TGTIPTE---LGNCQALTSLHVDKFRGPIPTELGRLTNLKFLSMTEGGLTGSVPSELGLLTNLNEMYLYNNRLESSLPSALGNVQGLKILDISMN-NLTGSIPEGICR	SGTIPASTMMLGRLEEL-DLHNTHMSGTLPTEIGLLGKLRILYLGKSRFEGQLPSELGRLTELEELWTHRNILNGTLPSDLGNCRSLKKLYTGYNGNLTGTIPSQLAR	2e-10	72.4	176	108	42.59	46	57	61	3	5	56.48	0/3	TS4TAES-T-M-M2NRCLQEAE1T-SD2VNDTKHFMRS1PTIL3LI1RL1TGNK1KRFI1SYMLTGEKGSGRLFTE1SQVL5LR2NE1NE1MLYWLTYHNR1RI1ENSGST3AD3VCQRGS2IK1DYITSGMY1-G4ST2ESGQILCA1	/NCGR_SEQ_ID=MMETSP0699-20121125|1789 /TAXON_ID=265572 /ORGANISM="Extubocellulus spinifer, Strain CCMP396" /LENGTH=4083	78	22
MRM2	CAMNT_0020327003	352	462	1299	1619	DDTTGTIPTELGNCQALTSLHVD--KFRGPIPTELGRLTNLKFLSMTEGGLTGSVPSELGLLTNLNEMYLYNNRLESSLPSALGNVQGLKILDISMNNLTGSIPEGICRSPSI	DETNGVRCDDNGN---VIEVHLDANELRGTLPSEFSAMSVLEVLSLSNNEIDGSIPSSISELGWLEKLYLSDNLFTSTLPDSIAGLTKLEVLDISSCLLTGTIPNGL---PSI	7e-08	63.9	154	113	35.4	40	65	67	3	8	59.29	0/3	1DE1TN1TVIRPCTDEDLN2C-Q-A-LVTISELV1VL1-A-NKEFL2PTIL1TS1LFGSRALMTSNV1KEFV2MLTSENGNGELITD2VI2ESLIGSLE1TGNW1NEEKML2YSND1RLLFET1ST2SDASLIGANGVLQTGK1KEIV4MSNCNL3ST2EN1ILC-R-S-3	/NCGR_SEQ_ID=MMETSP0699-20121125|1789 /TAXON_ID=265572 /ORGANISM="Extubocellulus spinifer, Strain CCMP396" /LENGTH=4083	78	23
MRM2	CAMNT_0020413129	64	483	1347	118	IEYILFTEMDEGLSTDFVEGPQKRAIDWLVSD-DLVLNSTEVRAMAEYIKNGDEDSVSTVPLVQRYALMVLFFATNGELW-SDSSWRELVNVPEC------RFMGIECDLEGHINTLDVGYRKLRGRLPGEVGMLSMLTSLNVESNN---LEGTIPSFLYNKLTKLERVDMRNNGFLSTISSDISKLTNLKALYLGELFLTGEVPTDAMKSLSSLEEISISHATEMTGPLLEFSE--HWPNLTYFDILRSTFTGTIPTTIGTNTNLKYIWLEQTSMNTSILPTELGLLPNLKEF-----ILDNLVVD---------------DTTGTIPTELGNCQALTSLHV--DKFRGPIPTELGRLTNLK-FLSMTEGGLTGSVPSELGLLTNLNEMYLYNNRLES…	FDFLVQNSFDNGTALSDPSSPQTMALTWLLQDRSLTTNYSPQR------------------ILQRYSMATFYYATQGDEWLANDLW--LSNESECDWFNKASFLGA-CNRNQELVNLELDQNNIAGSLPPEMGLLSSLERLTLRGGPVSFLSGTIPSEL-GLLTNLRVFYIRANRLYGTLPPELGMWTELEELDVSRNRITGQL----------------------------FSEIGNFRDVRFFDVSANSLSGPIPSELGNMKKCRKLFFEENNFFSPI-PSEVGHLTLLQELKGGYNVLESLPSELGRLTSATIISLLDSDIQGKIPTEIGKLSRLMNLELRNNVLSGPIPSHIGRLLNLRDQLDLSNNRLEGEIPSEIGQLTQLRGLXLAQNLLSG…	1e-29	131	329	461	27.11	125	244	211	17	92	45.77	0/-3	IFEDYFILLVFQTNESMF1EN1LTSATLDSFDVPESGS2KTRM1ILDT2VLSQ1-RDS1VTLT1SYTSEPVQ1A-M-A-E-Y-I-K-N-G-D-E-D-S-V-S-T-V-P-LIVL3ASLMMAVTLFFYFY2NQ1EDLE1-LSADNSDSL1R-E-1VS1VEPS2-D-W-F-N-K-ARS1ML1IAE-1DNLRENGQHEILNVTN1DEVLGDYQRNKNLIRA1RS2GP1VM1ML2MS1TESR1NTVLERSGNGNP-V-S-F1ES5FE1Y-NGKL2KN1ERRVVFDYMI1NA1GRFLLYSG1ILSPSPDEILSGKMLW1NE1KEAE1YDLVGSERLNFRLI2EQVLP-T-D-A-M-K-S-L-S-S-L-E-E-I-S-I-S-H-A-T-E-M-T-G-P-L-L-E-3-I…	/NCGR_SEQ_ID=MMETSP0744-20121128|14549 /TAXON_ID=913974 /ORGANISM="Nitzschia punctata, Strain CCMP561" /LENGTH=2273	87	87
MRM2	CAMNT_0003583411	84	456	973	2049	PQKRAIDWLVSDDLVLNSTEVRAMAEYIKNGDEDSVSTVPLVQRYALMVLFFATNGE----LWSDSSWRELVNVPEC------RFMGIECDLEGHINTLDVGYRKLRGRLPGEVGMLSMLTSLNVESN-NLEGTIPSFLYNKLTKLERVDMRNNGFLSTISSDISKLTNLKALYLGELFLTGEVPTDAMKSLSSLEEISISHATEMTGPLLEFSEHWPNLTYFDILRSTFTGTIPTTIGTNTNLKYIWLEQTSMNTSILPTELGLLPNLKEFILDNLVVDDTTGTIPTELGNCQALT--SLHVDKFRGPIPTELGRLTNLKFLSMTEGGLTGSVPSELGLLTNLNEMYLYNNRLESSLPSALGNVQGLKILDISMNNLTGSIPEGI	PQNLARNWILADKQTLNS----------------ETNSEAIIQRYALASFYFATNGDSDKATWETNYW---LKGPECGDDKHEKWVGIDCNTEGEVRALALDAWGLSGTVPAEVGHLYKLESLILKNNPDLTGWIPTTL-SHLADLRQLGLYNNNLSGVIPDIFEHTKALKFINLENNDLHGSIPLEISNLESLETLVLKDNRMEGIVPFKQLAS--TNVKYLGLSNNRFASRIEKEIYEVDTLEYIYLDNNSLRGTV-PPQIGQLSHLKALDLGN---NAFTGFFPGTSGNLERLEYLSLNNNQFSRHLPLRIALLTNLKTLNVATNTFTGTLP-DLSGLTNLKTLHLFENDFSGPFPESLEHLSSIETLFLSSNRFTGTIPESI	1e-29	131	329	386	29.27	113	233	183	11	40	47.41	0/1	2KNRL1IRDN1LIVLSA1DKLQVT3T-E-V-R-A-M-A-E-Y-I-K-N-G-D-E-D-SEVTSNTSVEPALIVI5MAVSLFFY5ED-S-D-K-ALT1SEDTSNSY1R-E-L-VLNKVG3-G-D-D-K-H-ERKFWMV2ED1DNLT2HEIVNRTA1DAVLGDYARWKG1RS1RTLV1GA3MH1SYMK1TE2NIVLEKSN1-PND1ET1TW2STFT1Y-NSKH1TAKD1ERRQVLDGMLRY2GNFLLSSGTV1SPSDDIIFSEKHLTTKNA2AFLIYN1GEENLNFD1TH1ESVI1TLDEAIMSKNSLLE1SLLEETELIVSLIKSDHNARTM1MGTIGV1LFLKEQFLSAESH-W-PT1LVTK1FLDGILLSRNSNTR1TAGSTR1PETKTE1GYTENVTD…	/NCGR_SEQ_ID=MMETSP0327-20121206|7816 /TAXON_ID=44447 /ORGANISM="Pseudo-nitzschia delicatissima, Strain B596" /LENGTH=2436	83	77
MRM2	CAMNT_0003583411	179	483	1450	2436	LRGRLPGEVGMLSMLTSLNVESNNLEGTIPSFLYNKLTKLERVDMRNNGFLSTISSDISKLTNLKALYLGELFLTGEVPTDAMKSLSSLEEISISHATEMTGPLLEFSEHWPNLTYFDILRSTFTGTIPTTIGTNTNLKYIWLEQTSMNTSILPTELGLLPNLKEFILDNLVVDDTTGTIPTELGNCQALTSLHV---------------------------DKFRGPIPTELGRLTNLKFLSMTEGGLTGSVPSELGLLTNLNEMYLYNNRLESSLPSALGNVQGLKILDISMNNLTGSIPEGIC---RSPSIGIKRDCFID--KCDCCSLYCIEG	LHGSIPLEISNLESLETLVLKDNRMEGIVP-FKQLASTNVKYLGLSNNRFASRIEKEIYEVDTLEYIYLDNNSLRGTVPPQIGQLSHLKALDLGNNA--FTGFFPGTSGNLERLEYLSLNNNQFSRHLPLRIALLTNLKTLNV-ATNTFTGTLP-DLSGLTNLKTL---HLFENDFSGPFPESLEHLSSIETLFLSSNRFTGTIPESISVMGRSLKGLYLSDNYFEGTIPTHLCEFVGLEALFLDTNKFTGPIPECFGQLSEMKQLYLFQNELTGTVPASIQSLDQLTGFGIESNNIAGQVPDEVCGLVHHKRIEMWSDCGNGDVQCPCCSVCCVGG	8e-15	85.9	211	337	26.11	88	209	148	8	40	43.92	0/1	1RH1RSLI1GL1VIGSMN1SEMS1TEST1NVVLEKSD1NRLM2TIIV1S-1LKYQNLKALS1KNLVEKRYVLDGMLRS2GR1LA1TR1SESKDE1SYKELVTDNT1KEAYLI2GDENLNFS1TR1ET2TPDQAIMGKQSLLSSHSLLKEAELIDSLIGSNHN1T-E-MF2PFLFLPEGFT1EGHNWLPENR1TE1FLDSILLNRNSNTQ1TSGRTHIL1TLTR1GATLNL4YTILWNLVE-QA1SNMTNF1SGIT2T-ED1GSLG1PT3ETFLI-L-D-NH1VFVEDN1TFTS1TPIF1TEES1GENHCLQSASLITEST1HFVL-S-S-N-R-F-T-G-T-I-P-E-S-I-S-V-M-G-R-S-L-K-G-L-Y-L-S-DDNKY1RE1PT3EH1GCRELF…	/NCGR_SEQ_ID=MMETSP0327-20121206|7816 /TAXON_ID=44447 /ORGANISM="Pseudo-nitzschia delicatissima, Strain B596" /LENGTH=2436	83	63
MRM2	CAMNT_0003583411	129	258	1735	2118	ALMVLFFATNGELWSDSSWRELVNVPECRFMGIECDLEGHINTLDVGYRKLRGRLPGEVGMLSMLTSLNVESNNLEGTIPSFLYNKLTKLERVDMRNNGFLSTISSDISKL-TNLKALYLGELFLTGEVPT	AFTGFFPGTSGNL-ERLEYLSLNNNQFSRHLPLRIALLTNLKTLNVATNTFTGTLPDLSG-LTNLKTLHLFENDFSGPFPESL-EHLSSIETLFLSSNRFTGTIPESISVMGRSLKGLYLSDNYFEGTIPT	0.61	41.6	96	131	29.77	39	88	61	4	4	46.56	0/1	1LFMTVGLF1FPAG1NS1EN1W-SEDRSLSEWYRLES1VN1VNPQEFCS1FHMLGPILERCIDA1ELGTHNILNK2DN1GAYTRNKTLFRT1RT2GDELVS1M-1STMN1TKST1NHVLEFSE1NDLFES1TPIF1SEFS1Y-NEKH1TSKSLI1RTVLDFMLRSNS1GR1LTSG2SPSEDS2KVLM-GTRNS2AG3GSEDLNFYLFTE1ETVI2	/NCGR_SEQ_ID=MMETSP0327-20121206|7816 /TAXON_ID=44447 /ORGANISM="Pseudo-nitzschia delicatissima, Strain B596" /LENGTH=2436	83	27
MRM2	CAMNT_0003583411	169	258	1993	2262	INTLDVGYRKLRGRLPGEVGMLSM-LTSLNVESNNLEGTIPSFLYNKLTKLERVDMRNNGFLSTISSDISKLTNLKALYLGELFLTGEVPT	IETLFLSSNRFTGTIPESISVMGRSLKGLYLSDNYFEGTIPTHLC-EFVGLEALFLDTNKFTGPIPECFGQLSEMKQLYLFQNELTGTVPA	1.8	40	92	91	31.87	29	60	44	2	2	48.35	0/1	1NE2DFVLGSYSRNKRLFRT1RTLI1GEESVIGSMVLMSGMR-S1TKSG1NYVLESSD1NYLF5STFH1YCN-KELFTVKG2RAVLDFMLRDNT1GK1LTSGTP1SPSEDCIFSGKQ1TSNELM1AQ3GFEQLNFE3ET2TA	/NCGR_SEQ_ID=MMETSP0327-20121206|7816 /TAXON_ID=44447 /ORGANISM="Pseudo-nitzschia delicatissima, Strain B596" /LENGTH=2436	83	19
MRM2	CAMNT_0049089395	178	477	1033	155	KLRGRLPGEVGMLSMLTSLNVESNNLEGTIPSFLYNKLTKLERVDMRNNGFLSTISSDISKLTNLKALYLGELFLTGEVPTDAMKSLSSLEEISISHATEMTGPLLEFSEHWPNLTYFDILRSTFTGTIPTTIGTNTNLKYIWLEQTSMNTSILPTELGLLPNLKEFILDNLVVDDTTGTIPTELGNCQALTSL--HVDKFRGPIPTELGRLTNLKFLSMTEGGLTGSVPSELGLLTNLNEMYLYNNRLESSLPSALGNVQGLKILDISMNNLTGSIPEGICRSPSIGIKRDCFIDKCDCCS	ALTGSIPAMIGLLTRLREFDLQDNDFKGTIPSEIF-QLTQLTFLDLRTNELTGVIPTEIGQLIEVETIYLRENGLTGTLPSEI--GLLSVLESLDIQRNEFVGPLPTEIGQLDSLLFFECMRNNFNSTIPTEIMKLTNLVNLSFRRNRLTGTIM-TEFGFLTKLTRL---TFWTNNLTGPIPTEIGLLTNLLLFLCATNQMTGTIPTELGSLQKLTMLDLHTNLFTGTIPTELGLLTNIYDMSVRDNQLVGTVPSEFGNFSMIGHIWFFDNHLTGSIP--FCDGYTAAPRIDCLEIECSCCA	1e-29	127	318	302	33.44	101	190	159	6	11	52.65	0/-3	KA1RT1RSLI1GAEMVI1ML1STMR1TRSELFNDVLEQSD1NDLFEK5FELIYFN-KQ2KQ1ETRFVL1ML1NT1GEFLLTSGTV1SPSTDE1SGKQ1TINELVKEATLI2GR1LNFG3ETVL1TSDEAIM-K-SG1SL1LVEL1ISSLIDSIHQARTN1MFTV3LPETFESIEGHQWLPDNS1TLYF1DEICLM1SNTN1TNGS4TE1GMTKNL3KVYNILWSLFERQRTNSRMLNTTGST1LMP-2LF1LF1PTNK1KTERFLI-L-D-NTLFVWVTDNDNTL2TP4LI1NLCLQTAN1TLSLLF-L-CHAVTDNKQFMRT1PT6RS1TQNK1KTFM1SDMLTHETGNGLLF2STVI1ST7LINYED1YSLVYRND1RQ1EVSGSTLV2AELF2VFQ…	/NCGR_SEQ_ID=MMETSP1360-20130828|66101 /ASSEMBLY_ACC=CAM_ASM_000848 /TAXON_ID=515479 /ORGANISM="Licmophora paradoxa, Strain CCMP2313" /LENGTH=1044	65	62
MRM2	CAMNT_0049089395	162	364	793	278	ECDLEGHINTLDVGYRKLRGRLPGEVGMLSMLTSLNVESNNLEGTIPSFLYNKLTKLERVDMRNNGFLSTISSDISKLTNLKALYLGELFLTGEVPTDAMKSLSSLEEISISHATEMTGPLLEFSEHWPNLTYFDILRSTFTGTIPTTIGTNTNLKYIWLEQTSMNTSILPTELGLLPNLKEF-ILDNLVVDDTTGTIPTELGN	EIGLLSVLESLDIQRNEFVGPLPTEIGQLDSLLFFECMRNNFNSTIPTEIM-KLTNLVNLSFRRNRLTGTIMTEFGFLTKLTRLTFWTNNLTGPIPTEIGLLTNLLLFLCATN--QMTGTIPTELGSLQKLTMLDL-------------------------HTNLFTGTIPTELGLLTNIYDMSVRDNQLV----GTVPSEFGN	1e-05	55.8	133	204	28.92	59	112	87	5	33	42.65	0/-3	1CIDG1ELGSHVILNETS2VIGQYRRNKELFRV1RP2GT1VI1MQ1SDMS1TLSFLFNEVCEMSR2LFENGS3STFELIYMN-3KN1EVRNVLDSMF1NR1GRFLLTSG2SMSTDEIFSGKF2NK1KTAR1YTLFGWETLNFN3EPVI2DEAIMGKLSLLTSNSL1ELEFILSCIASTHNA-T-EQ3PTLILPETFESLEGHSWLPQNK2YMFL1ILL-R-S-T-F-T-G-T-I-P-T-T-I-G-T-N-T-N-L-K-Y-I-W-L-E-QH1SNMLNF1SGITLI7PT1LIKYEDFM-SIVLR2LQVL1D-D-T-T-2IV1TS1LF2	/NCGR_SEQ_ID=MMETSP1360-20130828|66101 /ASSEMBLY_ACC=CAM_ASM_000848 /TAXON_ID=515479 /ORGANISM="Licmophora paradoxa, Strain CCMP2313" /LENGTH=1044	65	42
MRM2	CAMNT_0049089395	396	456	1042	860	TEGGLTGSVPSELGLLTNLNEMYLYNNRLESSLPSALGNVQGLKILDISMNNLTGSIPEGI	SENALTGSIPAMIGLLTRLREFDLQDNDFKGTIPSEIFQLTQLTFLDLRTNELTGVIPTEI	0.0009	50.1	118	61	42.62	26	35	37	0	0	60.66	0/-3	TS1GNGA4VI1SAEMLI4NR1NR1MFYD1YQND1RDLFEKSGSTLI2AELIGFNQVLQTGQ1KTIF2ILSRMT1NE3SV2ETGE1	/NCGR_SEQ_ID=MMETSP1360-20130828|66101 /ASSEMBLY_ACC=CAM_ASM_000848 /TAXON_ID=515479 /ORGANISM="Licmophora paradoxa, Strain CCMP2313" /LENGTH=1044	65	13
MRM2	CAMNT_0020275647	73	457	510	1460	DEGLSTDFVE---GPQKRAIDWLVSDDLVLNSTEVRAMAEYIKNGDEDSVSTVPLVQRYALMVLFFATNGELWSDSSWRELVNVPECRFMGIEC-DLEGHINTLDVGYRKLRGRLPGEVGMLSMLTSLNVESNNLEGTIPSFLYNKLTKLERVDMRNNGFLSTISSDISKLTNLKALYLGELFLTGEVPTDAMKSLSSLEEISISHATEMTGPLLEFSEHWPNLTYFDILRSTFTGTIPTTIGTNTNLKYIWLEQTSMNTSILPTELGLLPNLKEFILDNLVVDDTTGTIPTELGNCQALT--SLHVDKFRGPIPTELGRLTNLKFLSMTEGGLTGSVPSELGLLTNLNEMYLYNNRLESSLPSALGNVQGLKILDISMNNLTGSIPEGIC	DTGTSKDVFDDPSSPQSRALDWIVFVDPARLTPE-----------------SANLIQRYALMTLYYGSDAS--EDVLDWEAGAKDECTWAGIGCHDDAKTVKSIELEDLNLAGTLVSEIGQLTKLDTLVLSENKMEGSLPA-------------------------SISFLVNLKDLYL--------------------------HNNFFTGPLLDYAVKMPMLEELDACCNSFSGTIPLDISSLMALRVLGLHQNRF-SGPLPTKIGTLSALEFLVLNDNVFD---GTIVSQLGQLRNLTYLSMGTSGFEGQIPSELGLLSKLQVLDLSRQPLTGTLPRELGNMTSIEHITMIENGLRGTIPSELGRCANLKSLELFQNNLRGEVSDSIC	1e-29	129	324	391	30.18	118	193	180	9	80	46.04	0/3	1ET1LT1TK1FVVFED-D-P-SGS2KS2IL2LI1SFDV1LPVALRNLSTTP1V-R-A-M-A-E-Y-I-K-N-G-D-E-D-S-V-S-TSVAPN1VI6VT1FYFYAGTSNDGAESL-W-SE1SVSLWDRW1LAVGNAVKPD2RTFWMA2EG1-H1LDEAGKHTIVNKTSLIDEVLGEYDRLKN1RA1RT1PVGS1VI1MQ1STMK1TDST1NVVLESSE1NKLM2TSIL1SAF-L-Y-N-K-L-T-K-L-E-R-V-D-M-R-N-N-G-F-L-S-T-I-S-S-DS2KF1TV3AD3G-E-L-F-L-T-G-E-V-P-T-D-A-M-K-S-L-S-S-L-E-E-I-S-I-S-1ANTNEFMF5EDFYSAEVHKWM1NM1TEYEFL1IALCRCSNTS1TS4TLTD1GST…	/NCGR_SEQ_ID=MMETSP0698-20121128|13401 /TAXON_ID=265572 /ORGANISM="Extubocellulus spinifer, Strain CCMP396" /LENGTH=1684	80	80
MRM2	CAMNT_0020275647	390	460	753	965	LKFLSMTEGGLTGSVPSELGLLTNLNEMYLYNNRLESSLPSALGNVQGLKILDISMNNLTGSIPEGICRSP	VKSIELEDLNLAGTLVSEIGQLTKLDTLVLSENKMEGSLPASISFLVNLKDLYLHNNFFTGPLLDYAVKMP	5.7	38.5	88	71	30.99	22	49	41	0	0	57.75	0/3	LV1FSLISEMLTEEDGLGN1TA1STVLPV2LI1LQ2NK1NDETMLYV1YSNE1RKLM1SG3SAASLIGSNFVLQVGN2ID1DYILSHMN1NFLF2SPILPLEDGYIACVRKSM1	/NCGR_SEQ_ID=MMETSP0698-20121128|13401 /TAXON_ID=265572 /ORGANISM="Extubocellulus spinifer, Strain CCMP396" /LENGTH=1684	80	15
MRM2	CAMNT_0017355277	126	478	416	1489	QRYALMVLFFATNGELWS-DSSWRELVNVPECRFMGIECDLEGHINTLDVGYRKLRGRLPGEVGMLSMLTSLNVESNNLEGTIPSFLYNKLTKLERVDMRNNGFLSTISSDISKLTNLKALYLGELFLTGEVPTDAMKSLSSLEEISISHATEMTGPLLEFSE--HWPNLTYFDILRSTFTGTIPTTIGTNTNLKYIWLEQTSMNTSILPTELGLLPNLKEFILDNLVVDDTTGTIPTELGNCQAL--TSLHVDKFRGPIPTELGRLTNLKFLSMTEGGLTGSVPSELGLLTNLNEMYLYNNRLESSLPSALGNVQGLKILDISMNNLTGSIPEGICRSPSIGIKR---DCFIDK------CD--CCSL	QRFALALSYYGLNGTIWDYDDEWMGELN--ECLWLGVQCNNRDAINSMALDTNNLFGTIPTEVTAMKGLAAVSITRVHLTGTIPSEIF-YMPRLRELRLYANRMRGTVPTDVAMASKLEALLLETNFFDGPLVTEIGMVSTLTDLNLGFNNFKLKIP----SEIGNLKNLRKFRINANSFSGRIPSEMGRMDALEIVGMTENLLYGSI-PSEYGLLWNLRDF---RIAGSGVGGTIPTELALLSNLERVELGYNNFDGTLMTEFGLLTNLFYLGVNDCKLTGPLPSEIGLLKNMTRLQIQKNTFTGTIPSSWGRLAVMEQFTAEGNKLTGTIPNSVCALTTDYLRQFVVDCYDRRQGIGFDCEPQCCTL	2e-29	129	323	369	29.27	108	234	189	11	27	51.22	0/2	2YF2MAVLLSFYFYAGTL2ETLI1SD-Y1SDSE1RMEGLEVL1V-P-2RLFWML1IVEQ1DNLNERGDHA2TSLMDAVLGDYTRNKN1RF1RTLI1GT2GTMALMSKMG1TASALVNSVIETSRNVNH1ET5FELIYFN-KYLMTPKR1ERREVLDRMLRYNA1GRFMLRSG1IVSPST1IVSAKMLATSNK1KE2YL1GEETLN1LFTD1EPVLPV1DEAIMGKMSVLSSTSLLTEDELINSLIGSFHNANTFEKMLTKGI1L-L-E-F-2-I-GHNWLPK2TRYK1DR1LNRASNTS1TS1TR2TSTEIM1TRNMTDNA1KEYIIVWGLMETQETNSLMLNYTG2L-1TS1LY3PW2KRED1I-L-D-NRLIVAVGDSDGTVTG7GANLCLQSAN1-…	/NCGR_SEQ_ID=MMETSP0120_2-20121206|10772 /TAXON_ID=160619 /ORGANISM="Kryptoperidinium foliaceum, Strain CCMP 1326" /LENGTH=1503	73	73
MRM2	CAMNT_0006631563	130	478	404	1450	LMVLFFATNGELW--SDSSWRELVNVPECRFMGIECDLEGHINTLDVGYRKLRGRLPGEVGMLSMLTSLNVESNNLEGTIPSFLYNKLTKLERVDMRNNGFLSTISSDISKLTNLKALYLGELFLTGEVPTDAMKSLSSLEEISISHATEMTGPLLEFSEHWPNLTYFDILRSTFTGTIPTTIGTNTNLKYIWLEQTSMNTSILPTELGLLPNLKEFILDNLVVDDTTGTIPTELGNCQALTSL--HVDKFRGPIPTELGRLTNLKFLSMTEGGLTGSVPSELGLLTNLNEMYLYNNRLESSLPSALGNVQGLKILDISMNNLTGSIPEGICRSP---SIGIKRDCFI--DKCDCCSL	LMVLYFTTAGVRWKFAEEEWVE-SSLKECDWEFVTCTGD-EVTHVEIEDAFVEGVIPDEMVALTGLKSLSMRKNRLTGTLPRVVF-ELTSLEKLDLSDNTFISTIPNDIGNLINLKFLDVSLNGITGTLPSSLGKLVDLTNLSAELN--RLQGSFLDFLVQLSNLEVINLARNDLTGSFPSGIGALSQLSDLDISTNDLRGTI-PTQFGQLSSLRRLVV---YANRLNGTLPTHLGNLNNLETLDLHLNRLTGNLTDLFDNLSLLSRIRLDQNLFTGTIPQSLGDCEKLTTLNIHDNRLEGTVPTLFGNLKGLKFIDLSDNKLEGTIPTELGSLPFLYSFGAYSNNFVPPEPKEVCAL	2e-29	131	329	358	29.61	106	234	189	10	18	52.79	0/2	4FY1AT1NA1EVLR1-K-FSADESESE1RV1L-VSNSVLPK2RDFWMEGFIVET1DTLGEDG-HEIVNTTHLVDEVIGEYDRAKFLVRE1RVLI1GD1VMGVMA1STMG1TK2NSVMERSK1NR1ET2IL1SRFVLVYFN-KE2KS2RKVL1MLRSND1GT1LI3SPSN2SGKN1TI3AF1YDLVGSELLNFGLI2ETVL1TSDSALMG1SLLVSDSLLTENELISSAIESLHNA-T-ERMLTQ1PSLF1ED1SLEVHQWLPS2TEYVFIDNILLA1SNTDFL2TSIF1TSTG2TANLTSNQ1KSYDILWDLIESQTTNSDMLNRTGST1L-2EQLF1LQ1PSNS1KRERFLIVLVD-N-L-VYVADNDRTLTN2IL2EH3CLQNAN1TEST1-D-L1V…	/NCGR_SEQ_ID=MMETSP0800-20121206|31853 /TAXON_ID=210618 ORGANISM="Striatella unipunctata, Strain CCMP2910" /NCGR_SAMPLE_ID=MMETSP0800 /ASSEMBLY_ACC=CAM_ASM_000638 /LENGTH=2732	72	72
MRM2	CAMNT_0000349413	85	458	1562	492	QKRAIDWLVSDDLVLNSTEVRAMAEYIKNGDEDSVSTVPLVQRYALMVLFFATNGEL-WSDSSWRELVNVPECR-------FMGIECDLEGHINTLDVGYRKLRGRLPGEVGMLSMLTSLNVESN-NLEGTIPSFLYNKLTKLERVDMRNNGFLSTISSDISKLTNLKALYLGELFLTGEVPTDAMKSLSSLEEISISHATEMTGPLLEFSEHWPNLTYFDILRSTFTGTIPTTIGTNTNLKYIWLEQTSMNTSILPTELGLLPNLKEFILDNLVVDDTTGTIPTELGNCQALT--SLHVDKFRGPIPTELGRLTNLKFLSMTEGGLTGSVPSELGLLTNLNEMYLYNNRLESSLPSALGNVQGLKILDISMNNLTGSIPEGICR	QYKARIWLLYDDDVASSI------------DEEGI-----IQRYALAVLYYATGGQYAWESNNW---LDGPECGDEDGTGVWTGIKCSTQGDVRALVFDDWGLTGTMPPEIGHLYKLENLIIKNNAGLTGWIPT-TFGHLGSLRQLGLYNNNLSGVIPDIFEHTKSLRYINVENNKIHGSIPLEISNLQSLETLVLRNNRFEGVVPFEQLAN--TGVKYLGLSHNKFSSILERSLKDITTLEHLYLDHNRMKGHI-PGHIAGLTNLKAIDLGN---NSFTGKVPTEVGSLNRLEYFSFNSNSFNGNLPRELALLTNLKSLNAAGNKLTGTIP-DVSNMVNLHSLQLQENSLQGXLPESIQQLQSLEILFLSSNNFSGTIPSGISR	2e-29	130	326	385	28.83	111	235	187	12	39	48.57	0/-2	1KYRK1IRDI2VLSY2LD1LANS1TIE-V-R-A-M-A-E-Y-I-K-N-G-2DESGVIS-T-V-P-L-VI5MA2FYFY2NG1EQLY-A1SEDSSNSN1R-E-L-VLNDVG3RG-D-E-D-G-T-G-VFWMT2EK1DSLTEQ1HDIVNRTA1DVVFGDYDRWKG1RT1RTLM1GP1VI1MH1SYMK1TESN1NIVIEKSN1-ANG1ET1TW2STF-LTYFNGKH1TGKS1ERRQVLDGMLRY2GNFLLSSGTV1SPSDDIIFSEKHLTTKNS1KRAYLIYNLVGEENLNFKLITH1ESVI1TLDEAIMSKNSLLQ1SLLEETELIVSLIRSNHNARTF1MGTVGV1LFLEEQFLSAENH-W-PTNGLVTK1FLDGILLSRHSNTK1TSGSTIILPETRTSI…	/NCGR_SEQ_ID=MMETSP0014_2-20120614|9648 /TAXON_ID=2857 /ORGANISM="Nitzschia sp." /LENGTH=1908	77	77
MRM2	CAMNT_0000349413	134	258	761	357	FFATNGELWSDSSWREL--------VNVPECRFMGIECDLEGHIN--TLDVGYRKLRGRLPGEVGMLSMLTSLNVESNNLEGTIPSFLYNKLTKLERVDMRNNGFLSTISSDISKLTNLKALYLGELFLTGEVPT	YFSFNSNSFNGNLPRELALLTNLKSLNAAGNKLTGTIPDVSNMVNLHSLQLQENSLQGXLPESIQQLQSLEILFLSSNNFSGTIPSGISRLSRTLRGLYMSDNDLQGRIPTQLCLFSSLEAIFMDTNNLNGAIPT	0.37	42.4	98	135	25.93	35	90	61	2	10	45.19	0/-2	FY1ASTF1GSENLSWFSNDGSNSLWP3-A-L-L-T-N-L-K-SVL1VAPAEGCNRKFLMT1ITEICP1LVESGNHMIV1-L-HTS1DQVLGQYERNKS1RQ1RX2GEESVIGQMQ1SQMS1TESI1NFVLES3LFES5FGLIYSNRKLLSTRKT1ERRGVLDY1RSND1GDFLLQSGTR1SPSTDQILSCKLLFTSNS1KE1LIYFLMGDETLNFN1TN1EAVI2	/NCGR_SEQ_ID=MMETSP0014_2-20120614|9648 /TAXON_ID=2857 /ORGANISM="Nitzschia sp." /LENGTH=1908	77	26
MRM2	CAMNT_0020626507	90	477	2142	853	DWLVSDDLV-LNSTEVRAMAEYIKNGDEDSVSTVPLVQRYALMVLFFATNGELWSD-SSWRELVNVPECRFMGIECDLEGHINTLDVGYRKLRGRLPGEVGMLSMLTSLNVESNNLEGTIPSFLYNKLTKLERVDMRNNG------------------FLS------TISSDISKLTNLKALYLGELFLTGEVPTD--AMKSLSSLEEISISHATEMTGPLLEFSEHWPNLTYFDILRSTFTGTIPTTIGTNTNLKYIWLEQTSMNTSILPTELGLLPNLKEFILDNLVVDDTTGTIPTELGNCQALTSLHV--DKFRGPIPTELGRLTNLKFLSMT------------------------EGGLTGSVPSELGLLTNLNEMYLYNNRLESSLPSALGN…	DAVIMDKLLNVTSTESQAMCWLVQEGGVDPLAS-NLREAYGLAYLYTQLGGSNWKNHTNWGTHPDL--CKWFGIEC-ADGVIESIKLPRNRLTGSMPSEIGMLQDVKTIELYTNRISDVLPAELW-XLPKLESVDFYNNRLSGEFPIDAVNATNLKQLFLSRNNLVGQIPTNVGNMTNLKDLWIARNYLTGTIPSELGAMS----SLESLIGYENLLTGSLPRELGNSSTLIWIDVFGNDLTGELPQELYKVPSMKSIYLSGNSL-SGTLSTSIGGLTSLTDLWLDD---NQFTGTLPDEMGQITGLKSLYLNSNKFTGSLPSSVGNMKNLAALDVTGNQLDGTIAEEFYNASQLRNLFLSENEFTGTISSKIGDLSSLVVLWLNGNKFSGTIPQEMQN…	2e-29	131	329	444	28.15	125	249	218	17	70	49.1	0/-3	1WALVVISM1DK1VL-NLVNT3VSRQ2ACEWYLIVKQNE1DGEV1SPVLSATSV-PN1VRQERA1AG1MAVY1FYFTAQTLNG1ESLN1SKDN-HSTSN1RGETLHVPNDVLP-E-1RKFWMF4D-LAED1HV1NETSLIDKVLGPYRRNKR1RT1RSLM1GS1VI3SQMDLVTKSTLINEVLEYST1NRLIESGDTVIL1SAFE1YWN-KX1TP3RS2MFRY2GR-L-S-G-E-F-P-I-D-A-V-N-A-T-N-L-K-Q-L3-R-N-N-L-V-GTQ1SPSTDNIVSGKNLM4AD1YWLIGAERLNFY3ETVI1TSDE-L-G2KSS-L-S-S-LSEL1ISSL1SGHYAETNELML2PS1LPERFESLEGHNWSPSNT1TIYWFI1IVLFRGSNTDFL2T…	/NCGR_SEQ_ID=MMETSP0789-20121207|4324 /TAXON_ID=3005 /ORGANISM="Rhizosolenia setigera, Strain CCMP 1694" /LENGTH=3191	80	80
MRM2	CAMNT_0020395823	64	483	924	2153	IEYILFTEMDEGLSTDFVEGPQKRAIDWLVSD-DLVLNSTEVRAMAEYIKNGDEDSVSTVPLVQRYALMVLFFATNGELW-SDSSWRELVNVPEC------RFMGIECDLEGHINTLDVGYRKLRGRLPGEVGMLSMLTSLNVESNN---LEGTIPSFLYNKLTKLERVDMRNNGFLSTISSDISKLTNLKALYLGELFLTGEVPTDAMKSLSSLEEISISHATEMTGPLLEFSE--HWPNLTYFDILRSTFTGTIPTTIGTNTNLKYIWLEQTSMNTSILPTELGLLPNLKEF-----ILDNLVVD---------------DTTGTIPTELGNCQALTSLHV--DKFRGPIPTELGRLTNLK-FLSMTEGGLTGSVPSELGLLTNLNEMYLYNNRLES…	FDFLVQNSFDNGTALSDPSSPQTMALTWLLQDRXLXTNYSPQR------------------ILQRYSMATFYYATQGDEWLANDLW--LSNESECDWFNKASFLGA-CNRNQELVNLELDQNNIAGSLPPEMGLLSSLERLTLRGGPVSFLSGTIPSEL-GLLTNLRVFYIRANRLYGTLPPELGMWTELEELDVSRNRITGQL----------------------------FSEIGNFRDVRFFDVSANSLSGPIPSELGNMKKCRKLFFEENNFFSPI-PSEVGHLTLLQELKGGYNVLESLPSELGRLTSATIISLLDSDIQGKIPTEIGKLSRLMNLELRNNVLSGPIPSHIGRLLNLRDQLDLSNNRLEGEIPSEIGQLTQLRGLKLAQNLLSG…	2e-29	130	327	461	27.11	125	244	211	17	92	45.77	0/3	IFEDYFILLVFQTNESMF1EN1LTSATLDSFDVPESGS2KTRM1ILDT2VLSQ1-RDX1VXLT1SYTSEPVQ1A-M-A-E-Y-I-K-N-G-D-E-D-S-V-S-T-V-P-LIVL3ASLMMAVTLFFYFY2NQ1EDLE1-LSADNSDSL1R-E-1VS1VEPS2-D-W-F-N-K-ARS1ML1IAE-1DNLRENGQHEILNVTN1DEVLGDYQRNKNLIRA1RS2GP1VM1ML2MS1TESR1NTVLERSGNGNP-V-S-F1ES5FE1Y-NGKL2KN1ERRVVFDYMI1NA1GRFLLYSG1ILSPSPDEILSGKMLW1NE1KEAE1YDLVGSERLNFRLI2EQVLP-T-D-A-M-K-S-L-S-S-L-E-E-I-S-I-S-H-A-T-E-M-T-G-P-L-L-E-3-I…	/NCGR_SEQ_ID=MMETSP0744-20121128|5896 /TAXON_ID=913974 /ORGANISM="Nitzschia punctata, Strain CCMP561" /LENGTH=2380	87	87
MRM2	CAMNT_0025461299	84	480	582	1883	PQKRAIDWL-VSDDLVLNSTEVRAMAEYIKNGDEDSVSTVPLVQRYALMVLFFATNGELWS-------------------DSSWREL------VNVPEC-RFMGIECDLEGH--INTLDVGYRKLRGRLPGEVGMLSMLTSLNVESNNLEGTIPSFLYNKLTKLERVDMRNNGFLSTISSDISKLTNLKALYLGELFLTGEVPTDAMKSLSSLEEISISHATEMTGPLLEFSEHWPNLTYFDILRSTFTGTIPTTIGTNTNLKYIWLEQTSMNTSILPTELGLLPNLKEFILDNLVVDDTTGTIPTELGNCQALTSLHV--DKFRGPIPTELG-RLTNLKFLSMTEGGLTGSVPSELGLLTNLNEMYLYNNRLESSLPSALGNVQGLKILDISMNNLTG…	PQRRALQWLSYVDGLRVDPNNVRGVA-----------------QRFALAVFYFSTGGENWSNDCNFLSSVHECSWNQGDDDAFWQTLDDDFYAAYVAESFNFLGAVC-TEGDEIVDSLNLANNYVTGMLPEEMILLKDLKKLDLWAGQVEGTLPSFL-GRLSKLQYLDLDWNKFTGPMPSFLSQLTDLKLLGLSNKFDQGPIPSFLSKLTKLEQLFL--HEQDLTGTIPDFFSGFTGLTELALFGNKLVGTIPTGLTDLSKLSWLDLFENELTGTIPEFE-----NHPDMIAFRISGNHLTGSIPNSLANLTSLKALFLAGNELSGTIPKMVASNLVDMAYFWLADNGFIGSIPTEFGMMPNLRHLHLFGNKLTGTIPESLSNLTKLDVLTLHINQLTG…	2e-29	130	327	460	26.74	123	248	213	14	89	46.3	0/3	2KR2ILDQ2-SVYSV1DG1VRLVNDSPTNEN2AGMV1E-Y-I-K-N-G-D-E-D-S-V-S-T-V-P-L-V-2YF2MA1LFFY1AS1NG2LN2-N-D-C-N-F-L-S-S-V-H-E-C-S-W-N-Q-G-D-D1SASF1RQET1-D-D-D-F-Y-AVANY1PA1CS-FRN1ML1IAEV1D-LT2HD-E-IIVNDTS1DNVLGAYNRNKYLVRT1RM2GE1VMGIML1SKMD1TKSK1NDVLEWSANGNQLV3IL4Y-NGKR1TS2EQRYVL1MLRDNW1GK1LTSGTPIMSP1DFIL1KQ2ND2AL1YG1GSENLK1LDTQ1EPVI1TSDFALMS1SLLTSKSLLEEQELIFSLI-S-1AETQEDML2PTLILPED1SFESHGWFPTNG2YEFLDAILLFRG…	/NCGR_SEQ_ID=MMETSP0160_2-20130417|5926 /TAXON_ID=2839 ORGANISM="Odontella Sinensis, Strain Grunow 1884" /NCGR_SAMPLE_ID=MMETSP0160_2 /ASSEMBLY_ACC=CAM_ASM_000250 /LENGTH=2227	82	82
MRM2	CAMNT_0013093973	92	482	646	1725	LVSD-DLVLNSTEVRAMAEYIKNGDEDSVSTVP-LVQRYALMVLFFATNGELWSDSS-WRELVNVPECRFMGIECDLEGHINTLDVGYRKLRGRLPGEVGMLSMLTSLNVESNNLEGTIPSFLYNKLTKLERVDMRNNGFL--STISSDISKLTNLKALYLGELFLTGEVPTDAMKSLSSLEEISISHATEMTGPLLEFSEHWPNLTYFDILRSTFTGTIPTTIGTNTNLKYIWLEQTSMNTSILPTELGLLPNLKEFILDNLVVDDTT--GTIPTELGNCQALTSLHVDK--FRGPIPTELGRLTNLKFLSMTEGGLTGSVPSELGLLTNLNEMYLYNNRLESSLPSALGNVQGLKILDISMNNLTGSIPEGICRSPSIGIKRDCFIDKCDCCSLYCIE	LVTDKSILLDDSTPQGMAYSFLLGETPSFVCTPTLMQRYGLSTFFFATAGTDWTDSTGW--LGRQQECNWYGVKCNEDSFATSLNLAVNNVNGMIPDEISVLSTLQKLDLFSNSVIGTLPDGL-SGLSNLATLDLQKN-FLTGAAFPSSIIDLHELKSYRISSNQLAGKLP-------------------HQMNSLRKLSELWAG-------NNLLSGTIPPQIGNLRDLKTIYINNNALTGSI-PTELGLIP------LEGLVMNDNSLFNTIPSQLFNVASLNTVRLDNNFLEGTLPTSIGQLTDLESFRVENNNLSGQIPHAIGDMTSLVSLRLNDNFWSGTIPDVFANYRQLDFFDVSNTMLGGSIPKSIFAIPTL---RLAYMSNCKLVGSIPIE	2e-29	130	326	400	30	120	231	198	14	49	49.5	0/1	2ST1-KDSLIVL1NDSDTSETVPRQAG2EYYSIFKLNL1DEETDP1VFSVTCVT1-T1VM3AG1MSVTLF4NA1ETLD1ST2ST-G1R-E-1VGNRVQPQ2RNFWMY1IVEK1DNLEEDGSHFIANTTS1DNVLGAYVRNKNLVRN1RMLI1GD1VIGSMV2MT1TQSK1NDVLEF2NSLVEI2IL1SDFG1Y-NSKG1TSKN1EARTVL1MLRQNK1G-2-T-GSATAIFSP1DS1SIKD1THNE2ASLYYRLIGSESLNFQ1TA1EKVL1T-D-A-M-K-S-L-S-S-L-E-E-I-S-I-S-H-A-T-EHMQTMGNPS1LREKFL2HL1PANGL-T-Y-F-D-I-L-RNSNTLFLTS4TPTQ2TNNLTRND2YT1WYLIENQNTNSAMLNTTG2L-6…	/NCGR_SEQ_ID=MMETSP1060-20121228|31280 /TAXON_ID=37318 /ORGANISM="Pseudo-nitzschia pungens, Strain cf. cingulata" /LENGTH=2189	81	81
MRM2	CAMNT_0040639001	84	458	672	1598	PQKRAIDWLVSDDLVLNSTEVRAMAEYIKNGDEDSVSTVPLVQRYALMVLFFATNGELWSDSSWRELVNVPE-------CRFMGIECDLEGHINTLDVGYRKLRGRLPGEVGMLSMLTSLNVESNNLEGTIPSFLYNKLTKLERVDMRNNGFLSTISSDISKLTNLKALYLGELFLTGEVPTDAMKSLSSLEEISISHATEMTGPLLEFSEHWPNLTYFDILRSTFTGTIPTTIGTNTNLKYIWLEQTSMNTSILPTELGLLPNLKEFILDNLVVDDTTGTIPTELGNCQALTSLHV--DKFRGPIPTELGRLTNLKFLSMTEGGLTGSVPSELGLLTNLNEMYLYNNRLESSLPSALGNVQGLKILDISMNNLTGSIPEGICR	PQEEALEWIVDEP---------------GNAAADPLFT----QNYILAVVHFSS-AKVWPGAAGAGQINTLNVEPVRDVCAWNGVTCDANRFITNISMSERNLTTTIPPEIGLLTSLVELKLDGNNFTGSIPDSL-GSLIKLKNLELHKNNLTGSIPITIENMLNLETLQLQENNLSGNIPTAVGK---------------MT-----------------------------------KLKNLYLEQNNLGGNI-PTEIYSLPSLERL---DLFENNFSGSLPTELGLLTNVDTLGLWDNKFWGPIPTEIGNLKKLEKFYLETNFLDGPIPTEIGLLTNLRDIRLHNNNIIGSIPTEIGNLVNANFMYIDSNQMTGTLPTELGR	2e-29	130	327	384	27.6	106	194	177	10	84	46.09	0/3	2KERE1ILDE1LI1SDDEDPL-V-L-N-S-T-E-V-R-A-M-A-E-Y-I-KG1GADAEA1SPVLSF1V-P-L-V-1RN1AI1MA1LVFH1ASTSN-GAEKLV1SPDGSASAWGRAEGLQVI1VTPLEN-V-E-P-V-R-D-V1RAFWMN1IVET2LAENGRHF1NTTNLIDSVMGSYE1KN1RTGTRTLI1GP1VI1ML1STMS1TVSE1NKVLEDSG2LFET1TS2SDFS1Y-NGKS1TI2EKRNVLDEMLRHNK1GNFLLTSGTS1SPSIDT1SEKNLMTL2KEAT1YQ1GQ1LNFN1TS1ENVI2DAAVMG1S-L-S-S-L-E-E-I-S-I-S-H-A-T-E-2G-P-L-L-E-F-S-E-H-W-P-N-L-T-Y-F-D-I-L-R-S-T-F-T-G-T-I…	/NCGR_SEQ_ID=MMETSP0794_2-20130614|3734 /TAXON_ID=515487 /ORGANISM="Stephanopyxis turris, Strain CCMP 815" /LENGTH=2315	78	78
MRM2	CAMNT_0013104501	86	457	2813	3853	KRAIDWLVSDDLVLNSTEVRAMAEYIKNGDEDSVSTVPLVQRYALMVLFFATNGELWSDSSWRELVNV-PECRFMGIECDLEGHINTLDVGYRKLRGRLPGEVGMLSMLTSLNVESNNLEGTIPSFLYNKLTKLERVDMRNNGFLSTISSDISKLTNLKALYLGELFLTGEVPTDAMKSLSSLEEISISHATEMTGPLLEFSEHWPNLTYFDILRSTFTGTIPTTIGTNTNLKYIWLEQTSMNTSILPTELGLLPNLKEFILDNLVVDDTTGTIPTELGNCQALTSL--HVDKFRGPIPTELGRLTNLKFLSMTEGGLTGSVPSELGLLTNLNEMYLYNNRLESSLPSALGNVQGLKILDISMNNLTGSIPEGIC	KQALDWIVDDNTGYSDCRDQFFTE-----------------RYGLSLLNFEAPISTGADKLW---INTNPTCLWFAMGCK-EGVPSDLNLSFQNLKGQLSKNIKLLQSLSRLNFASNNLRGSIPSEI-QYLQRLADIDLNSNYFTGRIPSEVGVMTGLSSLDLSFNQLTGNFPSEISNMRSLSVLGL--ESNKLTGTIPKQIGNMPRLTSL-FLSSNKFTGGIPSEIWSLKKLSSLSLDLNGFTEYIPSLIGRLTQLASLSLSS---NNLTARIPSEVGVLTRLTSLSLYSNKLTGRIPSEIGGMTSMSYLYLSSNKLTGSIPSQIGKLTRLSHLNLGHNELIGSIPDEIGALKNLETIELQSNELTGTIPHKIC	3e-29	131	329	375	28.53	107	237	182	9	31	48.53	0/2	1RQ1IL2LI1SD1DNLTVGLYNSSDTCERVDRQAFMFAT1Y-I-K-N-G-D-E-D-S-V-S-T-V-P-L-V-Q-2AG1MSVL1FN1AETANPGIESLTWGSA1SKSL1R-E-L-VI1VT-N1ET1RLFWMFGAIMEG1DKL-2HVIPNSTD1DNVLGSYFRQKN1RK1RQ1PSGKENVIGKML1SQMS1TSSR2VFEA4ER1TS3FELIY-NQKY1TQKR1EARDVI1MLRNNS1GY1LTSGTR1SP1DEIVSGKVLM1NG1KSAS1YD1GSEFLNFQ3ENVF1TSDEAIMSKNSMLR1SLLSEVELIGSLI-S-HEASTNEKML2PTLILPEKFQSIEGHNWM1NR2YSFLD-IF1RS1TNFKTFGTTGIGPITPTSIEGITWNSTLNKLKKLYSISW…	/NCGR_SEQ_ID=MMETSP1060-20121228|68593 /TAXON_ID=37318 /ORGANISM="Pseudo-nitzschia pungens, Strain cf. cingulata" /LENGTH=7970	78	77
MRM2	CAMNT_0013104501	168	456	3503	4282	HINTLDVGYRKLRGRLPGEVGMLSMLTSLNVESNNLEGTIPSFLYNKLTKLERVDMRNNGFLSTISSDISKLTNLKALYLGELFLTGEVPTD--AMKSLSSLEEISISHATEMTGPLLEFSEHWPNLTYFDILRSTFTGTIPTTIGTNTNLKYIWLEQTSMNTSILPTELGLLPNLKEFILDNLVVDDTTGTIPTELGNCQALTSLHVD--KFRGPIPTELGRLTNLKFLSMTEGGLTGSVPSELGLLTNLNEMYLYNNRLESSLPSALGNVQGLKILDISMNNLTGSIPEGI	QLASLSLSSNNLTARIPSEVGVLTRLTSLSLYSNKLTGRIPSEI-GGMTSMSYLYLSSNKLTGSIPSQIGKLTRLSHLNLGHNELIGSIPDEIGALKNLETIEL----QSNELTGTIPH------KICTFK------------------KLKWMMLSLNALRGTI-PSEIGVSTDLKLLYLFN---NTLSGSIPSQIGAISSLSHLHFEFNELRGSIPSEFGNLTSLSSLELSNNQLTATIPSEIGSLVDLSYFYLHENQLTGGIPSEIGAMTSMSHLSMSSNRLSGRIPSEI	3e-22	109	272	293	31.74	93	163	154	8	37	52.56	0/2	HQILNATS1DSVLGSYSRNKN1RTGA1LI1GS3MV1STMR4NSVLEY2NK1ET1TR3FELIY-NGKGLM1KSLMESRYVLDYMLRSNS1GKFLLTSGTS1SP1DQ1SG3NR1KSAH1YN2EHLNFE1TI1ESVI1TDDE-I-G1ML1SN1SESTLI1ELI-S-I-S-HQASTN1ML2PTLILPEHF-S-E-H-W-P-NKLITCYT1DKI-L-R-S-T-F-T-G-T-I-P-T-T-I-G-T-N-T-NK2YWIMWM1ESQLTNSAMLNRTGST1L-1TS1LI1LVLSPTND2ELFLIY1DF1L-V-V-DNDTTLTS1TS2TSEQLI1NACIQSAS1TSSH2VFDE-F-NKEFL2PS2TS1LF1RN2NS1KSFS1SEMLTSENGNGQ2GASTVI3LI1LS1TV…	/NCGR_SEQ_ID=MMETSP1060-20121228|68593 /TAXON_ID=37318 /ORGANISM="Pseudo-nitzschia pungens, Strain cf. cingulata" /LENGTH=7970	78	60
MRM2	CAMNT_0013104501	169	456	3290	4138	INTLDVGYRKLRGRLPGEVGMLSMLTSLNVESNNLEGTIPSFLYNKLTKLERV-DMRNNGFLSTISSDISKLTNLKALYLGELFLTGEVPTDAMKSLSSLEEISISHATEMTGPLLEFSEHWPNLTYFDILRSTFTGTIPTTIGTNTNLKYIWLEQTSMNTSILPTELGLLPNLKEFILDNLVVDDTTGTIPTELGNCQALT--SLHVDKFRGPIPTELGRLTNLKFLSMTEGGLTGSVPSELGLLTNLNEMYLYNNRLESSLPSALGNVQGLKILDISMNNLTGSIPEGI	LSVLGLESNKLTGTIPKQIGNMPRLTSLFLSSNKFTGGIPSEIWSLKKLSSLSLDL--NGFTEYIPSLIGRLTQLASLSLSSNNLTARIPSEV--GVLTRLTSLSLYSNKLTGRIPSEIGGMTSMSYLYLSSNKLTGSIPSQIGKLTRLSHLNLGHNELIGSI-PDEIGALKNLETIELQS---NELTGTIPHKICTFKKLKWMMLSLNALRGTIPSEIGVSTDLKLLYLFNNTLSGSIPSQIGAISSLSHLHFEFNELRGSIPSEFGNLTSLSSLELSNNQLTATIPSEI	5e-17	93.2	230	291	31.62	92	188	155	6	11	53.26	0/2	ILNSTV1DGVLGEYSRN2RT1RTLI1GKEQVI1MNLMSPMR4NFVLES2NKLFET1TG3FELIYWNSKLLKTKKLLSESRLVS-L1MLR-N-3LTSETY1SP1DL1SGKR2NQ1KAAS1YS1GSESLNFN2GAERVI1TSDEAVM-K-SGLVSLSTLRELETISSLISSLHYASTNEKML2PRLILPESFESIEGHGWMPTNSLMTS1FLDYILLSRSSNTKFL2TS2TSTQ2TKNL1NR1KSYHILWN1EGQHTNSEMLNITG2L-1TD1LI1LA1PK2KEETFIIE1DQNSL-V-V-DNDETL5THEKLIGCNTCFQKAK1TK-W-MSM1HSVLDNKAFL2PT2TS1LI1RVLS1ND2FL1SYMLTFENGNGT1TS2VI2EQLI1LALITSNS1NSE…	/NCGR_SEQ_ID=MMETSP1060-20121228|68593 /TAXON_ID=37318 /ORGANISM="Pseudo-nitzschia pungens, Strain cf. cingulata" /LENGTH=7970	78	60
MRM2	CAMNT_0013104501	169	453	3722	4726	INTLDVGYRKLRGRLPGEVGMLSMLTSLNVESNNLEGTIPSFL--YNKL---------------------TKLERVDMRNNGFLSTISSDISKLTNLKALYLGELFLTGEVPTDAMKSLSSLEEISISHATEMTGPLLEFSE--HWPNLTYFDILRSTFTGTIPTTIGTNTNLKYIWLEQTSMNTSILPTELGLLPNLKEFILDNLVV----------------------------DDTTGTIPTELGNCQALTSLHVD--KFRGPIPTELGRLTNLKFLSMTEGGLTGSVPSELGLLTNLNEMYLYNNRLESSLPSALGNVQGLKILDISMNNLTGSIP	LSHLNLGHNELIGSIPDEIGALKNLETIELQSNELTGTIPHKICTFKKLKWMMLSLNALRGTIPSEIGVSTDLKLLYLFNNTLSGSIPSQIGAISSLSHLHFEFNELRGSIPSEFGNLTSLSSLELSNNQLTATIP----SEIGSLVDLSYFYLHENQLTGGIPSEIGAMTSMSHLSMSSNRLSGRI-PSEIGMMTGLSKLQLGKLLLVCPKW*CLLTQSISFSTMILYCDLSAAYNQLSGSIPHEIGACAGLISLELELNQLTGSIASQIEGLTSLVSLSLFANQFTGTIPSEIMALKKLSHLYLHANRLTGEIPSEIVVLENLTHLFLSSNALTGGIP	3e-14	84.3	207	340	26.76	91	189	160	7	60	47.06	0/2	ILNSTH1DNVL1YHRNKE1RI1RSLI1GD1VI1MA1SKMN1TESTLINEVLEQ2NE1ET4SHFKLI-C-TYFNK2-K-W-M-M-L-S-L-N-A-L-R-G-T-I-P-S-E-I-G-V-S1KD1EKRLVLDYMLRF2GTFLLSSGTS1SP1DQ1SGKALITSNS1KSAH1YHLFGEEFLNFE1TR1ESVI1TSDEAFMGKNSLLT1SLLSESELIESLISSNHNAQTLETMA1GI1L-L-E-F-2-I-GHSWLPVND1TS2DYILLHRESNTQFL2TG2TSTE2TANM1NSLMKSYHILWSLMESQSTNSRMLNSTGSR1L-1TS1LI1LMLMPTNG1KSEKFLIQ1DGNK1VLVL-V-C-P-K-W-*-C-L-L-T-Q-S-I-S-F-S-T-M-I-L-Y-C-D…	/NCGR_SEQ_ID=MMETSP1060-20121228|68593 /TAXON_ID=37318 /ORGANISM="Pseudo-nitzschia pungens, Strain cf. cingulata" /LENGTH=7970	78	59
MRM2	CAMNT_0013104501	348	462	3014	3364	NLVVDDTTGTIPTELGNCQALTSLHV--DKFRGPIPTELGRLTNLKFLSMTEGGLTGSVPSELGLLTNLNEMYLYNNRLESSLPSALGNVQGLKILDISMNNLTGSIPEGICRSPSI	NLSFQNLKGQLSKNIKLLQSLSRLNFASNNLRGSIPSEIQYLQRLADIDLNSNYFTGRIPSEVGVMTGLSSLDLSFNQLTGNFPSEISNMRSLSVLGLESNKLTGTIPKQIGNMPRL	4e-08	65.1	157	117	31.62	37	78	64	1	2	54.7	0/2	2VSVFDQDNTLTK1TQILPSTKENLIGKNLCL1AS1TSSR1HNVF-A-SDNKNFL2PS2TS1LIGQRY1TQNR1KAFDLISDMLTNESGNGYLF2SRVI3LV1LVLM1NG1NSESMLYD1YSNF1RQ1ETSGSNLF2AELIGS1VMQRGS1KSIV1DGILSEMS1NK3ST2EKGQ1CGRNSM1SRIL	/NCGR_SEQ_ID=MMETSP1060-20121228|68593 /TAXON_ID=37318 /ORGANISM="Pseudo-nitzschia pungens, Strain cf. cingulata" /LENGTH=7970	78	24
MRM2	CAMNT_0013104501	331	458	3116	3496	LPTELGLLPNLKEFILDNLVVDDTTGTIPTELGNCQALTSLHV--DKFRGPIPTELGRLTNLKFLSMTEGGLTGSVPSELGLLTNLNEMYLYNNRLESSLPSALGNVQGLKILDISMNNLTGSIPEGICR	IPSEIQYLQRLADIDLNS---NYFTGRIPSEVGVMTGLSSLDLSFNQLTGNFPSEISNMRSLSVLGLESNKLTGTIPKQIGNMPRLTSLFLSSNKFTGGIPSEIWSLKKLSSLSLDLNGFTEYIPSLIGR	5e-05	55.1	131	130	28.46	37	88	71	2	5	54.62	0/2	LI1TS1LIGQLY1PQNR1KAEDFIID1DNNSL-V-V-DNDYTF2TR2TS1LV1NVCMQTAG1TS2HDVL-S-FDNKQFLRT1PNIF1TS1LIGSRNLMTRNS1KSFV1SGMLTEESGNGK3STVI1SKEQLI1LNLMTPNR1NTESMLYF1YSNS1RKLFETSGSGLI2AELIGWNSVLQKGK1KSIS1DSILSDML1NGLF1GESY2ESGL1CG1	/NCGR_SEQ_ID=MMETSP1060-20121228|68593 /TAXON_ID=37318 /ORGANISM="Pseudo-nitzschia pungens, Strain cf. cingulata" /LENGTH=7970	78	27
MRM2	CAMNT_0013104501	370	464	3014	3298	SLHVDKFRGPIPTELGRLTNLKFLSMTEGGLTGSVPSELGLLTNLNEMYLYNNRLESSLPSALGNVQGLKILDISMNNLTGSIPEGICRSPSIGI	NLSFQNLKGQLSKNIKLLQSLSRLNFASNNLRGSIPSEIQYLQRLADIDLNSNYFTGRIPSEVGVMTGLSSLDLSFNQLTGNFPSEISNMRSLSV	0.0007	51.2	121	95	31.58	30	65	48	0	0	50.53	0/2	SN1HSVFDQKNFLRK1PQILPSTKENLIGKRL1TQNS1KSFR1SNMFTAESGNGN1TR2VI3LIGQLY1TQNR1NAEDMIYD1YNNS1RYLFETSGSRLI2AELV1NVVMQT2KSIS2IL1MF1NQ3SNIF1ESGE1CSRNSMPR1ILGSIV	/NCGR_SEQ_ID=MMETSP1060-20121228|68593 /TAXON_ID=37318 /ORGANISM="Pseudo-nitzschia pungens, Strain cf. cingulata" /LENGTH=7970	78	20
MRM2	CAMNT_0013104501	355	454	4926	5228	TGTIPTELGNCQALTSLHVD--KFRGPIPTELGRLTNLKFLSMTEGGLTGSVPSELGLLTNLNEMYLYNNRLESSLPSALGNVQGLKILDISMNNLTGSIPE	TGGIPFLLGRLQKLLDLNLDTNELTGYIPSEIGALTSLTNLNLFNNTLLGPIPSEIGSLKNLMRLDLRYNAFTGAIPSELGLLSSACLFLIDGNNFN-SIPS	0.002	50.1	118	102	39.22	40	59	55	2	3	53.92	0/3	2TG2TFEL2NRCL1AK1TLSD1HNVL1-T-NKEFLRT1PY2TS1LI1RA2NS1KTFN1SNMLTFENGNGT1TL1SPVI3LI1LS1TK2NMERMLYD1YRNY1RALFETSGSALI2AE2NLVLQSGSLAKCILLFDL1SDMG2LFTNG-3ES	/NCGR_SEQ_ID=MMETSP1060-20121228|68593 /TAXON_ID=37318 /ORGANISM="Pseudo-nitzschia pungens, Strain cf. cingulata" /LENGTH=7970	78	21
MRM2	CAMNT_0013104501	370	454	4887	5159	SLHVD------KFRGPIPTELGRLTNLKFLSMTEGGLTGSVPSELGLLTNLNEMYLYNNRLESSLPSALGNVQGLKILDISMNNLTGSIPE	TLHVDLSVASNALTGGIPFLLGRLQKLLDLNLDTNELTGYIPSEIGALTSLTNLNLFNNTLLGPIPSEIGSLKNLMRLDLRYNAFTGAIPS	0.002	49.7	117	91	41.76	38	47	53	1	6	58.24	0/3	ST4-L-S-V-A-S-NKAFLRT1PG2TFEL4TQNK1KLFD1SNMLTDETGNGE3SYVI3LI1LA2NS1NTENMLYN1YF2RT1ELSGSPLI2AELI1NSVLQKGN1KMIR2ILSRMY1NALF2SA2ES	/NCGR_SEQ_ID=MMETSP1060-20121228|68593 /TAXON_ID=37318 /ORGANISM="Pseudo-nitzschia pungens, Strain cf. cingulata" /LENGTH=7970	78	18
MRM2	CAMNT_0020476739	64	483	1450	221	IEYILFTEMDEGLSTDFVEGPQKRAIDWLVSDDLVLNSTEVRAMAEYIKNGDEDSVSTVPLVQRYALMVLFFATNGELW-SDSSWRELVNVPEC------RFMGIECDLEGHINTLDVGYRKLRGRLPGEVGMLSMLTSLNVESNN---LEGTIPSFLYNKLTKLERVDMRNNGFLSTISSDISKLTNLKALYLGELFLTGEVPTDAMKSLSSLEEISISHATEMTGPLLEFSE--HWPNLTYFDILRSTFTGTIPTTIGTNTNLKYIWLEQTSMNTSILPTELGLLPNLKEF-----ILDNLVVD---------------DTTGTIPTELGNCQALTSLHV--DKFRGPIPTELGRLTNLK-FLSMTEGGLTGSVPSELGLLTNLNEMYLYNNRLESS…	FDFLVQNSFDNGTALSDPSSPQTMALTWLLQD---------RRLAT--------NYSPQRILQRYSMATFYYATQGDEWLANDLW--LSNGSECDWFNKASFLGA-CNRNQELVNLELDQNNIAGSLPPEMGLLSSLERLTLRGGPVSFLSGTIPSEL-GLLTNLRVFYIRANRLYGTLPPELGMWTELEELDVSRNRITGQL----------------------------FSEIGNFRHVRFFDVSANSLSGPIPSELGNMKKCRKLFFEENNFFSPI-PSEVGHLTLLQELKGGYNVLESLPSELGRLTSATIISLLDSDIQGKIPTEIGELSRLMNLELRNNVLSGPIPSHIGRLLNLRDQLDLSNNRLEGEIPSEIGQLTQLRGLKLAQNLLSGE…	3e-29	130	326	460	27.17	125	245	212	17	90	46.09	0/-1	IFEDYFILLVFQTNESMF1EN1LTSATLDSFDVPESGS2KTRM1ILDT2VLSQ1D-L-V-L-N-S-T-E-V-1ARML1ETY-I-K-N-G-D-E-D-SNVY1TPVQPRLIVL3ASLMMAVTLFFYFY2NQ1EDLE1-LSADNSDSL1R-E-1VS1VGPS2-D-W-F-N-K-ARS1ML1IAE-1DNLRENGQHEILNVTN1DEVLGDYQRNKNLIRA1RS2GP1VM1ML2MS1TESR1NTVLERSGNGNP-V-S-F1ES5FE1Y-NGKL2KN1ERRVVFDYMI1NA1GRFLLYSG1ILSPSPDEILSGKMLW1NE1KEAE1YDLVGSERLNFRLI2EQVLP-T-D-A-M-K-S-L-S-S-L-E-E-I-S-I-S-H-A-T-E-M-T-G-P-L-L-E-3-I-G…	/NCGR_SEQ_ID=MMETSP0746-20121128|990 /TAXON_ID=913974 /ORGANISM="Nitzschia punctata, Strain CCMP561" /LENGTH=2242	87	87
MRM2	CAMNT_0049141439	73	454	881	1828	DEGLSTDFVEGPQKRAIDWLVSDDLVLNSTEVRAMAEYIKNGDEDSVSTVPLVQRYALMVLFFATNGELWSDSS-WRELVNVPEC-----RFMGIECDLE-GHINTLDVGYRKLRGRLPGEVGMLSMLTSLNVESNNLEGT-IPSFLYNKLTKLERVDMRNNGFLSTISSDISKLTNLKALYLGELFLTGEVPTDAMKSLSSLEEISISHATEMTGPLLEFSEHWPNLTYFDILRSTFTGTIPTTIGTNTNLKYIWLEQTSMNTSILPTELGLLPNLKEFILDNLVVDDTTGTIPTELGNCQALT--SLHVDKFRGPIPTELGRLTNLKFLSMTEGGLTGSVPSELGLLTNLNEMYLYNNRLESSLPSALGNVQGLKILDISMNNLTGSIPE	DGGEALQKLGSPQQQALAWLLNDTFQGYYTDAK------------------LIQRFALATVFYSTHGHTWQNNSMW--LDNGDECGRWWQHVGGLTCDKETGAISGLDLNENDLSGQIPPEIGLLSALVTLQLKQSDFKGSSIPEEI-GKLSLLEKLLIQSCSLSGTIPVTVANITTLKDLNLA--------------------------GNDLSGPFVESIGKLSNI------------------------EGLHLYDNALNSSI--PDVSKLTNLKQL---NLRENKLTGSIPTEIGLLTVLSEVNLYLNQMAGKIPSEIGLVTKLSKINIRRNAFTGSIPNEMSLLSDLDSLFFYDNRFTGTIPSKFSELEKLESINLRSNRLTGMIPD	3e-29	130	327	392	26.79	105	201	192	12	86	48.98	0/2	1EG1LESATLDQFKVLEGGS2KQRQ1ILDA2VLSN1DTLFVQLGNYSY1EDVARKA-M-A-E-Y-I-K-N-G-D-E-D-S-V-S-T-V-P-1VI2YF2MAVTLV1FYAS1NH1EHLT1SQDNSN1-M1R-E-1VD1VGPD2-G-R-W-W-QRHFVMG1ILET2LK1-T1HA1NSTG2VLGNYERNKD1RS1RQLI1GP1VI1ML2MA1TVST1NQVLEKSQNSNDLFEK1TS-S2SEFELIY-NG2TSKL2RKVLDLMIRQNSNCGSFLLSSG2SPSVDTIVSAKNLI1NT2AD1YN1GAE-L-F-L-T-G-E-V-P-T-D-A-M-K-S-L-S-S-L-E-E-I-S-I-S-H-AGTNEDMLTS2LFLV1FSSIEGHKWLPS1LIT-Y-F-D-I-L-R-S-…	/NCGR_SEQ_ID=MMETSP1361-20130828|51661 /ASSEMBLY_ACC=CAM_ASM_000849 /TAXON_ID=210615 /ORGANISM="Staurosira complex sp., Strain CCMP2646" /LENGTH=2868	82	79
MRM2	CAMNT_0049141439	168	454	1487	2482	HINTLDVGYRKLRGRLPGEVGMLSMLTSLNVESNNLEGTIPSFLYNKLTKLERVDMRNNGFLSTISSDISKLTNLKALYLGELFLTGEVPTDAMKSLSSLEEISISHATEMTGP---------LLEFSEHWPNLTY-----FDILRS--------TFTGTIPTTIGTNTNLKYIWLEQTSMNTSILPTELGLLPNLKEFILDNLVVDDTTGTIPTELGNCQALTSLHV-------DKFRGPIPTELGRLTNLKFLSMTEGGLTGSVPSELGLLTNLNEMYLYNN-----------------------RLESSLPSALGNVQGLKILDISMNNLTGSIPE	NLKQLNLRENKLTGSIPTEIGLLTVLSEVNLYLNQMAGKIPSEI-GLVTKLSKINIRRNAFTGSIPNEMSLLSDLDSLFFYDNRFTGTIPSKFSELEKLESINL--RSNRLTGMIPDLSRSTMLYEFTVNQNELTSTIPSSFSVLSNLEIFSLYDNKLTGTIPNLKSMTALKELRVHQNYL-TGTLPTEVGLLVALTDL---NVQANLMTGDIPTEIYSLTNLLSLNIGNEFGGGNKFRGSIPTLVGHLTTLENLMMNNIKLFGSIPTNMKLLANLNVLWLQNNMLTGSIPDFFEYWTAGEFELNNIKLFGSIPSNIGLLANLNVLWLQNNMLTGSIPD	5e-22	108	269	339	29.5	100	180	165	9	59	48.67	0/2	HNILNKTQ1DNVLGRYERN2RT1RSLI1GT1VI1ML1STMV1TSSELV1VLEYSL1NQLMEA1TK3FELIY-NGKLLV3ESRKVIDNMI1NR1GA1LTSGTS1SPSNDEIM1KL1TSND1KDAS1YFLFGYEDLNFRLF2ETVI1TSDKAFMSKESLLESKSLLEESEIINSLI-S-HRASTNERML2PM-I-P-D-L-S-R-S-T-M1LY2STEVHNWQPNNE2YS-T-I-P-S-S1DSIV1RSSN-L-E-I-F-S-L-Y-DTNFKTLGTTGITPITPTNILGKTSNM1NA2YEILWRLVEH1TNSYMLN-1SGIT4LV3PVNA1KTEDFLI-L-D-1LVVQVADNDLTM2TD4LIGYNSCLQTAN1TL2HNVI-G-N-E-F-G-G-GDN4PS3ELLV…	/NCGR_SEQ_ID=MMETSP1361-20130828|51661 /ASSEMBLY_ACC=CAM_ASM_000849 /TAXON_ID=210615 /ORGANISM="Staurosira complex sp., Strain CCMP2646" /LENGTH=2868	82	59
MRM2	CAMNT_0049141439	321	469	1217	1666	LEQTSMNTSILPTELGLLPNLKEFILDNLVVDDTTGTIPTELGNCQALTSLHV--DKFRGPIPTELGRLTNLKFLSMTEGGLTGSVPSELGLLTNLNEMYLYNNRLESSLPSALGNVQGLKILDISMNNLTGSIPEGI---CRSPSIGIKRDCF	LKQSDFKGSSIPEEIGKLSLLEKLLIQSCSL---SGTIPVTVANITTLKDLNLAGNDLSGPFVESIGKLSNIEGLHLYDNALNSSIP-DVSKLTNLKQLNLRENKLTGSIPTEIGLLTVLSEVNLYLNQMAGKIPSEIGLVTKLSKINIRRNAF	4e-09	67.8	164	154	28.57	44	101	84	4	9	54.55	0/2	1EK1TSSDMFNKTG1ISLI1TE1LI1LK1PSNL1KEEKFLILLIDQNSLCVSVLD-D-T-TS4TVETLVGA1CIQTAT1TKSD1HNVL-A-GDNKDFLRS2IFPVTEESLI1RK1TS1LIKEFG1SHMLTYEDGNGA1TNGS1VI1S-EDLVGSLK4NKEQMLYN1YRNE1RK1ETSG1LI1STAELI1NLVLQTGV1KSIELVDNILSYML1NQLMTA1SK2ESGE1-G-L-VCTRKSLPSSK1GN1KR1DNCA1	/NCGR_SEQ_ID=MMETSP1361-20130828|51661 /ASSEMBLY_ACC=CAM_ASM_000849 /TAXON_ID=210615 /ORGANISM="Staurosira complex sp., Strain CCMP2646" /LENGTH=2868	82	31
MRM2	CAMNT_0049141439	331	456	1172	1546	LPTELGLLPNLKEFILDNLVVDDTTGTIPTELGNCQALTSLHVDK--FRGPIPTELGRLTNLKFLSMTEGGLTGSVPSELGLLTNLNEMYLYNNRLESSLPSALGNVQGLKILDISMNNLTGSIPEGI	IPPEIGLLSALVTLQLKQ--SDFKGSSIPEEIGKLSLLEKLLIQSCSLSGTIPVTVANITTLKDLNLAGNDLSGPFVESIGKLSNIEGLHLYDNALNSSIPD-VSKLTNLKQLNLRENKLTGSIPTEI	7e-07	60.8	146	128	34.38	44	79	65	3	5	50.78	0/2	LI1TP1LI3PSNA1KVETFLIQ1DKNQL-V-VS1DFTKTGGSTS2TE1LI1NKCLQSAL1TESK1HLVIDQKS-C-SFLRS1PT2TVETLVGARNLI1NT2FD1SNMLTAEGGNGD1TS1SPVFPVSEESLI1LK1TS1LINEEGMLYH2ND1RA1EN2LI1SDA-LVGSNKVLQTGN2IQ1DNILSRME1NK6ETGE1	/NCGR_SEQ_ID=MMETSP1361-20130828|51661 /ASSEMBLY_ACC=CAM_ASM_000849 /TAXON_ID=210615 /ORGANISM="Staurosira complex sp., Strain CCMP2646" /LENGTH=2868	82	26
MRM2	CAMNT_0049141439	371	462	1145	1423	LHVDKFRGPIPTELGRLTNLKFLSMTEGGLTGS-VPSELGLLTNLNEMYLYNNRLESSLPSALGNVQGLKILDISMNNLTGSIPEGICRSPSI	LNENDLSGQIPPEIGLLSALVTLQLKQSDFKGSSIPEEIGKLSLLEKLLIQSCSLSGTIPVTVANITTLKDLNLAGNDLSGPFVESIGKLSNI	0.025	46.2	108	93	30.11	28	64	52	1	1	55.91	0/2	1HNVEDNKDFLRS1PQ2TP1LI1RL1TSNA1KVFT1SQMLTKEQGSGDLFTK2-SVI1SE1LI1LK1TSNL1NEEKMLYLLIYQNSNCRS1ESSGSTLI1SVATLVGA1VIQTGT2ID1DNILSAMG1ND1TS1SPIFPV1GS1CGRKSLPSSN1	/NCGR_SEQ_ID=MMETSP1361-20130828|51661 /ASSEMBLY_ACC=CAM_ASM_000849 /TAXON_ID=210615 /ORGANISM="Staurosira complex sp., Strain CCMP2646" /LENGTH=2868	82	19
MRM2	CAMNT_0004491293	124	457	1153	2163	LVQRYALMVLFFA--TNGELWSDSSWRELVNVPECRFMGIECDLEGH-INTLDVGYRK--LRGRLPGEVGMLSMLTSLNVESNNLEGTIPSFLYNKLTKLERVDMRNNGFLSTISSDISKLTNLKALYLGELFLTGEVPTDAMKSLSSLEEISISHATEMTGPLLEFSEHWPNLTYFDILRSTFTGTIPTTIGTNTNLKYIWLEQTSMNTSILPTELGLLPNLKEFILDNLVVDDTTGTIPTELGN-----------CQ-----------ALTSL--------HVDKFRGPIPTELGRLTNLKFLSMTEGGLTGSVPSELGLLTNLNEMYLYNNRLESSLPSALGNVQGLKILDISMNNLTGSIPEGIC	LRQRYALLVIFFAMSVKKEMWQQLGW-AVGGLHECEWAFVTCAPDDELVRRLDVDPFKVNLAGSLPTEMGLLQSLEHLVLPHNRIEGQFPHSILYSLTNLVTIDLSRNKLVSTLSESIANLENLESLHLSNNFFRGPLPEGLAGLSKMRNFLVEENKFE--GDVMGMMVGWPGLERLDI-RSN-----------------VDLEGTLHN------EIGLLTNLRDF---KISWTKTQGTIPTEVGHLTLLEHFSAHGCNLGGVIPFEEITGLTSLAKLDLGFGYFDRSR--LPTTIGMMTNLVSLALSSCGVTGTLPTEITRLTSIGRIIMNKNDLSGTIPEALDELTKLVYLDLRRNLLSGTIPEFLC	4e-29	130	327	369	30.89	114	188	172	13	67	46.61	0/1	1VR5ML1LI3-M-STVNKGK1LM1SQDQSLSG1R-EALVVGNGVLPH2REFWMAGFIVET1DALPEDGDHE-LIVNRTR3GDYPRF1-V-N1RA1RS2GT1VM1ML1SQMS1TESH1NVVLEPSH1NRLI2TQIF1SHFSLIYLNYKS2KN1EVRTVI1MLRSNR1GKFLLV2IL1SEDS1SAKN1TE2KEAS1YH1GSENLN1LFTR1EPVL1TEDGALMAKGSLLSSKSMLRENEFILSVIESEHNAKTF1M-T-1PDLVLMEGFMSMEVHG2NG1TEYRFL2L-2TNF-T-G-T-I-P-T-T-I-G-T-N-T-N-L-K-Y-IVWD2QG1SLMH1T-S-I-L-P-T-1LI3PT2KRED1I-L-D-NKLIVSVWDTDK1TQ6LV1NH-L-T-L-L-E-…	/NCGR_SEQ_ID=MMETSP0418-20121206|20639 /TAXON_ID=1158023 /ORGANISM="Astrosyne radiata, Strain 13vi08-1A" /LENGTH=3190	69	69
MRM2	CAMNT_0020571345	83	482	819	1961	GPQKRAIDWLVSDDLVLNSTEVRAMAEYIKNGDEDSVSTVPLVQRYALMVLFFATNGELWSDSSWRELVNVPECRFMGIECDLEGHINTLDVGYR-KLRGRLPGEVGMLSMLTSLNVESNNLEGTIPSFLYNKLTKLERVDMRNNGFLSTISSDISKLTNLKALYLGELFLTGEVPTDAMKSLSSLEEISISHATEMTGPLLEFSEHWPNLTYFDILRSTFTGTIP---TTIGTNTNLKYIWLEQTSMNTSILPTELGLLPNLKEFILDNLVVDDTTGTIPTELGNCQALTSLHVDKFR--GPIPTELGRLTNLKFLSMTEGGLTGSVPSELGLLTNLNEMYLYNNRLESSLPSALGNVQGLKILDISMNNL-TGSIPEGICRSPSIGIKRDCFIDKCD…	APQLKATEWMAFKDL----------------PHVDFBMSFRLKQRFALATLYFGMGGEDWDLESWLQ-AGRHECQWELVSCSEVEEVTKLSLGGSLGLTGSLVEEIGLLTSLTSLDLSSNRIEGSIPIVMYN-LSNLVSLDLKENEMVGHIDSSICKLQSLQVLKLSLNYFSGILPEEL--KFIHDLRIFDIHKNSLHGNIWSLMESWTKLGQSLIRIAETMVSGTIPPHSVKNMPFLRELHISRTLIEGTI-PTEIGELSSLASF---NVGSSPLYGSIPSEIGKLVSLELLVIEAMNLWGNIPSEIGMCTSLLWISLSQTNINGTLPSEIGQLSELNFFSASHNNLQGAIPEDFSNLKKLVWLDLEANILMSGTIPRKLCNYLE-GGRMTCSI-SCL…	4e-29	130	327	407	29.24	119	255	195	12	33	47.91	0/3	GA2KLRK1ITDE1LMVASFDK2V-L-N-S-T-E-V-R-A-M-A-E-Y-I-K-N-GPDHEV1SFVBSMTSVFPR1VK2YF2MAVT1FY1AGTMNG2LD1SDDLSE2RLEQL-VANGVRPH2RQFWMEGLIVES1DSLEEVGEHEIVNTTK1DSVL1YGRS-LKG1RT1RS1PVGE1VI1ML1STMS4NDVLES2NRLI2TS2SIFVLM2K-1TSKN1EVRSVL1MLRKNE1GEFMLVSGTH1SD1DS1SC2TQNS1KQAV1YK1GSELLNFYLFTS1EIVL1TEDEALM-K-SKLFSISHLDELER1SFIDSI1AKTNESMLTH1PNLILWESFLSM1HS1PTNK1TGYQFSDL1LRRISATEFTTMGVTSIGPT-I-P-PTHTSIVGKTNNMTPNF1KR…	/NCGR_SEQ_ID=MMETSP0786-20121207|3425 /TAXON_ID=186022 /ORGANISM="Thalassionema frauenfeldii, Strain CCMP 1798" /LENGTH=3465	83	83
MRM2	CAMNT_0004496817	64	464	980	1972	IEYILFTEMDEGLSTDFVEGPQKRAIDWLVSDDLVLNSTEVRAMAEYIKNGDEDSVSTVPLVQRYALMVLFFATNGELWSDS-SWRELVNVPECRFMGIE---CDLEGHINTLDVGYRKLRGRLPGEVGMLSMLTSLNVESNNLEGTIPSFLYNKLTKLERVDMRNNGFLSTISSDISKLTNLKALYLGELFLTGEVPTDAMKSLSSLEEISISHATEMTGPLLEFSEHWPNLTYFDILRSTFTGTIPTTIGTNTNLKYIWLEQTSMNTSILPTELGLLPNLKEFILDNLVVDDTTGTIPTELGNCQALT--SLHVDKFRGPIPTELGRLTNLKFLSMTEGGLTGSVPSELGLLTNLNEMYLYNNRLESSLPSALGNVQGLKILDISMNNLTGSIPEGI…	MNFLISMSPDNGTALADLESPQYRAFTWLSENSLLNEYTEAR------------------LLQRYALATIFFATGGENWIQSQSW--LDNTDECGWFFSESPPCNDDGVLVKLALRFNALAGTMPREVGLLSNTVTLDLSSNILSGVLPS-------------------------EVALLTDLESIFLSSNKLTGEIPNEI--------------------------EALSKLLFFAVDNNMFFAPSPGVLGRLTNLVLIDIQENNF-FGPLP-DIGNLSNLRRFKLQNNWI---TGTVPPSVGNASLLGEFTLFGNHISGSLPTEIGQLTKLWDWDFEDNMLTGTIPSELGLMTSLEILWLKSNLLTGSIPTEVANLREIERLLLSTNQLTGPLPPRL…	4e-29	130	326	407	29.73	121	204	193	10	82	47.42	0/2	IMENYFILLIFSTMESMP1EN1LTSATLDAFDVL1GS2KY2IFDT2VSSEDNDS1VLLNNESY2VA1A-M-A-E-Y-I-K-N-G-D-E-D-S-V-S-T-V-P-1VL5MAVTLI4NG2LN1SIDQ1-Q2R-E-1VD1VTPD2RGFWMFGFIS1-S-P-P1DNLDED1HVILNVTK1DAVLGRYFRNKA1RA1RTLM1GR3ML2MNLTTVST1NDVLES2NI1ES1TVIL2F-L-Y-N-K-L-T-K-L-E-R-V-D-M-R-N-N-G-F-L-S-T-I-S-S-DEIVSAKL2ND1KEASLIYF1GSESLNFK4VI1TNDEAIM-K-S-L-S-S-L-E-E-I-S-I-S-H-A-T-E-M-T-G-P-L-L-E-F-S-1HAWLPSNK1TLYF1DAIVLDRNSNTM1T…	/NCGR_SEQ_ID=MMETSP0418-20121206|23401 /TAXON_ID=1158023 /ORGANISM="Astrosyne radiata, Strain 13vi08-1A" /LENGTH=3185	86	83
MRM2	CAMNT_0004496817	150	459	1541	2467	LVNVPECRFMGIECDLEGHINTL---DVGYRKLRGRLPGEVGMLSMLTSLNVESNNLEGTIPSFLYNKLTKLERVDMRNNGFLSTISSDISKLTNLKALYLGELFLTGEVPTDAMKSLSSLEEISISHATEMTGPLLEFSEHWPNLTYFDILRSTFTGTIPTTIGTNTNLKYIWLEQTSMN------TSILPTELGLLPNLKEFILDNLVVDDTTGTIPTELGNCQALTSLHVD--KFRGPIPTELGRLTNLKFLSMTEGGLTGSVPSELGLLTNLNEMYLYNNRLESSLPSALGNVQG-LKILDISMNNLTGSIPEGICRS	LIDIQENNFFGPLPDI-GNLSNLRRFKLQNNWITGTVPPSVGNASLLGEFTLFGNHISGSLPTEI-GQLTKLWDWDFEDNMLTGTIPSELGLMTSLEILWLKSNLLTGSIPTEVANLREIERLLLSTN--QLTGPLPPRLSDLTNLGLLDFAQNDLSGDLPAG------LFAGWTKMTSLILLRNRLRGTISTDLGAMTKLSLAFLD---FNQFSGSIPTEIGLLTEMTSLHVDTNSFTGTVPTEVGMLTKVARFDWKNCQFNGTLPTELGLLTSLTNIELGGNEISGTIPTSLRGMWGMLTKLGLLDNQLSGHVPPEMFES	1e-19	100	250	322	29.19	94	203	159	9	25	49.38	0/2	1VINDVIPQ1CNRN1MF1IPELCP1LIE-1HNILNSTN1-R-R-FDKVLGQYNRNKWLIRT1RTLV1GPES2MNLA1ML1TGSELFNTVLEFSG1NHLIES1TSIL1STFELIY-NGKQ4EWRDVW1MFREND1GMFLLTSG2SP1DEILSGKLLM1NS1KEAI1YW1GKESLNFL3ESVI2DEAVMAKNSLLRSESILEERELILSLISSTHNA-T-EQML4LPEPFRSLESHDWLPT2TGYLFL1IFLARQSNTDFLTS1TDIL1TATGI-G-T-N-T-N-1KFYAIG1LTEKQM2MLNI-L-L-R-N-R-LTRSGITLIPS1ED2LALMPTNK1KSELFAIF2N-L-V-VFDNDQTFTS1TS4LI1NLCLQTAELM6-T-NKS1RT1PTIV3LV1R…	/NCGR_SEQ_ID=MMETSP0418-20121206|23401 /TAXON_ID=1158023 /ORGANISM="Astrosyne radiata, Strain 13vi08-1A" /LENGTH=3185	86	64
MRM2	CAMNT_0004496817	419	477	2709	2894	LYNNRLESSLPSALGNVQGLKILDISMNNLTGSIPEGIC---RSPSIGIKRDCFIDKCDCCS	LQNNLLTGVLPSTLGSLERLETFRVENNSITGTVPPSVCDLANNSALAIYADCEEVACPCCT	0.52	42	97	62	33.87	21	38	35	1	3	56.45	0/3	1YQ2RL1ETSGSV3AT2NSVLQEGR1KEITLFDRIVSEMN1NSLI2STIV1EPGSIV1-D-L-ARNSNPSSAILGA1KYRA2FEIEDVKA1DP2ST	/NCGR_SEQ_ID=MMETSP0418-20121206|23401 /TAXON_ID=1158023 /ORGANISM="Astrosyne radiata, Strain 13vi08-1A" /LENGTH=3185	86	12
MRM2	CAMNT_0004506007	64	464	1786	794	IEYILFTEMDEGLSTDFVEGPQKRAIDWLVSDDLVLNSTEVRAMAEYIKNGDEDSVSTVPLVQRYALMVLFFATNGELWSDS-SWRELVNVPECRFMGIE---CDLEGHINTLDVGYRKLRGRLPGEVGMLSMLTSLNVESNNLEGTIPSFLYNKLTKLERVDMRNNGFLSTISSDISKLTNLKALYLGELFLTGEVPTDAMKSLSSLEEISISHATEMTGPLLEFSEHWPNLTYFDILRSTFTGTIPTTIGTNTNLKYIWLEQTSMNTSILPTELGLLPNLKEFILDNLVVDDTTGTIPTELGNCQALT--SLHVDKFRGPIPTELGRLTNLKFLSMTEGGLTGSVPSELGLLTNLNEMYLYNNRLESSLPSALGNVQGLKILDISMNNLTGSIPEGI…	MNFLISMSPDNGTALADLESPQYRAFTWLSENSLLNEYTEAR------------------LLQRYALATIFFATGGENWIQSQSW--LDNTDECGWFFSESPPCNDDGVLVKLALRFNALAGTMPREVGLLSNTVTLDLSSNILSGVLPS-------------------------EVALLTDLESIFLSSNKLTGEIPNEI--------------------------EALSKLLFFAVDNNMFFAPSPGVLGRLTNLVLIDIQENNF-FGPLP-DIGNLSNLRRFKLQNNWI---TGTVPPSVGNASLLGEFTLFGNHISGSLPTEIGQLTKLWDWDFEDNMLTGTIPSELGLMTSLEILWLKSNLLTGSIPTEVANLREIERLLLSTNQLTGPLPPRL…	4e-29	130	326	407	29.73	121	204	193	10	82	47.42	0/-3	IMENYFILLIFSTMESMP1EN1LTSATLDAFDVL1GS2KY2IFDT2VSSEDNDS1VLLNNESY2VA1A-M-A-E-Y-I-K-N-G-D-E-D-S-V-S-T-V-P-1VL5MAVTLI4NG2LN1SIDQ1-Q2R-E-1VD1VTPD2RGFWMFGFIS1-S-P-P1DNLDED1HVILNVTK1DAVLGRYFRNKA1RA1RTLM1GR3ML2MNLTTVST1NDVLES2NI1ES1TVIL2F-L-Y-N-K-L-T-K-L-E-R-V-D-M-R-N-N-G-F-L-S-T-I-S-S-DEIVSAKL2ND1KEASLIYF1GSESLNFK4VI1TNDEAIM-K-S-L-S-S-L-E-E-I-S-I-S-H-A-T-E-M-T-G-P-L-L-E-F-S-1HAWLPSNK1TLYF1DAIVLDRNSNTM1T…	/NCGR_SEQ_ID=MMETSP0418-20121206|27996 /TAXON_ID=1158023 /ORGANISM="Astrosyne radiata, Strain 13vi08-1A" /LENGTH=2760	83	83
MRM2	CAMNT_0004506007	150	459	1225	299	LVNVPECRFMGIECDLEGHINTL---DVGYRKLRGRLPGEVGMLSMLTSLNVESNNLEGTIPSFLYNKLTKLERVDMRNNGFLSTISSDISKLTNLKALYLGELFLTGEVPTDAMKSLSSLEEISISHATEMTGPLLEFSEHWPNLTYFDILRSTFTGTIPTTIGTNTNLKYIWLEQTSMN------TSILPTELGLLPNLKEFILDNLVVDDTTGTIPTELGNCQALTSLHVD--KFRGPIPTELGRLTNLKFLSMTEGGLTGSVPSELGLLTNLNEMYLYNNRLESSLPSALGNVQG-LKILDISMNNLTGSIPEGICRS	LIDIQENNFFGPLPDI-GNLSNLRRFKLQNNWITGTVPPSVGNASLLGEFTLFGNHISGSLPTEI-GQLTKLWDWDFEDNMLTGTIPSELGLMTSLEILWLKSNLLTGSIPTEVANLREIERLLLSTN--QLTGPLPPRLSDLTNLGLLDFAQNDLSGDLPAG------LFAGWTKMTSLILLRNRLRGTISTDLGAMTKLSLAFLD---FNQFSGSIPTEIGLLTEMTSLHVDTNSFTGTVPTEVGMLTKVARFDWKNCQFNGTLPTELGLLTSLTNIELGGNEISGTIPTSLRGMWGMLTKLGLLDNQLSGHVPPEMFES	2e-19	100	248	322	29.19	94	203	159	9	25	49.38	0/-3	1VINDVIPQ1CNRN1MF1IPELCP1LIE-1HNILNSTN1-R-R-FDKVLGQYNRNKWLIRT1RTLV1GPES2MNLA1ML1TGSELFNTVLEFSG1NHLIES1TSIL1STFELIY-NGKQ4EWRDVW1MFREND1GMFLLTSG2SP1DEILSGKLLM1NS1KEAI1YW1GKESLNFL3ESVI2DEAVMAKNSLLRSESILEERELILSLISSTHNA-T-EQML4LPEPFRSLESHDWLPT2TGYLFL1IFLARQSNTDFLTS1TDIL1TATGI-G-T-N-T-N-1KFYAIG1LTEKQM2MLNI-L-L-R-N-R-LTRSGITLIPS1ED2LALMPTNK1KSELFAIF2N-L-V-VFDNDQTFTS1TS4LI1NLCLQTAELM6-T-NKS1RT1PTIV3LV1R…	/NCGR_SEQ_ID=MMETSP0418-20121206|27996 /TAXON_ID=1158023 /ORGANISM="Astrosyne radiata, Strain 13vi08-1A" /LENGTH=2760	83	64
MRM2	CAMNT_0020575595	172	480	2687	1695	LDVGYRKLRGRLP-GEVGMLSMLTSLNVESNNLEGTIPSFLYNKLTKLERVDMRNNGFLSTISSDISKLTNLKALYLGELFLTGEVP------TDAMKSLSSLEEISISHATEMTGPLLEFSEHWPNLTYFDILRSTFTGTIPTTIGTNTNLKYIWLEQTSMNTSILPTELGLLPNLKEFILDNLVVDDTTGTIPTELGNCQALTSL--HVDKFRGPIPTELGRLTNLKFLSMTEGGLTGSVPSELGLLTNLNEMYLYNNRLESSLPSALGNV------------------------QGLKILDISMNNLTGSIPEGICR-SPSIGIKRDCFIDKCDCCSLYC	LDISFNFLTGTLPAGGIAKLSTITTLNLSGNQLKGNLPNELF-EASELTLLDLSDNEFHGTLSPNVEKLKNLHHLNLSTSGISGTLPSELGSITDLLHLDVSSNRVIGGNIPTEFGRLI-------NLKHLDMKENNFSGTLPSYLGQLHKLQFLNMSSNRF-SGVIPSDIGNLVSLK--ILKSHV-NDLNGSIPSEFENLFQLEELDLYLNNLSGPLPSGIEKLTSLKRLSLFHNSLTGKIPSGLGLLTNLQELFLYSNDLTGPIPSEIGNLRDLALLSLGINQLSGSIPAEFSNLKGLNVIRLSQTSLTGSIPSSICSLXPQPSISVDCENVACLCHACGC	4e-29	130	327	343	31.78	109	188	179	10	46	52.19	0/-1	2VIGSYFRNKF1RT1RT2-A1EGVIGAMK2MTLI1ST2VLESSG1NQ1EK1TNIL1SNFE1YFN-KELATSKE1ETRLVL1MLRSND1GE1LHSG1IL1SPDNIVSE2TK2KHAH1YN1GSETLSFGLITS1ETVL1-S-E-L-G-S-I2ALMLKHSLLDSV1LSENERIVSIIGSGHNAITPETMETF1PR1LIE-F-S-E-H-W-P-2TKYHFL1IMLKRESNTN1TS2IL1TSTYIL1TQNLTHNK1KQYFILWNLMESQSTNSRMFN-TSSGIVLI1TSEDLI1LN1PVNS2E-F-2DKNSLH1V-DN1TLTN1TS2TS1LFGE1CLQFAQ1TESE1-D-LHYVLDNKNFLRS2IL1TSEGLIGERK2NS2FR2MLTFEHGNGS3SKVI2EG7NQ…	/NCGR_SEQ_ID=MMETSP0786-20121207|5550 /TAXON_ID=186022 /ORGANISM="Thalassionema frauenfeldii, Strain CCMP 1798" /LENGTH=4526	84	64
MRM2	CAMNT_0020575595	171	453	3233	2283	TLDVGYRKLRGRLPGEVGMLSMLTSLNVESNNLEGTIPSFL-----------------------YNKLTKLERVDMRNNGFLSTISSDISKLTNLKALYLGELFLTGEVPTDAMKSLSSLEEISISHATE-MTGPLL-------EFSEHWPNLTYFDILRSTFTGTIPTTIGTNTNLKYIWLEQTSMN--TSILPTELGLLPNLKEFILDNLVVDDTTGTIPTELGNCQALTSLHV--DKFRGPIPTELGRLTNLKFLSMTEGGLTGSVPSELGLLTNLNEMYLYNNR-LESSLPSALGNVQGLKILDISMNNLTGSIP	SLDISNNHLLSTIPITIGKLSSLTSINLAHNGLIGSIPSEVGSLVKLSKMDCQHNRLSYELPTEVSKLTSLQELYLQNNDILGPLPSEVGLLTNLRRLDTSKNHIFGGIPVDWYRKGALASLESLDLSNNLLTGALHDELRSIDDFGSSWQKLTSLRINGNYLRKTLPPLSGGLYSLPFLKELDISFNFLTGTLPA--GGIAKLSTITTLNLSGNQLKGNLPNELFEASELTLLDLSDNEFHGTLSPNVEKLKNLHHLNLSTSGISGTLPSELGSITDLLHLDVSSNRVIGGNIPTEFGRLINLKHLDMKENNFSGTLP	8e-16	89.4	220	319	27.9	89	192	150	7	38	47.02	0/-1	TS2VIGSYNRNKH1RLGSRTLI1GIETVI1MK2MS3LI1VLEASH1NG1EI1TS3FELV-G-S-L-V-K-L-S-K-M-D-C-Q-H-N-R-L-S-Y-E-L-P-T-EYVNS3KS1EQREVLDYMLRQ2GDFI1SGTPILSP1DEIVSGKL4KRAR1YDLTGSEKLNFHLITF1EGVI1TV1AWMYKRSKLGSASLLAESELIE1ILSDHLASTNEN-LML2PA1LH-D-E-L-R-S-I-DED1SGESHS1PQNK2YSFLDR1LNRGSNTYFLTRGK1IL1TPTLIS1TGNLTYNS1KPYFILWKLEELQDTI1MF1-F-L1SGIT2TAE-L-1LGLIPANK1KSETFIITLTDL2VSVGDNDQTLTK1TNIL1TN2GFNECAQSAE2SL1HDVL-S-DDNK…	/NCGR_SEQ_ID=MMETSP0786-20121207|5550 /TAXON_ID=186022 /ORGANISM="Thalassionema frauenfeldii, Strain CCMP 1798" /LENGTH=4526	84	59
MRM2	CAMNT_0020575595	181	456	2987	2058	GRLPGEVGMLSMLTSLNVESNNLEGTIPSFLYNK--LTKLERVDMRNNGFLSTISSDI----------SKLTNLK---------------ALY----LGEL-----FLTGEVPTDAMKSLSSLEEISISHATEMTG----PLLEFSEHWPNLTYFDILRSTFTGTIPTTIGTNTNLKYIWLEQTSMNTSILPTELGLLPNLKEF-ILDNLVVDDTTGTIPTELGNCQALTSLHV--DKFRGPIPTELGRLTNLKFLSMTEGGLTGSVPSELGLLTNLNEMYLYNNRLESSLPSALGNVQGLKILDISMNNLTGSIPEGI	GPLPSEVGLLTNLRRLDTSKNHIFGGIPVDWYRKGALASLESLDLSNNLLTGALHDELRSIDDFGSSWQKLTSLRINGNYLRKTLPPLSGGLYSLPFLKELDISFNFLTGTLPAGGIAKLSTITTLNLS-GNQLKGNLPNELFEASE----LTLLDLSDNEFHGTLSPNVEKLKNLHHLNLS-TSGISGTLPSELGSITDLLHLDVSSNRVIG---GNIPTEFGRLINLKHLDMKENNFSGTLPSYLGQLHKLQFLNMSSNRFSGVIPSDIGNLVSLKILKSHVNDLNGSIPSEFENLFQLEELDLYLNNLSGPLPSGI	9e-16	89.4	220	319	31.97	102	165	157	12	52	49.22	0/-1	1RP2GS3ML1STMN1TRSR1NDVTESSK1NHLIEF1TG2SVFDLW1NR1-G-A1TAKS2RSVL1MLRS2GLFLLTSGTAILSHSDDEIL-R-S-I-D-D-F-G-S-S-WSQ3NS1KR-I-N-G-N-Y-L-R-K-T-L-P-P-L-S-GAG2-S-L-P-F1GK2-D-I-S-F-N4ETVL1TADGAGMIKASK2STLIETETILSNIL1H-AGTNEQMLTK1-N-L-P-NPE1LF1FA2H-W-P-N-2YLFL1ILLSRDSNTE1TH2ILPSTPTNIVGETKNLTK2KHYHILWN1ESQ-2MGNITSSGIT2TS3LSLIPTND1KLEHFL-DIVLSDS1LR1VIDGD-T-T-1TN4LF1NRCLQIAN1TKSH1HDVM-K-EDNKN1RS1PTIL1TSEY2RQ1T…	/NCGR_SEQ_ID=MMETSP0786-20121207|5550 /TAXON_ID=186022 /ORGANISM="Thalassionema frauenfeldii, Strain CCMP 1798" /LENGTH=4526	84	57
MRM2	CAMNT_0020575595	169	456	3167	2202	INTLDVGYRKLRGRLPGEVGMLSMLTSLNVESNNLEGTIPSFLYNKLTKLERVDMRNNGFLSTISSDISKLTNLKALYLGELFLTGEVPTDAMKSLSSLEEISISHATEM-TGPLLE-------FSEHWPNLTYFDILRSTFTGTIPTTIGTNTNLKYIWLEQTSMN--TSILPTELGLLPNLKEFILDNLVVDDTTGTIPTELGNCQALTSLHV--DKFRGPIPTELGRLTNLKFLSMTEGGLTGSVPSELG-------------------------LLTNLNEMYLYNNRLESSLPSALGNVQGLKILDISMNNLTGSIPEGI	LTSINLAHNGLIGSIPSEVGSLVKLSKMDCQHNRLSYELPTEV-SKLTSLQELYLQNNDILGPLPSEVGLLTNLRRLDTSKNHIFGGIPVDWYRKGALASLESLDLSNNLLTGALHDELRSIDDFGSSWQKLTSLRINGNYLRKTLPPLSGGLYSLPFLKELDISFNFLTGTLPA--GGIAKLSTITTLNLSGNQLKGNLPNELFEASELTLLDLSDNEFHGTLSPNVEKLKNLHHLNLSTSGISGTLPSELGSITDLLHLDVSSNRVIGGNIPTEFGRLINLKHLDMKENNFSGTLPSYLGQLHKLQFLNMSSNRFSGVIPSDI	1e-14	85.5	210	325	26.46	86	199	147	7	40	45.23	0/-1	ILNTTSLIDNVLGAYHRNKG1RI1RSLI1GS3MS1SVMK1TSSKLMNDVCEQSH1NR1ESGYTEIL1STFELVY-NS3KS1EQREVLDYMLRQ2GDFI1SGTPILSP1DEIVSGKL4KRAR1YDLTGSEKLNFHLITF1EGVI1TV1AWMYKRSKLGSASLLAESELIE1ILSDHLASTNENML-L2PA1LHED-E-L-R-S-I-D-D1SGESHS1PQNK2YSFLDR1LNRGSNTYFLTRGK1IL1TPTLIS1TGNLTYNS1KPYFILWKLEELQDTI1MF1-F-L1SGIT2TAE-L-1LGLIPANK1KSETFIITLTDL2VSVGDNDQTLTK1TNIL1TN2GFNECAQSAE2SL1HDVL-S-DDNKE1RH1PTILPSTPENLVGERK1TK2KHFH1SN…	/NCGR_SEQ_ID=MMETSP0786-20121207|5550 /TAXON_ID=186022 /ORGANISM="Thalassionema frauenfeldii, Strain CCMP 1798" /LENGTH=4526	84	60
MRM2	CAMNT_0020575595	316	453	3311	2904	LKYIWLEQTSMNTSILPTELGLLPNLKEFILDNLVVDDTTGTIPTELGNCQALTSLHV--DKFRGPIPTELGRLTNLKFLSMTEGGLTGSVPSELGLLTNLNEMYLYNNRLESSLPSALGNVQGLKILDISMNNLTGSIP	LKILDLSQNSI-TGGLPESLGLATNLLSLDISN---NHLLSTIPITIGKLSSLTSINLAHNGLIGSIPSEVGSLVKLSKMDCQHNRLSYELPTEVSKLTSLQELYLQNNDILGPLPSEVGLLTNLRRLDTSKNHIFGGIP	7e-10	70.5	171	140	36.43	51	83	76	3	6	54.29	0/-1	2YIILWD1ES1TN1MIN-1SGIG2TEES3LAPT2KLESFLIDLIDS1L-V-V-DNDHTLTLGS3TIETLI1NKCLQSAS3LIHNVL-A-HDNKGFLRI1PS2TS1LV1RS1TVNK1KSFKLMSDMCTQEHGNGR1TSGYSEVL1ST1LVGSLK2NS1NQ1ML2YQ2RDLIELSGSP3AELV1NLVLQTGN1KRIR2IT1MK1NHLITF1SG2	/NCGR_SEQ_ID=MMETSP0786-20121207|5550 /TAXON_ID=186022 /ORGANISM="Thalassionema frauenfeldii, Strain CCMP 1798" /LENGTH=4526	84	29
MRM2	CAMNT_0020575595	76	455	3701	2643	LSTDFVEGPQKRAIDWLVSDDLVLNSTEVRAMAEYIKNGDEDSVSTVPLVQRYALMVLFFATN-GELWSD-----SSWRELVNVPECRFMGIECDLEGHINTLDVGYRKLRGRLPGEVGMLSMLTSLNVESNNLEGTIPSFLYNKLTKLERVDMRNNGFLSTISSDISKLTNLKALYLGELFLTGEVPTDAMKSLSSLEEISISHATEMTGPLLEFSEHWPNLTYFDILRSTFTGTIPTTIGTNTNLKYIWLEQTSMNTSILPTELGLLPNLKEFILDNLVVDDTTGTIPTELGNCQALTSLHVDKFR--GPIPTEL---GRLTNLKFLSMTEGGLTGSVPSELGLLTN-------LNEMYLYNNRLESSLPSALGNVQG---LKILDISMNNLTGSIP…	LGTAADKADQDKAIEWVSEK----------------KSQDFEWYTDARVIQQYSLVSFFLSTSRGESGSSPWINKAGWMDSTN--ECKWFGIECDKSGSV------------------------ASLNLASNNLVGSLEPELLLLSKGLLTLNLTNNKLSQSIPKEIGSLSQLKILDLSQNSITGGLPESLGLATNLLSLDISNNHLLSTIPIT--IGKLSSLTSINLAHNGLIGSIPSEVGSLVKLSKMDCQHNRLSYE-LPTEVSKLTSLQELYLQN---NDILGPLPSEVGLLTNLRRLDTSKNHIFGGIPVDWYRKGALASLESLDLSNNLLTGALHDELRSIDDFGSSWQKLTSLRINGNYLRKTLPPLSGGLYSLPFLKELDISFNFLTGTLP…	2e-09	68.9	167	401	26.18	105	227	175	12	69	43.64	0/-1	1SG1DAFAVDEKGAPD1KDRK2DE1LVVSSEDKD-L-V-L-N-S-T-E-V-R-A-M-A-E-Y-I-1NSGQ1EFDESWVYSTTDVAPRLVVI1RQ1AS1MVVSLF1FLAS1NS-R2LSWG1DS-P-W-I-N-KSASG1RMEDLSVT1V-P-2RKFWMF5LKES1HSIVN-T-L-D-V-G-Y-R-K-L-R-G-R-L-P-G-E-V-G-M-L-S-M-L-TA3VLEA4EV1TSILPESPFE1YLNLKLLSTKKG1ELRTVLDNMLRT2GKFLLSSQTS1SPSKDE1SGKS1TSNQ2AI1YD1GSEQLNFSLI2EGVL1TEDSALMGKLSALTSNSL1ESELIDSIISSNHNAHTLELMS1GI1LILTE-F-SIEGHKWLPSNS2YSFIDNILLARHSNTGFLTI…	/NCGR_SEQ_ID=MMETSP0786-20121207|5550 /TAXON_ID=186022 /ORGANISM="Thalassionema frauenfeldii, Strain CCMP 1798" /LENGTH=4526	84	79
MRM2	CAMNT_0020575595	374	456	3359	3111	DKFRGPIPTELGRLTNLKFLSMTEGGLTGSVPSELGLLTNLNEMYLYNNRLESSLPSALGNVQGLKILDISMNNLTGSIPEGI	NKLSQSIPKEIGSLSQLKILDLSQNSITGGLPESLGLATNLLSLDISNNHLLSTIPITIGKLSSLTSINLAHNGLIGSIPSEV	2e-07	62.8	151	83	37.35	31	52	50	0	0	60.24	0/-1	DN1FLRSGQPS2TK1LI1RS1TSNQ2FI1SDMLTSEQGNGSLI2SGVL1SEES3LA3NLESMLYDLIYS2RH1EL1STLI1SIATLI1NKVLQSGS1KTISLIDNILSAMH1NG1TI4ESGEIV	/NCGR_SEQ_ID=MMETSP0786-20121207|5550 /TAXON_ID=186022 /ORGANISM="Thalassionema frauenfeldii, Strain CCMP 1798" /LENGTH=4526	84	17
MRM2	CAMNT_0020575595	348	458	3371	3033	NLVVDDTTGTIPTELGNCQALT--SLHVDKFRGPIPTELGRLTNLKFLSMTEGGLTGSVPSELGLLTNLNEMYLYNNRLESSLPSALGNVQGLKILDISMNNLTGSIPEGICR	NLTNNKLSQSIPKEIGSLSQLKILDLSQNSITGGLPESLGLATNLLSLDISNNHLLSTIPITIGKLSSLTSINLAHNGLIGSIPSEVGSLVKLSKMDCQHNRLSYELPTEVSK	0.002	50.1	118	113	29.2	33	78	58	1	2	51.33	0/-1	2VTVNDNDKTLTSGQTS2TK1LI1NSCLQSAQ1TK-I-LSD1HSVQDNKSFIRT1PGIL1TEES2RLLA3KLFS1SDMITSENGNGH1TLGSSTVI1SIETLI1LK1TSNS1NTESMIYN1YANH1RG1EISG1LI2AELV1NSVLQVGK1KSIKLM1ICSQMH1NR1TSGYSEIL1ETGEIVCSRK	/NCGR_SEQ_ID=MMETSP0786-20121207|5550 /TAXON_ID=186022 /ORGANISM="Thalassionema frauenfeldii, Strain CCMP 1798" /LENGTH=4526	84	23
MRM2	CAMNT_0043997951	67	473	367	1422	ILFTEMDEGLSTDFVEGPQKRAIDWLVSDDLVLNSTEVRAMAEYIKNGDEDSVSTVPLVQRYALMVLFFATNGELWSDS-SWRELVNVPECRFMGIECDLEGHINTLDVGYRKLRGRLPGEVGMLSMLTSLNVESNNLEGTIPSFLYNKLTKLERVDMRNNGFLS-TISSDISKLTNLKALYLGELFLTGEVPTDAMKSLSSLEEISISHATEMTGPLLEFSEHWPNLTYFDILRSTFTGTIPTTIGTNTNLKYIWLEQTSMNTSILPTELGLLPNLKEFILDNLVVDDTTGTIPTELGNCQALTSLHVDK--FRGPIPTELGRLTNLKFLSMTEGGLTGSVPSELGLLTNLNEMYLYNNRLESSLPSALGNVQGLKILDISMNNLTGSIPEGICRSPS…	ILTSITDEAILLD-EDTPQGMAFDYLLDNDICGKTT---------------------IEQRYGLATLYFATNGLSWTNNEGW--LGENQECEWYGVICDTNPRATDLVLATNNLDGKVPNEISTLFMLEKLDLSANSIRDTIPDGL-SLLTRLEVLDLQKNLLEGPAFPNSITGLSTLESYRVNSNSLSGTVPSE-------------------IGNLQSLEELW-------AADNEVTGTLPTELGNLIRLKYFELQENKI-SGALPSEIGRIPLEDIRVYSNFLQN----TIPSQLFSVTSLRSIRFEKNFLYGPLPSQIGLLTDLENLRLQENNLSGQIPSEIGRTTSLETLRLDNNFWVGTIPDVFQYFENLEFFDISNNLLTGSIPTTLFSIPA…	5e-29	128	321	411	29.2	120	228	197	12	63	47.93	0/1	2FTTSEIMT2GALISLTL1F-VEEDGT2KGRM1IF1WY1VLSDDN1LIVCLGNKST1E-V-R-A-M-A-E-Y-I-K-N-G-D-E-D-S-V-S-T-V-P-LIVE3AG1MAVT1FY5ELLS1STDNSN-ESG1R-E-1VGNEVNPQ2REFWMY1IVEI2LTENGPHRIANTTD1DVVLGAYTRNKN1RD1RKLV1GN1VIGSMT1SF2TESK1NDVLESSA1NSLIERGD3SDFG1Y-NSKL2KR2RVVL1MLRQNK1GLFLLESG-PTAIFSPSNDS1STKG1TSNT1KEASLYYRLVGNESLNFS1TS1ET2TSDEA-M-K-S-L-S-S-L-E-E-I-S-I-S-H-A-T-E-M-TI1PN1LQESFLSE1HL1P-N-L-T-Y-F-D-IALARDSNTEFV3…	/NCGR_SEQ_ID=MMETSP1449-20131203|35524 /TAXON_ID=420275 /ORGANISM="Attheya septentrionalis, Strain CCMP2084" /LENGTH=1750	84	84
MRM2	CAMNT_0006590775	84	481	1457	399	PQKRAIDWLVSDDLVLNSTEVRAMAEYIKNGDEDSVSTVPLVQRYALMVLFFATNGELWSDSSWRELVNVPECRFMGIECDLEGHINTLDVGYRKLRGRLPGEVGMLSMLTSLNVESNNLEGTIPSFLYNKLTKLERVDMRNNGFLSTISSDISKLTNLKALYLGELFLTGEVPTDAMKSLSSLEEISISHATEMTGPLLEFSEHWPNLTYFDILRSTFTGTIPTTIGTNTNLKYIWLEQTSMNTSILPTELGLLPNLKEFILDNLVVDDTTGTIPTELGNCQALT--SLHVDKFRGPIPTELGRLTNLKFLSMTEGGLTGSVPSELGLLTNLNEMYLYNNRLESSLPSALGNVQGLKILDISMNNLTGSIPEGICR-SPSI---GIKRDCFIDKCDCC…	PQSLALDWLMLND-----------PERLRLESEN------LVQRYCLMVLFFEAGGSGWDFEGESWIGGAPECEWEFVTC-INNKVTRIEAVGKSVSGTLPSEVGGLSDLNVFDLSDNQISGSIPESIY-EMTRLERLELNNNELVGTISEQIGQLSNLNNLELFDNDLSGSVPS------------SISNLKKMV--ILDFGFNLFEGEILDYL------------MVMTDLESLVLKENSMDGTI-PDGIGGLSDLGRLSLEG---NDFSGSLPSVIGGLTKLSILDLRHNVLNFTIPTEVGNLLLLGQLPFAENSFSGTIPTEIGMMGELQLILLNENQLSGPIPTSFEQLSNLGNLNLRNNDLSGSVPVGLCEPRPNLVRTTIEVDC--DEIDCS…	5e-29	130	326	404	29.7	120	227	199	13	57	49.26	0/-2	2KSRL1IL3VMSLDN1L-V-L-N-S-T-E-V-R-A-M-AP1YRILKRNLGEDS1DNS-V-S-T-V-P-5AC6AETANG1ESLG1SDDFSESGWERSEWLIVGNGVA3REFWMEGFIVET1D-LIENGNHKIVNTTRLIDEVAGVYGRKKSLVRS1RT2GS3MG2MD1TNSVLFNDVLESSD1NQLIES1TS2SEFSLI1N-KELM1KR3VLDEMLRN2GEFLLVSG3SEDQ1SGKQ1TS2KNAN1YE1GFEDLNFD1TS1ES2TSD-A-M-K-S-L-S-S-L-E-E-I-3HNALTKEK1TVG-P-LI1ED1SGEFHNWLPFNELGTEYIFL1IY1R-S-T-F-T-G-T-I-P-T-T-I-GMTVNM1ND1KEYSILWV1EKQETN2NDTGST1L-1TDEG…	/NCGR_SEQ_ID=MMETSP0800-20121206|11459 /TAXON_ID=210618 ORGANISM="Striatella unipunctata, Strain CCMP2910" /NCGR_SAMPLE_ID=MMETSP0800 /ASSEMBLY_ACC=CAM_ASM_000638 /LENGTH=3099	82	82
MRM2	CAMNT_0006634123	84	481	1432	374	PQKRAIDWLVSDDLVLNSTEVRAMAEYIKNGDEDSVSTVPLVQRYALMVLFFATNGELWSDSSWRELVNVPECRFMGIECDLEGHINTLDVGYRKLRGRLPGEVGMLSMLTSLNVESNNLEGTIPSFLYNKLTKLERVDMRNNGFLSTISSDISKLTNLKALYLGELFLTGEVPTDAMKSLSSLEEISISHATEMTGPLLEFSEHWPNLTYFDILRSTFTGTIPTTIGTNTNLKYIWLEQTSMNTSILPTELGLLPNLKEFILDNLVVDDTTGTIPTELGNCQALT--SLHVDKFRGPIPTELGRLTNLKFLSMTEGGLTGSVPSELGLLTNLNEMYLYNNRLESSLPSALGNVQGLKILDISMNNLTGSIPEGICR-SPSI---GIKRDCFIDKCDCC…	PQSLALDWLMLND-----------PERLRLESEN------LVQRYCLMVLFFEAGGSGWDFEGESWIGGAPECEWEFVTC-INNKVTRIEAVGKSVSGTLPSEVGGLSDLNVFDLSDNQISGSIPESIY-EMTRLERLELNNNELVGTISEQIGQLSNLNNLELFDNDLSGSVPS------------SISNLKKMV--ILDFGFNLFEGEILDYL------------MVMTDLESLVLKENSMDGTI-PDGIGGLSDLGRLSLEG---NDFSGSLPSVIGGLTKLSILDLRHNVLNFTIPTEVGNLLLLGQLPFAENSFSGTIPTEIGMMGELQLILLNENQLSGPIPTSFEQLSNLGNLNLRNNDLSGSVPVGLCEPRPNLVRTTIEVDC--DEIDCS…	5e-29	130	326	404	29.7	120	227	199	13	57	49.26	0/-3	2KSRL1IL3VMSLDN1L-V-L-N-S-T-E-V-R-A-M-AP1YRILKRNLGEDS1DNS-V-S-T-V-P-5AC6AETANG1ESLG1SDDFSESGWERSEWLIVGNGVA3REFWMEGFIVET1D-LIENGNHKIVNTTRLIDEVAGVYGRKKSLVRS1RT2GS3MG2MD1TNSVLFNDVLESSD1NQLIES1TS2SEFSLI1N-KELM1KR3VLDEMLRN2GEFLLVSG3SEDQ1SGKQ1TS2KNAN1YE1GFEDLNFD1TS1ES2TSD-A-M-K-S-L-S-S-L-E-E-I-3HNALTKEK1TVG-P-LI1ED1SGEFHNWLPFNELGTEYIFL1IY1R-S-T-F-T-G-T-I-P-T-T-I-GMTVNM1ND1KEYSILWV1EKQETN2NDTGST1L-1TDEG…	/NCGR_SEQ_ID=MMETSP0800-20121206|33133 /TAXON_ID=210618 ORGANISM="Striatella unipunctata, Strain CCMP2910" /NCGR_SAMPLE_ID=MMETSP0800 /ASSEMBLY_ACC=CAM_ASM_000638 /LENGTH=3120	82	82
MRM2	CAMNT_0020342963	72	477	620	1969	MDEGLSTDF----VEGPQKRAIDWLVSDDLVLNSTEVRAMAEYIKNGDEDSVSTVPLVQRYALMVLFFATN----------------------GELWSD-SSWRELVNVPECRFMGIEC-------------DLEGHINTLDVGYRKLRGRLPGEVGMLSMLTSLNVESNNLEGTIPSFLYNKLTKLERVDMRNNGFLSTISSDISKLTNLKALYLGELFLTGEVPTDAMKSLSSLEEISISHATEMTGPLL------------------EFSEHWPNLTYFDILR---STFTGTIPTTIGTNTNLKYIWLEQTSMNTSILPTELGLLPNLKEFILDNLVVDDTTGTIPTELGNCQALTSLHVD--KFRGPIPTELGRLTNLKFLSMTEGGLTGSVPSE…	LESGLSRDTDLQDVYSPQYKALKWIADMD-----------------GASLSLKDHGILQRYSLAVLFFSTFSSNELPTLDSLKDLEDKPVTALGEGWKDRTNW--LTSKGHCSWAGVQCHHRDGTSLTNTVYDGNEGVTVLNLTANNLDGTLPGEIKGLGDLRILDLGDNLIQGTLPAAL-GHLEALQMLYLDGNGIDGTLPRSMGELVHVTHIYMSNNYLEGQIPVELSNLSNLHTLALYQNSLTGTLPDLSGLSALEYLYLDSNYITGEMPESLADLTALTDLRLGDNELTGAVPARLCELDSLVTLYLEENFIGGSIMDC----VGNMKSLAELQLYGNRVGGSIPDAIGDLPSLEILYIDDNELEGPLPSSLGKLENLISVYAQNNLLTGQIPQE…	5e-29	129	324	474	25.95	123	259	208	13	92	43.88	0/2	MLDEES3TR1FT-D-L-Q-D1EYGS2KYRK1ILDK1LIVASDDM1L-V-L-N-S-T-E-V-R-A-M-A-E-Y-I-K-N-1DAESDL1VLSKTDVHPGLIVL3AS1MA4AS1NF-S-S-N-E-L-P-T-L-D-S-L-K-D-L-E-D-K-P-V-T-A-L2LG1SK1-RSTSN1R-E-1VTNSVKPGEH1RSFWMA1IVEQ1-H-H-R-D-G-T-S-L-T-N-T-V-Y1LGENGEHGIVNTTV1DNVLGTYARNKN1RD1RT4VIGKMG1SGMD1TRSI1NDVLEGSD1NLLIEQ2IL1SAFA1Y-NGKH1TEKA1EQRMVLDYMLRDNG2FILDSG1ILSPSRDSIMSGKE1TVNHLVKTAHLI1LMGSENLNFY1TE1EQVI1TVDEALMSKNSLLSSNS…	/NCGR_SEQ_ID=MMETSP0699-20121125|9769 /TAXON_ID=265572 /ORGANISM="Extubocellulus spinifer, Strain CCMP396" /LENGTH=2410	84	84
MRM2	CAMNT_0020270437	72	477	1290	2639	MDEGLSTDF----VEGPQKRAIDWLVSDDLVLNSTEVRAMAEYIKNGDEDSVSTVPLVQRYALMVLFFATN----------------------GELWSD-SSWRELVNVPECRFMGIEC-------------DLEGHINTLDVGYRKLRGRLPGEVGMLSMLTSLNVESNNLEGTIPSFLYNKLTKLERVDMRNNGFLSTISSDISKLTNLKALYLGELFLTGEVPTDAMKSLSSLEEISISHATEMTGPLL------------------EFSEHWPNLTYFDILR---STFTGTIPTTIGTNTNLKYIWLEQTSMNTSILPTELGLLPNLKEFILDNLVVDDTTGTIPTELGNCQALTSLHVD--KFRGPIPTELGRLTNLKFLSMTEGGLTGSVPSE…	LESGLSRDTDLQDVYSPQYKALKWIADMD-----------------GASLSLKDHGILQRYSLAVLFFSTFSSNELPTLDSLKDLEDKPVTALGEGWKDRTNW--LTSKGHCSWAGVQCHHRDGTSLTNTVYDGNEGVTVLNLTANNLDGTLPGEIKGLGDLRILDLGDNLIQGTLPSAL-GHLEALQMLYLDGNGIDGTLPRSMGELVHVTHIYMSNNYLEGQIPVELSNLSNLHTLALYQNSLTGTLPDLSGLSALEYLYLDSNYITGEMPESLADLTALTDLRLGDNELTGAVPARLCELDSLVTLYLEDNFIGGSIMDC----VGNMKSLAEXQLYGNRVGGSIPDAIGDLPSLEILYIDDNELEGPLPSSLGKLENLISVYAQNNLLSGQIPQE…	5e-29	129	325	474	25.95	123	259	207	13	92	43.67	0/3	MLDEES3TR1FT-D-L-Q-D1EYGS2KYRK1ILDK1LIVASDDM1L-V-L-N-S-T-E-V-R-A-M-A-E-Y-I-K-N-1DAESDL1VLSKTDVHPGLIVL3AS1MA4AS1NF-S-S-N-E-L-P-T-L-D-S-L-K-D-L-E-D-K-P-V-T-A-L2LG1SK1-RSTSN1R-E-1VTNSVKPGEH1RSFWMA1IVEQ1-H-H-R-D-G-T-S-L-T-N-T-V-Y1LGENGEHGIVNTTV1DNVLGTYARNKN1RD1RT4VIGKMG1SGMD1TRSI1NDVLEGSD1NLLIEQ2IL2FA1Y-NGKH1TEKA1EQRMVLDYMLRDNG2FILDSG1ILSPSRDSIMSGKE1TVNHLVKTAHLI1LMGSENLNFY1TE1EQVI1TVDEALMSKNSLLSSNSLL…	/NCGR_SEQ_ID=MMETSP0698-20121128|10796 /TAXON_ID=265572 /ORGANISM="Extubocellulus spinifer, Strain CCMP396" /LENGTH=2767	84	84
MRM2	CAMNT_0020101371	73	457	477	1427	DEGLSTDFVE---GPQKRAIDWLVSDDLVLNSTEVRAMAEYIKNGDEDSVSTVPLVQRYALMVLFFATNGELWSDSSWRELVNVPECRFMGIEC-DLEGHINTLDVGYRKLRGRLPGEVGMLSMLTSLNVESNNLEGTIPSFLYNKLTKLERVDMRNNGFLSTISSDISKLTNLKALYLGELFLTGEVPTDAMKSLSSLEEISISHATEMTGPLLEFSEHWPNLTYFDILRSTFTGTIPTTIGTNTNLKYIWLEQTSMNTSILPTELGLLPNLKEFILDNLVVDDTTGTIPTELGNCQALT--SLHVDKFRGPIPTELGRLTNLKFLSMTEGGLTGSVPSELGLLTNLNEMYLYNNRLESSLPSALGNVQGLKILDISMNNLTGSIPEGIC	DTGTSKDVFDDPSSPQSRALDWIVFVDPARLTPE-----------------SANLIQRYALMTLYYGSDAS--EDVLDWEAGAKDECTWAGIGCHDDAKTVKSIELEDLNLAGTLVSEIGQLTKLDTLVLSENKMEGSLPA-------------------------SISFLVNLKDLYL--------------------------HNNFFTGPLLDYAVKMPMLEELDACCNSFSGTIPLDISSLMALRVLGLHQNRF-SGPLPTKIGTLSALEFLVLNDNVF---XGTIVSQLGQLRNLTYLSMGTSGFEGQIPSELGLLSKLQVLDLSRQPLTGTLPRELGNMTSIEHITMIENGLRGTIPSELGRCANLKSLELFQNNLRGEVSDSIC	5e-29	127	318	391	29.92	117	194	179	9	80	45.78	0/3	1ET1LT1TK1FVVFED-D-P-SGS2KS2IL2LI1SFDV1LPVALRNLSTTP1V-R-A-M-A-E-Y-I-K-N-G-D-E-D-S-V-S-TSVAPN1VI6VT1FYFYAGTSNDGAESL-W-SE1SVSLWDRW1LAVGNAVKPD2RTFWMA2EG1-H1LDEAGKHTIVNKTSLIDEVLGEYDRLKN1RA1RT1PVGS1VI1MQ1STMK1TDST1NVVLESSE1NKLM2TSIL1SAF-L-Y-N-K-L-T-K-L-E-R-V-D-M-R-N-N-G-F-L-S-T-I-S-S-DS2KF1TV3AD3G-E-L-F-L-T-G-E-V-P-T-D-A-M-K-S-L-S-S-L-E-E-I-S-I-S-1ANTNEFMF5EDFYSAEVHKWM1NM1TEYEFL1IALCRCSNTS1TS4TLTD1GST…	/NCGR_SEQ_ID=MMETSP0696-20121128|2442 /TAXON_ID=265572 /ORGANISM="Extubocellulus spinifer, Strain CCMP396" /LENGTH=1464	80	80
MRM2	CAMNT_0020101371	390	460	720	932	LKFLSMTEGGLTGSVPSELGLLTNLNEMYLYNNRLESSLPSALGNVQGLKILDISMNNLTGSIPEGICRSP	VKSIELEDLNLAGTLVSEIGQLTKLDTLVLSENKMEGSLPASISFLVNLKDLYLHNNFFTGPLLDYAVKMP	5.4	38.5	88	71	30.99	22	49	41	0	0	57.75	0/3	LV1FSLISEMLTEEDGLGN1TA1STVLPV2LI1LQ2NK1NDETMLYV1YSNE1RKLM1SG3SAASLIGSNFVLQVGN2ID1DYILSHMN1NFLF2SPILPLEDGYIACVRKSM1	/NCGR_SEQ_ID=MMETSP0696-20121128|2442 /TAXON_ID=265572 /ORGANISM="Extubocellulus spinifer, Strain CCMP396" /LENGTH=1464	80	15
MRM2	CAMNT_0025492339	76	453	348	1310	LSTDFVEGPQKRAIDWLVSDDLVLNSTEVRAMAEYIKNGDEDSVSTVPLVQRYALMVLFFATNGELWSDSSWRELVNVPECRFMGIECDLEGHINTLDVGYRKLRGRLPGEVGMLSMLTSLNVESNNLEGTIPSFLYNKLTKLERVDMRNNGFLSTISSDISKLTNLKALYLGELFLTGEVP---TDAMKSLSSLEEISISHATEMTGPLLEFSEHWPNLTYFDILRSTFTGTIPTTIGTNTNLKYIWLEQTSMNTSILPTELGLLPNLKEFILDNLVVDDTTGTIPTELGNCQALTSLHV--DKFRGPIPTELGRLTNLKFLSMTEGGLTGSVPSELGLLTNLNEMYLYNNRLESSLPSALGNVQGLKILDISMNNLTGSIP	LKPDRVHTPQRQALEWLVFEDPMV-----------IDPGDEH------LLQRYALAVLWYSMETTDWKNSE-RWLTGDGICSWFGVTC--HPHSPPGDEKGSSGNGRV----------THIDLKKNGLMGTLPQELFNCLTSLQGLDLHDNKLVGTIGESVGALKDLVDLVLRSNSFTGSIPDNITELVKLSTLDLSNNNFEGT-LSQKMSFLSDSLTELSLFG----------------------------NALTGSIPENFGSFKKLAKLYLDS---NNLTGTIPTSLGQLSQLLDLRLQENHLDGQIPTELGRLRQVEKVYLDTNILTGSLPRELGGLENLDELSLFENRLQGTLPVELGQLSELRHLYLDGNFLTGSIP	5e-29	128	321	383	30.03	115	201	174	10	67	45.43	0/3	1SKTP1FR1EHGT2KRRQ1ILDE3SFDE1LPVMLVN-S-T-E-V-R-A-M-A-E-Y-1KDNP3DHS-V-S-T-V-P-1VL5MA2FWFYASTMNEGTETLD1SKDN1SEW-1EW1VTNGVDPGEI1RSFWMF1IVET1D-L-EHGP1ISNPTPLG1VEGKYGRSKSLGRN2LVP-G-E-V-G-M-L-S-M-L-1SHLINDVLEKSK1NG1EM2IL1SQFE1YF1KC2KS1EQRGVL1MLRHND1GKFLLVSG2SGSEDSIVSGKA1TKND1KVAD1YV1GRESLNFSLF2ESVI1-D-N-I1DEALMV1SLLSSTSLLDELESINSNINSFHEAG1E-MLTSGQPKLMLSEFFL1EDHSWLPTNE1TSYL1DGI-L-R-S-T-F-T-G-T-I-P-T-T-I…	/NCGR_SEQ_ID=MMETSP0160_2-20130417|77702 /TAXON_ID=2839 ORGANISM="Odontella Sinensis, Strain Grunow 1884" /NCGR_SAMPLE_ID=MMETSP0160_2 /ASSEMBLY_ACC=CAM_ASM_000250 /LENGTH=1741	83	78
MRM2	CAMNT_0025492339	169	477	828	1700	INTLDVGYRKLRGRLPGEVGMLS-MLTSLNVESNNLEGTIPSFLYNKLTKLERVDMRNNGFLSTISSDISKLTNLKALYLGELFLTGEVPTDAMKSLSSLEEISISHATEMTGPLLEFSEHWPNLTYFDILRSTFTGTIPTTIGTNTNLKYIWLEQTSMNTSILPTELGLLPNLKEFILDNLVVDDTTGTIPTELGNCQALTSLHV---DKFRGPIPTELGRLTNLKFLSMTEGGLTGSVPSELGLLTNLNEMYLYNNRLESSLPSALGNVQGLKILDISMNNLTGSIPEGICRSPSIGIKR---DCFIDK-----CDCCS	LSTLDLSNNNFEGTLSQKMSFLSDSLTELSLFGNALTGSIPEN-FGSFKKLAKLYLDSNNLTGTIPTSLGQLSQLLDLRLQENHLDGQIPTELGRLRQVEKVYLDTNI--LTGSLPRELGGLENLDELSLFENRLQGTLPVELGQLSELRHLYLDGNFLTGSIPPEWGARWGVLRHLYLGG---NNLTGAIPIQTSSMQDLEILQLGGGNQLSGSIPTEMGNMVRLEHMSLELNKLSGTVPEQLGLLVNLEELLLHG------------------------NNLTGDIPDSICQLTNKSLAEFTAQCAGGKVAPIRCACCS	2e-08	65.5	158	321	27.1	87	192	145	8	42	45.17	0/3	ILNS3VLGSYNRNKNLFRE1RT1PSGQEKVMGSMF2-DMS2SE1NSVLEFSG1NA1ET1TS2SEFNL-YFNGKSLFTK2EARKVLDYMLRDNS1GNFLLTSG2SPSTDSILSGKQ1TSNQ1KLAD1YR1GQ1LNFH1TD1EQVI2DEALMGKRSLLRSQSVLEEKEVIYSLIDSTHNAIT-E-ML2PS1LPERFESLEGHGWLPE2TDYEFLDSILLFRESNTRFLTQ2IL1TVTEIL1TQNLTSNE1KRYHILWY1EDQGTNSFMLNTTG2LP1TEEWLGGALRLWPGNV1KREHFLIY1DGNGL-V-V-DNDNTL2TA2TIEQLTGSNSCM1AD1TESI1HQVL-G-G-GDNKQFLRS1PS4LM1RNLMTVNR1KEFHLM1MLTEELGNGK1TS1ST…	/NCGR_SEQ_ID=MMETSP0160_2-20130417|77702 /TAXON_ID=2839 ORGANISM="Odontella Sinensis, Strain Grunow 1884" /NCGR_SAMPLE_ID=MMETSP0160_2 /ASSEMBLY_ACC=CAM_ASM_000250 /LENGTH=1741	83	64
MRM2	CAMNT_0025492339	335	458	738	1109	LGLLPNLKEFILDNLVVDDTTGTIPTELGNCQALTSLHV--DKFRGPIPTELGRLTN-LKFLSMTEGGLTGSVPSELGLLTNLNEMYLYNNRLESSLPSALGNVQGLKILDISMNNLTGSIPEGICR	VGALKDLVDLVLRS---NSFTGSIPDNITELVKLSTLDLSNNNFEGTLSQKMSFLSDSLTELSLFGNALTGSIPENFGSFKKLAKLYLDSNNLTGTIPTSLGQLSQLLDLRLQENHLDGQIPTELGR	0.0003	52	123	127	29.92	38	83	68	3	6	53.54	0/3	LV1LA1PKND1KVEDFLIV1DRNSL-V-V-DNDSTF2TS2TDENLIGTNECLQVAK1TSST1HDVL-S-NDNKN1RE1PTILPSTQEKLMGSRF1TSND-S1KTFE2MLTFEGGNGA4VI1SEENLF1LSLFTKNK1NAEKML2YDNS1RN1ETSGSTLI1STAS2NQVLQSGQ1KLID1DRILSQME1NH1TD1SQ2ETGEILCG1	/NCGR_SEQ_ID=MMETSP0160_2-20130417|77702 /TAXON_ID=2839 ORGANISM="Odontella Sinensis, Strain Grunow 1884" /NCGR_SAMPLE_ID=MMETSP0160_2 /ASSEMBLY_ACC=CAM_ASM_000250 /LENGTH=1741	83	26
MRM2	CAMNT_0025492339	385	456	603	812	GRLTNLKFLSMTEGGLTGSVPSEL-GLLTNLNEMYLYNNRLESSLPSALGNVQGLKILDISMNNLTGSIPEGI	GRVTHI---DLKKNGLMGTLPQELFNCLTSLQGLDLHDNKLVGTIGESVGALKDLVDLVLRSNSFTGSIPDNI	2.3	39.7	91	73	34.25	25	44	46	2	4	63.01	0/3	2LV1NHLIK-F-L-SDMLTKEKGN2TM1STVL1SQ2-FGNLC2NS1NQEGMLYD1YHND1RK1EVSGSTLIPGSEASLV1NAVLQKGD1KVID1DVILSRMS1NSLF5EDGN1	/NCGR_SEQ_ID=MMETSP0160_2-20130417|77702 /TAXON_ID=2839 ORGANISM="Odontella Sinensis, Strain Grunow 1884" /NCGR_SAMPLE_ID=MMETSP0160_2 /ASSEMBLY_ACC=CAM_ASM_000250 /LENGTH=1741	83	15
MRM2	CAMNT_0004093217	172	476	80	988	LDVGYRKLRGRLPGEVGMLSMLTSLNVESNNLEGTIPSFLYNKLTKLERVDMRNNGFLSTISSDISKLTNLKALYLGELFLTGEVPTDAMKSLSSLEEISISHATEMTGPLLEFSEHWPNLTYFDILRSTFTGTIPTTIGTNTNLKYIWLEQTSMNTSILPTELGLLPNLKEFILDNLVVDDTTGTIPTELGNCQALTSLHV--DKFRGPIPTELGRLTNLKFLSMTEGGLTGSVPSELGLLTNLNEMYLYNNRLESSLPSALGNVQGLKILDISMNNLTGSIPEGIC---RSPSIGIKRDCFIDKCDCC	LEVGENLLEGIWPSCLHALPALEELHVVQNLFDGTIPTEV-GLAKKLSRFRISLNKFRGPIPSELGALTDLKELEASSMELTGTIPTELANLADLEQVMLWNNS--LAGPFPNELMTSTKLTYLDIAANNIMGAIPSEIGFLTNMKSLFLHRLSLDHTI-PTQLFQLTNLEALFLYG---NSLTGTIPSQVGNLVEVRALRLYENSLQGTLPTEVGLLTRINDLDVSFNMLTGSLPSELGLLSELSYLGLHDNNFANAVPPELEQMTSISSLLLDGNDLTGSIPDAICTLSQARPVKVAVDCGEVSCSCC	5e-29	125	313	310	33.55	104	194	166	6	12	53.55	0/2	1DE2YERNKL1RE1RILW1GSECVLGHMA1SPMA1TESE1NH1EVSQ1NLLFED4STFELVY-NGKLLATK2ES1VFDRMIRSNL1GK1LRSGTP1SP1DEILSGKA2ND2AE1YELAGSESLMFE3ETVI2DEALMAKNSLLASDSLLEEQEVIMSLIWSNHNAST-E-MLTA2LFLPENFESLEMHTWSPTNK3FL2LARASNTNFITM1TA2TSTE2TFNL2LM1YSILWF1EHQRTL1MLNDTHST1L-2EQ1GFLQ1PT2KEEAFLIF1DYNGL-V-V-DNDSTL5TSEQLV2CLQVAELVTRSA1HRVL-Y-EDNKSFLRQ1PTIL3LV1RL2NRLIKNFD1SDMVTSEFGNGM4VL7TSNE1NSEYMLYG1YHND1RNLFEASNSALV1SPA…	/NCGR_SEQ_ID=MMETSP0397-20121206|14401 /TAXON_ID=216820 /ORGANISM="Cyclophora tenuis, Strain ECT3854" /LENGTH=1029	63	63
MRM2	CAMNT_0000466773	168	482	1792	2790	HINTLDVGYRKLRGRLPGEVGMLSMLTSLNVESNNLEGTIPSFLYNKLTKLERVDMRNNGFLSTISSDISKLTNLKALYLGELFLTGEVPTDAMKSLSSLEEISISHATEMTGPLLEFSEHWPNLTYFDILRSTFTGTIPTTIGTNTNLKYIWLEQTSMNTSILPTELGLLPNLKEFILDNLVVDDTTGTIPTELGNCQALTSLHV--DKFRGPIPTELGRLTNLKFLSMTEGGLTGSVPSELGLLTNLNE-----------------------MYLYNNRLESSLPSALGNVQGLKILDISMNNLTGSIPEGICRSPSIGIKRDCFID-KCDCCSLYCIE	QLQRLDLSYTDISGEIPTELGLLSALKVLSLRGTYLTGSIPTEFF-QLKNLEQLNIGSWGITGTIPNGLGYLSKLCALRLWG-SLSGSLPPELGQLPNLLELEL--DGTSVEGPIPTELGQISTLEILDLSRTNITGKIPTELCNLAKLEMLSLGHTQL-TGTLPTYVGHLKSLVELHLDDLAL---TGTLPTELGMLTSVETFYVRSTSLTGPIPTELGYLESMTYLGLSGAELRSSIPTELGLSKNLSQINLRDNLLSGFIPTELGMLDLWVLYLENNKLSGEIPTELGQMSQSASIHLEGNYLTGSVPAEICTIEYIWISADCKKEVKCGCCTLCCGE	6e-29	129	325	341	32.55	111	196	172	8	34	50.44	0/1	HQILNQTR2VLGS1RTKDLIRS1RELI1GT1VL1ML2MA1TKSV1NSVLERSGNTNY1ET1TS2STFELFYFN-KQ1TKKN2RQVLDNMIRGNSNW1FILTSG2SPSNDGILSGKY1TSNK1KC2YR1GWEGL-FS1TS1ESVL1TPDEALMGKQSLLPSNSL2ELIESLI-S-HDAG1ESMVTE2LILPETFESLEGHQWIPSNT1TEYIFL1ILLS1STTNFI2TK3TEILGCTNNLTANK1KEYMILWS1EGQH1SQMLN-1SGIT3EYLV1LH1PKNS1KV1FLIH2ND1VAVLD-D-T-3IL5NMCLQTASLVTESTLFHY1-R-SDTKSFLRT8RY1TENSLMKTFY1SGMLTSEGGAGE1TRGS1VI1ST4LSTK2NSEQ-I-N-L-R-D-N…	/NCGR_SEQ_ID=MMETSP0015_2-20120614|21746 /TAXON_ID=2838 /ORGANISM="Odontella" /LENGTH=3108	83	65
MRM2	CAMNT_0000466773	80	457	982	2211	FVEGPQKRAIDWLVSDDLVLNSTEVRAMA-EYIKNGDEDSV--STVPLVQRYALMVLFFATNGELWSDSSWRELVNVPECR-FMGIECDLEGHINTLDVGYRKLRGRLPGEVGMLSMLTSLNVESNNLEGTIPS-----------FLYNKL------------TKLERVDM-----------RNNGFLSTISSDISKLTNLKALYLGELFLTGEVPTDAMKSLSSLEEISISHATEMTGPLLEFSEHWPNLTYFDILRSTFTGTIPTTIGTNTNLKYIWLEQTSMNTSILPTELGLLPNLKEFILDNLVVDDTTGTIPTELGNCQALTSLHVDKF--RGPIPTELGRLTNLKFLSMTEGGLTGSVPSELGLLTNLNEMYLYNNRLESSLPSALGNVQGL…	FESAPNITEIAFKVSGDLILDLTTPQGQATRWLLNEDGFPVPNTSKKVLQRYILSVLYFAMDGHNWTYNDGF-LTESDECSGWYGVYCSGD-EVVRLKLGENNLDEQLPSELSHLSELQILSMEENFITGTIPNNIGHMENLNTLLLYGNLLSGSIPGGIFNLTNLEVVGLGLGATTFNPEDSGNMLTGTLSTEIGNLKMLRWLSLSENELKGQIPKE-MCTLPRLQYIYMYSMYDMKGRIPTEIGNLTELRVLDVSGTRLRRKLPTQIGNLSQLQRLDLSYTDISGEI-PTELGLLSALKVLSLRGTYL---TGSIPTEFFQLKNLEQLNIGSWGITGTIPNGLGYLSKLCALRLW-GSLSGSLPPELGQLPNLLELELDGTSVEGPIPTELGQISTL…	1e-24	116	290	418	31.82	133	237	199	13	48	47.61	0/1	1VEESGA1QNKIRTAE1DAWFLK2DG2VI1NDSL1ETVPRQAGMQ1-TERYWILKL1GE1EGDFSP1-P-NSTTSVKPKLVVL3AI1MS2FY2TMND1EHLN1STDYSNSDWGRFE-1VTNEVSPD2RS-GFWMY1IVEY1DSLGEDG-HEIVNVTR1DKVL1YERNKN1RDGERQ2GS1VLGSMH2ME1TQSI1NSVM1SE1NFLIET4SN-N-I-G-H-M-E-N-L-N-T-LFL2NGKN1-L-S-G-S-I-P-G-G-I-F-N-L1KN2RV1DGML-G-L-G-A-T-T-F-N-P-E-DRSNG1GMFLLTSG1IL1STDE1SGKN1TKNM1KRAW1YS1GS1LNFE1TK1EQVI1TKDEA-1KCST1SPSR1EQEY1SYIMSYHSAMTYED1TK1PRLI…	/NCGR_SEQ_ID=MMETSP0015_2-20120614|21746 /TAXON_ID=2838 /ORGANISM="Odontella" /LENGTH=3108	83	78
MRM2	CAMNT_0000517031	70	456	1777	680	TEMDEGLSTDFVEGPQKRAIDWLVSDDL-VLNSTEVRAMAEYIKNGDEDSVSTVPLVQRYALMVLFFATNGELWS-DSSWRELVNVPEC-RFMGIECDLEGHINTLDVGYRKLRGRLPGEVGMLSMLTSLNVESNNLEGTIPSFLYNKLTKLERVDMRNNGFLSTISSDISKLTNLKALYLGELFLTGEVPTDAMKSLSSLEEISISHATEMTGPLLEFSEHWPNLTYFDILRSTFTGTIPTTIGTNTNLKYIWLEQTSMNTSILPTELGLLPNLKEFILDNLVVDDTTGTIPTELGNCQALTSLHV--DKFRGPIPTELGRLTNLKFLSMTEGGLTGSVPSELGLLTNLNEMYLYNNRLESSLPSALGNVQGLKILDISMNNLTGSIPEGI	SDLVESLLTDFGSV-YTNALNWISNEDTWQPDSSSTNASQQWI--------------ERYVMALFYYQLSGDGWSSNSGWLGSTEI--CDNWRGILTCSDGLVTDIDFESFNLKGSLPTEITLLTKLRFFYAKDNAITGTIPSEIGN-IPTLKHLGLSVTSLTGTIPTEIGQLTSLTYLSLRQTYLSGTFPV-----LPSSIEHFWLYDTNVGGTVPPSIGQLTNLVTFDAYENEFTGTIPSDLELLTKVQMFNLFGNKNMDGTIPTTIGFMTEVWEFEVDNMSL---TGTIPTEIGLMTKLKQFHPHDNNLTGPIPTEIGRCSAMTEMRLYDNDLSSSIPTEIGLLTDVADLQFHSNKLTGAIPSEIGNLQALELLYLDDNDLSSSIPTEI	6e-29	129	325	392	29.08	114	247	200	10	31	51.02	0/-2	TSEDMLDV1GS1SL3VGESGVP-QYKTRN1ILDN1LIVSSNDE1LT-WVQLPND1TSESVTRN1MSAQEQYW1K-N-G-D-E-D-S-V-S-T-V-P-L-V-QE2AVLMMAVLLFFYFYAQTLNS1EDLG2-SDN1SG1RLEGLSVTNEVIP-E-1-DRNFWMR2ELCTDCLSED1HLIVNTTDLI1VFGEYSRFKN1RK1RS2GT1VIGTML1STMK1TRSFLFNYVAEKSD1NALIET5FELIYG1K-LITPKT1EKRHVLDGMLRSNVNTGSFLLTSG2SPSTDE1SGKQ2NS1KTAY1YS1GREQLTFY1TS1ETVF1TVD-A-M-K-S-1SP1LSEI1IHSFIWSLHYAD1ENMVTG1PTLVLPEPFSSIEGHQWLPT2TVYT2IALYRESNTE6…	/NCGR_SEQ_ID=MMETSP0017_2-20120614|3879 /TAXON_ID=2856 /ORGANISM="Cylindrotheca closterium" /LENGTH=3224	85	80
MRM2	CAMNT_0000517031	171	456	1165	320	TLDVGYRKLRGRLPGEVGMLSMLTSLNVESN-NLEGTIPSFLYNKLTKLERVDMRNNGFLSTISSDISKLTNLKALYLGELFLTGEVPTD-----AMKSLSSLEEISISHATEMTGPLLEFSEHWPNLTYFDILRSTFTGTIPTTIGTNTNLKYIWLEQTSMNTSILPTELGLLPNLKEFILDNLVVDDTTGTIPTELGNCQALTSLHVD--KFRGPIPTELGRLTNLKFLSMTEGGLTGSVPSELGLLTNLNEMYLYNNRLESSLPSALGNVQGLKILDISMNNLTGSIPEGI	TFDAYENEFTGTIPSDLELLTKVQMFNLFGNKNMDGTIPTTI-GFMTEVWEFEVDNMSLTGTIPTEIGLMTKLKQFHPHDNNLTGPIPTEIGRCSAMTEMRLYDNDLSSSIPTEIGLLTDVAD-------LQFHSNKLTGAIPSEIGNLQALELLYLDDNDLSSSI-PTEIGLLTAVTDL---QTKTNKLTGTIPTEIGNLQVIENLELETNQLTGTIPTEIGLLTLLTDFGVYNSKVGGSIPSEIGLATSLIYLILYTTPINGNIPSEIGNLRSLEYFSVTSTNISGQIPSEI	3e-19	99.8	247	294	29.59	87	187	153	7	20	52.04	0/-2	1LF1VAGYYERNKELFRT1RTLI1GSEDVLGEML1STMKLVTQSMLF1VLEFSG1-K1LMED4STFTLIY-NGKFLM1KELVEWREVFDEMVRD1NMGSFLLTSG2SPSTDE1SGKLLM1NK2AQLFYHLPGHEDLNFN3EPVI2DE-I-G-R-C-S2KTSELMSRSLLYEDENIDSLIS1HSAITPETMETI1PL1LTEDFVSAEDH-W-P-N-L-T-Y-FLDQIFLHRSSNTKFL2TA2TSTE2TNNLTQNA1KEYLILWY1EDQDTNSDMLNSTS2L-3LI3PTNALVKTEDFLI-L-D-NQLTVKVTDNDKTL7LI2CL1AVLITESN1HEVLDE-T-NKQFLRT1PT4LI1RL2NL1KTFDLFSGMVTYENGSGKLVTG2VI3LI2LA1NS1NI…	/NCGR_SEQ_ID=MMETSP0017_2-20120614|3879 /TAXON_ID=2856 /ORGANISM="Cylindrotheca closterium" /LENGTH=3224	85	59
MRM2	CAMNT_0000517031	172	479	1015	116	LDVGYRKLRGRLPGEVGMLSMLTSLNVESNNLEGTIPSFLYNKLTKLERVDMRNNGFLSTISSDISKLTNLKALYLGELFLTGEVPTDAMKSLSSLEEISISHATEMTGPLLEFSEHWPN----LTYFDILRSTFTGTIPTTIGTNTNLKYIW-LE-QTSMNTSILPTELGLLPNLKEFILDNLVVDDTTGTIPTELGNCQALTSL--HVDKFRGPIPTELGRLTNLKFLSMTEGGLTGSVPSELGLLTNLNEMYLYNNRLESSLPSALGNVQGLKILDISMNNLTGSIPEGICRSPSIGIKRD-CFIDKCDCCSLY	FEVDNMSLTGTIPTEIGLMTKLKQFHPHDNNLTGPIPTEI-GRCSAMTEMRLYDNDLSSSIPTEIGLLTDVADLQFHSNKLTGAIPSEIGNLQALELLYLDDN---------DLSSSIPTEIGLLTAVTDLQTKTNKLTGTIPTEIGNLQVIENLELETNQLTGTIPTEIGLLTLLTDFGVYNSKVG---GSIPSEIGLATSLIYLILYTTPINGNIPSEIGNLRSLEYFSVTSTNISGQIPSEIGAATALTSLELGNCYLTGPIPPEISNLSNLERLITYANFLTGDIPP----LPSTLFGSDNCYLGEGNCFSAF	1e-16	91.7	226	317	28.08	89	202	149	9	26	47	0/-2	LFDE1GDYNRMKS1RT1RTLI1GT1VI1MLLMSTMK1TKSQLFNHVPEHSD3ET1TP2STFELIY-NGKRLCTSKALMETREVMDRMLRYND1GDFLLS1TS1SPSTDE1SGKL2NDLVKAAD1YQLFGHESLNFK3EAVI1TSDEAIMGKNSLLQSASLLEELELIYSLIDSDHNA-T-E-M-T-G-P-L-L-EDFL1ESHSWI1NT-E-I-G-L2YAFVDTID1RQSTTKFTTNGKTLITPG1TIIPGTTENITG2KQYV1WE-N2-LQE1SNMQNL1SGITLI3LI3PTNL1KTED1IGLVDY1LSVK1DGD-T-T-1TS2TS1LI1NLCAQTAS1TISY1-I-LHYVTDTKPFIRN1PN2TS1LI1RN1TRNS1KEFYLF1MV1ESGTGNLITS1…	/NCGR_SEQ_ID=MMETSP0017_2-20120614|3879 /TAXON_ID=2856 /ORGANISM="Cylindrotheca closterium" /LENGTH=3224	85	64
MRM2	CAMNT_0000517031	179	434	850	98	LRGRLPGEVGMLSMLTSLNVESNNLEGTIPSFLYNKLTKLERVDMRNNGFLSTISSDISKLTNLKALYLGELFLTGEVPTDAMKSLSSLEEISISHATEMTGPLLEFSEHWPNLTYFDILRSTFTGTIPTTIGTNTNLKYIWLEQTSMNTSILPTELGLLPNLKEFILDNLVVDDTTGTIPTELGNCQALTSLHVDK--FRGPIPTELGRLTNLKFLSMTEGGLTGSVPSELGLLTNLNEMYLYNNRLESSLPSALGN	LSSSIPTEIGLLTDVADLQFHSNKLTGAIPSEIGN-LQALELLYLDDNDLSSSIPTEIGLLTAVTDLQTKTNKLTGTIPTEIGNLQVIENLELETN--QLTGTIPTEIGLLTLLTDFGVYNSKVGGSIPSEIGLATSLIYLILYTTPINGNI-PSEIGNLRSLEYF---SVTSTNISGQIPSEIGAATALTSLELGNCYLTGPIPPEISNLSNLERLITYANFLTGDIPPLPSTLFGSDNCYLGEGNCFSAFDNAVAN	1e-11	76.3	186	258	31.78	82	167	128	5	9	49.61	0/-2	1RSGSRSLI1GT1VI1ML1STMDLVTASD1NQVFEH2NK1ET1TA3FELIYG1K-1TQKA2RLVLDYMLRDND1GDFLLS1TS1SPSTDE1SGKL2NALVKTAD1YQLTGKETLNFK3ETVI2DEAIMGKNSLLQSVSILEENELIESLIESTHNA-T-EQML2PTLILPETFESIEGHLWLPTNL2YD1DGIVLYRN1TKFVTG1TS2TSTE2TLNA1NS1KI1ILWI1EYQT1SPMI1TGSN1L-1TS1LI1LN1PRNS1KEEY1I-L-D-NSLVVTVSDTDNTITS1TQ2TS1LI1NACAQT5HEVLDGKN-C-YFLRT4TP1LIGSRN1TS2KEFR1SIMTTYEAGNGF3SDVI1SPELLPGSLT1TFNGLSNDENMC2YGNENGRNLCEF1SAL…	/NCGR_SEQ_ID=MMETSP0017_2-20120614|3879 /TAXON_ID=2856 /ORGANISM="Cylindrotheca closterium" /LENGTH=3224	85	53
MRM2	CAMNT_0000517031	374	458	1561	1316	DKFRGPIPTELGRLTNLKFLSMTEGGLTGSVPSELGLLTNLNEMYLYNNRLESSLPSALGNVQGLKILDISMNNLTGSIPEGICR	DNWRGILTCSDGLVTDIDFESFN---LKGSLPTEITLLTKLRFFYAKDNAITGTIPSEIGNIPTLKHLGLSVTSLTGTIPTEIGQ	6e-05	54.7	130	85	37.65	32	50	51	1	3	60	0/-2	1KNFW2PIILPTTCESLD1RLLV1NDLIKD1LE1MFTNE-G-G-1TK2VL1ST1LIGT3NK1NREFMF1LAYKND1RALIETSGSTLI2AELI2VIQPGT2IH1DGIL1MVNTNS3ST2ETGE1CGRQ	/NCGR_SEQ_ID=MMETSP0017_2-20120614|3879 /TAXON_ID=2856 /ORGANISM="Cylindrotheca closterium" /LENGTH=3224	85	18
MRM2	CAMNT_0020584549	66	477	1297	83	YILFTEMDEGLST-----DFVE--GPQKRAIDWLVSDDLVLNSTEVRAMAEYIKNGDEDSVSTVPLVQRYALMVLFFATNGELW---SDSSWRELVNVPECRFMGIECDLEGHINTLDVGYRKLRGRLPGEVGMLSMLTSLNVESNNLEGT-IPSFLYNKLTKLERVDMRNNGFLSTISSDISKLTNLKALYLGELFLTGEVPTDAMKSLSSLEEISISHATEMTGPLLEFSEHWPNLTYFDILRSTFTGTIPTTIGTNTNLKYIWLEQTSMNTSILPTELGLLPNLKEFILDNLVVDDTTGTIPTELGNCQALTSLHVD--KFRGPIPTELGRLTNLKFLSMTEGGLTGSVPSELGLLTNLNEMYLYNNRLESSLPSALGNVQGLKILDISMNNLTGS…	YFLIDDFESAFSTLSEPQSFIDPATAQRTALDWLIYED----NMEVAA-------GDPVAVS------RYLLMVIYYGNGGDNWYFIDGERWGSGKSI--CEWAGVKCNNDIQVTDLSLKDFGLTGTLESELLRFSYLTSLDLANNNLDHSEFPTLLL-EMKQLKELYLDDNELRGPIPSTISNLNNLETLNLAGNEFTGSLPSEMMNLSNLQVFSA--GSNDLTGNLFQTVVKWTNLRKLKVEHNGFTGIIPSEIGLQKNLTTVNLELNNLSGS-LPTELGLLAKLEKLVLSQQSMN---GKIPAEISKCSELLILHLDFNNFTESLPTEFGLLGEIQQIRLDGNKLKGNVPSELGQCEQLKTLTFSLNRFTGPIPPELGELKKLTRLKFDSNTLSGL…	6e-29	129	324	431	30.39	131	255	209	15	45	48.49	0/-1	1IF1FITDEDMFDEESGALF2-L-S-E-P-QDS1VIED-P-AGTPA1KRRT1IL3VISYDE1L-V-L-N-SNTM2RA1M-A-E-Y-I-K-N-2EPDVSA2T-V-P-L-V-Q-2AL3LIFYFYAGTNNG1EDLN1-Y-F-ISDDGSESR1RGESLGVKNSVIP-E-1REFWMA1IVEK1DNLNEDGIHQIVNTTD1DSVLGKYDRFKG1RT1RT1PEGS1VLGLMRLF1MY4NDVLEASN3EDGHTS-EIF1STFL1YLN-KELMTKKQ1EKREVLDYMLRDND1GEFLLRSGTP1SP1DT2KN1TN2KEAT1YN1GAEGLNFELF2ESVL1TSDEAM1KNSLLSSNSLLQEVEFISSAI-S-HGASTNEDML2PN1LFEQFTSVEVHK1PT2TRYKFLD…	/NCGR_SEQ_ID=MMETSP0786-20121207|10027 /TAXON_ID=186022 /ORGANISM="Thalassionema frauenfeldii, Strain CCMP 1798" /LENGTH=2470	85	85
MRM2	CAMNT_0000425861	168	482	1319	321	HINTLDVGYRKLRGRLPGEVGMLSMLTSLNVESNNLEGTIPSFLYNKLTKLERVDMRNNGFLSTISSDISKLTNLKALYLGELFLTGEVPTDAMKSLSSLEEISISHATEMTGPLLEFSEHWPNLTYFDILRSTFTGTIPTTIGTNTNLKYIWLEQTSMNTSILPTELGLLPNLKEFILDNLVVDDTTGTIPTELGNCQALTSLHV--DKFRGPIPTELGRLTNLKFLSMTEGGLTGSVPSELGLLTNLNE-----------------------MYLYNNRLESSLPSALGNVQGLKILDISMNNLTGSIPEGICRSPSIGIKRDCFID-KCDCCSLYCIE	QLQRLDLSYTDISGEIPTELGLLSALKVLSLRGTYLTGSIPTEFF-QLKNLEQLNIGSWGITGTIPNGLGYLSKLCALRLWG-SLSGSLPPELGQLPNLLELEL--DGTSVEGPIPTELGQISTLEILDLSRTNITGKIPTELCNLAKLEMLSLGHTQL-TGTLPTYVGHLKSLVELHLDDLAL---TGTLPTELGMLTSVETFYVRSTSLTGPIPTELGYLESMTYLGLSGAELRSSIPTELGLSKNLSQINLRDNLLSGFIPTEXGMLDLWVLYLENNKLSGEIPTELGQMSQSASIHLEGNYLTGSVPAEICTIEYIWISADCKKEVKCGCCTLCCGE	6e-29	129	325	341	32.55	111	196	172	8	34	50.44	0/-1	HQILNQTR2VLGS1RTKDLIRS1RELI1GT1VL1ML2MA1TKSV1NSVLERSGNTNY1ET1TS2STFELFYFN-KQ1TKKN2RQVLDNMIRGNSNW1FILTSG2SPSNDGILSGKY1TSNK1KC2YR1GWEGL-FS1TS1ESVL1TPDEALMGKQSLLPSNSL2ELIESLI-S-HDAG1ESMVTE2LILPETFESLEGHQWIPSNT1TEYIFL1ILLS1STTNFI2TK3TEILGCTNNLTANK1KEYMILWS1EGQH1SQMLN-1SGIT3EYLV1LH1PKNS1KV1FLIH2ND1VAVLD-D-T-3IL5NMCLQTASLVTESTLFHY1-R-SDTKSFLRT8RY1TENSLMKTFY1SGMLTSEGGAGE1TRGS1VI1ST4LSTK2NSEQ-I-N-L-R-D-N…	/NCGR_SEQ_ID=MMETSP0015_2-20120614|1290 /TAXON_ID=2838 /ORGANISM="Odontella" /LENGTH=3110	83	65
MRM2	CAMNT_0000425861	80	457	2129	900	FVEGPQKRAIDWLVSDDLVLNSTEVRAMA-EYIKNGDEDSV--STVPLVQRYALMVLFFATNGELWSDSSWRELVNVPECR-FMGIECDLEGHINTLDVGYRKLRGRLPGEVGMLSMLTSLNVESNNLEGTIPS-----------FLYNKL------------TKLERVDM-----------RNNGFLSTISSDISKLTNLKALYLGELFLTGEVPTDAMKSLSSLEEISISHATEMTGPLLEFSEHWPNLTYFDILRSTFTGTIPTTIGTNTNLKYIWLEQTSMNTSILPTELGLLPNLKEFILDNLVVDDTTGTIPTELGNCQALTSLHVDKF--RGPIPTELGRLTNLKFLSMTEGGLTGSVPSELGLLTNLNEMYLYNNRLESSLPSALGNVQGL…	FESAPNITEIAFKVSGDLILDLTTPQGQATRWLLNEDGFPVPNTSKKVLQRYILSVLYFAMDGHNWTYNDGF-LTESDECSGWYGVYCSGD-EVVRLKLGENNLDEQLPSELSHLSELQILSMEENFITGTIPNNIGHMENLNTLLLYGNLLSGSIPGGIFNLTNLEVVGLGLGATTFNPEDSGNMLTGTLSTEIGNLKMLRWLSLSENELKGQIPKE-MCTLPRLQYIYMYSMYDMKGRIPTEIGNLTELRVLDVSGTRLRRKLPTQIGXLSQLQRLDLSYTDISGEI-PTELGLLSALKVLSLRGTYL---TGSIPTEFFQLKNLEQLNIGSWGITGTIPNGLGYLSKLCALRLW-GSLSGSLPPELGQLPNLLELELDGTSVEGPIPTELGQISTL…	1e-24	115	289	418	31.82	133	237	199	13	48	47.61	0/-1	1VEESGA1QNKIRTAE1DAWFLK2DG2VI1NDSL1ETVPRQAGMQ1-TERYWILKL1GE1EGDFSP1-P-NSTTSVKPKLVVL3AI1MS2FY2TMND1EHLN1STDYSNSDWGRFE-1VTNEVSPD2RS-GFWMY1IVEY1DSLGEDG-HEIVNVTR1DKVL1YERNKN1RDGERQ2GS1VLGSMH2ME1TQSI1NSVM1SE1NFLIET4SN-N-I-G-H-M-E-N-L-N-T-LFL2NGKN1-L-S-G-S-I-P-G-G-I-F-N-L1KN2RV1DGML-G-L-G-A-T-T-F-N-P-E-DRSNG1GMFLLTSG1IL1STDE1SGKN1TKNM1KRAW1YS1GS1LNFE1TK1EQVI1TKDEA-1KCST1SPSR1EQEY1SYIMSYHSAMTYED1TK1PRLI…	/NCGR_SEQ_ID=MMETSP0015_2-20120614|1290 /TAXON_ID=2838 /ORGANISM="Odontella" /LENGTH=3110	83	78
MRM2	CAMNT_0020134717	72	477	1290	2639	MDEGLSTDF----VEGPQKRAIDWLVSDDLVLNSTEVRAMAEYIKNGDEDSVSTVPLVQRYALMVLFFATN----------------------GELWSD-SSWRELVNVPECRFMGIEC-------------DLEGHINTLDVGYRKLRGRLPGEVGMLSMLTSLNVESNNLEGTIPSFLYNKLTKLERVDMRNNGFLSTISSDISKLTNLKALYLGELFLTGEVPTDAMKSLSSLEEISISHATEMTGPLL------------------EFSEHWPNLTYFDILR---STFTGTIPTTIGTNTNLKYIWLEQTSMNTSILPTELGLLPNLKEFILDNLVVDDTTGTIPTELGNCQALTSLHVD--KFRGPIPTELGRLTNLKFLSMTEGGLTGSVPSE…	LESGLSRDTDLQDVYSPQYKALKWIADMD-----------------GASLSLKDHGILQRYSLAVLFFSTFSSNELPTLDSLKDLEDKPVTALGEGWKDRTNW--LTSKGHCSWAGVQCHHRDGTSLTNTVYDGNEGVTVLNLTANNLDGTLPGEIKGLGDLRILDLGDNLIQGTLPAAL-GHLEALQMLYLDGNGIDGTLPRSMGELVHVTHIYMSNNYLEGQIPVELSNLSNLHTLALYQNSLTGTLPDLSGLSALEYLYLDSNYITGEMPESLADLTALTDLRLGDNELTGAVPARLCELDSLVTLYLEENFIGGSIMDC----VGNMKSLAELQLYGNRVGGSIPDAIGDLPSLEILYIDDNELEGPLPSSLGKLENLISVYAQNNLLTGQIPQE…	7e-29	129	324	474	25.95	123	259	208	13	92	43.88	0/3	MLDEES3TR1FT-D-L-Q-D1EYGS2KYRK1ILDK1LIVASDDM1L-V-L-N-S-T-E-V-R-A-M-A-E-Y-I-K-N-1DAESDL1VLSKTDVHPGLIVL3AS1MA4AS1NF-S-S-N-E-L-P-T-L-D-S-L-K-D-L-E-D-K-P-V-T-A-L2LG1SK1-RSTSN1R-E-1VTNSVKPGEH1RSFWMA1IVEQ1-H-H-R-D-G-T-S-L-T-N-T-V-Y1LGENGEHGIVNTTV1DNVLGTYARNKN1RD1RT4VIGKMG1SGMD1TRSI1NDVLEGSD1NLLIEQ2IL1SAFA1Y-NGKH1TEKA1EQRMVLDYMLRDNG2FILDSG1ILSPSRDSIMSGKE1TVNHLVKTAHLI1LMGSENLNFY1TE1EQVI1TVDEALMSKNSLLSSNS…	/NCGR_SEQ_ID=MMETSP0696-20121128|19115 /TAXON_ID=265572 /ORGANISM="Extubocellulus spinifer, Strain CCMP396" /LENGTH=2713	84	84
MRM2	CAMNT_0011344295	84	458	845	1945	PQKRAIDWLVSDDLVLNSTEVRAMAEYIKNGDEDSVSTVPLVQRYALMVLFFATNG---------ELWSDSSWRELVNVPECR-------FMGIECDLEGHINTLDVGYRKLRGRLPGEVGMLSMLTSLNVESN-NLEGTIPSFLYNKLTKLERVDMRNNGFLSTISSDISKLTNLKALYLGELFLTGEVPTDAMKSLSSLEEISISHATEMTGPLLEFSEHWPNLTYFDILRSTFTGTIPTTIGTNTNLKYIWLEQTSMNTSILPTELGLLPNLKEFILDNLVVDDTTGTIPTELGNCQALTSLHVDK--FRGPIPTELGRLTNLKFLSMTEGGLTGSVPSELGLLTNLNEMYLYNNRLESSLPSALGNVQGLKILDISMNNLTGSIPEGICR	PQNLARDWLLYEDPV------------VWDSDDEGI-----IQRFSLAALYFATGGGGLNNSDEDDRWVENNW--LVG-PECGDEEGHDVWIGIACHPDGDLRSLVLDDWGLSGTIPPEVGHLYKLENLILKNNPNLMGWIPVSLAH-LGHLKQLALYNNNLSGVIPDIFEHTKSLKYINFENNDIHGSIPLEIKHLKSLETLVLTHNRMEGIVPFAQLSS--TNVKYLGLSHNRFSSRIETSINEMTTLEYLYLDSNQLRGSI-PVHLGNLSHLKSIDLSN---NEFTGSIPAEVGGLHRLEYLSVNNNSLVGSVPTEIGQLTSLKTLNAAANTLTGTIPATISKMIDLQSLQLYENDLTGSFPESVVELPSLETLFLSSNRLQGTIPATILR	7e-29	129	323	394	29.95	118	230	191	12	46	48.48	0/2	2KNRL1IR3VLSYDE1LP1L-N-S-T-E-V-R-A-M-A-E-Y-IVKWNDGS1EDDESGVIS-T-V-P-L-VI2YFAS1MAVA1FY3NG1-G-G-L-N-N-S-D-E-DEDLR1SVDESNSN1R-E-2NGV-3RG-D-E-E-G-H-D-VFWMI2EA1DHLPED1HDILNRTS1DVVLGDYDRWKG1RS1RTLI1GP3MH1SYMK1TESN1NIVLEKSN1-P2EM1TW2SVFS1YANHK-1TGKH1EKRQVLDAMLRY2GNFLLSSGTV1SPSDDIIFSEKHLTTKNS2AYLIYNLFGEENLNFDLITH1ESVI1TLDEAIMKKHSLLK1SLLEETELIVSLITSHHNARTM1MGTIGV1LFLAEQFL1ESH-W-PT1LVTK1FLDGILLSRHSNTR1TSGS…	/NCGR_SEQ_ID=MMETSP0735-20130129|21672 /TAXON_ID=186038 /ORGANISM="Fragilariopsis kerguelensis, Strain L26-C5" /LENGTH=2383	82	78
MRM2	CAMNT_0011344295	178	480	1550	2323	KLRGRLPGEVGMLSMLTSLNVESNNLEGTIPSFLYNKLTKLERVDMRNNGFLSTISSDISKLTNLKALYLGELFLTGEVPTDAMKSLSSLEEISISHATEMTGPLLEFSEHWPNLTYFDILRSTFTGTIPTTIGTNTNLKYIWLEQTSMNTSILPTELGLLPNLKEFILDNLVVDDTTGTIPTELGNCQALTSLHVDKFRGPIPTELGRLTNLKFLSMTEGGLTGSVPSELGLLTNLNEMYLYNNRLESSLPSALGNVQGLKILDISMNNLTGSIPEGIC---RSPSIGIKRDCFIDK----CDCCSLYC	QLRGSIPVHLGNLSHLKSIDLSNNEFTGSIPAEV-GGLHRLEYLSVNNNSLVGSVPTEIGQLTSLKTLNAAANTLTGTIPATISKMIDLQSLQL--YENDLTGSFPESVVELPSL------------------------ETLFLSSNRLQGTIPATILRL-----GFTLQGLYLSD----------NC----------FEGTLPSQLGSFVVLEALFVDTNKLSGPIPESFGNIRNLKQLYLFQNNLTGTVPVSLQNLKHLTGIGLESNNIIGEVPAEVCGLVHHKHIDMWADCSGGKDAVQCPCCNVCC	2e-17	93.6	231	310	25.48	79	172	135	8	59	43.55	0/2	KQ3RSLI1GVEHVL1MN2MH1TK1LINDVLESSN1NELFET1TS2SAFELVY-NGKG1THKR2RYVLDSMVRN2GSFLLVSGTSIVSPSTDE1SGKQ2NS2AT1YNLAGAEALNFT3ETVI1TADTAIMS1SMLISDSLLQESELIQSLI-S-HYAETNEDML2PSLFLP1FSSVEVHEWL1NS1T-Y-F-D-I-L-R-S-T-F-T-G-T-I-P-T-T-I-G-T-N-T-N-L-KEYTILWF1ESQSTNSRMLNQTGST1LPPA1EI1GR1L-P-N-L-K-EG1IT1DQNG1VYVLDS1T-T-G-T-I-P-T-E-L-G-2Q-A-L-T-S-L-H-V-D-K-1RE1PTIL1TSEQ2RSLFTVNV1KEFA1SFMVTDETGNGK1TS1SPVI1SEESLF1LNLI…	/NCGR_SEQ_ID=MMETSP0735-20130129|21672 /TAXON_ID=186038 /ORGANISM="Fragilariopsis kerguelensis, Strain L26-C5" /LENGTH=2383	82	63
MRM2	CAMNT_0011344295	169	257	1883	2149	INTLDVGYRKLRGRLPGEVGMLSM-LTSLNVESNNLEGTIPSFLYNKLTKLERVDMRNNGFLSTISSDISKLTNLKALYLGELFLTGEVP	LETLFLSSNRLQGTIPATILRLGFTLQGLYLSDNCFEGTLPSQL-GSFVVLEALFVDTNKLSGPIPESFGNIRNLKQLYLFQNNLTGTVP	9.8	37.7	86	90	33.33	30	58	42	2	2	46.67	0/2	ILNE2DFVLGSYSRNKR1RQ1RTLI1GAETVIGLMR1SGMF-T1TQSG1NYVLESSD1NCLF3IL2FQ1Y-NGKSLFTVKV2RAVLDFMVRDNT1GKFLLSSGTP1SPSEDSIFSGKNLITR3AQ3GFEQLNFN3ET2	/NCGR_SEQ_ID=MMETSP0735-20130129|21672 /TAXON_ID=186038 /ORGANISM="Fragilariopsis kerguelensis, Strain L26-C5" /LENGTH=2383	82	18
MRM2	CAMNT_0028498163	85	450	1184	2251	QKRAIDWLV-SDDLVLNSTEVRAMAEYIKNGDEDSVSTVPLVQRYALMVLFFATNGELWSD-SSWRELVNVPECRF------MGIECDLEGHINTLDVGYRKLRGRLPGEVGMLSMLTSLNVESN-NLEGTIPSFLYNKLTKLERVDMRNNGFLSTISSDI-SKLTNLKALYLGELFLTGEVPTDAMKSLSSLEEISISHATEMTGPLLEFSEHWPNL---TYFDILRSTFTGTIPTTIGTNTNLKYIWLEQTSMNTSILPTELGLLPNLKEFILDNLVVDDTTGTIPTELGNCQALT--SLHVDKFRGPIPTELGRLTNLKFLSMTEGGLTGSVPSELGLLTNLNEMYLYNNRLESSLPSALGNVQGLKILDISMNNLTG	QHKAFGWLVDTDPLQLTPDGTPAMDSRI-------------LQRYALATLYFAAGGDSWGNKNNW---LNGDECGFNGGPGWYGLGCNDVGEVRAVAFDDNNLVGELPPELSILKAVENLVIKNNPDFGGPIP-LEVGSMTELRQLALYNNDHTGEIPLTIYDSLIHLVYLNLQDNGLTGELRPEVGQLASLRKLILFNN--ELEGPVHAL--HLANLDELEYLGLSGNKFSGPIAHQIGNIPGLEYLYLDNNRI-TGTLPSKLGLLSSLKSFNLDN---NEVFGNIPTEIGNMVDLEYLSFRGNSLSGAIPTEVGTMQSLVTMNLATNFFNGELPEEIGALDNLKHLYLFQNKIEGAIPDLIGTMANLKVLFLSSNKITG	7e-29	129	324	381	31.5	120	221	190	14	40	49.87	0/2	1KHRK1IFDG3-DST1DP1VQ1NTSPTDEGVTRP2ADESYR1K-N-G-D-E-D-S-V-S-T-V-P-L-VL5MAVT1FY2TANG1EDLS1SGDN-KSNSN1R-E-L-VL1VGPD2RG1-N-G-G-P-G-WMY1ILEG1DNLDEV1HEIVNRTALVDAVFGDYDRNKN1RV1RE2GP1VLGSMI1SKMALVTESN1NVVIEKSN1-PNDLFEG1TP2S-FLLEYVNGKSLM1KE1ERRQVLDAMLRY2GDFHLTSGTE1SPSLDT1-YSDKS1TINH1KVAY1YN1GQEDLNFG4VLPRTPDEAVMGKQSLLA1SLLREKEL1SLIFSNHNA-T-1MLTE2LVLHEAFLS-E-1WLPA2-D-E-LTE1FLDGILLSRGSNTK1TS1TP1PATHTQ2TNNIT…	/NCGR_SEQ_ID=MMETSP1322-20130828|1979 /TAXON_ID=265543 /ORGANISM="Minutocellus polymorphus, Strain RCC2270" /LENGTH=3003	82	76
MRM2	CAMNT_0028498163	123	480	1682	2659	PLVQRYALMVLFFATNGELWSDSSWRELVNVPECRFMGIECD--------LEGHINTLDVGY---RKLRGRLPGEVGMLSMLTSLNVESNNLEGTIPSFLYNKLTKLERVDMRNNGFLSTISSDISKLTNLKALYLGELFLTGEVPTDAMKSLSSLEEISISHATEMTGPLLEFSEHWPNLTYFDILRSTFTGTIPTTIGTNTNLKYIWLEQTSMNTSILPTELGLLPNLKEFILDNLVVDDTTGTIPTEL-GNCQALTSLHV--DKFRGPIPTELGRLTNLKFLSMTEGGLTGSVPSELGL-LTNLNEMYLYNNRLESSLPSALGNVQGLKILDISMNNLTGSIPEGICR-SPSIGIKRDCFID--------KCDCCSLYC	PEVGQLASLRKLILFNNELEGPVHALHLANLDELEYLGLSGNKFSGPIAHQIGNIPGLEYLYLDNNRITGTLPSKLGLLSSLKSFNLDNNEVFGNIPTEIGN-MVDLEYLSFRGNSLSGAIPTEVGTMQSLVTMNLATNFFNGELP-------------------EEIGAL-------------------------------DNLKHLYLFQNKIEGAI-PDLIGTMANLKVLFLSS---NKITG-FPAEVSGLSDTLTELYLSDNKISGPIPASVCDLSNLEVLFLDSNFLNGEIPDCVGANLGSLRQLYLFGNQLEGYIPQNLQRLKQLTALGLEDNEFVGDVSQGICELTNNNGVLTELWTDCGGAEPSVSCECCSTCC	2e-16	90.9	224	382	25.65	98	204	163	13	80	42.67	0/2	1LE1QGRQYL1LSMLVRLKFLFIALTF1GN2WESGDPSVSHWARLEH1VA1VLPD1CLREFYML1ILESCGDN-K-F-S-G-P-I-A-HLQEI1HN1NPTG1DEVYGL1-L-D-NRNKRLIRT1RT2GSEKVL1ML2MS1TK1LF1VLEDSN1NELVEF1TN2STFELIYG1K-LMTVKD2RYVLDSMF1NG1GSFLLSSGTA1SPSTDEIVSGKTLMTQNS1KVATLMYN1GAETLN1LFTN2VL1T-D-A-M-K-S-L-S-S-L-E-E-I-S-I-S-H-A-T-1METI1PA1L-E-F-S-E-H-W-P-N-L-T-Y-F-D-I-L-R-S-T-F-T-G-T-I-P-T-T-I-G-T-N-TD3YHILWY1EF1TNSKMINETGSA1L-1TDELLI1LTLMPA3…	/NCGR_SEQ_ID=MMETSP1322-20130828|1979 /TAXON_ID=265543 /ORGANISM="Minutocellus polymorphus, Strain RCC2270" /LENGTH=3003	82	74
MRM2	CAMNT_0013305141	82	481	1587	244	EGPQKRAIDWLVSDD---LVLNSTEVRAMAEYIKNG------DEDSV-------------STVPLVQRYALMVLFFATNGELWSDSSWRELVNVPECRFMGIECDLEGHINTLDVGYRKLRGRLPGEVGMLSMLTSLNVESNNLEGTIPSFLYNKLTKLERVDMRNNGFLS-TISSDISKLTNLKALYLGELFLTGEVPTDAMKSLSSLEEISISHATEMTGPLLEFSEHWPNLTY------------------FDILR---------STFTGTIPTTIGTNTNLKYIWLEQTSMNTSILPTELGLLPNLKEFILDNLVVDDTTGTIPTELGNCQALTSLHV--DKFRGPIPTELGRLTNLKFLSMTEGGLTGSVPSELGLLTNLNEMYLYNNRLESSL…	KSPQSQALHWVLYEDPMHLDPKRDKRDNILKYKPNAFVKHLPDDDNIFIIGPGEGEVHTNSTESLISRYVLMVMYYSLSGEKWSRNNGYK-SGESECNWFGVSCNKRHVITDLNLSNNNLKGNLPNELSALSALRVLTLRQNEIRGTIPSS-YGSLAALTYLTLQLNPRLTGTLPSSLAQLKHLESLYLNGNDLTGSLPHELLSMKKLRHLILDDN--RFTGSLPATLNICPNMEQLVLTNNLLTGSLPSTFGNFVNLRELKLNDNYFSGSLLLPRTQSSSFKQLESLHLTQNEL-TGPLPEEISYLSSLEKFMLGD---NQFSGAIPQSILKLQQVEELHLQNNNISGPLPEALYLLRNLESLRLESNIISGTISPSIGELSSLIQLRLGNNTLRGSV…	8e-29	129	324	456	26.97	123	269	210	14	64	46.05	0/-3	EKGS2KSRQ1ILDH1LVVLSYDE1-P-M-H1VDLPNKSRTDEKVRRDANMIALEK1IKKP1GA-F-V-K-H-L-P1ED1SNVI-F-I-I-G-P-G-E-G-E-V-H-T-N2VEPS1VIQS2AV3LMFYFYASTLNS2LK2DRSNSNWGRYEKL-VSNGVEPS2RNFWMF1IVES1DNLKERGHHV1NTTD1DNVLGSYNRNKN1RK1RN2GN1VLGSMA2MA1TRSV1NTVLERSQ1NELIER5FSL-1NGKS1TAKA1ETRYVLDTMLRQNL1GPFR1ST-G1ILSP1DSILSAKQ1TKNH1KEAS3GNEGLNFD3ESVL1THDEALMLKSSMLKSKSLLREHEL1SLIDSDHNA-T-ERMF2PS1LPEAFTSLENHIWC2LMTEYQ-L-V-L-T-N-N…	/NCGR_SEQ_ID=MMETSP1066-20121228|292974 /TAXON_ID=671091 /ORGANISM="Coscinodiscus wailesii, Strain CCMP2513" /LENGTH=3083	83	83
MRM2	CAMNT_0003624965	84	457	1039	2127	PQKRAIDWLVSDDLVLNSTEVRAMAEYIKNGDEDSVSTVPLVQRYALMVLFFATNGE----LWSDSSWRELVNVPEC------RFMGIECDLEGHINTLDVGYRKLRGRLPGEVGMLSMLTSLNVESN-NLEGTIPSFLYNKLTKLERVDMRNNGFLSTISSDISKLTNLKALYLGELFLTGEVPTDAMKSLSSLEEISISHATEMTGPLLEFSEHWPNLTYFDILRSTFTGTIPTTIGTNTNLKYIWLEQTSMNTSILPTELGLLPNLKEFILDNLVVDDTTGTIPTELGNCQALT--SLHVDKFRGPIPTELGRLTNLKFLSMTEGGLTGSVPSELGLLTNLNEMYLYNNRLESSLPSALGNVQGLKILDISMNNLTGSIPEGIC	PQNHARNWLLTQDKQTLASDV-------------STSQEAIIQRYALASFYFATNGDGAQTTWERNTW---LKGPECGDERHEAWVGIDCNADGEVRALALDGFGLSGTIPAEVGHLYKLESFIVKNNPELTGWIPASL-SHLANLRQLALYNNNLSGVIPDIFEHTKSLKFINFEKNDLHGSIPLEISNLENLETLVLKDNRMEGIVPFRQLAS--TNIKYLGLSNNRFSSRIEREIGSVDTLEYIYLDNNSLRGTV-PTHIGRLSNLKALDLGN---NAFTGFFPGTSGNLQKLEHLSLNNNQLNRHLPLRVSLLTNLKTLNVATNTFTGELP-DLSALSNLKSLHVFENDFSGPFPESLEKLSSIESLFLSSNRFTGTIPESIS	8e-29	129	323	387	28.94	112	238	183	11	37	47.29	0/1	2KNRH1IRDN2VLSTDQ1LKVQLTNLSATSED1R-A-M-A-E-Y-I-K-N-G-D-E-D-1VT1TQVEPALIVI5MAVSLFFY5ED-G-A-Q-TLT1SEDRSNST1R-E-L-VLNKVG3-G-D-E-R-H-ERAFWMV2ED1DNLAED1HEIVNRTA1DAVLGDYGRFKG1RS1RTLI1GA3MH1SYMK1TE1LFNI1EKSN1-PNE1ET1TW2SAFS1Y-NSKH1TAKN1ERRQVLDAMLRY2GNFLLSSGTV1SPSDDIIFSEKHLTTKNS2AFLIYNLFGEEKLNFD1TH1ESVI1TLDEAIMSKNSLLESNSLLEETELIVSLIKSDHNARTM1MGTIGV1LFLREQFLSAESH-W-PT1LITK1FLDGILLSRNSNTR1TSGSTR1PETRTE2TSN…	/NCGR_SEQ_ID=MMETSP0329-20121206|8554 /TAXON_ID=697910 /ORGANISM="Pseudo-nitzschia arenysensis, Strain B593" /LENGTH=2581	89	77
MRM2	CAMNT_0003624965	49	480	1093	2502	AEVDPDRDLIAYRSDIEYILFTEMDEGLSTDF-----VEGPQ---KRAIDWLVSDDLVLNSTEVRAMAEYIKNGDEDSVS-TVP--LVQRYALMVLFFATNGEL--WSDSSWRELVNVPEC-----RFMGIECDLEGHINTLD-VGYRK--LRGRLPGEVGMLSMLTSLNVESNNLEGTIPSFLYNKLTKLERVDMRNNGFLSTISSDISKLTNLKALYLGELFLTGEVPTDAMKSLSSLEEISISHATEMTGPLLEFSEHWPNLTYFDILRSTFTGTIPTTIGTNTNLKYIWLEQTSMNTSILPTELGLLPNLKEF-ILDN--------------------LVVDDTTGTIPTELG----NCQALTSLHVDKFRGPIPTELGRLTNLKFLSMTEGGLT…	SDVSTSQEAIIQRYALASFYFATNGDGAQTTWERNTWLKGPECGDERHEAWVGID--CNADGEVRALAL-----DGFGLSGTIPAEVGHLYKLESFIVKNNPELTGWIPASLSHLANLRQLALYNNNLSGVIPDIFEHTKSLKFINFEKNDLHGSIPLEISNLENLETLVLKDNRMEGIVP-FRQLASTNIKYLGLSNNRFSSRIEREIGSVDTLEYIYLDNNSLRGTVPTHIGRLSNLKALDLGNNA--FTGFFPGTSGNLQKLEHLSLNNNQLNRHLPLRVSLLTNLKTLNV-ATNTFTGELP-DLSALSNLKSLHVFENDFSGPFPESLEKLSSIESLFLSSNRFTGTIPESISLMNRNLKGLY-LSDNYFEGTIPTHLCEFADLEALFLDTNNFS…	2e-16	91.3	225	484	25.41	123	295	208	21	66	42.98	0/1	ASED1DSPTDSRQDELA1AIYQ1SYDAILEAYSIFLY1TAETMNDGED1LASQ1DTFW-E-R-N-T-WVLEK2QE-C-G-DKE1AHIEDA1LVVGSI1D-L-VCLNNASDTG4ML1ELY-I-K-N-G-1EGDFSGVL1-G1VI1-A-ELVVGQHRL1AK1MEVSLFFIFVAKTN1GP2-T-G1SIDPSA1WLRSEH1VA1VLPREQCL-A-L-Y-N-NRNFLMS1IVEICP1LIEFGE1ITNKTS1DK-FVIGNYFRE1-N-D1RH1RSLI1GL1VIGSMN1SEMN1TEST1NVVLEKSD1NRLM2TIIV1S-1LRYQNLKALS1KNLIEKRYVLDGMLRS2GR1LS1TR1SESRDE1SGKSLVTDNT1KEAYLI2GDENLNFS1TR1ET3DHAIMGKR…	/NCGR_SEQ_ID=MMETSP0329-20121206|8554 /TAXON_ID=697910 /ORGANISM="Pseudo-nitzschia arenysensis, Strain B593" /LENGTH=2581	89	89
MRM2	CAMNT_0003643887	84	457	1071	2159	PQKRAIDWLVSDDLVLNSTEVRAMAEYIKNGDEDSVSTVPLVQRYALMVLFFATNGE----LWSDSSWRELVNVPEC------RFMGIECDLEGHINTLDVGYRKLRGRLPGEVGMLSMLTSLNVESN-NLEGTIPSFLYNKLTKLERVDMRNNGFLSTISSDISKLTNLKALYLGELFLTGEVPTDAMKSLSSLEEISISHATEMTGPLLEFSEHWPNLTYFDILRSTFTGTIPTTIGTNTNLKYIWLEQTSMNTSILPTELGLLPNLKEFILDNLVVDDTTGTIPTELGNCQALT--SLHVDKFRGPIPTELGRLTNLKFLSMTEGGLTGSVPSELGLLTNLNEMYLYNNRLESSLPSALGNVQGLKILDISMNNLTGSIPEGIC	PQNHARNWLLTQDKQTLASDV-------------STSQEAIIQRYALASFYFATNGDGAQTTWERNTW---LKGPECGDERHEAWVGIDCNADGEVRALALDGFGLSGTIPAEVGHLYKLESFIVKNNPELTGWIPASL-SHLANLRQLALYNNNLSGVIPDIFEHTKSLKFINFEKNDLHGSIPLEISNLENLETLVLKDNRMEGIVPFRQLAS--TNIKYLGLSNNRFSSRIEREIGSVDTLEYIYLDNNSLRGTV-PTHIGRLSNLKALDLGN---NAFTGFFPGTSGNLQKLEHLSLNNNQLNRHLPLRVSLLTNLKTLNVATNTFTGELP-DLSALSNLKSLHVFENDFSGPFPESLEKLSSIESLFLSSNRFTGTIPESIS	8e-29	129	323	387	28.94	112	238	183	11	37	47.29	0/3	2KNRH1IRDN2VLSTDQ1LKVQLTNLSATSED1R-A-M-A-E-Y-I-K-N-G-D-E-D-1VT1TQVEPALIVI5MAVSLFFY5ED-G-A-Q-TLT1SEDRSNST1R-E-L-VLNKVG3-G-D-E-R-H-ERAFWMV2ED1DNLAED1HEIVNRTA1DAVLGDYGRFKG1RS1RTLI1GA3MH1SYMK1TE1LFNI1EKSN1-PNE1ET1TW2SAFS1Y-NSKH1TAKN1ERRQVLDAMLRY2GNFLLSSGTV1SPSDDIIFSEKHLTTKNS2AFLIYNLFGEEKLNFD1TH1ESVI1TLDEAIMSKNSLLESNSLLEETELIVSLIKSDHNARTM1MGTIGV1LFLREQFLSAESH-W-PT1LITK1FLDGILLSRNSNTR1TSGSTR1PETRTE2TSN…	/NCGR_SEQ_ID=MMETSP0329-20121206|18015 /TAXON_ID=697910 /ORGANISM="Pseudo-nitzschia arenysensis, Strain B593" /LENGTH=2604	89	77
MRM2	CAMNT_0003643887	49	480	1125	2534	AEVDPDRDLIAYRSDIEYILFTEMDEGLSTDF-----VEGPQ---KRAIDWLVSDDLVLNSTEVRAMAEYIKNGDEDSVS-TVP--LVQRYALMVLFFATNGEL--WSDSSWRELVNVPEC-----RFMGIECDLEGHINTLD-VGYRK--LRGRLPGEVGMLSMLTSLNVESNNLEGTIPSFLYNKLTKLERVDMRNNGFLSTISSDISKLTNLKALYLGELFLTGEVPTDAMKSLSSLEEISISHATEMTGPLLEFSEHWPNLTYFDILRSTFTGTIPTTIGTNTNLKYIWLEQTSMNTSILPTELGLLPNLKEF-ILDN--------------------LVVDDTTGTIPTELG----NCQALTSLHVDKFRGPIPTELGRLTNLKFLSMTEGGLT…	SDVSTSQEAIIQRYALASFYFATNGDGAQTTWERNTWLKGPECGDERHEAWVGID--CNADGEVRALAL-----DGFGLSGTIPAEVGHLYKLESFIVKNNPELTGWIPASLSHLANLRQLALYNNNLSGVIPDIFEHTKSLKFINFEKNDLHGSIPLEISNLENLETLVLKDNRMEGIVP-FRQLASTNIKYLGLSNNRFSSRIEREIGSVDTLEYIYLDNNSLRGTVPTHIGRLSNLKALDLGNNA--FTGFFPGTSGNLQKLEHLSLNNNQLNRHLPLRVSLLTNLKTLNV-ATNTFTGELP-DLSALSNLKSLHVFENDFSGPFPESLEKLSSIESLFLSSNRFTGTIPESISLMNRNLKGLY-LSDNYFEGTIPTHLCEFADLEALFLDTNNFS…	2e-16	91.3	225	484	25.41	123	295	208	21	66	42.98	0/3	ASED1DSPTDSRQDELA1AIYQ1SYDAILEAYSIFLY1TAETMNDGED1LASQ1DTFW-E-R-N-T-WVLEK2QE-C-G-DKE1AHIEDA1LVVGSI1D-L-VCLNNASDTG4ML1ELY-I-K-N-G-1EGDFSGVL1-G1VI1-A-ELVVGQHRL1AK1MEVSLFFIFVAKTN1GP2-T-G1SIDPSA1WLRSEH1VA1VLPREQCL-A-L-Y-N-NRNFLMS1IVEICP1LIEFGE1ITNKTS1DK-FVIGNYFRE1-N-D1RH1RSLI1GL1VIGSMN1SEMN1TEST1NVVLEKSD1NRLM2TIIV1S-1LRYQNLKALS1KNLIEKRYVLDGMLRS2GR1LS1TR1SESRDE1SGKSLVTDNT1KEAYLI2GDENLNFS1TR1ET3DHAIMGKR…	/NCGR_SEQ_ID=MMETSP0329-20121206|18015 /TAXON_ID=697910 /ORGANISM="Pseudo-nitzschia arenysensis, Strain B593" /LENGTH=2604	89	89
MRM2	CAMNT_0000459869	172	477	151	1086	LDVGYRKLRGRLPGEVGMLSMLTSLNVESNNLEGTIPSFLYNKLTKLERVDMRNN-GFLSTISSDISKLTNLKALYLGELFLTGEVPTDAMKSLSSLEEISISHATEMTGPLLEFSEHWPNLTYFDILRSTFTGTIPTTIGTNTNLKYIWLEQTSMNTSILPTELGLLPNLKEFILDNLVVDDTTGTIPTELGNCQALTSLHV--DKFRGPIPTELGRLTNLKFLSMTEGGLTGSVPSELGLLTNLNEMYLYNNRLESSLPSALGNVQGLKILDISMNNLTGSIPEGICRSPSIGIKRDCFID------------KCDCCS	IDVSENDLSGSVPSEMGKLTNLAEIDVSGNDLSGSIPSEM-GQLTNLEKLDVSYTYGLSGSIPSEVGKLTNLVVIDVSDNVLSGSIPSEVGQLTNLAKIDVS-YNYGLSGSIPSEVGKLTNLEELHVYSNDLSGSVPSEMGQLTNLVRLYAYENNLSGSI-PSEMGQLTNLVDLDADE---NGLSGTIPSEMGKLTNLLYLWVFSNDLSGTIPSEVGKLTNLVLLYAHDNGLRGTIPSEMGKLTNLVDLSVYSNLLNGTIPSELALIENIEWIQAQWNDFTGTVSEDFCELEEL---QDFYADCEQTDSTGPPAVECKCCT	9e-29	125	314	321	29.91	96	201	173	8	24	53.89	0/1	LI2GSYERNKD1RS1RSLV1GS1VM1MK1STMN1TASELIND1ESSG1ND1ES1TS3FELMY-NGKQ2KN2RKVL1MVRSNYNT-Y1FLLSSGTS1SP1DEIVSG5KVAVLIYDLVGSEDLNFV1TS1ESVI1TSDEAVMGKQSLLTSNSLLAEKEIIDSVISS-HYANTYEGMLTS1PSLILPESFESVEGHKWLPT2TEYEFLDHIVLYRSSNTDFLTS1TSIV1TSTEIM1TQNL3KVYRILWYLAEYQETNSNMLNSTG2L-1TS1LM1LQ1PT2KVEDFLIDLA1NEL-V-V-DNDGTLTS4TS1LM1NKCLQTAN1TLSY1HW1-F-SDNKDFLRS1PT2TS1LV1RK4KVFL1SYMATHEDGN2TR1STVI3LM1LK4NVEDMLYSLV1NS1…	/NCGR_SEQ_ID=MMETSP0015_2-20120614|18294 /TAXON_ID=2838 /ORGANISM="Odontella" /LENGTH=1191	64	63
MRM2	CAMNT_0000459869	168	453	67	843	HINTLDVGYRKLRGRLPGEVGMLSMLTSLNVESNNLEGTIPSFLYNKLTKLERVDMRNNGFLSTISSDISKLTNLKALYLGELF-LTGEVPTDAMKSLSSLEEISISHATEMTGPLLEFSEHWPNLTYFDILRSTFTGTIPTTIGTNTNLKYIWLEQTSMNTSILPTELGLLPNLKEFILDNLVVDDTTGTIPTELGNCQALTSLHV--DKFRGPIPTELGRLTNLKFLSMTEGGLTGSVPSELGLLTNLNEMYLYNNRLESSLPSALGNVQGLKILDISMNNLTGSIP	NLERLDIFSNHLSGSIPSEVGQLTNLVEIDVSENDLSGSVPSEM-GKLTNLAEIDVSGNDLSGSIPSEMGQLTNLEKLDVSYTYGLSGSIPSEVGKLT--------------------------NLVVIDVSDNVLSGSIPSEVGQLTNLAKIDVSYNYGLSGSIPSEVGKLTNLEEL---HVYSNDLSGSVPSEMGQLTNLVRLYAYENNLSGSIPSEMGQLTNLVDLDADENGLSGTIPSEMGKLTNLLYLWVFSNDLSGTIPSEVGKLTNLVLLYAHDNGLRGTIP	3e-28	124	310	289	31.83	92	164	156	5	33	53.98	0/1	HNILNETR2VIGFYSRNKH1RS1RSLI1GS3MQ1STMN1TVSELIND1ESSE1ND1ES1TSIV2FELMY-NG3KN1EAREVI1MVRSNG1GDFLLSSGTS1SP1DEIMSGKQ4KEAK1YDLVGSEYLTFY-G1TS1ESVI1TSDEAVMG1SLLTS-S-L-E-E-I-S-I-S-H-A-T-E-M-T-G-P-L-L-E-F-S-E-H-W-P-2TVYVFI1IVLSRDSNTVFLTS1TS2TSTEIV1TQNL3KAYK1WDLVESQYTNSYMGNLTSSGISLI1TS1LV1LK1PT2KE1FLI-L-D-NHLVVYVSDN1TLTS1TSIV1TS1LM1NQCLQTAN1TVSR1HYVA-Y-EDNKNFLRS1PS2TS1LM1RQ4KVFD1SDMATD1GN2TS1STVI3LM1LK4NLE…	/NCGR_SEQ_ID=MMETSP0015_2-20120614|18294 /TAXON_ID=2838 /ORGANISM="Odontella" /LENGTH=1191	64	59
MRM2	CAMNT_0000459869	200	453	19	699	SNNLEGTIPSFLYNKLTKLERVDMRNNGFLSTISSDISKLTNLKALYLGELFLTGEVPTDAMKSLSSLEEISISHATEMTGPLLEFSEHWPNLTYFDILRSTFTGTIPTTIGTNTNLKYIWLEQTSMNTSILPTELGLLPNLKEF-ILDNLVVDDTTGTIPTELGNCQALTSLHVD---KFRGPIPTELGRLTNLKFLSMTEGGLTGSVPSELGLLTNLNEMYLYNNRLESSLPSALGNVQGLKILDISMNNLTGSIP	SNRLWGTI-STLIGRLTNLERLDIFSNHLSGSIPSEVGQLTNLVEIDVSENDLSGSVPSEMGKLT--------------------------NLAEIDVSGNDLSGSIPSEMGQLTNLEKLDVSYTYGLSGSIPSEVGKLTNLVVIDVSDNVL----SGSIPSEVGQLTNLAKIDVSYNYGLSGSIPSEVGKLTNLEELHVYSNDLSGSVPSEMGQLTNLVRLYAYENNLSGSIPSEMGQLTNLVDLDADENGLSGTIP	6e-23	108	270	258	35.27	91	132	138	5	35	53.49	0/1	2NR1EW3P-1FT1YINGKR2KN3VL1MIRFNS1GHFLLSSGTS1SP1DEIVSGKQ4KVAELIYDLVGS1LNFD1TS1ES2TSDEAMMG1SLLTS-S-L-E-E-I-S-I-S-H-A-T-E-M-T-G-P-L-L-E-F-S-E-H-W-P-2TAYEFI1IVLSRGSNTDFLTS1TS2TSTEIM1TQNL3KEYKILWDLVESQY1SYMGNLTSSGISLI1TS1LV1LK1PT2KVEVFI-DIVLS2LVVLV-D-D-T-TS1TS2TS1LV1NQCLQTAN1TASKLIHD1DS-Y-N-YKGFLRS1PS2TS1LV1RK4KEFE1SHMVTYESGNGD1TS6LM1LQ4NVERML1LA1NE1RN1ESSG1LI2AELM1NQVLQTGN1KVID2IASDME1NG1TS1ST2	/NCGR_SEQ_ID=MMETSP0015_2-20120614|18294 /TAXON_ID=2838 /ORGANISM="Odontella" /LENGTH=1191	64	53
MRM2	CAMNT_0011303495	84	458	1539	439	PQKRAIDWLVSDDLVLNSTEVRAMAEYIKNGDEDSVSTVPLVQRYALMVLFFATNG---------ELWSDSSWRELVNVPECR-------FMGIECDLEGHINTLDVGYRKLRGRLPGEVGMLSMLTSLNVESN-NLEGTIPSFLYNKLTKLERVDMRNNGFLSTISSDISKLTNLKALYLGELFLTGEVPTDAMKSLSSLEEISISHATEMTGPLLEFSEHWPNLTYFDILRSTFTGTIPTTIGTNTNLKYIWLEQTSMNTSILPTELGLLPNLKEFILDNLVVDDTTGTIPTELGNCQALTSLHVDK--FRGPIPTELGRLTNLKFLSMTEGGLTGSVPSELGLLTNLNEMYLYNNRLESSLPSALGNVQGLKILDISMNNLTGSIPEGICR	PQNLARDWLLYEDPV------------VWDSDDEGI-----IQRFSLAALYFATGGGGLNNSDEDDRWVENNW--LVG-PECGDEEGHDVWIGIACHPDGDLRSLVLDDWGLSGTIPPEVGHLYKLENLILKNNPNLIGWIPVSLAH-LGHLKQLALYNNNLSGVIPDIFEHTKSLKYINFENNDIHGSIPLEIKHLKSLETLVLTHNRMEGIVPFAQLSS--TNVKYLGLSHNRFSSRIETSINEMTTLEYLYLDSNQLRGSI-PVHLGNLSHLKSIDLSN---NEFTGSIPAEVGGLHRLEYLSVNNNSLVGSVPTEIGQLTSLKTLNAAANTLTGTIPATISKMIDLQSLQLYENDLTGSFPESVVELPSLETLFLSSNRLQGTIPATILR	9e-29	128	322	394	29.95	118	230	191	12	46	48.48	0/-3	2KNRL1IR3VLSYDE1LP1L-N-S-T-E-V-R-A-M-A-E-Y-IVKWNDGS1EDDESGVIS-T-V-P-L-VI2YFAS1MAVA1FY3NG1-G-G-L-N-N-S-D-E-DEDLR1SVDESNSN1R-E-2NGV-3RG-D-E-E-G-H-D-VFWMI2EA1DHLPED1HDILNRTS1DVVLGDYDRWKG1RS1RTLI1GP3MH1SYMK1TESN1NIVLEKSN1-P2EI1TW2SVFS1YANHK-1TGKH1EKRQVLDAMLRY2GNFLLSSGTV1SPSDDIIFSEKHLTTKNS2AYLIYNLFGEENLNFDLITH1ESVI1TLDEAIMKKHSLLK1SLLEETELIVSLITSHHNARTM1MGTIGV1LFLAEQFL1ESH-W-PT1LVTK1FLDGILLSRHSNTR1TSGS…	/NCGR_SEQ_ID=MMETSP0735-20130129|1272 /TAXON_ID=186038 /ORGANISM="Fragilariopsis kerguelensis, Strain L26-C5" /LENGTH=2267	82	78
MRM2	CAMNT_0011303495	178	480	834	61	KLRGRLPGEVGMLSMLTSLNVESNNLEGTIPSFLYNKLTKLERVDMRNNGFLSTISSDISKLTNLKALYLGELFLTGEVPTDAMKSLSSLEEISISHATEMTGPLLEFSEHWPNLTYFDILRSTFTGTIPTTIGTNTNLKYIWLEQTSMNTSILPTELGLLPNLKEFILDNLVVDDTTGTIPTELGNCQALTSLHVDKFRGPIPTELGRLTNLKFLSMTEGGLTGSVPSELGLLTNLNEMYLYNNRLESSLPSALGNVQGLKILDISMNNLTGSIPEGIC---RSPSIGIKRDCFIDK----CDCCSLYC	QLRGSIPVHLGNLSHLKSIDLSNNEFTGSIPAEV-GGLHRLEYLSVNNNSLVGSVPTEIGQLTSLKTLNAAANTLTGTIPATISKMIDLQSLQL--YENDLTGSFPESVVELPSL------------------------ETLFLSSNRLQGTIPATILRL-----GFTLQGLYLSD----------NC----------FEGTLPSQLGSFVVLEALFVDTNKLSGPIPESFGNIRNLKQLYLFQNNLTGTVPVSLQNLKHLTGIGLESNNIIGEVPAEVCGLVHHKHIDMWADCSGGKDAVQCPCCNVCC	3e-17	93.6	231	310	25.48	79	172	135	8	59	43.55	0/-3	KQ3RSLI1GVEHVL1MN2MH1TK1LINDVLESSN1NELFET1TS2SAFELVY-NGKG1THKR2RYVLDSMVRN2GSFLLVSGTSIVSPSTDE1SGKQ2NS2AT1YNLAGAEALNFT3ETVI1TADTAIMS1SMLISDSLLQESELIQSLI-S-HYAETNEDML2PSLFLP1FSSVEVHEWL1NS1T-Y-F-D-I-L-R-S-T-F-T-G-T-I-P-T-T-I-G-T-N-T-N-L-KEYTILWF1ESQSTNSRMLNQTGST1LPPA1EI1GR1L-P-N-L-K-EG1IT1DQNG1VYVLDS1T-T-G-T-I-P-T-E-L-G-2Q-A-L-T-S-L-H-V-D-K-1RE1PTIL1TSEQ2RSLFTVNV1KEFA1SFMVTDETGNGK1TS1SPVI1SEESLF1LNLI…	/NCGR_SEQ_ID=MMETSP0735-20130129|1272 /TAXON_ID=186038 /ORGANISM="Fragilariopsis kerguelensis, Strain L26-C5" /LENGTH=2267	82	63
MRM2	CAMNT_0011409137	84	458	1545	445	PQKRAIDWLVSDDLVLNSTEVRAMAEYIKNGDEDSVSTVPLVQRYALMVLFFATNG---------ELWSDSSWRELVNVPECR-------FMGIECDLEGHINTLDVGYRKLRGRLPGEVGMLSMLTSLNVESN-NLEGTIPSFLYNKLTKLERVDMRNNGFLSTISSDISKLTNLKALYLGELFLTGEVPTDAMKSLSSLEEISISHATEMTGPLLEFSEHWPNLTYFDILRSTFTGTIPTTIGTNTNLKYIWLEQTSMNTSILPTELGLLPNLKEFILDNLVVDDTTGTIPTELGNCQALTSLHVDK--FRGPIPTELGRLTNLKFLSMTEGGLTGSVPSELGLLTNLNEMYLYNNRLESSLPSALGNVQGLKILDISMNNLTGSIPEGICR	PQNLARDWLLYEDPV------------VWDSDDEGI-----IQRFSLAALYFATGGGGLNNSDEDDRWVENNW--LVG-PECGDEEGHDVWIGIACHPDGDLRSLVLDDWGLSGTIPPEVGHLYKLENLILKNNPNLMGWIPVSLAH-LGHLKQLALYNNNLSGVIPDIFEHTKSLKYINFENNDIHGSIPLEIKHLKSLETLVLTHNRMEGIVPFAQLSS--TNVKYLGLSHNRFSSRIETSINEMTTLEYLYLDSNQLRGSI-PVHLGNLSHLKSIDLSN---NEFTGSIPAEVGGLHRLEYLSVNNNSLVGSVPTEIGQLTSLKTLNAAANTLTGTIPASISKMIDLQSLQLYENDLTGSFPESVVELPSLETLFLSSNRLQGTIPATILR	9e-29	129	323	394	29.95	118	230	191	12	46	48.48	0/-2	2KNRL1IR3VLSYDE1LP1L-N-S-T-E-V-R-A-M-A-E-Y-IVKWNDGS1EDDESGVIS-T-V-P-L-VI2YFAS1MAVA1FY3NG1-G-G-L-N-N-S-D-E-DEDLR1SVDESNSN1R-E-2NGV-3RG-D-E-E-G-H-D-VFWMI2EA1DHLPED1HDILNRTS1DVVLGDYDRWKG1RS1RTLI1GP3MH1SYMK1TESN1NIVLEKSN1-P2EM1TW2SVFS1YANHK-1TGKH1EKRQVLDAMLRY2GNFLLSSGTV1SPSDDIIFSEKHLTTKNS2AYLIYNLFGEENLNFDLITH1ESVI1TLDEAIMKKHSLLK1SLLEETELIVSLITSHHNARTM1MGTIGV1LFLAEQFL1ESH-W-PT1LVTK1FLDGILLSRHSNTR1TSGS…	/NCGR_SEQ_ID=MMETSP0736-20130129|5364 /TAXON_ID=186038 /ORGANISM="Fragilariopsis kerguelensis, Strain L26-C5" /LENGTH=3121	82	78
MRM2	CAMNT_0011409137	178	480	840	67	KLRGRLPGEVGMLSMLTSLNVESNNLEGTIPSFLYNKLTKLERVDMRNNGFLSTISSDISKLTNLKALYLGELFLTGEVPTDAMKSLSSLEEISISHATEMTGPLLEFSEHWPNLTYFDILRSTFTGTIPTTIGTNTNLKYIWLEQTSMNTSILPTELGLLPNLKEFILDNLVVDDTTGTIPTELGNCQALTSLHVDKFRGPIPTELGRLTNLKFLSMTEGGLTGSVPSELGLLTNLNEMYLYNNRLESSLPSALGNVQGLKILDISMNNLTGSIPEGIC---RSPSIGIKRDCFIDK----CDCCSLYC	QLRGSIPVHLGNLSHLKSIDLSNNEFTGSIPAEV-GGLHRLEYLSVNNNSLVGSVPTEIGQLTSLKTLNAAANTLTGTIPASISKMIDLQSLQL--YENDLTGSFPESVVELPSL------------------------ETLFLSSNRLQGTIPATILRL-----GFTLQGLYLSD----------NC----------FEGTLPSQLGSFVVLEALFVDTNKLSGPIPESFGNIRNLKQLYLFQNNLTGTVPASLQNLKHLTGIGLESNNIIGEVPAEVCGLVHHKHIDMWADCSGGKDAVQCPCCNVCC	1e-17	95.1	235	310	25.48	79	172	136	8	59	43.87	0/-2	KQ3RSLI1GVEHVL1MN2MH1TK1LINDVLESSN1NELFET1TS2SAFELVY-NGKG1THKR2RYVLDSMVRN2GSFLLVSGTSIVSPSTDE1SGKQ2NS2AT1YNLAGAEALNFT3ETVI1TADSAIMS1SMLISDSLLQESELIQSLI-S-HYAETNEDML2PSLFLP1FSSVEVHEWL1NS1T-Y-F-D-I-L-R-S-T-F-T-G-T-I-P-T-T-I-G-T-N-T-N-L-KEYTILWF1ESQSTNSRMLNQTGST1LPPA1EI1GR1L-P-N-L-K-EG1IT1DQNG1VYVLDS1T-T-G-T-I-P-T-E-L-G-2Q-A-L-T-S-L-H-V-D-K-1RE1PTIL1TSEQ2RSLFTVNV1KEFA1SFMVTDETGNGK1TS1SPVI1SEESLF1LNLI…	/NCGR_SEQ_ID=MMETSP0736-20130129|5364 /TAXON_ID=186038 /ORGANISM="Fragilariopsis kerguelensis, Strain L26-C5" /LENGTH=3121	82	63
MRM2	CAMNT_0020261019	51	477	1528	155	VDPDRDLIAYRSDIEYILFTEMDEGLSTDFVEGPQKRAIDWLVSDDLVLNSTEVRAMAEYIKNGDEDSVSTVP-LVQRYALMVLFFAT----------------NGELWSDSSWRELVNVPE----CRFMGIEC----------DLEGHINTLDVGYRKLRGRLPGEVGMLSMLTSLNVESNNLEGTIPSFLYNKLTKLERVDMRNNGFLSTISSDISKLTNLKALYLGELFLTGEVPTDAMKSLSSLEEISISHATEMTGPLLEFSEHWPNLTYFDILRSTFTGTIPTTIGTNTNLKYIWLEQTSMNTSILPTELGLLPNLKEFILDNLVVDDTTGTIPTELGNCQALTSLHV--DKFRGPIPTEL-GRLTNLKFLSMTEGGLTG-------------…	IDPDR-LTAVQA---RILGSGVSDMHAINQAGTPQYQAIRWLTASD------------------DANLAPDDPYLIQRYALAVFFFTTYVTSEMEDRAGLPSVSDPNISPGSEWKVVQNWMSGEGYCSWNGIQCHKNEDGSTVYDANAGVTHLNLTHNNVRGYLPGELGALTDLRVLDMGQNGLTGSIPSSLAD--LPLTTLYLGDNDLTGVIPTELGEVKTLSRLYLDRNIFRGEIP--AEFANLENLELLGLHENYLEGPLPDMSK-WTKLRALYADDNELSGTLSPSIGALTHLVDLRLSGNRLYSSI-PPEIGNMASLQELYLQQ---NSLSGSLPSEMSELTQLREMQLYDNRFEGSIPPNMFANLGDLEVLYLDHNGLTGPLPASWGCQELRH…	9e-29	129	323	489	26.58	130	266	223	17	93	45.6	0/-1	VI4D-1IT1YVRQSAD-I-E-YR2FGTSEGMVDSEDGMLHSATIDNFQVAEGGT2KYRQ2DR2VTSADS1L-V-L-N-S-T-E-V-R-A-M-A-E-Y-I-K-N-G-1EADNSLVASPTDVD1-Y1VI5MA1LF2AT1-Y-V-T-S-E-M-E-D-R-A-G-L-P-S-V-SNDGPENLIWSSPDG1SE1RKEVLVVQ1VWPMES-G-E-G-Y1RSFWMN2EQ1-H-K-N-E-D-G-S-T-V-Y1LAENGAHGIVNTTH1DNVLGTYHRNKNLV2RY4VL1MA1STMD1TRSV1NDVMEGSQ1NG1ET1TS3FS1YANDK-L-TLKP1ETRTVLDYMLRGND1GDFLLTSGTV1SPSTDEILSGKELVTKNT1KSAR3GDERLNFILFTR2VI1T-D-1MEK…	/NCGR_SEQ_ID=MMETSP0698-20121128|6087 /TAXON_ID=265572 /ORGANISM="Extubocellulus spinifer, Strain CCMP396" /LENGTH=3007	88	88
MRM2	CAMNT_0051828309	156	453	1095	220	CRFMGIECDLEGHINTLDVGYRKLRGRLPGEVGMLSMLTSLNVESNNLEGTIPSFLYNKLTKLERVDMRNNGFLSTISSDISKLTNLKALYLGELFLTGEVPTDAMKSLSSLEEISISHATEMTGPLLEFSEHWPNLTYFDILRSTFTGTIPTTIGTNTNLKYIWLEQTSMNTSILPTELGLLPNLKEFILDNLVVDDTTGTIPTELGNCQALTSLHV--DKFRGPIPTELGRLTNLKFLSMTEGGLTGSVPSELGLLTNLNEMYLYNNRLESSLPSALGNVQGLKILDISMNNLTGSIP	CLLSKISCN-EKKVVEIDFANNELTGAVPSELGQLEALTTLSLYGNQLTGAVPSEL-GQLKALTTLSLYGNQLTGAVPSELGQLKALTTLSLYNNELTGAVPSELGQLEALTTLSLFNN--ELTGTVPSELGQLEALTSLYLYGNQLTGAVPSELGQLEALTYLYLHHNEL-TGAVPSELGQLEALTSLYLSN---NDLTGALPSELGQLKALNYLNLYGNQLTGAVPSELGQLEALTYLDLRYNDLTGALPSELGQLEALTYLYLHGNQLTGAVPSELGQLEALTYLDLYGNQLTGAVP	1e-28	129	323	300	32.67	98	192	158	6	10	52.67	0/-1	1RLFLMSGK1ES1DNL-1GKHKIVNVTELI1VFGAYNRNKE1RT1RALV1GS1VL1MQ1SEMA2ST1NSVLEYSG1NQ1ET1TAIV2FE1Y-NGKQ1TKKA1ETRTVLDSMLRYNG1GQFLLTSGTAIVSP1DEILSGKQ1TKNA1KTAT1YS1GYENLNFE3EA2TSDEALMGKQSLLESASLLTETELISSLIFSNHNA-T-1ML2PTLVLPESFESLEGHQWLPENA2YSFLDYILLYRGSNTQFL2TAIV1TSTEIL1TQNLTENA1KT1ILWY1EHQHTNSEMLN-1SGIALV1TS3LQ1PENA1KTESFLIY1DS1L-V-V-DN1TL2TAIL1TS3NQCLQK2TNSY1HNVL-Y-GDNKQFLRT1PAIV1TS3RQ1TENA1KTFY1SDMLTRE…	/NCGR_SEQ_ID=MMETSP1012-20131031|11212 /ASSEMBLY_ACC=CAM_ASM_001091 /TAXON_ID=49249 /ORGANISM="Ditylum brightwellii, Strain GSO104" /LENGTH=2814	62	62
MRM2	CAMNT_0051828309	169	453	915	76	INTLDVGYRKLRGRLPGEVGMLSMLTSLNVESNNLEGTIPSFLYNKLTKLERVDMRNNGFLSTISSDISKLTNLKALYLGELFLTGEVPTDAMKSLSSLEEISISHATEMTGPLLEFSEHWPNLTYFDILRSTFTGTIPTTIGTNTNLKYIWLEQTSMNTSILPTELGLLPNLKEFILDNLVVDDTTGTIPTELGNCQALTSL--HVDKFRGPIPTELGRLTNLKFLSMTEGGLTGSVPSELGLLTNLNEMYLYNNRLESSLPSALGNVQGLKILDISMNNLTGSIP	LTTLSLYGNQLTGAVPSELGQLKALTTLSLYNNELTGAVPSEL-GQLEALTTLSLFNNELTGTVPSELGQLEALTSLYLYGNQLTGAVPSELGQLEALTYLYL--HHNELTGAVPSELGQLEALTSLYLSNNDLTGALPSELGQLKALNYLNLYGNQL-TGAVPSELG---QLEALTYLDLRYNDLTGALPSELGQLEALTYLYLHGNQLTGAVPSELGQLEALTYLDLYGNQLTGAVPSELGQLESLASLDLSNNDLTGALPSELGQLKALTSFRLSNNDLTGALP	1e-27	125	313	287	34.84	100	178	156	5	9	54.36	0/-1	ILNT2DSVLGYYGRNKQ1RT1RALV1GS1VL1MQ1SKMA2ST1NSVLEYSN1NE1ET1TAIV2FE1Y-NGKQ1TEKA1ETRTVLDSMLRF2GEFLLTSG1IVSP1DEILSGKQ1TENA1KTAS3GYEGLNFQ3EA2TSDEALMGKQSLLESASLLTEYELIYSLI-S-1AHTN1ML2PALVLPESFESLEGHQWLPENA2YSFLDYILLSRNSNTDFL2TAIL1TSTEIL1TQNLTKNA1KN1ILWN1EYQGTNSQMLN-1SGIALV1TS3L-L-P-NQ1KEEAFLITLYDLND1VRVYDN1TL2TAIL1TS3NQCLQE3SY1-Y-L1VGDNKQFLRT1PAIV1TS3RQ1TENA1KTFY1SDMLTYEGGNGQ3SA6LQ1TENS1NAESMLYD1YS2RD1…	/NCGR_SEQ_ID=MMETSP1012-20131031|11212 /ASSEMBLY_ACC=CAM_ASM_001091 /TAXON_ID=49249 /ORGANISM="Ditylum brightwellii, Strain GSO104" /LENGTH=2814	62	59
MRM2	CAMNT_0051828309	169	453	843	4	INTLDVGYRKLRGRLPGEVGMLSMLTSLNVESNNLEGTIPSFLYNKLTKLERVDMRNNGFLSTISSDISKLTNLKALYLGELFLTGEVPTDAMKSLSSLEEISISHATEMTGPLLEFSEHWPNLTYFDILRSTFTGTIPTTIGTNTNLKYIWLEQTSMNTSILPTELGLLPNLKEFILDNLVVDDTTGTIPTELGNCQALT--SLHVDKFRGPIPTELGRLTNLKFLSMTEGGLTGSVPSELGLLTNLNEMYLYNNRLESSLPSALGNVQGLKILDISMNNLTGSIP	LTTLSLYNNELTGAVPSELGQLEALTTLSLFNNELTGTVPSEL-GQLEALTSLYLYGNQLTGAVPSELGQLEALTYLYLHHNELTGAVPSELGQLEALTSLYLSNN--DLTGALPSELGQLKALNYLNLYGNQLTGAVPSELGQLEALTYLDLRYNDL-TGALPSELGQLEALTYLYLHG---NQLTGAVPSELGQLEALTYLDLYGNQLTGAVPSELGQLESLASLDLSNNDLTGALPSELGQLKALTSFRLSNNDLTGALPSELGQLKALTSFRLSNNELTGTVP	1e-25	119	298	287	33.8	97	181	152	5	9	52.96	0/-1	ILNT2DSVLGYYNRNKE1RT1RALV1GS1VL1MQ1SEMA2ST1NSVLEFSN1NE1ET2IV2FE1Y-NGKQ1TEKA1ETRSVLDYMLRYNG1GQFLLTSGTAIVSP1DEILSGKQ1TENA1KTAY3GHEHLNFE3EA2TSDEALMGKQSLLESASLLTESELIYSLISSNHNA-T-EDML2PA1LPESFESLEGHQWLPKNA1TN1FLDNILLYRGSNTQFL2TAIV1TSTEIL1TQNLTENA1KT1ILWD1ERQYTNSDMLN-1SGIA2TS3LQ1PENA1KTEYFLIY1DHNGL-V-V-DNDQTL2TAIV1TS3NQCLQE3-Y-LSD1HYVGDNKQFLRT1PAIV1TS3RQ1TENS1KAFS1SDMLTSENGNGD3SAVL5LQ1TKNA1NTESMFYR1YS…	/NCGR_SEQ_ID=MMETSP1012-20131031|11212 /ASSEMBLY_ACC=CAM_ASM_001091 /TAXON_ID=49249 /ORGANISM="Ditylum brightwellii, Strain GSO104" /LENGTH=2814	62	59
MRM2	CAMNT_0051828309	169	430	771	1	INTLDVGYRKLRGRLPGEVGMLSMLTSLNVESNNLEGTIPSFLYNKLTKLERVDMRNNGFLSTISSDISKLTNLKALYLGELFLTGEVPTDAMKSLSSLEEISISHATEMTGPLLEFSEHWPNLTYFDILRSTFTGTIPTTIGTNTNLKYIWLEQTSMNTSILPTELGLLPNLKEFILDNLVVDDTTGTIPTELGNCQALTSLHV--DKFRGPIPTELGRLTNLKFLSMTEGGLTGSVPSELGLLTNLNEMYLYNNRLESSLPS	LTTLSLFNNELTGTVPSELGQLEALTSLYLYGNQLTGAVPSEL-GQLEALTYLYLHHNELTGAVPSELGQLEALTSLYLSNNDLTGALPSELGQLKALNYLNL--YGNQLTGAVPSELGQLEALTYLDLRYNDLTGALPSELGQLEALTYLYLHGNQL-TGAVPSELG---QLEALTYLDLYGNQLTGAVPSELGQLESLASLDLSNNDLTGALPSELGQLKALTSFRLSNNDLTGALPSELGQLKALTSFRLSNNELTGTVPS	2e-19	100	249	264	31.44	83	172	136	5	9	51.52	0/-1	ILNT2DSVLGFYNRNKE1RT1RTLV1GS1VL1MQ1SEMA4NYVLEYSG1NQ1ET1TAIV2FE1Y-NGKQ1TEKA1ETRYVLDYMLRHNH1GEFLLTSGTAIVSP1DEILSGKQ1TENA1KTAS3GSENLNFD3EAVL1TSDEALMGKQSLLKSASLLNEYELINSLI-S-HYAGTNEQML2PALVLPESFESLEGHQWLPENA3FL1ILLRRYSNTDFL2TAIL1TSTEIL1TQNLTENA1KT1ILWY1EHQGTNSQMLN-1SGIALV1TS3L-L-P-NQ1KEEAFLITLYDLND1VYVGDNDQTL2TAIV1TS3NQCLQEAS1TA2HDVL-S-NDNKDFLRT1PAIL1TS3RQ1TKNA1KTFSLFSRMLTSENGNGD3SAVL5LQ1TKNA1NTESMFY…	/NCGR_SEQ_ID=MMETSP1012-20131031|11212 /ASSEMBLY_ACC=CAM_ASM_001091 /TAXON_ID=49249 /ORGANISM="Ditylum brightwellii, Strain GSO104" /LENGTH=2814	62	54
MRM2	CAMNT_0011101787	84	458	1266	2357	PQKRAIDWLVSDDLVLNSTEVRAMAEYIKNGDEDSVSTVPLVQRYALMVLFFATNGEL------WSDSSWRELVNVPECR-------FMGIECDLEGHINTLDVGYRKLRGRLPGEVGMLSMLTSLNVESN-NLEGTIPSFLYNKLTKLERVDMRNNGFLSTISSDISKLTNLKALYLGELFLTGEVPTDAMKSLSSLEEISISHATEMTGPLLEFSEHWPNLTYFDILRSTFTGTIPTTIGTNTNLKYIWLEQTSMNTSILPTELGLLPNLKEFILDNLVVDDTTGTIPTELGNCQALTSLHVDK--FRGPIPTELGRLTNLKFLSMTEGGLTGSVPSELGLLTNLNEMYLYNNRLESSLPSALGNVQGLKILDISMNNLTGSIPEGICR	PQNLARDWLLYEDPV------------VWDSDDEGI-----IQRFSLAALYFATGSGLNSENDRWVDNNW--LVG-PECGDEEGHDVWIGIACHPBGDLRSLVLDDWGLSGTIPPEVGHLYKLENLILKNNPNLIGWIPVSLAH-LGHLKQLALYNNNLSGVIPDIFEHTKSLKYINFENNDIHGSIPLEIKHLKSLETLVLTHNRMEGIVPFTQLSS--TNVKYLGLSHNRFSSRIETSINEMTTLEYLYLDSNQLRGSI-PVHLGNLSHLKSIDLSN---NEFTGSIPAEVGGLHRLEYLSVNNNSLVGSVPTEIGQLTSLKTLNAAANTLTGTIPATISKMIDLQSLQLYENDLTGSFPESVVELPSLETLFLSSNRLQGTIPATILR	1e-28	128	322	391	30.43	119	229	190	12	43	48.59	0/3	2KNRL1IR3VLSYDE1LP1L-N-S-T-E-V-R-A-M-A-E-Y-IVKWNDGS1EDDESGVIS-T-V-P-L-VI2YFAS1MAVA1FY3NGGSEG1-N-S-E-N-D-R1SV1SNSN1R-E-2NGV-3RG-D-E-E-G-H-D-VFWMI2EA1DHLPEB1HDILNRTS1DVVLGDYDRWKG1RS1RTLI1GP3MH1SYMK1TESN1NIVLEKSN1-P2EI1TW2SVFS1YANHK-1TGKH1EKRQVLDAMLRY2GNFLLSSGTV1SPSDDIIFSEKHLTTKNS2AYLIYNLFGEENLNFDLITH1ESVI1TLDEAIMKKHSLLK1SLLEETELIVSLITSHHNARTM1MGTIGV1LFLTEQFL1ESH-W-PT1LVTK1FLDGILLSRHSNTR1TSGSTR1PE1T…	/NCGR_SEQ_ID=MMETSP0733-20121128|2354 /TAXON_ID=186038 /ORGANISM="Fragilariopsis kerguelensis, Strain L26-C5" /LENGTH=2790	82	78
MRM2	CAMNT_0011101787	168	480	1860	2735	HINTLDVGYRKLRGRLPGEVGMLSMLTSLNVESNNLEGTIPSFLYNKLTKLERVDMRNNGFLSTISSDISKLTNLKALYLGELFLTGEVPTDAMKSLSSLEEISISHATEMTGPLLEFSEHWPNLTYFDILRSTFTGTIPTTIGTNTNLKYIWLEQTSMNTSILPTELGLLPNLKEFILDNLVVDDTTGTIPT---ELGNCQALTSLHVDKFRGPIPTELGRLTNLKFLSMTEGGLTGSVPSELGLLTNLNEMYLYNNRLESSLPSALGNVQGLKILDISMNNLTGSIPEGIC---RSPSIGIKRDCFIDK----CDCCSLYC	NVKYLGLSHNRFSSRIETSINEMTTLEYLYLDSNQLRGSIPVHLGN-LSHLKSIDLSNNEFTGSIPAEVGGLHRLEYLSVNNNSLVGSVPTEIGQLTSLKTLNAA--ANTLTGTI------------------------PATISKMIDLQSLQLYENDL-TGSFPESVVELPSLETLFLSS---NRLQGTIPATILRLGFTLQGLYLSDNYFEGTLPSQLGSFVVLEALFVDTNKLSGPIPESFGXIRNLKQLYLFQNNLTGTVPASLQNLKHLTGIGLESNNIIGEVPAEVCGLVHHKHIDMWADCSGGKDAVQCPCCNVCC	3e-17	93.6	231	323	25.7	83	199	146	8	41	45.2	0/3	HNIVNKTY1DGVLGSYHRNKRLFRSGS1LIPEGTESVIGNMELMSTMT1TESY1NYVLED2NQ1ER1TS2SVFH1YG1K-1TSKH1EKRSVI1MLRS2GE1LTSGTS1SPSADEIVSGKG1THNR1KEAY1YSLVGNENLNFS1TV1ES3DEAIMGKQSLLT1SLLKETELINSAIAS-H-1TNETML2PTLIL-E-F-S-E-H-W-P-N-L-T-Y-F-D-I-L-R-S-T-F-T-G-T-I-1TA2GSTKNMTIND1KQYSILWQ1EYQETNSDMLN-1SGISLF1TEESLVGVLE2NS1KEETFLIF1DSNSL-V-V-DNDRTLTQ4TA-T-I-LER2NFCTQLAQLGTLSY1HSVDDNKY1RE1PTIL1TSEQ2RSLFTVNV1KEFA1SFMVTDETGN…	/NCGR_SEQ_ID=MMETSP0733-20121128|2354 /TAXON_ID=186038 /ORGANISM="Fragilariopsis kerguelensis, Strain L26-C5" /LENGTH=2790	82	65
MRM2	CAMNT_0003497437	130	477	84	1262	LMVLFFATNG-ELWSDSSWRELVNVPECRFMGIECDLEGH--INTLDVGYRKLRGRLPGEVGMLSMLTSLNVESNN-LEGTIPS---------FLY--------------NKLTKLERVDMRNNGFLSTISSDISKLTNLKALYLGELFLTGEVPTDAMKSLSSLEEISISHATEMTG-----------------PLLEFSEHWP-------NLTYFDILRSTFTGTIPTTIGTNTNLKYIWLEQTSMNTSILPTELGLLPNLKEFIL-DNLVVDDTTGTIPTELGNCQALTSLHV--DKFRGPIPTELGRLTNLKFLSMTEGGLTGSVPSELGLLTNLNEMYLYNNRLESSLPSALGNVQGLKILDISMNNLTGSIPEGICRSPSIGIKRDCFIDKCD…	LQELYDATGGPTTWDENNWFD-ENVQFCNFDGVVCDANGAGLINRLHLGGRGLSGTIPTSIALLEGLEKIDLSWNNDVQGSIPTELGLLTNLRYLYLHGCGFDSTLPVALTSLQNLERLNVAHNDLTGSILAELSLMSKLRNLSLNDNSLVGSIPTEM--GLMTSLENLHMHGNSITGTIPSEFHNLVNLEELYLPNNDLSGKFPSSVLSMINLVRLDLSGNSFVGTLPSELGLLMDLRELYLSR-NLFSGPLPSELGTLSNLEWLHLYDNII----GGTIPMEMMSMSNLRGLQVSWNSLRGSLPTEIGQMAGLEYFEVENNSITGSIPSEVGFLSNLREFDVDYNLVAGTIPSEFGLLTSLHNIEVLSNNIVGSVPQGICENRNINGGSLTWL-AAD…	1e-28	125	314	402	29.35	118	221	201	14	63	50	0/3	1MQVE1FYFD2NG1-PETLT1SDDESNSN1RFEDL-VE2PQEF1RN1MD1IVEV2LAEN1HA-G-L2TR1DHVL1YG1KG1RS1RTLI1GTESVIGAML1SEMG1TESKLINDVLESSW2-DLVEQ1TS2ST-E-L-G-L-L-T-N-L-RFY2-L-H-G-C-G-F-D-S-T-L-P-V-A-LNTKS1TQKN3VLDNMVRANH1GDFLLTSGTS1SLSADEIL1KLLMTSNK1KRAN1YS1GNEDLNFS1TV1ESVI2DEAMM-K-SG1SMSTLSEL1INSLIHSM1AGTNESMI2-T-I-P-S-E-F-H-N-L-V-N-L-E-E-L-Y-L1LNLNEDFL1EGHKWF1-S-S-V-L-S-M-I2TVYRFL1ILLSRGSNTS1TV2IL1TSTEIL1TLNLTMND…	/NCGR_SEQ_ID=MMETSP0321-20121206|12951 /TAXON_ID=163516 /ORGANISM="Leptocylindrus danicus var. danicus, Strain B650" /LENGTH=1396	72	72
[truncated: 743 more rows]

## Sheet: sequenceserver-full_tsv_report 
# TBLASTN 2.2.30+
# Query: MRM2
# Database: /opt/blastdb/mmetsp/CAM_P_0001000.nt.fa
[truncated: 1,084 more rows]
